# Supplementary material for: Characterization of N6-methyladenosine in cattle-yak testis tissue
Source: Front Vet Sci. 2022 Aug 9;9:971515. doi: 10.3389/fvets.2022.971515 (PMC9395605; doi:10.3389/fvets.2022.971515)
Supplement: Supplementary file 3 [file Table_2.xlsx]

## Sheet: report_Filtered_data_stat
Supplementary Table S2. Statistics of data results before and after quality preprocessing
sample	raw_reads(M)	raw_bases(G)	clean_reads(M)	clean_bases(G)	valid_bases(%)	Q30(%)	GC(%)
TES5_input	29.71	8.91	29.29	6.82	76.47	94.9	57.36
TES6_input	29.44	8.83	29.09	7.15	80.98	94.95	56.18
TES7_input	26.22	7.87	25.9	6.31	80.19	94.83	56.97
TES5	34.09	10.23	33.71	8.06	78.79	96.3	57.02
TES6	28.27	8.48	28	6.82	80.37	96.21	55.86
TES7	33.73	10.12	33.38	8.15	80.53	96.16	56.82
