# Supplementary material for: Characterization of N6-methyladenosine in cattle-yak testis tissue
Source: Front Vet Sci. 2022 Aug 9;9:971515. doi: 10.3389/fvets.2022.971515 (PMC9395605; doi:10.3389/fvets.2022.971515)
Supplement: Supplementary file 4 [file Table_3.xlsx]

## Sheet: genome_mapping_ratio
Supplementary Table S3. Statistical Results of Alignment Rate with Reference Genome
Sample	Total_reads	Total_mapped	Multiple_mapped	Uniquely_mapped	Reads_mapped_in_proper_pairs
TES5_input	58581666	50968569(87.00%)	6050690(10.32%)	44917879(76.67%)	50004134(85.35%)
TES5	67426720	51251717(76.01%)	5952812(8.82%)	45298905(67.18%)	50508982(74.90%)
TES6_input	58171740	51752686(88.96%)	6020592(10.34%)	45732094(78.61%)	50785290(87.30%)
TES6	55996848	48007996(85.73%)	5411249(9.66%)	42596747(76.06%)	47340950(84.54%)
TES7_input	51808518	46150275(89.07%)	5461514(10.54%)	40688761(78.53%)	45281594(87.40%)
TES7	66769580	56116313(84.04%)	6460507(9.67%)	49655806(74.36%)	55271440(82.77%)
