# Supplementary material for: Characterization of N6-methyladenosine in cattle-yak testis tissue
Source: Front Vet Sci. 2022 Aug 9;9:971515. doi: 10.3389/fvets.2022.971515 (PMC9395605; doi:10.3389/fvets.2022.971515)
Supplement: Supplementary file 5 [file Table_4.xlsx]

## Sheet: TES.peak.annotation
Supplementary Table S4. The results of methylation peak annotation
geneId	seqnames	start	end	width	strand	annotation	geneStart	geneEnd	geneLength	geneStrand	transcriptId	distanceToTSS	gene_symbol	description	GO_id	GO_term	pathway	pathway_description
ENSBGRG00000000003	1	641960	649874	7915	*	Exon (ENSBGRT00000000006/ENSBGRG00000000003, exon 2 of 5)	633575	669557	35983	2	ENSBGRT00000000006	19683	CHMP2B	charged multivesicular body protein 2B [Source:HGNC Symbol%3BAcc:HGNC:24537]	GO:0000815,GO:0000920,GO:0005764,GO:0005771,GO:0005829,GO:0005886,GO:0006997,GO:0007032,GO:0007080,GO:0010824,GO:0015031,GO:0019904,GO:0031902,GO:0032509,GO:0039702,GO:0045324,GO:0050890,GO:0061952,GO:0070050,GO:1901673,GO:1902188	ESCRT III complex|septum digestion after cytokinesis|lysosome|multivesicular body|cytosol|plasma membrane|nucleus organization|endosome organization|mitotic metaphase plate congression|regulation of centrosome duplication|protein transport|protein domain specific binding|late endosome membrane|endosome transport via multivesicular body sorting pathway|viral budding via host ESCRT complex|late end…
ENSBGRG00000000004	1	982395	1011675	29281	*	3' UTR	956005	1012265	56261	1	ENSBGRT00000000007	26390	VGLL3	vestigial like family member 3 [Source:HGNC Symbol%3BAcc:HGNC:24327]	GO:0005634,GO:0006357,GO:0008022	nucleus|regulation of transcription by RNA polymerase II|protein C-terminus binding	ko05168	Herpes simplex virus 1 infection
ENSBGRG00000000004	1	969728	969876	149	*	Exon (ENSBGRT00000000007/ENSBGRG00000000004, exon 2 of 5)	956005	1012265	56261	1	ENSBGRT00000000007	13723	VGLL3	vestigial like family member 3 [Source:HGNC Symbol%3BAcc:HGNC:24327]	GO:0005634,GO:0006357,GO:0008022	nucleus|regulation of transcription by RNA polymerase II|protein C-terminus binding	ko05168	Herpes simplex virus 1 infection
ENSBGRG00000000012	1	7410479	7415437	4959	*	Exon (ENSBGRT00000000017/ENSBGRG00000000012, exon 12 of 17)	7172866	7503191	330326	1	ENSBGRT00000000017	237613	GBE1	1%2C4-alpha-glucan branching enzyme 1 [Source:HGNC Symbol%3BAcc:HGNC:4180]	GO:0003964,GO:0006310,GO:0009036,GO:0032197,GO:0032199,GO:0046872,GO:0090305	RNA-directed DNA polymerase activity|DNA recombination|type II site-specific deoxyribonuclease activity|transposition, RNA-mediated|reverse transcription involved in RNA-mediated transposition|metal ion binding|nucleic acid phosphodiester bond hydrolysis
ENSBGRG00000000014	1	10746445	10756789	10345	*	Exon (ENSBGRT00000000019/ENSBGRG00000000014, exon 25 of 30)	9567210	10778605	1211396	1	ENSBGRT00000000019	1179235	ROBO1	roundabout guidance receptor 1 [Source:HGNC Symbol%3BAcc:HGNC:10249]	GO:0003964,GO:0006310,GO:0009036,GO:0032197,GO:0032199,GO:0046872,GO:0090305	RNA-directed DNA polymerase activity|DNA recombination|type II site-specific deoxyribonuclease activity|transposition, RNA-mediated|reverse transcription involved in RNA-mediated transposition|metal ion binding|nucleic acid phosphodiester bond hydrolysis
ENSBGRG00000000014	1	10627364	10660512	33149	*	Exon (ENSBGRT00000000019/ENSBGRG00000000014, exon 4 of 30)	9567210	10778605	1211396	1	ENSBGRT00000000019	1060154	ROBO1	roundabout guidance receptor 1 [Source:HGNC Symbol%3BAcc:HGNC:10249]	GO:0003964,GO:0006310,GO:0009036,GO:0032197,GO:0032199,GO:0046872,GO:0090305	RNA-directed DNA polymerase activity|DNA recombination|type II site-specific deoxyribonuclease activity|transposition, RNA-mediated|reverse transcription involved in RNA-mediated transposition|metal ion binding|nucleic acid phosphodiester bond hydrolysis
ENSBGRG00000000014	1	10760341	10778605	18265	*	Exon (ENSBGRT00000000019/ENSBGRG00000000014, exon 27 of 30)	9567210	10778605	1211396	1	ENSBGRT00000000019	1193131	ROBO1	roundabout guidance receptor 1 [Source:HGNC Symbol%3BAcc:HGNC:10249]	GO:0003964,GO:0006310,GO:0009036,GO:0032197,GO:0032199,GO:0046872,GO:0090305	RNA-directed DNA polymerase activity|DNA recombination|type II site-specific deoxyribonuclease activity|transposition, RNA-mediated|reverse transcription involved in RNA-mediated transposition|metal ion binding|nucleic acid phosphodiester bond hydrolysis
ENSBGRG00000000014	1	10722465	10743305	20841	*	Exon (ENSBGRT00000000019/ENSBGRG00000000014, exon 18 of 30)	9567210	10778605	1211396	1	ENSBGRT00000000019	1155255	ROBO1	roundabout guidance receptor 1 [Source:HGNC Symbol%3BAcc:HGNC:10249]	GO:0003964,GO:0006310,GO:0009036,GO:0032197,GO:0032199,GO:0046872,GO:0090305	RNA-directed DNA polymerase activity|DNA recombination|type II site-specific deoxyribonuclease activity|transposition, RNA-mediated|reverse transcription involved in RNA-mediated transposition|metal ion binding|nucleic acid phosphodiester bond hydrolysis
ENSBGRG00000000014	1	10704919	10705301	383	*	Exon (ENSBGRT00000000019/ENSBGRG00000000014, exon 12 of 30)	9567210	10778605	1211396	1	ENSBGRT00000000019	1137709	ROBO1	roundabout guidance receptor 1 [Source:HGNC Symbol%3BAcc:HGNC:10249]	GO:0003964,GO:0006310,GO:0009036,GO:0032197,GO:0032199,GO:0046872,GO:0090305	RNA-directed DNA polymerase activity|DNA recombination|type II site-specific deoxyribonuclease activity|transposition, RNA-mediated|reverse transcription involved in RNA-mediated transposition|metal ion binding|nucleic acid phosphodiester bond hydrolysis
ENSBGRG00000000021	1	14189137	14189334	198	*	Exon (ENSBGRT00000000031/ENSBGRG00000000021, exon 2 of 10)	14126671	14203964	77294	2	ENSBGRT00000000031	14630	LIPI	lipase I [Source:HGNC Symbol%3BAcc:HGNC:18821]	GO:0003964,GO:0006310,GO:0009036,GO:0032197,GO:0032199,GO:0046872,GO:0090305	RNA-directed DNA polymerase activity|DNA recombination|type II site-specific deoxyribonuclease activity|transposition, RNA-mediated|reverse transcription involved in RNA-mediated transposition|metal ion binding|nucleic acid phosphodiester bond hydrolysis
ENSBGRG00000000023	1	14233210	14233507	298	*	3' UTR	14212338	14234545	22208	1	ENSBGRT00000000034	20872	RBM11	RNA binding motif protein 11 [Source:HGNC Symbol%3BAcc:HGNC:9897]	GO:0000381,GO:0003727,GO:0005634,GO:0005654,GO:0006397,GO:0007275,GO:0008266,GO:0008380,GO:0016607,GO:0030154,GO:0034599,GO:0042803	regulation of alternative mRNA splicing, via spliceosome|single-stranded RNA binding|nucleus|nucleoplasm|mRNA processing|multicellular organism development|poly(U) RNA binding|RNA splicing|nuclear speck|cell differentiation|cellular response to oxidative stress|protein homodimerization activity	ko05168	Herpes simplex virus 1 infection
ENSBGRG00000000025	1	14404559	14405152	594	*	Exon (ENSBGRT00000000038/ENSBGRG00000000025, exon 6 of 6)	14404460	14414915	10456	2	ENSBGRT00000000038	9763	HSPA13	heat shock protein family A (Hsp70) member 13 [Source:HGNC Symbol%3BAcc:HGNC:11375]	GO:0005524,GO:0005634,GO:0005737,GO:0005788,GO:0006986,GO:0016020,GO:0016887,GO:0030433,GO:0030968,GO:0031072,GO:0034605,GO:0034620,GO:0034663,GO:0042026,GO:0042623,GO:0044183,GO:0051082,GO:0051085,GO:0051787	ATP binding|nucleus|cytoplasm|endoplasmic reticulum lumen|response to unfolded protein|membrane|ATPase activity|ubiquitin-dependent ERAD pathway|endoplasmic reticulum unfolded protein response|heat shock protein binding|cellular response to heat|cellular response to unfolded protein|endoplasmic reticulum chaperone complex|protein refolding|ATPase activity, coupled|protein binding involved in prot…
ENSBGRG00000000026	1	14552946	14558138	5193	*	Exon (ENSBGRT00000000041/ENSBGRG00000000026, exon 5 of 8)	14535345	14598528	63184	2	ENSBGRT00000000041	40390	SAMSN1	SAM domain%2C SH3 domain and nuclear localization signals 1 [Source:HGNC Symbol%3BAcc:HGNC:10528]	GO:0005634,GO:0005737	nucleus|cytoplasm
ENSBGRG00000000027	1	15064040	15066622	2583	*	Exon (ENSBGRT00000000044/ENSBGRG00000000027, exon 1 of 1)	15063990	15067268	3279	2	ENSBGRT00000000044	646	NRIP1	nuclear receptor interacting protein 1 [Source:HGNC Symbol%3BAcc:HGNC:8001]
ENSBGRG00000000027	1	15066722	15066871	150	*	Exon (ENSBGRT00000000044/ENSBGRG00000000027, exon 1 of 1)	15063990	15067268	3279	2	ENSBGRT00000000044	397	NRIP1	nuclear receptor interacting protein 1 [Source:HGNC Symbol%3BAcc:HGNC:8001]
ENSBGRG00000000031	1	16172574	16178146	5573	*	Exon (ENSBGRT00000000048/ENSBGRG00000000031, exon 21 of 26)	16016068	16187193	171126	1	ENSBGRT00000000048	156506	USP25	ubiquitin specific peptidase 25 [Source:HGNC Symbol%3BAcc:HGNC:12624]	GO:0003964,GO:0046872	RNA-directed DNA polymerase activity|metal ion binding
ENSBGRG00000000031	1	16141027	16146084	5058	*	Exon (ENSBGRT00000000048/ENSBGRG00000000031, exon 18 of 26)	16016068	16187193	171126	1	ENSBGRT00000000048	124959	USP25	ubiquitin specific peptidase 25 [Source:HGNC Symbol%3BAcc:HGNC:12624]	GO:0003964,GO:0046872	RNA-directed DNA polymerase activity|metal ion binding
ENSBGRG00000000031	1	16186689	16187193	505	*	Exon (ENSBGRT00000000048/ENSBGRG00000000031, exon 25 of 26)	16016068	16187193	171126	1	ENSBGRT00000000048	170621	USP25	ubiquitin specific peptidase 25 [Source:HGNC Symbol%3BAcc:HGNC:12624]	GO:0003964,GO:0046872	RNA-directed DNA polymerase activity|metal ion binding
ENSBGRG00000000031	1	16124323	16127323	3001	*	Exon (ENSBGRT00000000048/ENSBGRG00000000031, exon 14 of 26)	16016068	16187193	171126	1	ENSBGRT00000000048	108255	USP25	ubiquitin specific peptidase 25 [Source:HGNC Symbol%3BAcc:HGNC:12624]	GO:0003964,GO:0046872	RNA-directed DNA polymerase activity|metal ion binding
ENSBGRG00000000031	1	16051211	16081809	30599	*	Exon (ENSBGRT00000000048/ENSBGRG00000000031, exon 3 of 26)	16016068	16187193	171126	1	ENSBGRT00000000048	35143	USP25	ubiquitin specific peptidase 25 [Source:HGNC Symbol%3BAcc:HGNC:12624]	GO:0003964,GO:0046872	RNA-directed DNA polymerase activity|metal ion binding
ENSBGRG00000000037	1	18044493	18071044	26552	*	Exon (ENSBGRT00000000068/ENSBGRG00000000037, exon 3 of 3)	17998079	18044537	46459	1	ENSBGRT00000000068	46414	CXADR	CXADR Ig-like cell adhesion molecule [Source:HGNC Symbol%3BAcc:HGNC:2559]	GO:0003964,GO:0006310,GO:0009036,GO:0032197,GO:0032199,GO:0046872,GO:0090305	RNA-directed DNA polymerase activity|DNA recombination|type II site-specific deoxyribonuclease activity|transposition, RNA-mediated|reverse transcription involved in RNA-mediated transposition|metal ion binding|nucleic acid phosphodiester bond hydrolysis
ENSBGRG00000000042	1	18279578	18284345	4768	*	Exon (ENSBGRT00000000073/ENSBGRG00000000042, exon 3 of 5)	18279578	18312043	32466	2	ENSBGRT00000000073	27698	C21orf91	chromosome 21 open reading frame 91 [Source:HGNC Symbol%3BAcc:HGNC:16459]	GO:0021895,GO:0060999	cerebral cortex neuron differentiation|positive regulation of dendritic spine development
ENSBGRG00000000061	1	27525475	27534703	9229	*	5' UTR	27529617	27568278	38662	1	ENSBGRT00000000102	0	GABPA	GA binding protein transcription factor subunit alpha [Source:HGNC Symbol%3BAcc:HGNC:4071]	GO:0000122,GO:0000790,GO:0000978,GO:0000981,GO:0001077,GO:0001228,GO:0001825,GO:0003677,GO:0003682,GO:0003700,GO:0003713,GO:0005634,GO:0005654,GO:0006357,GO:0006366,GO:0007005,GO:0010628,GO:0030154,GO:0033613,GO:0044212,GO:0045653,GO:0045944,GO:0046982,GO:1903351	negative regulation of transcription by RNA polymerase II|nuclear chromatin|RNA polymerase II proximal promoter sequence-specific DNA binding|DNA-binding transcription factor activity, RNA polymerase II-specific|proximal promoter DNA-binding transcription activator activity, RNA polymerase II-specific|DNA-binding transcription activator activity, RNA polymerase II-specific|blastocyst formation|DN…
ENSBGRG00000000061	1	27555120	27567934	12815	*	3' UTR	27525032	27568278	43247	1	ENSBGRT00000000101	30088	GABPA	GA binding protein transcription factor subunit alpha [Source:HGNC Symbol%3BAcc:HGNC:4071]	GO:0000122,GO:0000790,GO:0000978,GO:0000981,GO:0001077,GO:0001228,GO:0001825,GO:0003677,GO:0003682,GO:0003700,GO:0003713,GO:0005634,GO:0005654,GO:0006357,GO:0006366,GO:0007005,GO:0010628,GO:0030154,GO:0033613,GO:0044212,GO:0045653,GO:0045944,GO:0046982,GO:1903351	negative regulation of transcription by RNA polymerase II|nuclear chromatin|RNA polymerase II proximal promoter sequence-specific DNA binding|DNA-binding transcription factor activity, RNA polymerase II-specific|proximal promoter DNA-binding transcription activator activity, RNA polymerase II-specific|DNA-binding transcription activator activity, RNA polymerase II-specific|blastocyst formation|DN…
ENSBGRG00000000062	1	27731754	27816718	84965	*	Exon (ENSBGRT00000000103/ENSBGRG00000000062, exon 9 of 18)	27698287	28045878	347592	2	ENSBGRT00000000103	229160	APP	amyloid beta precursor protein [Source:HGNC Symbol%3BAcc:HGNC:620]	GO:0005634,GO:0005737	nucleus|cytoplasm
ENSBGRG00000000064	1	27836871	27900251	63381	*	Exon (ENSBGRT00000000111/ENSBGRG00000000064, exon 1 of 1)	27860863	27861963	1101	1	ENSBGRT00000000111	0	APP	amyloid beta precursor protein [Source:HGNC Symbol%3BAcc:HGNC:620]	GO:0003964,GO:0046872	RNA-directed DNA polymerase activity|metal ion binding
ENSBGRG00000000068	1	28754701	28755451	751	*	3' UTR	28754201	28762686	8486	2	ENSBGRT00000000120	7235	ADAMTS1	ADAM metallopeptidase with thrombospondin type 1 motif 1 [Source:HGNC Symbol%3BAcc:HGNC:217]
ENSBGRG00000000069	1	28868452	28868601	150	*	Exon (ENSBGRT00000000121/ENSBGRG00000000069, exon 10 of 10)	28866712	28926010	59299	2	ENSBGRT00000000121	57409	ADAMTS5	ADAM metallopeptidase with thrombospondin type 1 motif 5 [Source:HGNC Symbol%3BAcc:HGNC:221]	GO:0004222,GO:0005178,GO:0005576,GO:0005615,GO:0005788,GO:0006508,GO:0008201,GO:0008237,GO:0008270,GO:0022617,GO:0031012,GO:0042742,GO:0044691,GO:0050840,GO:0062023,GO:0120163	metalloendopeptidase activity|integrin binding|extracellular region|extracellular space|endoplasmic reticulum lumen|proteolysis|heparin binding|metallopeptidase activity|zinc ion binding|extracellular matrix disassembly|extracellular matrix|defense response to bacterium|tooth eruption|extracellular matrix binding|collagen-containing extracellular matrix|negative regulation of cold-induced thermog…
ENSBGRG00000000075	1	31356564	31357167	604	*	Exon (ENSBGRT00000000131/ENSBGRG00000000075, exon 15 of 30)	31319321	31389403	70083	2	ENSBGRT00000000131	32236	LTN1	listerin E3 ubiquitin protein ligase 1 [Source:HGNC Symbol%3BAcc:HGNC:13082]	GO:0005829,GO:0008270,GO:0043023,GO:0043161,GO:0051865,GO:0061630,GO:0072344,GO:1990112,GO:1990116	cytosol|zinc ion binding|ribosomal large subunit binding|proteasome-mediated ubiquitin-dependent protein catabolic process|protein autoubiquitination|ubiquitin protein ligase activity|rescue of stalled ribosome|RQC complex|ribosome-associated ubiquitin-dependent protein catabolic process
ENSBGRG00000000075	1	31363200	31363898	699	*	Exon (ENSBGRT00000000131/ENSBGRG00000000075, exon 10 of 30)	31319321	31389403	70083	2	ENSBGRT00000000131	25505	LTN1	listerin E3 ubiquitin protein ligase 1 [Source:HGNC Symbol%3BAcc:HGNC:13082]	GO:0005829,GO:0008270,GO:0043023,GO:0043161,GO:0051865,GO:0061630,GO:0072344,GO:1990112,GO:1990116	cytosol|zinc ion binding|ribosomal large subunit binding|proteasome-mediated ubiquitin-dependent protein catabolic process|protein autoubiquitination|ubiquitin protein ligase activity|rescue of stalled ribosome|RQC complex|ribosome-associated ubiquitin-dependent protein catabolic process
ENSBGRG00000000076	1	31403553	31406009	2457	*	3' UTR	31403553	31415114	11562	2	ENSBGRT00000000133	9105	RWDD2B	RWD domain containing 2B [Source:HGNC Symbol%3BAcc:HGNC:1302]
ENSBGRG00000000077	1	31434425	31437735	3311	*	Exon (ENSBGRT00000000134/ENSBGRG00000000077, exon 6 of 18)	31420296	31451387	31092	1	ENSBGRT00000000134	14129	USP16	ubiquitin specific peptidase 16 [Source:HGNC Symbol%3BAcc:HGNC:12614]	GO:0000278,GO:0003713,GO:0004197,GO:0004843,GO:0005634,GO:0006357,GO:0006511,GO:0006974,GO:0008270,GO:0016578,GO:0035522,GO:0036459,GO:0042393,GO:0043130,GO:0045893,GO:0045901,GO:0045944,GO:0051289,GO:0051301,GO:0051726,GO:0070537,GO:0140014	mitotic cell cycle|transcription coactivator activity|cysteine-type endopeptidase activity|thiol-dependent ubiquitin-specific protease activity|nucleus|regulation of transcription by RNA polymerase II|ubiquitin-dependent protein catabolic process|cellular response to DNA damage stimulus|zinc ion binding|histone deubiquitination|monoubiquitinated histone H2A deubiquitination|thiol-dependent ubiqui…
ENSBGRG00000000077	1	31442624	31447375	4752	*	Exon (ENSBGRT00000000134/ENSBGRG00000000077, exon 13 of 18)	31420296	31451387	31092	1	ENSBGRT00000000134	22328	USP16	ubiquitin specific peptidase 16 [Source:HGNC Symbol%3BAcc:HGNC:12614]	GO:0000278,GO:0003713,GO:0004197,GO:0004843,GO:0005634,GO:0006357,GO:0006511,GO:0006974,GO:0008270,GO:0016578,GO:0035522,GO:0036459,GO:0042393,GO:0043130,GO:0045893,GO:0045901,GO:0045944,GO:0051289,GO:0051301,GO:0051726,GO:0070537,GO:0140014	mitotic cell cycle|transcription coactivator activity|cysteine-type endopeptidase activity|thiol-dependent ubiquitin-specific protease activity|nucleus|regulation of transcription by RNA polymerase II|ubiquitin-dependent protein catabolic process|cellular response to DNA damage stimulus|zinc ion binding|histone deubiquitination|monoubiquitinated histone H2A deubiquitination|thiol-dependent ubiqui…
ENSBGRG00000000078	1	31453288	31457867	4580	*	Exon (ENSBGRT00000000139/ENSBGRG00000000078, exon 9 of 13)	31453238	31464214	10977	2	ENSBGRT00000000139	6347	USP16	ubiquitin specific peptidase 16 [Source:HGNC Symbol%3BAcc:HGNC:12614]	GO:0005524,GO:0005815,GO:0005832,GO:0005929,GO:0006457,GO:0051082	ATP binding|microtubule organizing center|chaperonin-containing T-complex|cilium|protein folding|unfolded protein binding
ENSBGRG00000000080	1	31790401	31799779	9379	*	Exon (ENSBGRT00000000142/ENSBGRG00000000080, exon 3 of 4)	31783463	31799779	16317	1	ENSBGRT00000000142	6938	BACH1	BTB domain and CNC homolog 1 [Source:HGNC Symbol%3BAcc:HGNC:935]	GO:0000083,GO:0000117,GO:0000122,GO:0000980,GO:0000981,GO:0001078,GO:0001205,GO:0001206,GO:0003700,GO:0005634,GO:0005737,GO:0006281,GO:0006355,GO:0020037,GO:0061418	regulation of transcription involved in G1/S transition of mitotic cell cycle|regulation of transcription involved in G2/M transition of mitotic cell cycle|negative regulation of transcription by RNA polymerase II|RNA polymerase II distal enhancer sequence-specific DNA binding|DNA-binding transcription factor activity, RNA polymerase II-specific|proximal promoter DNA-binding transcription repress…
ENSBGRG00000000080	1	31787558	31787955	398	*	Exon (ENSBGRT00000000142/ENSBGRG00000000080, exon 2 of 4)	31783463	31799779	16317	1	ENSBGRT00000000142	4095	BACH1	BTB domain and CNC homolog 1 [Source:HGNC Symbol%3BAcc:HGNC:935]	GO:0000083,GO:0000117,GO:0000122,GO:0000980,GO:0000981,GO:0001078,GO:0001205,GO:0001206,GO:0003700,GO:0005634,GO:0005737,GO:0006281,GO:0006355,GO:0020037,GO:0061418	regulation of transcription involved in G1/S transition of mitotic cell cycle|regulation of transcription involved in G2/M transition of mitotic cell cycle|negative regulation of transcription by RNA polymerase II|RNA polymerase II distal enhancer sequence-specific DNA binding|DNA-binding transcription factor activity, RNA polymerase II-specific|proximal promoter DNA-binding transcription repress…
ENSBGRG00000000080	1	31788054	31788651	598	*	Exon (ENSBGRT00000000142/ENSBGRG00000000080, exon 2 of 4)	31783463	31799779	16317	1	ENSBGRT00000000142	4591	BACH1	BTB domain and CNC homolog 1 [Source:HGNC Symbol%3BAcc:HGNC:935]	GO:0000083,GO:0000117,GO:0000122,GO:0000980,GO:0000981,GO:0001078,GO:0001205,GO:0001206,GO:0003700,GO:0005634,GO:0005737,GO:0006281,GO:0006355,GO:0020037,GO:0061418	regulation of transcription involved in G1/S transition of mitotic cell cycle|regulation of transcription involved in G2/M transition of mitotic cell cycle|negative regulation of transcription by RNA polymerase II|RNA polymerase II distal enhancer sequence-specific DNA binding|DNA-binding transcription factor activity, RNA polymerase II-specific|proximal promoter DNA-binding transcription repress…
ENSBGRG00000000112	1	34418102	34418549	448	*	Exon (ENSBGRT00000000179/ENSBGRG00000000112, exon 13 of 14)	34418102	34473128	55027	2	ENSBGRT00000000179	54579	TIAM1	TIAM Rac1 associated GEF 1 [Source:HGNC Symbol%3BAcc:HGNC:11805]	GO:0003964,GO:0006310,GO:0009036,GO:0032197,GO:0032199,GO:0046872,GO:0090305	RNA-directed DNA polymerase activity|DNA recombination|type II site-specific deoxyribonuclease activity|transposition, RNA-mediated|reverse transcription involved in RNA-mediated transposition|metal ion binding|nucleic acid phosphodiester bond hydrolysis	ko04014,ko04015,ko04024,ko04062,ko04530,ko04810,ko05205	Ras signaling pathway|Rap1 signaling pathway|cAMP signaling pathway|Chemokine signaling pathway|Tight junction|Regulation of actin cytoskeleton|Proteoglycans in cancer
ENSBGRG00000000112	1	34578873	34579122	250	*	Exon (ENSBGRT00000000180/ENSBGRG00000000112, exon 4 of 27)	34418116	34619862	201747	2	ENSBGRT00000000180	40740	TIAM1	TIAM Rac1 associated GEF 1 [Source:HGNC Symbol%3BAcc:HGNC:11805]	GO:0003964,GO:0006310,GO:0009036,GO:0032197,GO:0032199,GO:0046872,GO:0090305	RNA-directed DNA polymerase activity|DNA recombination|type II site-specific deoxyribonuclease activity|transposition, RNA-mediated|reverse transcription involved in RNA-mediated transposition|metal ion binding|nucleic acid phosphodiester bond hydrolysis	ko04014,ko04015,ko04024,ko04062,ko04530,ko04810,ko05205	Ras signaling pathway|Rap1 signaling pathway|cAMP signaling pathway|Chemokine signaling pathway|Tight junction|Regulation of actin cytoskeleton|Proteoglycans in cancer
ENSBGRG00000000112	1	34579221	34599237	20017	*	Exon (ENSBGRT00000000180/ENSBGRG00000000112, exon 3 of 27)	34418116	34619862	201747	2	ENSBGRT00000000180	20625	TIAM1	TIAM Rac1 associated GEF 1 [Source:HGNC Symbol%3BAcc:HGNC:11805]	GO:0003964,GO:0006310,GO:0009036,GO:0032197,GO:0032199,GO:0046872,GO:0090305	RNA-directed DNA polymerase activity|DNA recombination|type II site-specific deoxyribonuclease activity|transposition, RNA-mediated|reverse transcription involved in RNA-mediated transposition|metal ion binding|nucleic acid phosphodiester bond hydrolysis	ko04014,ko04015,ko04024,ko04062,ko04530,ko04810,ko05205	Ras signaling pathway|Rap1 signaling pathway|cAMP signaling pathway|Chemokine signaling pathway|Tight junction|Regulation of actin cytoskeleton|Proteoglycans in cancer
ENSBGRG00000000118	1	35101017	35101566	550	*	Exon (ENSBGRT00000000187/ENSBGRG00000000118, exon 20 of 21)	35101017	35167132	66116	2	ENSBGRT00000000187	65566	SCAF4	SR-related CTD associated factor 4 [Source:HGNC Symbol%3BAcc:HGNC:19304]	GO:0003723,GO:0005654	RNA binding|nucleoplasm
ENSBGRG00000000119	1	35470558	35470806	249	*	Exon (ENSBGRT00000000189/ENSBGRG00000000119, exon 12 of 12)	35325715	35471104	145390	1	ENSBGRT00000000189	144843	HUNK	hormonally up-regulated Neu-associated kinase [Source:HGNC Symbol%3BAcc:HGNC:13326]	GO:0004674,GO:0005524,GO:0005634,GO:0005737,GO:0006468,GO:0035556	protein serine/threonine kinase activity|ATP binding|nucleus|cytoplasm|protein phosphorylation|intracellular signal transduction
ENSBGRG00000000122	1	35838218	35838872	655	*	Exon (ENSBGRT00000000196/ENSBGRG00000000122, exon 34 of 36)	35836490	35922611	86122	2	ENSBGRT00000000196	83739	URB1	URB1 ribosome biogenesis homolog [Source:HGNC Symbol%3BAcc:HGNC:17344]	GO:0005634,GO:0005737	nucleus|cytoplasm
ENSBGRG00000000123	1	36073836	36074183	348	*	3' UTR	35951653	36074335	122683	1	ENSBGRT00000000199	122183	EVA1C	eva-1 homolog C [Source:HGNC Symbol%3BAcc:HGNC:13239]	GO:0005886,GO:0008201,GO:0016021,GO:0030246	plasma membrane|heparin binding|integral component of membrane|carbohydrate binding
ENSBGRG00000000124	1	36123264	36126795	3532	*	3' UTR	36123216	36135644	12429	2	ENSBGRT00000000203	8849	EVA1C	eva-1 homolog C [Source:HGNC Symbol%3BAcc:HGNC:13239]	GO:0003352,GO:0005634,GO:0005829,GO:0005856,GO:0005929,GO:0060271	regulation of cilium movement|nucleus|cytosol|cytoskeleton|cilium|cilium assembly
ENSBGRG00000000125	1	36145243	36145640	398	*	Exon (ENSBGRT00000000209/ENSBGRG00000000125, exon 27 of 27)	36144896	36226746	81851	2	ENSBGRT00000000209	81106	SYNJ1	synaptojanin 1 [Source:HGNC Symbol%3BAcc:HGNC:11503]	GO:0003723,GO:0004438,GO:0004439,GO:0005829,GO:0006661,GO:0006836,GO:0007420,GO:0007612,GO:0012506,GO:0014015,GO:0016082,GO:0016191,GO:0017124,GO:0030117,GO:0030132,GO:0032526,GO:0034097,GO:0034595,GO:0034596,GO:0043005,GO:0043195,GO:0043647,GO:0043812,GO:0043813,GO:0046488,GO:0046855,GO:0046856,GO:0048260,GO:0048471,GO:0048488,GO:0048489,GO:0052629,GO:0052658,GO:0052659,GO:0061024,GO:0097060,GO:…	RNA binding|phosphatidylinositol-3-phosphatase activity|phosphatidylinositol-4,5-bisphosphate 5-phosphatase activity|cytosol|phosphatidylinositol biosynthetic process|neurotransmitter transport|brain development|learning|vesicle membrane|positive regulation of gliogenesis|synaptic vesicle priming|synaptic vesicle uncoating|SH3 domain binding|membrane coat|clathrin coat of coated pit|response to r…	ko00562,ko04070	Inositol phosphate metabolism|Phosphatidylinositol signaling system
ENSBGRG00000000125	1	36144896	36145144	249	*	Exon (ENSBGRT00000000209/ENSBGRG00000000125, exon 27 of 27)	36144896	36226746	81851	2	ENSBGRT00000000209	81602	SYNJ1	synaptojanin 1 [Source:HGNC Symbol%3BAcc:HGNC:11503]	GO:0003723,GO:0004438,GO:0004439,GO:0005829,GO:0006661,GO:0006836,GO:0007420,GO:0007612,GO:0012506,GO:0014015,GO:0016082,GO:0016191,GO:0017124,GO:0030117,GO:0030132,GO:0032526,GO:0034097,GO:0034595,GO:0034596,GO:0043005,GO:0043195,GO:0043647,GO:0043812,GO:0043813,GO:0046488,GO:0046855,GO:0046856,GO:0048260,GO:0048471,GO:0048488,GO:0048489,GO:0052629,GO:0052658,GO:0052659,GO:0061024,GO:0097060,GO:…	RNA binding|phosphatidylinositol-3-phosphatase activity|phosphatidylinositol-4,5-bisphosphate 5-phosphatase activity|cytosol|phosphatidylinositol biosynthetic process|neurotransmitter transport|brain development|learning|vesicle membrane|positive regulation of gliogenesis|synaptic vesicle priming|synaptic vesicle uncoating|SH3 domain binding|membrane coat|clathrin coat of coated pit|response to r…	ko00562,ko04070	Inositol phosphate metabolism|Phosphatidylinositol signaling system
ENSBGRG00000000127	1	36259017	36262157	3141	*	Exon (ENSBGRT00000000213/ENSBGRG00000000127, exon 16 of 18)	36258968	36290598	31631	2	ENSBGRT00000000213	28441	PAXBP1	PAX3 and PAX7 binding protein 1 [Source:HGNC Symbol%3BAcc:HGNC:13579]	GO:0000122,GO:0000978,GO:0001078,GO:0005634,GO:0005829,GO:0007517,GO:0008134,GO:0014842,GO:0031062,GO:0045944,GO:2000288	negative regulation of transcription by RNA polymerase II|RNA polymerase II proximal promoter sequence-specific DNA binding|proximal promoter DNA-binding transcription repressor activity, RNA polymerase II-specific|nucleus|cytosol|muscle organ development|transcription factor binding|regulation of skeletal muscle satellite cell proliferation|positive regulation of histone methylation|positive reg…
ENSBGRG00000000127	1	36279932	36290254	10323	*	Exon (ENSBGRT00000000213/ENSBGRG00000000127, exon 1 of 18)	36258968	36290598	31631	2	ENSBGRT00000000213	344	PAXBP1	PAX3 and PAX7 binding protein 1 [Source:HGNC Symbol%3BAcc:HGNC:13579]	GO:0000122,GO:0000978,GO:0001078,GO:0005634,GO:0005829,GO:0007517,GO:0008134,GO:0014842,GO:0031062,GO:0045944,GO:2000288	negative regulation of transcription by RNA polymerase II|RNA polymerase II proximal promoter sequence-specific DNA binding|proximal promoter DNA-binding transcription repressor activity, RNA polymerase II-specific|nucleus|cytosol|muscle organ development|transcription factor binding|regulation of skeletal muscle satellite cell proliferation|positive regulation of histone methylation|positive reg…
ENSBGRG00000000129	1	36609758	36610135	378	*	Exon (ENSBGRT00000000216/ENSBGRG00000000129, exon 1 of 1)	36609664	36610464	801	1	ENSBGRT00000000216	94	OLIG1	oligodendrocyte transcription factor 1 [Source:HGNC Symbol%3BAcc:HGNC:16983]	GO:0003677,GO:0005634,GO:0006355,GO:0046983,GO:0048663,GO:0048709	DNA binding|nucleus|regulation of transcription, DNA-templated|protein dimerization activity|neuron fate commitment|oligodendrocyte differentiation
ENSBGRG00000000131	1	36825390	36826128	739	*	3' UTR	36786295	36826818	40524	1	ENSBGRT00000000218	39095	OLIG1	oligodendrocyte transcription factor 1 [Source:HGNC Symbol%3BAcc:HGNC:16983]	GO:0004905,GO:0005886,GO:0005887,GO:0019221,GO:0035455,GO:0035456,GO:0051607,GO:0060337	type I interferon receptor activity|plasma membrane|integral component of plasma membrane|cytokine-mediated signaling pathway|response to interferon-alpha|response to interferon-beta|defense response to virus|type I interferon signaling pathway	ko04060,ko04151,ko04217,ko04380,ko04620,ko04621,ko04630,ko04650,ko05160,ko05162,ko05164,ko05165,ko05167,ko05168,ko05169,ko05200	Cytokine-cytokine receptor interaction|PI3K-Akt signaling pathway|Necroptosis|Osteoclast differentiation|Toll-like receptor signaling pathway|NOD-like receptor signaling pathway|Jak-STAT signaling pathway|Natural killer cell mediated cytotoxicity|Hepatitis C|Measles|Influenza A|Human papillomavirus infection|Kaposi sarcoma-associated herpesvirus infection|Herpes simplex virus 1 infection|Epstein-…
ENSBGRG00000000134	1	37065422	37065571	150	*	Exon (ENSBGRT00000000223/ENSBGRG00000000134, exon 7 of 7)	37032802	37065571	32770	1	ENSBGRT00000000223	32620	IFNGR2	interferon gamma receptor 2 [Source:HGNC Symbol%3BAcc:HGNC:5440]	GO:0003964,GO:0004519,GO:0006310,GO:0046872	RNA-directed DNA polymerase activity|endonuclease activity|DNA recombination|metal ion binding	ko04060,ko04066,ko04217,ko04380,ko04630,ko04650,ko04658,ko04659,ko05140,ko05142,ko05145,ko05152,ko05164,ko05168,ko05200,ko05235,ko05321	Cytokine-cytokine receptor interaction|HIF-1 signaling pathway|Necroptosis|Osteoclast differentiation|Jak-STAT signaling pathway|Natural killer cell mediated cytotoxicity|Th1 and Th2 cell differentiation|Th17 cell differentiation|Leishmaniasis|Chagas disease (American trypanosomiasis)|Toxoplasmosis|Tuberculosis|Influenza A|Herpes simplex virus 1 infection|Pathways in cancer|PD-L1 expression and P…
ENSBGRG00000000137	1	37145414	37146258	845	*	Exon (ENSBGRT00000000227/ENSBGRG00000000137, exon 1 of 1)	37145166	37146308	1143	2	ENSBGRT00000000227	50	DNAJC28	DnaJ heat shock protein family (Hsp40) member C28 [Source:HGNC Symbol%3BAcc:HGNC:1297]	GO:0006890,GO:0007030,GO:0017119,GO:0048213	retrograde vesicle-mediated transport, Golgi to ER|Golgi organization|Golgi transport complex|Golgi vesicle prefusion complex stabilization
ENSBGRG00000000138	1	37185225	37190883	5659	*	Exon (ENSBGRT00000000228/ENSBGRG00000000138, exon 4 of 22)	37168340	37196025	27686	2	ENSBGRT00000000228	5142	GART	phosphoribosylglycinamide formyltransferase%2C phosphoribosylglycinamide synthetase%2C phosphoribosylaminoimidazole synthetase [Source:HGNC Symbol%3BAcc:HGNC:4163]	GO:0004637,GO:0004641,GO:0004644,GO:0005524,GO:0005829,GO:0006164,GO:0006189,GO:0046084,GO:0046872	phosphoribosylamine-glycine ligase activity|phosphoribosylformylglycinamidine cyclo-ligase activity|phosphoribosylglycinamide formyltransferase activity|ATP binding|cytosol|purine nucleotide biosynthetic process|'de novo' IMP biosynthetic process|adenine biosynthetic process|metal ion binding	ko00230,ko00670,ko01523	Purine metabolism|One carbon pool by folate|Antifolate resistance
ENSBGRG00000000139	1	37203124	37204469	1346	*	Exon (ENSBGRT00000000232/ENSBGRG00000000139, exon 3 of 8)	37196599	37229433	32835	1	ENSBGRT00000000229	6525	SON	SON DNA binding protein [Source:HGNC Symbol%3BAcc:HGNC:11183]	GO:0000226,GO:0000281,GO:0003677,GO:0003723,GO:0006397,GO:0008380,GO:0016607,GO:0043066,GO:0043484,GO:0048024,GO:0050733,GO:0051726	microtubule cytoskeleton organization|mitotic cytokinesis|DNA binding|RNA binding|mRNA processing|RNA splicing|nuclear speck|negative regulation of apoptotic process|regulation of RNA splicing|regulation of mRNA splicing, via spliceosome|RS domain binding|regulation of cell cycle
ENSBGRG00000000139	1	37205605	37208346	2742	*	Exon (ENSBGRT00000000232/ENSBGRG00000000139, exon 4 of 8)	37196599	37229433	32835	1	ENSBGRT00000000229	9006	SON	SON DNA binding protein [Source:HGNC Symbol%3BAcc:HGNC:11183]	GO:0000226,GO:0000281,GO:0003677,GO:0003723,GO:0006397,GO:0008380,GO:0016607,GO:0043066,GO:0043484,GO:0048024,GO:0050733,GO:0051726	microtubule cytoskeleton organization|mitotic cytokinesis|DNA binding|RNA binding|mRNA processing|RNA splicing|nuclear speck|negative regulation of apoptotic process|regulation of RNA splicing|regulation of mRNA splicing, via spliceosome|RS domain binding|regulation of cell cycle
ENSBGRG00000000139	1	37201279	37202044	766	*	Exon (ENSBGRT00000000229/ENSBGRG00000000139, exon 2 of 12)	37196599	37229433	32835	1	ENSBGRT00000000229	4680	SON	SON DNA binding protein [Source:HGNC Symbol%3BAcc:HGNC:11183]	GO:0000226,GO:0000281,GO:0003677,GO:0003723,GO:0006397,GO:0008380,GO:0016607,GO:0043066,GO:0043484,GO:0048024,GO:0050733,GO:0051726	microtubule cytoskeleton organization|mitotic cytokinesis|DNA binding|RNA binding|mRNA processing|RNA splicing|nuclear speck|negative regulation of apoptotic process|regulation of RNA splicing|regulation of mRNA splicing, via spliceosome|RS domain binding|regulation of cell cycle
ENSBGRG00000000139	1	37225459	37228809	3351	*	3' UTR	37196599	37229433	32835	1	ENSBGRT00000000229	28860	SON	SON DNA binding protein [Source:HGNC Symbol%3BAcc:HGNC:11183]	GO:0000226,GO:0000281,GO:0003677,GO:0003723,GO:0006397,GO:0008380,GO:0016607,GO:0043066,GO:0043484,GO:0048024,GO:0050733,GO:0051726	microtubule cytoskeleton organization|mitotic cytokinesis|DNA binding|RNA binding|mRNA processing|RNA splicing|nuclear speck|negative regulation of apoptotic process|regulation of RNA splicing|regulation of mRNA splicing, via spliceosome|RS domain binding|regulation of cell cycle
ENSBGRG00000000139	1	37208445	37212323	3879	*	Exon (ENSBGRT00000000229/ENSBGRG00000000139, exon 4 of 12)	37196599	37229433	32835	1	ENSBGRT00000000229	11846	SON	SON DNA binding protein [Source:HGNC Symbol%3BAcc:HGNC:11183]	GO:0000226,GO:0000281,GO:0003677,GO:0003723,GO:0006397,GO:0008380,GO:0016607,GO:0043066,GO:0043484,GO:0048024,GO:0050733,GO:0051726	microtubule cytoskeleton organization|mitotic cytokinesis|DNA binding|RNA binding|mRNA processing|RNA splicing|nuclear speck|negative regulation of apoptotic process|regulation of RNA splicing|regulation of mRNA splicing, via spliceosome|RS domain binding|regulation of cell cycle
ENSBGRG00000000139	1	37202276	37202874	599	*	Exon (ENSBGRT00000000232/ENSBGRG00000000139, exon 3 of 8)	37196599	37229433	32835	1	ENSBGRT00000000229	5677	SON	SON DNA binding protein [Source:HGNC Symbol%3BAcc:HGNC:11183]	GO:0000226,GO:0000281,GO:0003677,GO:0003723,GO:0006397,GO:0008380,GO:0016607,GO:0043066,GO:0043484,GO:0048024,GO:0050733,GO:0051726	microtubule cytoskeleton organization|mitotic cytokinesis|DNA binding|RNA binding|mRNA processing|RNA splicing|nuclear speck|negative regulation of apoptotic process|regulation of RNA splicing|regulation of mRNA splicing, via spliceosome|RS domain binding|regulation of cell cycle
ENSBGRG00000000141	1	37236104	37236361	258	*	Exon (ENSBGRT00000000234/ENSBGRG00000000141, exon 7 of 11)	37231178	37242874	11697	2	ENSBGRT00000000234	6513	DONSON	downstream neighbor of SON [Source:HGNC Symbol%3BAcc:HGNC:2993]	GO:0000077,GO:0005634,GO:0005657,GO:0006260,GO:0007095,GO:0007275,GO:0030894,GO:0033260,GO:0048478	DNA damage checkpoint|nucleus|replication fork|DNA replication|mitotic G2 DNA damage checkpoint|multicellular organism development|replisome|nuclear DNA replication|replication fork protection
ENSBGRG00000000141	1	37231825	37232937	1113	*	3' UTR	37231178	37242874	11697	2	ENSBGRT00000000234	9937	DONSON	downstream neighbor of SON [Source:HGNC Symbol%3BAcc:HGNC:2993]	GO:0000077,GO:0005634,GO:0005657,GO:0006260,GO:0007095,GO:0007275,GO:0030894,GO:0033260,GO:0048478	DNA damage checkpoint|nucleus|replication fork|DNA replication|mitotic G2 DNA damage checkpoint|multicellular organism development|replisome|nuclear DNA replication|replication fork protection
ENSBGRG00000000141	1	37241779	37242078	300	*	5' UTR	37231178	37242874	11697	2	ENSBGRT00000000234	796	DONSON	downstream neighbor of SON [Source:HGNC Symbol%3BAcc:HGNC:2993]	GO:0000077,GO:0005634,GO:0005657,GO:0006260,GO:0007095,GO:0007275,GO:0030894,GO:0033260,GO:0048478	DNA damage checkpoint|nucleus|replication fork|DNA replication|mitotic G2 DNA damage checkpoint|multicellular organism development|replisome|nuclear DNA replication|replication fork protection
ENSBGRG00000000143	1	37407413	37414769	7357	*	Exon (ENSBGRT00000000245/ENSBGRG00000000143, exon 10 of 22)	37362083	37468747	106665	1	ENSBGRT00000000245	45330	ITSN1	intersectin 1 [Source:HGNC Symbol%3BAcc:HGNC:6183]	GO:0005634,GO:0005737	nucleus|cytoplasm
ENSBGRG00000000143	1	37414954	37451950	36997	*	Exon (ENSBGRT00000000245/ENSBGRG00000000143, exon 13 of 22)	37362083	37468747	106665	1	ENSBGRT00000000245	52871	ITSN1	intersectin 1 [Source:HGNC Symbol%3BAcc:HGNC:6183]	GO:0005634,GO:0005737	nucleus|cytoplasm
ENSBGRG00000000143	1	37463520	37465704	2185	*	Exon (ENSBGRT00000000245/ENSBGRG00000000143, exon 19 of 22)	37362083	37468747	106665	1	ENSBGRT00000000245	101437	ITSN1	intersectin 1 [Source:HGNC Symbol%3BAcc:HGNC:6183]	GO:0005634,GO:0005737	nucleus|cytoplasm
ENSBGRG00000000154	1	38315913	38318954	3042	*	3' UTR	38314924	38327201	12278	2	ENSBGRT00000000259	8247	RCAN1	regulator of calcineurin 1 [Source:HGNC Symbol%3BAcc:HGNC:3040]	GO:0005634,GO:0005737	nucleus|cytoplasm
ENSBGRG00000000164	1	38824631	38824977	347	*	Exon (ENSBGRT00000000273/ENSBGRG00000000166, exon 8 of 9)	38729830	38825987	96158	2	ENSBGRT00000000269	1010	CGGBP1	CGG triplet repeat binding protein 1 [Source:HGNC Symbol%3BAcc:HGNC:1888]	GO:0000981,GO:0003677,GO:0005634,GO:0046872	DNA-binding transcription factor activity, RNA polymerase II-specific|DNA binding|nucleus|metal ion binding
ENSBGRG00000000164	1	38733415	38733662	248	*	5' UTR	38729830	38825987	96158	2	ENSBGRT00000000269	92325	CGGBP1	CGG triplet repeat binding protein 1 [Source:HGNC Symbol%3BAcc:HGNC:1888]	GO:0000981,GO:0003677,GO:0005634,GO:0046872	DNA-binding transcription factor activity, RNA polymerase II-specific|DNA binding|nucleus|metal ion binding
ENSBGRG00000000164	1	38825076	38825866	791	*	Exon (ENSBGRT00000000273/ENSBGRG00000000166, exon 8 of 9)	38729830	38825987	96158	2	ENSBGRT00000000269	121	CGGBP1	CGG triplet repeat binding protein 1 [Source:HGNC Symbol%3BAcc:HGNC:1888]	GO:0000981,GO:0003677,GO:0005634,GO:0046872	DNA-binding transcription factor activity, RNA polymerase II-specific|DNA binding|nucleus|metal ion binding
ENSBGRG00000000164	1	38733168	38733316	149	*	5' UTR	38729830	38825987	96158	2	ENSBGRT00000000269	92671	CGGBP1	CGG triplet repeat binding protein 1 [Source:HGNC Symbol%3BAcc:HGNC:1888]	GO:0000981,GO:0003677,GO:0005634,GO:0046872	DNA-binding transcription factor activity, RNA polymerase II-specific|DNA binding|nucleus|metal ion binding
ENSBGRG00000000164	1	38729878	38731981	2104	*	5' UTR	38729830	38825987	96158	2	ENSBGRT00000000269	94006	CGGBP1	CGG triplet repeat binding protein 1 [Source:HGNC Symbol%3BAcc:HGNC:1888]	GO:0000981,GO:0003677,GO:0005634,GO:0046872	DNA-binding transcription factor activity, RNA polymerase II-specific|DNA binding|nucleus|metal ion binding
ENSBGRG00000000168	1	60480760	60481303	544	*	Exon (ENSBGRT00000000293/ENSBGRG00000000168, exon 7 of 7)	60403758	60481330	77573	1	ENSBGRT00000000293	77002	NECTIN3	nectin cell adhesion molecule 3 [Source:HGNC Symbol%3BAcc:HGNC:17664]	GO:0002089,GO:0005886,GO:0005911,GO:0005913,GO:0007156,GO:0007157,GO:0007286,GO:0009566,GO:0034332,GO:0038023,GO:0042802,GO:0042803,GO:0043296,GO:0044291,GO:0050839,GO:0060042,GO:0061951,GO:0098686,GO:0099061,GO:1902414	lens morphogenesis in camera-type eye|plasma membrane|cell-cell junction|cell-cell adherens junction|homophilic cell adhesion via plasma membrane adhesion molecules|heterophilic cell-cell adhesion via plasma membrane cell adhesion molecules|spermatid development|fertilization|adherens junction organization|signaling receptor activity|identical protein binding|protein homodimerization activity|api…
ENSBGRG00000000177	2	32452038	32453203	1166	*	Exon (ENSBGRT00000000282/ENSBGRG00000000177, exon 7 of 9)	32451989	32456310	4322	2	ENSBGRT00000000282	3107	RETREG2	reticulophagy regulator family member 2 [Source:HGNC Symbol%3BAcc:HGNC:28450]	GO:0016021	integral component of membrane
ENSBGRG00000000178	1	38848824	38849120	297	*	3' UTR	38835858	38850353	14496	1	ENSBGRT00000000285	12966	C3orf38	chromosome 3 open reading frame 38 [Source:HGNC Symbol%3BAcc:HGNC:28384]	GO:0006915	apoptotic process
ENSBGRG00000000178	1	38849810	38850008	199	*	3' UTR	38835858	38850353	14496	1	ENSBGRT00000000285	13952	C3orf38	chromosome 3 open reading frame 38 [Source:HGNC Symbol%3BAcc:HGNC:28384]	GO:0006915	apoptotic process
ENSBGRG00000000178	1	38846167	38848725	2559	*	Exon (ENSBGRT00000000285/ENSBGRG00000000178, exon 2 of 3)	38835858	38850353	14496	1	ENSBGRT00000000285	10309	C3orf38	chromosome 3 open reading frame 38 [Source:HGNC Symbol%3BAcc:HGNC:28384]	GO:0006915	apoptotic process
ENSBGRG00000000180	1	135940838	135943883	3046	*	Exon (ENSBGRT00000000286/ENSBGRG00000000180, exon 2 of 3)	135939807	135960567	20761	2	ENSBGRT00000000286	16684	DIPK2A	divergent protein kinase domain 2A [Source:HGNC Symbol%3BAcc:HGNC:28490]	GO:0000139,GO:0005615,GO:0014066,GO:0030126,GO:0034392,GO:0060038	Golgi membrane|extracellular space|regulation of phosphatidylinositol 3-kinase signaling|COPI vesicle coat|negative regulation of smooth muscle cell apoptotic process|cardiac muscle cell proliferation
ENSBGRG00000000181	1	157899761	157909330	9570	*	Exon (ENSBGRT00000000292/ENSBGRG00000000181, exon 1 of 6)	157881015	157909429	28415	2	ENSBGRT00000000292	99	UBE2G2	ubiquitin conjugating enzyme E2 G2 [Source:HGNC Symbol%3BAcc:HGNC:12483]	GO:0000209,GO:0004842,GO:0005524,GO:0005783,GO:0005829,GO:0006511,GO:0018279,GO:0030433,GO:0035458,GO:0042802,GO:0044257,GO:0061631,GO:0070936,GO:1904153	protein polyubiquitination|ubiquitin-protein transferase activity|ATP binding|endoplasmic reticulum|cytosol|ubiquitin-dependent protein catabolic process|protein N-linked glycosylation via asparagine|ubiquitin-dependent ERAD pathway|cellular response to interferon-beta|identical protein binding|cellular protein catabolic process|ubiquitin conjugating enzyme activity|protein K48-linked ubiquitinat…	ko05168	Herpes simplex virus 1 infection
ENSBGRG00000000183	1	80446549	80446699	151	*	3' UTR	80316223	80446636	130414	1	ENSBGRT00000000321	130326	ATP13A4	ATPase 13A4 [Source:HGNC Symbol%3BAcc:HGNC:25422]	GO:0005634,GO:0005737	nucleus|cytoplasm
ENSBGRG00000000185	2	4808603	4809152	550	*	3' UTR	4785163	4810601	25439	1	ENSBGRT00000000301	23440	PINK1	PTEN induced kinase 1 [Source:HGNC Symbol%3BAcc:HGNC:14581]	GO:0003777,GO:0005524,GO:0005871,GO:0005874,GO:0005929,GO:0005930,GO:0007017,GO:0007018,GO:0008017,GO:0008574,GO:0015031,GO:0015630,GO:0016192,GO:0016887,GO:0030992,GO:0031503,GO:0032391,GO:0032839,GO:0036064,GO:0042073,GO:0043005,GO:0098971,GO:1990075	microtubule motor activity|ATP binding|kinesin complex|microtubule|cilium|axoneme|microtubule-based process|microtubule-based movement|microtubule binding|ATP-dependent microtubule motor activity, plus-end-directed|protein transport|microtubule cytoskeleton|vesicle-mediated transport|ATPase activity|intraciliary transport particle B|protein-containing complex localization|photoreceptor connecting…
ENSBGRG00000000185	2	4807853	4808203	351	*	3' UTR	4785163	4810601	25439	1	ENSBGRT00000000301	22690	PINK1	PTEN induced kinase 1 [Source:HGNC Symbol%3BAcc:HGNC:14581]	GO:0003777,GO:0005524,GO:0005871,GO:0005874,GO:0005929,GO:0005930,GO:0007017,GO:0007018,GO:0008017,GO:0008574,GO:0015031,GO:0015630,GO:0016192,GO:0016887,GO:0030992,GO:0031503,GO:0032391,GO:0032839,GO:0036064,GO:0042073,GO:0043005,GO:0098971,GO:1990075	microtubule motor activity|ATP binding|kinesin complex|microtubule|cilium|axoneme|microtubule-based process|microtubule-based movement|microtubule binding|ATP-dependent microtubule motor activity, plus-end-directed|protein transport|microtubule cytoskeleton|vesicle-mediated transport|ATPase activity|intraciliary transport particle B|protein-containing complex localization|photoreceptor connecting…
ENSBGRG00000000190	3	8099554	8099688	135	*	Exon (ENSBGRT00000000309/ENSBGRG00000000190, exon 1 of 1)	8099287	8099688	402	1	ENSBGRT00000000309	267	NHLH1	nescient helix-loop-helix 1 [Source:HGNC Symbol%3BAcc:HGNC:7817]	GO:0000977,GO:0000981,GO:0001228,GO:0005634,GO:0006357,GO:0007275,GO:0030154,GO:0045944,GO:0046983	RNA polymerase II regulatory region sequence-specific DNA binding|DNA-binding transcription factor activity, RNA polymerase II-specific|DNA-binding transcription activator activity, RNA polymerase II-specific|nucleus|regulation of transcription by RNA polymerase II|multicellular organism development|cell differentiation|positive regulation of transcription by RNA polymerase II|protein dimerizatio…
ENSBGRG00000000191	2	32462252	32462400	149	*	Exon (ENSBGRT00000000311/ENSBGRG00000000191, exon 9 of 9)	32456719	32463188	6470	1	ENSBGRT00000000311	5533	CNPPD1	cyclin Pas1/PHO80 domain containing 1 [Source:HGNC Symbol%3BAcc:HGNC:25220]	GO:0000079,GO:0016021,GO:0019901	regulation of cyclin-dependent protein serine/threonine kinase activity|integral component of membrane|protein kinase binding
ENSBGRG00000000197	1	40014703	40015052	350	*	Exon (ENSBGRT00000000326/ENSBGRG00000000197, exon 3 of 17)	39875237	40333962	458726	1	ENSBGRT00000000326	139466	EPHA3	EPH receptor A3 [Source:HGNC Symbol%3BAcc:HGNC:3387]	GO:0003964,GO:0006310,GO:0009036,GO:0032197,GO:0032199,GO:0046872,GO:0090305	RNA-directed DNA polymerase activity|DNA recombination|type II site-specific deoxyribonuclease activity|transposition, RNA-mediated|reverse transcription involved in RNA-mediated transposition|metal ion binding|nucleic acid phosphodiester bond hydrolysis
ENSBGRG00000000197	1	40324913	40331519	6607	*	3' UTR	39875237	40333962	458726	1	ENSBGRT00000000326	449676	EPHA3	EPH receptor A3 [Source:HGNC Symbol%3BAcc:HGNC:3387]	GO:0003964,GO:0006310,GO:0009036,GO:0032197,GO:0032199,GO:0046872,GO:0090305	RNA-directed DNA polymerase activity|DNA recombination|type II site-specific deoxyribonuclease activity|transposition, RNA-mediated|reverse transcription involved in RNA-mediated transposition|metal ion binding|nucleic acid phosphodiester bond hydrolysis
ENSBGRG00000000197	1	40272095	40284266	12172	*	Exon (ENSBGRT00000000326/ENSBGRG00000000197, exon 11 of 17)	39875237	40333962	458726	1	ENSBGRT00000000326	396858	EPHA3	EPH receptor A3 [Source:HGNC Symbol%3BAcc:HGNC:3387]	GO:0003964,GO:0006310,GO:0009036,GO:0032197,GO:0032199,GO:0046872,GO:0090305	RNA-directed DNA polymerase activity|DNA recombination|type II site-specific deoxyribonuclease activity|transposition, RNA-mediated|reverse transcription involved in RNA-mediated transposition|metal ion binding|nucleic acid phosphodiester bond hydrolysis
ENSBGRG00000000202	2	128610330	128610796	467	*	Exon (ENSBGRT00000000325/ENSBGRG00000000202, exon 2 of 10)	128608250	128613411	5162	1	ENSBGRT00000000325	2080	MTX2	metaxin 2 [Source:HGNC Symbol%3BAcc:HGNC:7506]	GO:0003723,GO:0003729,GO:0005634,GO:0005654,GO:0005737,GO:0006397,GO:0008380,GO:0014069,GO:0035770,GO:0043005,GO:0051028,GO:0051033,GO:0071013,GO:1990124,GO:1990904	RNA binding|mRNA binding|nucleus|nucleoplasm|cytoplasm|mRNA processing|RNA splicing|postsynaptic density|ribonucleoprotein granule|neuron projection|mRNA transport|RNA transmembrane transporter activity|catalytic step 2 spliceosome|messenger ribonucleoprotein complex|ribonucleoprotein complex	ko03040	Spliceosome
ENSBGRG00000000202	2	128610896	128611640	745	*	Exon (ENSBGRT00000000325/ENSBGRG00000000202, exon 4 of 10)	128608250	128613411	5162	1	ENSBGRT00000000325	2646	MTX2	metaxin 2 [Source:HGNC Symbol%3BAcc:HGNC:7506]	GO:0003723,GO:0003729,GO:0005634,GO:0005654,GO:0005737,GO:0006397,GO:0008380,GO:0014069,GO:0035770,GO:0043005,GO:0051028,GO:0051033,GO:0071013,GO:1990124,GO:1990904	RNA binding|mRNA binding|nucleus|nucleoplasm|cytoplasm|mRNA processing|RNA splicing|postsynaptic density|ribonucleoprotein granule|neuron projection|mRNA transport|RNA transmembrane transporter activity|catalytic step 2 spliceosome|messenger ribonucleoprotein complex|ribonucleoprotein complex	ko03040	Spliceosome
ENSBGRG00000000202	2	128612298	128613411	1114	*	Exon (ENSBGRT00000000325/ENSBGRG00000000202, exon 8 of 10)	128608250	128613411	5162	1	ENSBGRT00000000325	4048	MTX2	metaxin 2 [Source:HGNC Symbol%3BAcc:HGNC:7506]	GO:0003723,GO:0003729,GO:0005634,GO:0005654,GO:0005737,GO:0006397,GO:0008380,GO:0014069,GO:0035770,GO:0043005,GO:0051028,GO:0051033,GO:0071013,GO:1990124,GO:1990904	RNA binding|mRNA binding|nucleus|nucleoplasm|cytoplasm|mRNA processing|RNA splicing|postsynaptic density|ribonucleoprotein granule|neuron projection|mRNA transport|RNA transmembrane transporter activity|catalytic step 2 spliceosome|messenger ribonucleoprotein complex|ribonucleoprotein complex	ko03040	Spliceosome
ENSBGRG00000000209	3	8162734	8169341	6608	*	3' UTR	8158875	8170326	11452	1	ENSBGRT00000000338	3859	VANGL2	VANGL planar cell polarity protein 2 [Source:HGNC Symbol%3BAcc:HGNC:15511]	GO:0001725,GO:0001736,GO:0001843,GO:0001942,GO:0001947,GO:0003149,GO:0003150,GO:0003402,GO:0005886,GO:0005911,GO:0007266,GO:0009952,GO:0015012,GO:0016021,GO:0016323,GO:0016324,GO:0016328,GO:0022007,GO:0030111,GO:0030134,GO:0032835,GO:0032956,GO:0035019,GO:0035787,GO:0036342,GO:0036514,GO:0036515,GO:0042060,GO:0043507,GO:0045176,GO:0045197,GO:0048103,GO:0048105,GO:0048546,GO:0060028,GO:0060122,GO:…	stress fiber|establishment of planar polarity|neural tube closure|hair follicle development|heart looping|membranous septum morphogenesis|muscular septum morphogenesis|planar cell polarity pathway involved in axis elongation|plasma membrane|cell-cell junction|Rho protein signal transduction|anterior/posterior pattern specification|heparan sulfate proteoglycan biosynthetic process|integral compone…	ko04310	Wnt signaling pathway
ENSBGRG00000000210	2	55067812	55068211	400	*	Exon (ENSBGRT00000000342/ENSBGRG00000000210, exon 2 of 6)	54989848	55372707	382860	2	ENSBGRT00000000342	304496	PLCL1	phospholipase C like 1 (inactive) [Source:HGNC Symbol%3BAcc:HGNC:9063]	GO:0004435,GO:0004629,GO:0005737,GO:0005886,GO:0006629,GO:0007214,GO:0032228,GO:0033135,GO:0035556,GO:0050811,GO:0070679,GO:0120163,GO:1900122	phosphatidylinositol phospholipase C activity|phospholipase C activity|cytoplasm|plasma membrane|lipid metabolic process|gamma-aminobutyric acid signaling pathway|regulation of synaptic transmission, GABAergic|regulation of peptidyl-serine phosphorylation|intracellular signal transduction|GABA receptor binding|inositol 1,4,5 trisphosphate binding|negative regulation of cold-induced thermogenesis|…	ko04727	GABAergic synapse
ENSBGRG00000000210	2	54990097	54990247	151	*	3' UTR	54989848	55372707	382860	2	ENSBGRT00000000342	382460	PLCL1	phospholipase C like 1 (inactive) [Source:HGNC Symbol%3BAcc:HGNC:9063]	GO:0004435,GO:0004629,GO:0005737,GO:0005886,GO:0006629,GO:0007214,GO:0032228,GO:0033135,GO:0035556,GO:0050811,GO:0070679,GO:0120163,GO:1900122	phosphatidylinositol phospholipase C activity|phospholipase C activity|cytoplasm|plasma membrane|lipid metabolic process|gamma-aminobutyric acid signaling pathway|regulation of synaptic transmission, GABAergic|regulation of peptidyl-serine phosphorylation|intracellular signal transduction|GABA receptor binding|inositol 1,4,5 trisphosphate binding|negative regulation of cold-induced thermogenesis|…	ko04727	GABAergic synapse
ENSBGRG00000000213	2	128625026	128626644	1619	*	Exon (ENSBGRT00000000339/ENSBGRG00000000213, exon 4 of 5)	128624477	128664345	39869	2	ENSBGRT00000000339	37701	NFE2L2	nuclear factor%2C erythroid 2 like 2 [Source:HGNC Symbol%3BAcc:HGNC:7782]	GO:0000976,GO:0003700,GO:0005634,GO:0005737,GO:0005829,GO:0010499,GO:0016567,GO:0034599,GO:0043161,GO:0045454,GO:0045893,GO:0045944,GO:0071498	transcription regulatory region sequence-specific DNA binding|DNA-binding transcription factor activity|nucleus|cytoplasm|cytosol|proteasomal ubiquitin-independent protein catabolic process|protein ubiquitination|cellular response to oxidative stress|proteasome-mediated ubiquitin-dependent protein catabolic process|cell redox homeostasis|positive regulation of transcription, DNA-templated|positiv…	ko04141,ko04212,ko05200,ko05225,ko05418	Protein processing in endoplasmic reticulum|Longevity regulating pathway - worm|Pathways in cancer|Hepatocellular carcinoma|Fluid shear stress and atherosclerosis
ENSBGRG00000000213	2	128628359	128640750	12392	*	5' UTR	128624477	128664345	39869	2	ENSBGRT00000000339	23595	NFE2L2	nuclear factor%2C erythroid 2 like 2 [Source:HGNC Symbol%3BAcc:HGNC:7782]	GO:0000976,GO:0003700,GO:0005634,GO:0005737,GO:0005829,GO:0010499,GO:0016567,GO:0034599,GO:0043161,GO:0045454,GO:0045893,GO:0045944,GO:0071498	transcription regulatory region sequence-specific DNA binding|DNA-binding transcription factor activity|nucleus|cytoplasm|cytosol|proteasomal ubiquitin-independent protein catabolic process|protein ubiquitination|cellular response to oxidative stress|proteasome-mediated ubiquitin-dependent protein catabolic process|cell redox homeostasis|positive regulation of transcription, DNA-templated|positiv…	ko04141,ko04212,ko05200,ko05225,ko05418	Protein processing in endoplasmic reticulum|Longevity regulating pathway - worm|Pathways in cancer|Hepatocellular carcinoma|Fluid shear stress and atherosclerosis
ENSBGRG00000000215	1	168439444	168440188	745	*	Exon (ENSBGRT00000000343/ENSBGRG00000000215, exon 3 of 7)	168298568	168542235	243668	1	ENSBGRT00000000343	140876	PLCL2	phospholipase C like 2 [Source:HGNC Symbol%3BAcc:HGNC:9064]	GO:0002322,GO:0002337,GO:0004435,GO:0005737,GO:0006629,GO:0007214,GO:0032228,GO:0033135,GO:0035556,GO:0050811,GO:0050859,GO:0070679,GO:0120163,GO:1900122	B cell proliferation involved in immune response|B-1a B cell differentiation|phosphatidylinositol phospholipase C activity|cytoplasm|lipid metabolic process|gamma-aminobutyric acid signaling pathway|regulation of synaptic transmission, GABAergic|regulation of peptidyl-serine phosphorylation|intracellular signal transduction|GABA receptor binding|negative regulation of B cell receptor signaling pa…
ENSBGRG00000000215	1	168438155	168439097	943	*	Exon (ENSBGRT00000000343/ENSBGRG00000000215, exon 3 of 7)	168298568	168542235	243668	1	ENSBGRT00000000343	139587	PLCL2	phospholipase C like 2 [Source:HGNC Symbol%3BAcc:HGNC:9064]	GO:0002322,GO:0002337,GO:0004435,GO:0005737,GO:0006629,GO:0007214,GO:0032228,GO:0033135,GO:0035556,GO:0050811,GO:0050859,GO:0070679,GO:0120163,GO:1900122	B cell proliferation involved in immune response|B-1a B cell differentiation|phosphatidylinositol phospholipase C activity|cytoplasm|lipid metabolic process|gamma-aminobutyric acid signaling pathway|regulation of synaptic transmission, GABAergic|regulation of peptidyl-serine phosphorylation|intracellular signal transduction|GABA receptor binding|negative regulation of B cell receptor signaling pa…
ENSBGRG00000000215	1	168440287	168443216	2930	*	Exon (ENSBGRT00000000343/ENSBGRG00000000215, exon 3 of 7)	168298568	168542235	243668	1	ENSBGRT00000000343	141719	PLCL2	phospholipase C like 2 [Source:HGNC Symbol%3BAcc:HGNC:9064]	GO:0002322,GO:0002337,GO:0004435,GO:0005737,GO:0006629,GO:0007214,GO:0032228,GO:0033135,GO:0035556,GO:0050811,GO:0050859,GO:0070679,GO:0120163,GO:1900122	B cell proliferation involved in immune response|B-1a B cell differentiation|phosphatidylinositol phospholipase C activity|cytoplasm|lipid metabolic process|gamma-aminobutyric acid signaling pathway|regulation of synaptic transmission, GABAergic|regulation of peptidyl-serine phosphorylation|intracellular signal transduction|GABA receptor binding|negative regulation of B cell receptor signaling pa…
ENSBGRG00000000218	1	137060076	137062579	2504	*	Exon (ENSBGRT00000000347/ENSBGRG00000000218, exon 1 of 3)	137060027	137062776	2750	2	ENSBGRT00000000347	197	CHST2	carbohydrate sulfotransferase 2 [Source:HGNC Symbol%3BAcc:HGNC:1970]	GO:0000139,GO:0001517,GO:0005794,GO:0005802,GO:0005975,GO:0006044,GO:0006790,GO:0006954,GO:0007275,GO:0008146,GO:0016021,GO:0018146,GO:0031228	Golgi membrane|N-acetylglucosamine 6-O-sulfotransferase activity|Golgi apparatus|trans-Golgi network|carbohydrate metabolic process|N-acetylglucosamine metabolic process|sulfur compound metabolic process|inflammatory response|multicellular organism development|sulfotransferase activity|integral component of membrane|keratan sulfate biosynthetic process|intrinsic component of Golgi membrane	ko00533	Glycosaminoglycan biosynthesis - keratan sulfate
ENSBGRG00000000221	3	53302392	53302592	201	*	3' UTR	53286112	53302985	16874	1	ENSBGRT00000000353	16280	F3	coagulation factor III%2C tissue factor [Source:HGNC Symbol%3BAcc:HGNC:3541]	GO:0001938,GO:0002020,GO:0002541,GO:0004252,GO:0005543,GO:0005615,GO:0005886,GO:0006919,GO:0007596,GO:0009986,GO:0010641,GO:0016021,GO:0019221,GO:0031012,GO:0045766,GO:0051897,GO:0062023,GO:1905286	positive regulation of endothelial cell proliferation|protease binding|activation of plasma proteins involved in acute inflammatory response|serine-type endopeptidase activity|phospholipid binding|extracellular space|plasma membrane|activation of cysteine-type endopeptidase activity involved in apoptotic process|blood coagulation|cell surface|positive regulation of platelet-derived growth factor …	ko05168	Herpes simplex virus 1 infection
ENSBGRG00000000223	1	137136621	137147715	11095	*	Exon (ENSBGRT00000000356/ENSBGRG00000000223, exon 24 of 28)	137136621	137191891	55271	2	ENSBGRT00000000356	44176	U2SURP	U2 snRNP associated SURP domain containing [Source:HGNC Symbol%3BAcc:HGNC:30855]	GO:0003964,GO:0004519,GO:0006310,GO:0046872	RNA-directed DNA polymerase activity|endonuclease activity|DNA recombination|metal ion binding
ENSBGRG00000000223	1	137159976	137161653	1678	*	Exon (ENSBGRT00000000356/ENSBGRG00000000223, exon 16 of 28)	137136621	137191891	55271	2	ENSBGRT00000000356	30238	U2SURP	U2 snRNP associated SURP domain containing [Source:HGNC Symbol%3BAcc:HGNC:30855]	GO:0003964,GO:0004519,GO:0006310,GO:0046872	RNA-directed DNA polymerase activity|endonuclease activity|DNA recombination|metal ion binding
ENSBGRG00000000223	1	137167457	137177432	9976	*	Exon (ENSBGRT00000000356/ENSBGRG00000000223, exon 3 of 28)	137136621	137191891	55271	2	ENSBGRT00000000356	14459	U2SURP	U2 snRNP associated SURP domain containing [Source:HGNC Symbol%3BAcc:HGNC:30855]	GO:0003964,GO:0004519,GO:0006310,GO:0046872	RNA-directed DNA polymerase activity|endonuclease activity|DNA recombination|metal ion binding
ENSBGRG00000000223	1	137165948	137167358	1411	*	Exon (ENSBGRT00000000356/ENSBGRG00000000223, exon 11 of 28)	137136621	137191891	55271	2	ENSBGRT00000000356	24533	U2SURP	U2 snRNP associated SURP domain containing [Source:HGNC Symbol%3BAcc:HGNC:30855]	GO:0003964,GO:0004519,GO:0006310,GO:0046872	RNA-directed DNA polymerase activity|endonuclease activity|DNA recombination|metal ion binding
ENSBGRG00000000231	1	168479601	168542185	62585	*	3' UTR	168538166	168538429	264	2	ENSBGRT00000000372	0	PLCL2	phospholipase C like 2 [Source:HGNC Symbol%3BAcc:HGNC:9064]	GO:0005783,GO:0005794,GO:0008289,GO:0036042,GO:0036151,GO:0046983	endoplasmic reticulum|Golgi apparatus|lipid binding|long-chain fatty acyl-CoA binding|phosphatidylcholine acyl-chain remodeling|protein dimerization activity	ko03320	PPAR signaling pathway
ENSBGRG00000000236	3	115498568	115500915	2348	*	3' UTR	115498218	115590344	92127	2	ENSBGRT00000000380	89429	RLF	rearranged L-myc fusion [Source:HGNC Symbol%3BAcc:HGNC:10025]	GO:0000981,GO:0003677,GO:0005634,GO:0006355,GO:0008270,GO:0015074,GO:0044030,GO:0045893,GO:0045944,GO:0051276,GO:0097692	DNA-binding transcription factor activity, RNA polymerase II-specific|DNA binding|nucleus|regulation of transcription, DNA-templated|zinc ion binding|DNA integration|regulation of DNA methylation|positive regulation of transcription, DNA-templated|positive regulation of transcription by RNA polymerase II|chromosome organization|histone H3-K4 monomethylation
ENSBGRG00000000236	3	115589195	115589395	201	*	5' UTR	115498218	115590344	92127	2	ENSBGRT00000000380	949	RLF	rearranged L-myc fusion [Source:HGNC Symbol%3BAcc:HGNC:10025]	GO:0000981,GO:0003677,GO:0005634,GO:0006355,GO:0008270,GO:0015074,GO:0044030,GO:0045893,GO:0045944,GO:0051276,GO:0097692	DNA-binding transcription factor activity, RNA polymerase II-specific|DNA binding|nucleus|regulation of transcription, DNA-templated|zinc ion binding|DNA integration|regulation of DNA methylation|positive regulation of transcription, DNA-templated|positive regulation of transcription by RNA polymerase II|chromosome organization|histone H3-K4 monomethylation
ENSBGRG00000000236	3	115501165	115503213	2049	*	Exon (ENSBGRT00000000380/ENSBGRG00000000236, exon 8 of 8)	115498218	115590344	92127	2	ENSBGRT00000000380	87131	RLF	rearranged L-myc fusion [Source:HGNC Symbol%3BAcc:HGNC:10025]	GO:0000981,GO:0003677,GO:0005634,GO:0006355,GO:0008270,GO:0015074,GO:0044030,GO:0045893,GO:0045944,GO:0051276,GO:0097692	DNA-binding transcription factor activity, RNA polymerase II-specific|DNA binding|nucleus|regulation of transcription, DNA-templated|zinc ion binding|DNA integration|regulation of DNA methylation|positive regulation of transcription, DNA-templated|positive regulation of transcription by RNA polymerase II|chromosome organization|histone H3-K4 monomethylation
ENSBGRG00000000237	2	128929906	128938200	8295	*	Exon (ENSBGRT00000000384/ENSBGRG00000000237, exon 13 of 20)	128832299	128974404	142106	1	ENSBGRT00000000384	97607	AGPS	alkylglycerone phosphate synthase [Source:HGNC Symbol%3BAcc:HGNC:327]	GO:0003964,GO:0006310,GO:0009036,GO:0032197,GO:0032199,GO:0046872,GO:0090305	RNA-directed DNA polymerase activity|DNA recombination|type II site-specific deoxyribonuclease activity|transposition, RNA-mediated|reverse transcription involved in RNA-mediated transposition|metal ion binding|nucleic acid phosphodiester bond hydrolysis
ENSBGRG00000000237	2	128947813	128973264	25452	*	3' UTR	128832299	128974404	142106	1	ENSBGRT00000000384	115514	AGPS	alkylglycerone phosphate synthase [Source:HGNC Symbol%3BAcc:HGNC:327]	GO:0003964,GO:0006310,GO:0009036,GO:0032197,GO:0032199,GO:0046872,GO:0090305	RNA-directed DNA polymerase activity|DNA recombination|type II site-specific deoxyribonuclease activity|transposition, RNA-mediated|reverse transcription involved in RNA-mediated transposition|metal ion binding|nucleic acid phosphodiester bond hydrolysis
ENSBGRG00000000244	3	106163947	106197180	33234	*	Exon (ENSBGRT00000000400/ENSBGRG00000000244, exon 3 of 6)	104821953	106311814	1489862	1	ENSBGRT00000000392	1341994	BEND5	BEN domain containing 5 [Source:HGNC Symbol%3BAcc:HGNC:25668]	GO:0003964,GO:0006310,GO:0009036,GO:0032197,GO:0032199,GO:0046872,GO:0090305	RNA-directed DNA polymerase activity|DNA recombination|type II site-specific deoxyribonuclease activity|transposition, RNA-mediated|reverse transcription involved in RNA-mediated transposition|metal ion binding|nucleic acid phosphodiester bond hydrolysis
ENSBGRG00000000245	3	53330968	53331595	628	*	Exon (ENSBGRT00000000413/ENSBGRG00000000245, exon 19 of 23)	53321124	53409312	88189	2	ENSBGRT00000000413	77717	ABCD3	ATP binding cassette subfamily D member 3 [Source:HGNC Symbol%3BAcc:HGNC:67]	GO:0003964,GO:0006310,GO:0009036,GO:0032197,GO:0032199,GO:0046872,GO:0090305	RNA-directed DNA polymerase activity|DNA recombination|type II site-specific deoxyribonuclease activity|transposition, RNA-mediated|reverse transcription involved in RNA-mediated transposition|metal ion binding|nucleic acid phosphodiester bond hydrolysis
ENSBGRG00000000253	3	95058609	95058808	200	*	Exon (ENSBGRT00000000398/ENSBGRG00000000253, exon 1 of 8)	95058460	95124688	66229	1	ENSBGRT00000000398	149	OMA1	OMA1 zinc metallopeptidase [Source:HGNC Symbol%3BAcc:HGNC:29661]	GO:0002024,GO:0004222,GO:0005743,GO:0006006,GO:0006515,GO:0006629,GO:0010637,GO:0016021,GO:0031966,GO:0034982,GO:0042407,GO:0046872,GO:0097009,GO:0120162	diet induced thermogenesis|metalloendopeptidase activity|mitochondrial inner membrane|glucose metabolic process|protein quality control for misfolded or incompletely synthesized proteins|lipid metabolic process|negative regulation of mitochondrial fusion|integral component of membrane|mitochondrial membrane|mitochondrial protein processing|cristae formation|metal ion binding|energy homeostasis|po…
ENSBGRG00000000255	1	61281072	61282429	1358	*	Exon (ENSBGRT00000000490/ENSBGRG00000000255, exon 12 of 19)	61183772	61303761	119990	1	ENSBGRT00000000490	97300	PHLDB2	pleckstrin homology like domain family B member 2 [Source:HGNC Symbol%3BAcc:HGNC:29573]	GO:0000226,GO:0005829,GO:0005886,GO:0010470,GO:0010717,GO:0031252,GO:0045111,GO:0045180,GO:0045184,GO:0045296,GO:0051497,GO:0051895,GO:0070507,GO:1903690,GO:1904261	microtubule cytoskeleton organization|cytosol|plasma membrane|regulation of gastrulation|regulation of epithelial to mesenchymal transition|cell leading edge|intermediate filament cytoskeleton|basal cortex|establishment of protein localization|cadherin binding|negative regulation of stress fiber assembly|negative regulation of focal adhesion assembly|regulation of microtubule cytoskeleton organiz…
ENSBGRG00000000255	1	61237833	61250114	12282	*	Exon (ENSBGRT00000000490/ENSBGRG00000000255, exon 3 of 19)	61183772	61303761	119990	1	ENSBGRT00000000490	54061	PHLDB2	pleckstrin homology like domain family B member 2 [Source:HGNC Symbol%3BAcc:HGNC:29573]	GO:0000226,GO:0005829,GO:0005886,GO:0010470,GO:0010717,GO:0031252,GO:0045111,GO:0045180,GO:0045184,GO:0045296,GO:0051497,GO:0051895,GO:0070507,GO:1903690,GO:1904261	microtubule cytoskeleton organization|cytosol|plasma membrane|regulation of gastrulation|regulation of epithelial to mesenchymal transition|cell leading edge|intermediate filament cytoskeleton|basal cortex|establishment of protein localization|cadherin binding|negative regulation of stress fiber assembly|negative regulation of focal adhesion assembly|regulation of microtubule cytoskeleton organiz…
ENSBGRG00000000255	1	61215384	61237734	22351	*	Exon (ENSBGRT00000000490/ENSBGRG00000000255, exon 2 of 19)	61183772	61303761	119990	1	ENSBGRT00000000490	31612	PHLDB2	pleckstrin homology like domain family B member 2 [Source:HGNC Symbol%3BAcc:HGNC:29573]	GO:0000226,GO:0005829,GO:0005886,GO:0010470,GO:0010717,GO:0031252,GO:0045111,GO:0045180,GO:0045184,GO:0045296,GO:0051497,GO:0051895,GO:0070507,GO:1903690,GO:1904261	microtubule cytoskeleton organization|cytosol|plasma membrane|regulation of gastrulation|regulation of epithelial to mesenchymal transition|cell leading edge|intermediate filament cytoskeleton|basal cortex|establishment of protein localization|cadherin binding|negative regulation of stress fiber assembly|negative regulation of focal adhesion assembly|regulation of microtubule cytoskeleton organiz…
ENSBGRG00000000255	1	61214790	61215236	447	*	Exon (ENSBGRT00000000490/ENSBGRG00000000255, exon 2 of 19)	61183772	61303761	119990	1	ENSBGRT00000000490	31018	PHLDB2	pleckstrin homology like domain family B member 2 [Source:HGNC Symbol%3BAcc:HGNC:29573]	GO:0000226,GO:0005829,GO:0005886,GO:0010470,GO:0010717,GO:0031252,GO:0045111,GO:0045180,GO:0045184,GO:0045296,GO:0051497,GO:0051895,GO:0070507,GO:1903690,GO:1904261	microtubule cytoskeleton organization|cytosol|plasma membrane|regulation of gastrulation|regulation of epithelial to mesenchymal transition|cell leading edge|intermediate filament cytoskeleton|basal cortex|establishment of protein localization|cadherin binding|negative regulation of stress fiber assembly|negative regulation of focal adhesion assembly|regulation of microtubule cytoskeleton organiz…
ENSBGRG00000000255	1	61291110	61303663	12554	*	Exon (ENSBGRT00000000490/ENSBGRG00000000255, exon 17 of 19)	61183772	61303761	119990	1	ENSBGRT00000000490	107338	PHLDB2	pleckstrin homology like domain family B member 2 [Source:HGNC Symbol%3BAcc:HGNC:29573]	GO:0000226,GO:0005829,GO:0005886,GO:0010470,GO:0010717,GO:0031252,GO:0045111,GO:0045180,GO:0045184,GO:0045296,GO:0051497,GO:0051895,GO:0070507,GO:1903690,GO:1904261	microtubule cytoskeleton organization|cytosol|plasma membrane|regulation of gastrulation|regulation of epithelial to mesenchymal transition|cell leading edge|intermediate filament cytoskeleton|basal cortex|establishment of protein localization|cadherin binding|negative regulation of stress fiber assembly|negative regulation of focal adhesion assembly|regulation of microtubule cytoskeleton organiz…
ENSBGRG00000000255	1	61214295	61214592	298	*	Exon (ENSBGRT00000000490/ENSBGRG00000000255, exon 2 of 19)	61183772	61303761	119990	1	ENSBGRT00000000490	30523	PHLDB2	pleckstrin homology like domain family B member 2 [Source:HGNC Symbol%3BAcc:HGNC:29573]	GO:0000226,GO:0005829,GO:0005886,GO:0010470,GO:0010717,GO:0031252,GO:0045111,GO:0045180,GO:0045184,GO:0045296,GO:0051497,GO:0051895,GO:0070507,GO:1903690,GO:1904261	microtubule cytoskeleton organization|cytosol|plasma membrane|regulation of gastrulation|regulation of epithelial to mesenchymal transition|cell leading edge|intermediate filament cytoskeleton|basal cortex|establishment of protein localization|cadherin binding|negative regulation of stress fiber assembly|negative regulation of focal adhesion assembly|regulation of microtubule cytoskeleton organiz…
ENSBGRG00000000256	2	128996532	128996781	250	*	Exon (ENSBGRT00000000402/ENSBGRG00000000256, exon 1 of 2)	128994411	128997579	3169	2	ENSBGRT00000000402	798	AGPS	alkylglycerone phosphate synthase [Source:HGNC Symbol%3BAcc:HGNC:327]	GO:0005929,GO:0030992,GO:0042073	cilium|intraciliary transport particle B|intraciliary transport
ENSBGRG00000000256	2	128994710	128994959	250	*	Exon (ENSBGRT00000000402/ENSBGRG00000000256, exon 2 of 2)	128994411	128997579	3169	2	ENSBGRT00000000402	2620	AGPS	alkylglycerone phosphate synthase [Source:HGNC Symbol%3BAcc:HGNC:327]	GO:0005929,GO:0030992,GO:0042073	cilium|intraciliary transport particle B|intraciliary transport
ENSBGRG00000000257	1	158046535	158068512	21978	*	Exon (ENSBGRT00000000403/ENSBGRG00000000257, exon 2 of 6)	158043026	158068512	25487	1	ENSBGRT00000000403	3509	FAM207A	family with sequence similarity 207 member A [Source:HGNC Symbol%3BAcc:HGNC:15811]	GO:0003964,GO:0006310,GO:0009036,GO:0032197,GO:0032199,GO:0046872,GO:0090305	RNA-directed DNA polymerase activity|DNA recombination|type II site-specific deoxyribonuclease activity|transposition, RNA-mediated|reverse transcription involved in RNA-mediated transposition|metal ion binding|nucleic acid phosphodiester bond hydrolysis	ko05168	Herpes simplex virus 1 infection
ENSBGRG00000000259	3	131101666	131102059	394	*	3' UTR	131100631	131102402	1772	1	ENSBGRT00000000405	1035	DUSP28	dual specificity phosphatase 28 [Source:HGNC Symbol%3BAcc:HGNC:33237]	GO:0004725,GO:0008138,GO:0016311,GO:0016791	protein tyrosine phosphatase activity|protein tyrosine/serine/threonine phosphatase activity|dephosphorylation|phosphatase activity
ENSBGRG00000000263	3	63046408	63046900	493	*	5' UTR	63046461	63110673	64213	1	ENSBGRT00000000463	0	ZNHIT6	zinc finger HIT-type containing 6 [Source:HGNC Symbol%3BAcc:HGNC:26089]	GO:0005634,GO:0005737	nucleus|cytoplasm
ENSBGRG00000000265	4	95665358	95688749	23392	*	5' UTR	95664567	95708279	43713	2	ENSBGRT00000000420	19530	CCDC126	coiled-coil domain containing 126 [Source:HGNC Symbol%3BAcc:HGNC:22398]	GO:0005634,GO:0005737	nucleus|cytoplasm
ENSBGRG00000000267	3	115656870	115657019	150	*	3' UTR	115639755	115657119	17365	1	ENSBGRT00000000436	17115	RLF	rearranged L-myc fusion [Source:HGNC Symbol%3BAcc:HGNC:10025]	GO:0002084,GO:0005576,GO:0005634,GO:0005764,GO:0005794,GO:0005829,GO:0006898,GO:0006907,GO:0007042,GO:0007399,GO:0007420,GO:0008021,GO:0008474,GO:0015031,GO:0016042,GO:0016290,GO:0030308,GO:0030424,GO:0031579,GO:0043066,GO:0043524,GO:0045121,GO:0048260,GO:0048549,GO:0051181,GO:0051186	protein depalmitoylation|extracellular region|nucleus|lysosome|Golgi apparatus|cytosol|receptor-mediated endocytosis|pinocytosis|lysosomal lumen acidification|nervous system development|brain development|synaptic vesicle|palmitoyl-(protein) hydrolase activity|protein transport|lipid catabolic process|palmitoyl-CoA hydrolase activity|negative regulation of cell growth|axon|membrane raft organizati…
ENSBGRG00000000270	2	129081105	129081990	886	*	Exon (ENSBGRT00000000435/ENSBGRG00000000270, exon 2 of 2)	129080416	129082410	1995	2	ENSBGRT00000000435	420	AGPS	alkylglycerone phosphate synthase [Source:HGNC Symbol%3BAcc:HGNC:327]	GO:0005929,GO:0030992,GO:0042073	cilium|intraciliary transport particle B|intraciliary transport
ENSBGRG00000000275	2	32575672	32576662	991	*	3' UTR	32465134	32579212	114079	1	ENSBGRT00000000562	110538	CNPPD1	cyclin Pas1/PHO80 domain containing 1 [Source:HGNC Symbol%3BAcc:HGNC:25220]	GO:0016021,GO:0022857	integral component of membrane|transmembrane transporter activity
ENSBGRG00000000276	4	64364739	64386892	22154	*	5' UTR	64342546	64386941	44396	2	ENSBGRT00000000443	49	HERPUD2	HERPUD family member 2 [Source:HGNC Symbol%3BAcc:HGNC:21915]	GO:0003964,GO:0006310,GO:0009036,GO:0032197,GO:0032199,GO:0046872,GO:0090305	RNA-directed DNA polymerase activity|DNA recombination|type II site-specific deoxyribonuclease activity|transposition, RNA-mediated|reverse transcription involved in RNA-mediated transposition|metal ion binding|nucleic acid phosphodiester bond hydrolysis
ENSBGRG00000000278	5	79438465	79438712	248	*	Exon (ENSBGRT00000000437/ENSBGRT00000000437, exon 1 of 2)	79445044	79445998	955	2	ENSBGRT00000000456	7286	NA	NA	NA	NA	NA	NA
ENSBGRG00000000278	5	79438068	79438217	150	*	Exon (ENSBGRT00000000437/ENSBGRT00000000437, exon 1 of 2)	79445044	79445998	955	2	ENSBGRT00000000456	7781	NA	NA	NA	NA	NA	NA
ENSBGRG00000000280	1	158276633	158276932	300	*	Exon (ENSBGRT00000000448/ENSBGRG00000000280, exon 5 of 12)	158237377	158319534	82158	1	ENSBGRT00000000448	39256	ADARB1	adenosine deaminase RNA specific B1 [Source:HGNC Symbol%3BAcc:HGNC:226]	GO:0003723,GO:0003725,GO:0003726,GO:0003729,GO:0005634,GO:0005654,GO:0005730,GO:0005737,GO:0005829,GO:0006382,GO:0006396,GO:0006397,GO:0007274,GO:0008251,GO:0008285,GO:0016553,GO:0021610,GO:0021618,GO:0021965,GO:0030336,GO:0035264,GO:0044387,GO:0045070,GO:0045087,GO:0046872,GO:0050884,GO:0051607,GO:0051726,GO:0060384,GO:0060415,GO:0061744,GO:0097049	RNA binding|double-stranded RNA binding|double-stranded RNA adenosine deaminase activity|mRNA binding|nucleus|nucleoplasm|nucleolus|cytoplasm|cytosol|adenosine to inosine editing|RNA processing|mRNA processing|neuromuscular synaptic transmission|tRNA-specific adenosine deaminase activity|negative regulation of cell proliferation|base conversion or substitution editing|facial nerve morphogenesis|h…
ENSBGRG00000000280	1	158277280	158277479	200	*	Exon (ENSBGRT00000000448/ENSBGRG00000000280, exon 5 of 12)	158237377	158319534	82158	1	ENSBGRT00000000448	39903	ADARB1	adenosine deaminase RNA specific B1 [Source:HGNC Symbol%3BAcc:HGNC:226]	GO:0003723,GO:0003725,GO:0003726,GO:0003729,GO:0005634,GO:0005654,GO:0005730,GO:0005737,GO:0005829,GO:0006382,GO:0006396,GO:0006397,GO:0007274,GO:0008251,GO:0008285,GO:0016553,GO:0021610,GO:0021618,GO:0021965,GO:0030336,GO:0035264,GO:0044387,GO:0045070,GO:0045087,GO:0046872,GO:0050884,GO:0051607,GO:0051726,GO:0060384,GO:0060415,GO:0061744,GO:0097049	RNA binding|double-stranded RNA binding|double-stranded RNA adenosine deaminase activity|mRNA binding|nucleus|nucleoplasm|nucleolus|cytoplasm|cytosol|adenosine to inosine editing|RNA processing|mRNA processing|neuromuscular synaptic transmission|tRNA-specific adenosine deaminase activity|negative regulation of cell proliferation|base conversion or substitution editing|facial nerve morphogenesis|h…
ENSBGRG00000000280	1	158318689	158318888	200	*	3' UTR	158237377	158319534	82158	1	ENSBGRT00000000448	81312	ADARB1	adenosine deaminase RNA specific B1 [Source:HGNC Symbol%3BAcc:HGNC:226]	GO:0003723,GO:0003725,GO:0003726,GO:0003729,GO:0005634,GO:0005654,GO:0005730,GO:0005737,GO:0005829,GO:0006382,GO:0006396,GO:0006397,GO:0007274,GO:0008251,GO:0008285,GO:0016553,GO:0021610,GO:0021618,GO:0021965,GO:0030336,GO:0035264,GO:0044387,GO:0045070,GO:0045087,GO:0046872,GO:0050884,GO:0051607,GO:0051726,GO:0060384,GO:0060415,GO:0061744,GO:0097049	RNA binding|double-stranded RNA binding|double-stranded RNA adenosine deaminase activity|mRNA binding|nucleus|nucleoplasm|nucleolus|cytoplasm|cytosol|adenosine to inosine editing|RNA processing|mRNA processing|neuromuscular synaptic transmission|tRNA-specific adenosine deaminase activity|negative regulation of cell proliferation|base conversion or substitution editing|facial nerve morphogenesis|h…
ENSBGRG00000000283	2	4924084	4926408	2325	*	Exon (ENSBGRT00000000474/ENSBGRG00000000283, exon 10 of 15)	4920477	4954729	34253	2	ENSBGRT00000000474	28321	HP1BP3	heterochromatin protein 1 binding protein 3 [Source:HGNC Symbol%3BAcc:HGNC:24973]	GO:0003964,GO:0004519,GO:0006310,GO:0046872	RNA-directed DNA polymerase activity|endonuclease activity|DNA recombination|metal ion binding
ENSBGRG00000000283	2	4949697	4954082	4386	*	Exon (ENSBGRT00000000474/ENSBGRG00000000283, exon 2 of 15)	4920477	4954729	34253	2	ENSBGRT00000000474	647	HP1BP3	heterochromatin protein 1 binding protein 3 [Source:HGNC Symbol%3BAcc:HGNC:24973]	GO:0003964,GO:0004519,GO:0006310,GO:0046872	RNA-directed DNA polymerase activity|endonuclease activity|DNA recombination|metal ion binding
ENSBGRG00000000284	5	3996351	3996679	329	*	Exon (ENSBGRT00000000458/ENSBGRG00000000284, exon 9 of 11)	3675640	3996679	321040	1	ENSBGRT00000000458	320711	ETV6	ETS variant transcription factor 6 [Source:HGNC Symbol%3BAcc:HGNC:3495]	GO:0000981,GO:0005634,GO:0006357,GO:0030154,GO:0043565,GO:0071425	DNA-binding transcription factor activity, RNA polymerase II-specific|nucleus|regulation of transcription by RNA polymerase II|cell differentiation|sequence-specific DNA binding|hematopoietic stem cell proliferation
ENSBGRG00000000284	5	3969101	3970587	1487	*	Exon (ENSBGRT00000000458/ENSBGRG00000000284, exon 5 of 11)	3675640	3996679	321040	1	ENSBGRT00000000458	293461	ETV6	ETS variant transcription factor 6 [Source:HGNC Symbol%3BAcc:HGNC:3495]	GO:0000981,GO:0005634,GO:0006357,GO:0030154,GO:0043565,GO:0071425	DNA-binding transcription factor activity, RNA polymerase II-specific|nucleus|regulation of transcription by RNA polymerase II|cell differentiation|sequence-specific DNA binding|hematopoietic stem cell proliferation
ENSBGRG00000000285	3	20774805	20776366	1562	*	Exon (ENSBGRT00000000459/ENSBGRG00000000285, exon 5 of 6)	20768495	20779899	11405	1	ENSBGRT00000000459	6310	CIART	circadian associated repressor of transcription [Source:HGNC Symbol%3BAcc:HGNC:25200]	GO:0000980,GO:0005634,GO:0016605,GO:0032922,GO:0045475,GO:0045892,GO:0070888	RNA polymerase II distal enhancer sequence-specific DNA binding|nucleus|PML body|circadian regulation of gene expression|locomotor rhythm|negative regulation of transcription, DNA-templated|E-box binding
ENSBGRG00000000286	1	137481870	137483540	1671	*	Exon (ENSBGRT00000000536/ENSBGRG00000000286, exon 11 of 13)	137481771	137550461	68691	2	ENSBGRT00000000536	66921	TRPC1	transient receptor potential cation channel subfamily C member 1 [Source:HGNC Symbol%3BAcc:HGNC:12333]	GO:0005634,GO:0005737	nucleus|cytoplasm
ENSBGRG00000000290	5	39003711	39003860	150	*	3' UTR	38925192	39003845	78654	1	ENSBGRT00000000493	78519	IGF1	insulin like growth factor 1 [Source:HGNC Symbol%3BAcc:HGNC:5464]	GO:0005159,GO:0005179,GO:0005615,GO:0008083,GO:0008284,GO:0035867,GO:0043066,GO:0045725,GO:0046326,GO:0048009,GO:0070382,GO:0090201	insulin-like growth factor receptor binding|hormone activity|extracellular space|growth factor activity|positive regulation of cell proliferation|alphav-beta3 integrin-IGF-1-IGF1R complex|negative regulation of apoptotic process|positive regulation of glycogen biosynthetic process|positive regulation of glucose import|insulin-like growth factor receptor signaling pathway|exocytic vesicle|negative…	ko04742	Taste transduction
ENSBGRG00000000290	5	38987189	38988857	1669	*	Exon (ENSBGRT00000000470/ENSBGRG00000000290, exon 3 of 4)	38923315	38989200	65886	1	ENSBGRT00000000470	63874	IGF1	insulin like growth factor 1 [Source:HGNC Symbol%3BAcc:HGNC:5464]	GO:0005159,GO:0005179,GO:0005615,GO:0008083,GO:0008284,GO:0035867,GO:0043066,GO:0045725,GO:0046326,GO:0048009,GO:0070382,GO:0090201	insulin-like growth factor receptor binding|hormone activity|extracellular space|growth factor activity|positive regulation of cell proliferation|alphav-beta3 integrin-IGF-1-IGF1R complex|negative regulation of apoptotic process|positive regulation of glycogen biosynthetic process|positive regulation of glucose import|insulin-like growth factor receptor signaling pathway|exocytic vesicle|negative…	ko04742	Taste transduction
ENSBGRG00000000294	3	96862965	96883797	20833	*	3' UTR	96366374	96883896	517523	1	ENSBGRT00000000477	496591	DAB1	DAB adaptor protein 1 [Source:HGNC Symbol%3BAcc:HGNC:2661]	GO:0003964,GO:0006310,GO:0009036,GO:0032197,GO:0032199,GO:0046872,GO:0090305	RNA-directed DNA polymerase activity|DNA recombination|type II site-specific deoxyribonuclease activity|transposition, RNA-mediated|reverse transcription involved in RNA-mediated transposition|metal ion binding|nucleic acid phosphodiester bond hydrolysis
ENSBGRG00000000297	5	116038792	116039136	345	*	Exon (ENSBGRT00000000462/ENSBGRG00000000297, exon 7 of 8)	116036499	116085358	48860	2	ENSBGRT00000000462	46222	DCP1B	decapping mRNA 1B [Source:HGNC Symbol%3BAcc:HGNC:24451]	GO:0000184,GO:0000290,GO:0000932,GO:0003729,GO:0005634,GO:0008047,GO:0016787,GO:0031087	nuclear-transcribed mRNA catabolic process, nonsense-mediated decay|deadenylation-dependent decapping of nuclear-transcribed mRNA|P-body|mRNA binding|nucleus|enzyme activator activity|hydrolase activity|deadenylation-independent decapping of nuclear-transcribed mRNA	ko03018	RNA degradation
ENSBGRG00000000299	4	95815983	95819317	3335	*	Exon (ENSBGRT00000000485/ENSBGRG00000000299, exon 4 of 7)	95800566	95819381	18816	1	ENSBGRT00000000485	15417	TRA2A	transformer 2 alpha homolog [Source:HGNC Symbol%3BAcc:HGNC:16645]	GO:0000398,GO:0003723,GO:0005634,GO:0005730,GO:0042802,GO:0043231,GO:0048026,GO:1990904	mRNA splicing, via spliceosome|RNA binding|nucleus|nucleolus|identical protein binding|intracellular membrane-bounded organelle|positive regulation of mRNA splicing, via spliceosome|ribonucleoprotein complex	ko03040	Spliceosome
ENSBGRG00000000300	5	75436265	75438559	2295	*	Exon (ENSBGRT00000000476/ENSBGRG00000000300, exon 4 of 6)	75436216	75443218	7003	2	ENSBGRT00000000476	4659	ZNF641	zinc finger protein 641 [Source:HGNC Symbol%3BAcc:HGNC:31834]	GO:0000981,GO:0003677,GO:0005654,GO:0005829,GO:0046872	DNA-binding transcription factor activity, RNA polymerase II-specific|DNA binding|nucleoplasm|cytosol|metal ion binding	ko05168	Herpes simplex virus 1 infection
ENSBGRG00000000301	4	17212778	17224238	11461	*	Exon (ENSBGRT00000000720/ENSBGRG00000000301, exon 2 of 19)	17132793	17304101	171309	1	ENSBGRT00000000720	79985	BRAF	B-Raf proto-oncogene%2C serine/threonine kinase [Source:HGNC Symbol%3BAcc:HGNC:1097]	GO:0003964,GO:0006310,GO:0009036,GO:0032197,GO:0032199,GO:0046872,GO:0090305	RNA-directed DNA polymerase activity|DNA recombination|type II site-specific deoxyribonuclease activity|transposition, RNA-mediated|reverse transcription involved in RNA-mediated transposition|metal ion binding|nucleic acid phosphodiester bond hydrolysis	ko00310	Lysine degradation
ENSBGRG00000000301	4	17262747	17285360	22614	*	Exon (ENSBGRT00000000720/ENSBGRG00000000301, exon 11 of 19)	17132793	17304101	171309	1	ENSBGRT00000000720	129954	BRAF	B-Raf proto-oncogene%2C serine/threonine kinase [Source:HGNC Symbol%3BAcc:HGNC:1097]	GO:0003964,GO:0006310,GO:0009036,GO:0032197,GO:0032199,GO:0046872,GO:0090305	RNA-directed DNA polymerase activity|DNA recombination|type II site-specific deoxyribonuclease activity|transposition, RNA-mediated|reverse transcription involved in RNA-mediated transposition|metal ion binding|nucleic acid phosphodiester bond hydrolysis	ko00310	Lysine degradation
ENSBGRG00000000304	5	47353939	47371925	17987	*	Exon (ENSBGRT00000000492/ENSBGRG00000000304, exon 1 of 11)	47319134	47371925	52792	2	ENSBGRT00000000492	0	GDF11	growth differentiation factor 11 [Source:HGNC Symbol%3BAcc:HGNC:4216]	GO:0003677,GO:0005634	DNA binding|nucleus
ENSBGRG00000000305	2	79012193	79012541	349	*	Exon (ENSBGRT00000000692/ENSBGRG00000000305, exon 11 of 16)	78858680	79699392	840713	2	ENSBGRT00000000692	686851	NCKAP5	NCK associated protein 5 [Source:HGNC Symbol%3BAcc:HGNC:29847]	GO:0001578,GO:0007019,GO:0035371	microtubule bundle formation|microtubule depolymerization|microtubule plus-end
ENSBGRG00000000305	2	79011744	79011894	151	*	Exon (ENSBGRT00000000692/ENSBGRG00000000305, exon 11 of 16)	78858680	79699392	840713	2	ENSBGRT00000000692	687498	NCKAP5	NCK associated protein 5 [Source:HGNC Symbol%3BAcc:HGNC:29847]	GO:0001578,GO:0007019,GO:0035371	microtubule bundle formation|microtubule depolymerization|microtubule plus-end
ENSBGRG00000000305	2	79011197	79011346	150	*	Exon (ENSBGRT00000000692/ENSBGRG00000000305, exon 11 of 16)	78858680	79699392	840713	2	ENSBGRT00000000692	688046	NCKAP5	NCK associated protein 5 [Source:HGNC Symbol%3BAcc:HGNC:29847]	GO:0001578,GO:0007019,GO:0035371	microtubule bundle formation|microtubule depolymerization|microtubule plus-end
ENSBGRG00000000306	5	15293130	15294310	1181	*	Exon (ENSBGRT00000000510/ENSBGRG00000000306, exon 7 of 27)	15221365	15321004	99640	2	ENSBGRT00000000510	26694	C2CD5	C2 calcium dependent domain containing 5 [Source:HGNC Symbol%3BAcc:HGNC:29062]	GO:0003964,GO:0006310,GO:0009036,GO:0032197,GO:0032199,GO:0046872,GO:0090305	RNA-directed DNA polymerase activity|DNA recombination|type II site-specific deoxyribonuclease activity|transposition, RNA-mediated|reverse transcription involved in RNA-mediated transposition|metal ion binding|nucleic acid phosphodiester bond hydrolysis
ENSBGRG00000000307	7	73250565	73250908	344	*	Exon (ENSBGRT00000000482/ENSBGRG00000000307, exon 1 of 2)	73250565	73280055	29491	1	ENSBGRT00000000482	0	KLF9	Kruppel like factor 9 [Source:HGNC Symbol%3BAcc:HGNC:1123]	GO:0000981,GO:0003677,GO:0005634,GO:0006357,GO:0010839,GO:0046872,GO:0048511,GO:0071387	DNA-binding transcription factor activity, RNA polymerase II-specific|DNA binding|nucleus|regulation of transcription by RNA polymerase II|negative regulation of keratinocyte proliferation|metal ion binding|rhythmic process|cellular response to cortisol stimulus
ENSBGRG00000000308	3	8537676	8540996	3321	*	Exon (ENSBGRT00000000487/ENSBGRG00000000308, exon 2 of 4)	8534791	8556552	21762	2	ENSBGRT00000000487	15556	CD48	CD48 molecule [Source:HGNC Symbol%3BAcc:HGNC:1683]	GO:0005634,GO:0005737	nucleus|cytoplasm	ko04650	Natural killer cell mediated cytotoxicity
ENSBGRG00000000309	5	79452459	79452755	297	*	Exon (ENSBGRT00000000483/ENSBGRG00000000309, exon 1 of 2)	79451385	79453789	2405	2	ENSBGRT00000000483	1034	FIGNL2	fidgetin like 2 [Source:HGNC Symbol%3BAcc:HGNC:13287]	GO:0005524,GO:0008568,GO:0010569,GO:0016887,GO:0031122	ATP binding|microtubule-severing ATPase activity|regulation of double-strand break repair via homologous recombination|ATPase activity|cytoplasmic microtubule organization
ENSBGRG00000000315	3	131134995	131135961	967	*	Exon (ENSBGRT00000000629/ENSBGRG00000000315, exon 6 of 12)	131127391	131141166	13776	1	ENSBGRT00000000629	7604	CAPN10	calpain 10 [Source:HGNC Symbol%3BAcc:HGNC:1477]	GO:0004198,GO:0005622,GO:0032869	calcium-dependent cysteine-type endopeptidase activity|intracellular|cellular response to insulin stimulus
ENSBGRG00000000315	3	131126309	131126604	296	*	Exon (ENSBGRT00000000461/ENSBGRT00000000461, exon 1 of 2)	131127391	131141166	13776	1	ENSBGRT00000000629	-787	CAPN10	calpain 10 [Source:HGNC Symbol%3BAcc:HGNC:1477]	GO:0004198,GO:0005622,GO:0032869	calcium-dependent cysteine-type endopeptidase activity|intracellular|cellular response to insulin stimulus
ENSBGRG00000000318	5	116534266	116536540	2275	*	5' UTR	116139132	116556606	417475	1	ENSBGRT00000000573	395134	DCP1B	decapping mRNA 1B [Source:HGNC Symbol%3BAcc:HGNC:24451]	GO:0005245,GO:0005516,GO:0005622,GO:0005886,GO:0005887,GO:0005891,GO:0007204,GO:0008331,GO:0010881,GO:0014069,GO:0016021,GO:0030054,GO:0030315,GO:0030425,GO:0042383,GO:0043204,GO:0045211,GO:0046872,GO:0060402,GO:0061337,GO:0061577,GO:0070588,GO:0098903,GO:1990454	voltage-gated calcium channel activity|calmodulin binding|intracellular|plasma membrane|integral component of plasma membrane|voltage-gated calcium channel complex|positive regulation of cytosolic calcium ion concentration|high voltage-gated calcium channel activity|regulation of cardiac muscle contraction by regulation of the release of sequestered calcium ion|postsynaptic density|integral compo…
ENSBGRG00000000318	5	116534242	116535520	1279	*	5' UTR	116139132	116556606	417475	1	ENSBGRT00000000573	395110	DCP1B	decapping mRNA 1B [Source:HGNC Symbol%3BAcc:HGNC:24451]	GO:0005245,GO:0005516,GO:0005622,GO:0005886,GO:0005887,GO:0005891,GO:0007204,GO:0008331,GO:0010881,GO:0014069,GO:0016021,GO:0030054,GO:0030315,GO:0030425,GO:0042383,GO:0043204,GO:0045211,GO:0046872,GO:0060402,GO:0061337,GO:0061577,GO:0070588,GO:0098903,GO:1990454	voltage-gated calcium channel activity|calmodulin binding|intracellular|plasma membrane|integral component of plasma membrane|voltage-gated calcium channel complex|positive regulation of cytosolic calcium ion concentration|high voltage-gated calcium channel activity|regulation of cardiac muscle contraction by regulation of the release of sequestered calcium ion|postsynaptic density|integral compo…
ENSBGRG00000000321	3	53661929	53665009	3081	*	Exon (ENSBGRT00000000518/ENSBGRG00000000321, exon 23 of 24)	53573498	53665158	91661	1	ENSBGRT00000000518	88431	ARHGAP29	Rho GTPase activating protein 29 [Source:HGNC Symbol%3BAcc:HGNC:30207]	GO:0005096,GO:0005737,GO:0030165,GO:0032991,GO:0035556,GO:0046872	GTPase activator activity|cytoplasm|PDZ domain binding|protein-containing complex|intracellular signal transduction|metal ion binding
ENSBGRG00000000321	3	53653143	53661400	8258	*	Exon (ENSBGRT00000000518/ENSBGRG00000000321, exon 19 of 24)	53573498	53665158	91661	1	ENSBGRT00000000518	79645	ARHGAP29	Rho GTPase activating protein 29 [Source:HGNC Symbol%3BAcc:HGNC:30207]	GO:0005096,GO:0005737,GO:0030165,GO:0032991,GO:0035556,GO:0046872	GTPase activator activity|cytoplasm|PDZ domain binding|protein-containing complex|intracellular signal transduction|metal ion binding
ENSBGRG00000000326	1	158364119	158364669	551	*	3' UTR	158363670	158379487	15818	2	ENSBGRT00000000568	14818	POFUT2	protein O-fucosyltransferase 2 [Source:HGNC Symbol%3BAcc:HGNC:14683]	GO:0005783,GO:0005794,GO:0006004,GO:0036066,GO:0046922	endoplasmic reticulum|Golgi apparatus|fucose metabolic process|protein O-linked fucosylation|peptide-O-fucosyltransferase activity
ENSBGRG00000000335	5	4219145	4219295	151	*	Exon (ENSBGRT00000000567/ENSBGRG00000000335, exon 2 of 3)	4210386	4226428	16043	1	ENSBGRT00000000567	8759	BCL2L14	BCL2 like 14 [Source:HGNC Symbol%3BAcc:HGNC:16657]	GO:0005737,GO:0006915,GO:0042981	cytoplasm|apoptotic process|regulation of apoptotic process
ENSBGRG00000000339	3	115662387	115662805	419	*	Exon (ENSBGRT00000000621/ENSBGRG00000000339, exon 8 of 14)	115660643	115673956	13314	2	ENSBGRT00000000621	11151	RLF	rearranged L-myc fusion [Source:HGNC Symbol%3BAcc:HGNC:10025]	GO:0000902,GO:0003779,GO:0005886,GO:0007163,GO:0008154,GO:0008179,GO:0030864,GO:0045761	cell morphogenesis|actin binding|plasma membrane|establishment or maintenance of cell polarity|actin polymerization or depolymerization|adenylate cyclase binding|cortical actin cytoskeleton|regulation of adenylate cyclase activity	ko05168	Herpes simplex virus 1 infection
ENSBGRG00000000341	2	129616638	129618618	1981	*	Exon (ENSBGRT00000000551/ENSBGRG00000000341, exon 2 of 10)	129611090	129630617	19528	1	ENSBGRT00000000551	5548	RBM45	RNA binding motif protein 45 [Source:HGNC Symbol%3BAcc:HGNC:24468]	GO:0003723,GO:0003729,GO:0005634,GO:0005737,GO:0007399,GO:0030154,GO:1990904	RNA binding|mRNA binding|nucleus|cytoplasm|nervous system development|cell differentiation|ribonucleoprotein complex
ENSBGRG00000000342	5	47380784	47381666	883	*	5' UTR	47376199	47381715	5517	2	ENSBGRT00000000553	49	ORMDL2	ORMDL sphingolipid biosynthesis regulator 2 [Source:HGNC Symbol%3BAcc:HGNC:16037]	GO:0005789,GO:0015031,GO:0016021,GO:0016032	endoplasmic reticulum membrane|protein transport|integral component of membrane|viral process
ENSBGRG00000000342	5	47376883	47377645	763	*	Exon (ENSBGRT00000000553/ENSBGRG00000000342, exon 2 of 6)	47376199	47381715	5517	2	ENSBGRT00000000553	4070	ORMDL2	ORMDL sphingolipid biosynthesis regulator 2 [Source:HGNC Symbol%3BAcc:HGNC:16037]	GO:0005789,GO:0015031,GO:0016021,GO:0016032	endoplasmic reticulum membrane|protein transport|integral component of membrane|viral process
ENSBGRG00000000345	4	64595643	64608134	12492	*	5' UTR	64590998	64608421	17424	1	ENSBGRT00000000550	4645	HERPUD2	HERPUD family member 2 [Source:HGNC Symbol%3BAcc:HGNC:21915]	GO:0000777,GO:0005525,GO:0005819,GO:0005930,GO:0007049,GO:0016476,GO:0030496,GO:0031105,GO:0032154,GO:0051301,GO:0060031,GO:0060271	condensed chromosome kinetochore|GTP binding|spindle|axoneme|cell cycle|regulation of embryonic cell shape|midbody|septin complex|cleavage furrow|cell division|mediolateral intercalation|cilium assembly	ko05168	Herpes simplex virus 1 infection
ENSBGRG00000000351	4	64910260	64910407	148	*	3' UTR	64767578	64910849	143272	1	ENSBGRT00000000577	142682	EEPD1	endonuclease/exonuclease/phosphatase family domain containing 1 [Source:HGNC Symbol%3BAcc:HGNC:22223]	GO:0003677,GO:0006281	DNA binding|DNA repair
ENSBGRG00000000352	4	96004526	96004775	250	*	3' UTR	95852837	96005322	152486	1	ENSBGRT00000000590	151689	IGF2BP3	insulin like growth factor 2 mRNA binding protein 3 [Source:HGNC Symbol%3BAcc:HGNC:28868]	GO:0005634,GO:0005737	nucleus|cytoplasm
ENSBGRG00000000352	4	95852887	95854246	1360	*	Exon (ENSBGRT00000000590/ENSBGRG00000000352, exon 1 of 16)	95852837	96005322	152486	1	ENSBGRT00000000590	50	IGF2BP3	insulin like growth factor 2 mRNA binding protein 3 [Source:HGNC Symbol%3BAcc:HGNC:28868]	GO:0005634,GO:0005737	nucleus|cytoplasm
ENSBGRG00000000358	5	110716144	110716970	827	*	3' UTR	110715997	110722194	6198	2	ENSBGRT00000000586	5224	LAG 3	lymphocyte activating 3 [Source:HGNC Symbol%3BAcc:HGNC:6476]
ENSBGRG00000000360	3	20815284	20817128	1845	*	Exon (ENSBGRT00000000601/ENSBGRG00000000360, exon 4 of 16)	20807333	20828599	21267	1	ENSBGRT00000000601	7951	PRPF3	pre-mRNA processing factor 3 [Source:HGNC Symbol%3BAcc:HGNC:17348]	GO:0000244,GO:0000398,GO:0005634,GO:0005681,GO:0016607,GO:0046540	spliceosomal tri-snRNP complex assembly|mRNA splicing, via spliceosome|nucleus|spliceosomal complex|nuclear speck|U4/U6 x U5 tri-snRNP complex	ko03040	Spliceosome
ENSBGRG00000000360	3	20821829	20829619	7791	*	3' UTR	20807333	20828599	21267	1	ENSBGRT00000000601	14496	PRPF3	pre-mRNA processing factor 3 [Source:HGNC Symbol%3BAcc:HGNC:17348]	GO:0000244,GO:0000398,GO:0005634,GO:0005681,GO:0016607,GO:0046540	spliceosomal tri-snRNP complex assembly|mRNA splicing, via spliceosome|nucleus|spliceosomal complex|nuclear speck|U4/U6 x U5 tri-snRNP complex	ko03040	Spliceosome
ENSBGRG00000000360	3	20817937	20819010	1074	*	Exon (ENSBGRT00000000601/ENSBGRG00000000360, exon 7 of 16)	20807333	20828599	21267	1	ENSBGRT00000000601	10604	PRPF3	pre-mRNA processing factor 3 [Source:HGNC Symbol%3BAcc:HGNC:17348]	GO:0000244,GO:0000398,GO:0005634,GO:0005681,GO:0016607,GO:0046540	spliceosomal tri-snRNP complex assembly|mRNA splicing, via spliceosome|nucleus|spliceosomal complex|nuclear speck|U4/U6 x U5 tri-snRNP complex	ko03040	Spliceosome
ENSBGRG00000000361	3	106646246	106660984	14739	*	3' UTR	106484429	106646253	161825	1	ENSBGRT00000000663	161817	SPATA6	spermatogenesis associated 6 [Source:HGNC Symbol%3BAcc:HGNC:18309]	GO:0003964,GO:0006310,GO:0009036,GO:0032197,GO:0032199,GO:0046872,GO:0090305	RNA-directed DNA polymerase activity|DNA recombination|type II site-specific deoxyribonuclease activity|transposition, RNA-mediated|reverse transcription involved in RNA-mediated transposition|metal ion binding|nucleic acid phosphodiester bond hydrolysis
ENSBGRG00000000366	5	124587851	124588051	201	*	5' UTR	124587851	124600208	12358	1	ENSBGRT00000000608	0	FAM118A	family with sequence similarity 118 member A [Source:HGNC Symbol%3BAcc:HGNC:1313]	GO:0016021,GO:0042802	integral component of membrane|identical protein binding
ENSBGRG00000000366	5	124588750	124588949	200	*	Exon (ENSBGRT00000000608/ENSBGRG00000000366, exon 1 of 6)	124587851	124600208	12358	1	ENSBGRT00000000608	899	FAM118A	family with sequence similarity 118 member A [Source:HGNC Symbol%3BAcc:HGNC:1313]	GO:0016021,GO:0042802	integral component of membrane|identical protein binding
ENSBGRG00000000370	8	21576713	21581102	4390	*	3' UTR	21574434	21581950	7517	1	ENSBGRT00000000605	2279	DOHH	deoxyhypusine hydroxylase [Source:HGNC Symbol%3BAcc:HGNC:28662]	GO:0016021	integral component of membrane
ENSBGRG00000000372	7	53088396	53089176	781	*	Exon (ENSBGRT00000000603/ENSBGRG00000000372, exon 2 of 3)	52980602	53092148	111547	2	ENSBGRT00000000603	2972	ALG2	ALG2 alpha-1%2C3/1%2C6-mannosyltransferase [Source:HGNC Symbol%3BAcc:HGNC:23159]	GO:0000033,GO:0004378,GO:0005634,GO:0005737,GO:0005789,GO:0005829,GO:0006488,GO:0006490,GO:0015629,GO:0016020,GO:0016021,GO:0033577,GO:0046982,GO:0047485,GO:0048306,GO:0048471,GO:0051592,GO:0102704	alpha-1,3-mannosyltransferase activity|GDP-Man:Man1GlcNAc2-PP-Dol alpha-1,3-mannosyltransferase activity|nucleus|cytoplasm|endoplasmic reticulum membrane|cytosol|dolichol-linked oligosaccharide biosynthetic process|oligosaccharide-lipid intermediate biosynthetic process|actin cytoskeleton|membrane|integral component of membrane|protein glycosylation in endoplasmic reticulum|protein heterodimeriza…	ko00510,ko00513	N-Glycan biosynthesis|Various types of N-glycan biosynthesis
ENSBGRG00000000372	7	53002569	53002716	148	*	3' UTR	52980602	53092148	111547	2	ENSBGRT00000000603	89432	ALG2	ALG2 alpha-1%2C3/1%2C6-mannosyltransferase [Source:HGNC Symbol%3BAcc:HGNC:23159]	GO:0000033,GO:0004378,GO:0005634,GO:0005737,GO:0005789,GO:0005829,GO:0006488,GO:0006490,GO:0015629,GO:0016020,GO:0016021,GO:0033577,GO:0046982,GO:0047485,GO:0048306,GO:0048471,GO:0051592,GO:0102704	alpha-1,3-mannosyltransferase activity|GDP-Man:Man1GlcNAc2-PP-Dol alpha-1,3-mannosyltransferase activity|nucleus|cytoplasm|endoplasmic reticulum membrane|cytosol|dolichol-linked oligosaccharide biosynthetic process|oligosaccharide-lipid intermediate biosynthetic process|actin cytoskeleton|membrane|integral component of membrane|protein glycosylation in endoplasmic reticulum|protein heterodimeriza…	ko00510,ko00513	N-Glycan biosynthesis|Various types of N-glycan biosynthesis
ENSBGRG00000000375	2	55501773	55502316	544	*	Exon (ENSBGRT00000000611/ENSBGRG00000000375, exon 2 of 2)	55501131	55504100	2970	2	ENSBGRT00000000611	1784	MARS2	methionyl-tRNA synthetase 2%2C mitochondrial [Source:HGNC Symbol%3BAcc:HGNC:25133]	GO:0004825,GO:0005524,GO:0005739,GO:0005759,GO:0006431	methionine-tRNA ligase activity|ATP binding|mitochondrion|mitochondrial matrix|methionyl-tRNA aminoacylation	ko00450,ko00970	Selenocompound metabolism|Aminoacyl-tRNA biosynthesis
ENSBGRG00000000375	2	55501230	55501625	396	*	Exon (ENSBGRT00000000611/ENSBGRG00000000375, exon 2 of 2)	55501131	55504100	2970	2	ENSBGRT00000000611	2475	MARS2	methionyl-tRNA synthetase 2%2C mitochondrial [Source:HGNC Symbol%3BAcc:HGNC:25133]	GO:0004825,GO:0005524,GO:0005739,GO:0005759,GO:0006431	methionine-tRNA ligase activity|ATP binding|mitochondrion|mitochondrial matrix|methionyl-tRNA aminoacylation	ko00450,ko00970	Selenocompound metabolism|Aminoacyl-tRNA biosynthesis
ENSBGRG00000000376	1	81098304	81099192	889	*	Exon (ENSBGRT00000000612/ENSBGRG00000000376, exon 3 of 3)	80975689	81099537	123849	1	ENSBGRT00000000612	122615	MB21D2	Mab-21 domain containing 2 [Source:HGNC Symbol%3BAcc:HGNC:30438]	GO:0044877,GO:0045296	protein-containing complex binding|cadherin binding
ENSBGRG00000000376	1	81099290	81099537	248	*	Exon (ENSBGRT00000000612/ENSBGRG00000000376, exon 3 of 3)	80975689	81099537	123849	1	ENSBGRT00000000612	123601	MB21D2	Mab-21 domain containing 2 [Source:HGNC Symbol%3BAcc:HGNC:30438]	GO:0044877,GO:0045296	protein-containing complex binding|cadherin binding
ENSBGRG00000000377	3	37573342	37580966	7625	*	3' UTR	37492053	37582406	90354	1	ENSBGRT00000000627	81289	FAM102B	family with sequence similarity 102 member B [Source:HGNC Symbol%3BAcc:HGNC:27637]			ko05168	Herpes simplex virus 1 infection
ENSBGRG00000000379	7	27280730	27345223	64494	*	5' UTR	27308436	27452103	143668	1	ENSBGRT00000000694	0	MSANTD3-TMEFF1	MSANTD3-TMEFF1 readthrough [Source:HGNC Symbol%3BAcc:HGNC:38838]	GO:0005634,GO:0005737	nucleus|cytoplasm
ENSBGRG00000000379	7	27452044	27453533	1490	*	5' UTR	27280681	27452442	171762	1	ENSBGRT00000000625	171363	MSANTD3-TMEFF1	MSANTD3-TMEFF1 readthrough [Source:HGNC Symbol%3BAcc:HGNC:38838]	GO:0005634,GO:0005737	nucleus|cytoplasm
ENSBGRG00000000380	5	116603100	116603249	150	*	Exon (ENSBGRT00000000738/ENSBGRG00000000380, exon 37 of 37)	116517030	116603249	86220	1	ENSBGRT00000000738	86070	DCP1B	decapping mRNA 1B [Source:HGNC Symbol%3BAcc:HGNC:24451]	GO:0002520,GO:0005245,GO:0005516,GO:0005737,GO:0005886,GO:0005887,GO:0005891,GO:0006816,GO:0007204,GO:0007507,GO:0008331,GO:0010881,GO:0014069,GO:0016021,GO:0030018,GO:0030054,GO:0030425,GO:0035115,GO:0035585,GO:0043010,GO:0043204,GO:0045211,GO:0046872,GO:0050796,GO:0051393,GO:0060402,GO:0061337,GO:0061577,GO:0070509,GO:0070588,GO:0086002,GO:0086007,GO:0086012,GO:0086045,GO:0086056,GO:0086064,GO:…	immune system development|voltage-gated calcium channel activity|calmodulin binding|cytoplasm|plasma membrane|integral component of plasma membrane|voltage-gated calcium channel complex|calcium ion transport|positive regulation of cytosolic calcium ion concentration|heart development|high voltage-gated calcium channel activity|regulation of cardiac muscle contraction by regulation of the release …	ko04010,ko04020,ko04022,ko04024,ko04260,ko04261,ko04270,ko04713,ko04720,ko04723,ko04724,ko04725,ko04726,ko04727,ko04728,ko04742,ko04911,ko04912,ko04921,ko04924,ko04925,ko04927,ko04929,ko04930,ko04934,ko04935,ko05010,ko05031,ko05410,ko05412,ko05414	MAPK signaling pathway|Calcium signaling pathway|cGMP-PKG signaling pathway|cAMP signaling pathway|Cardiac muscle contraction|Adrenergic signaling in cardiomyocytes|Vascular smooth muscle contraction|Circadian entrainment|Long-term potentiation|Retrograde endocannabinoid signaling|Glutamatergic synapse|Cholinergic synapse|Serotonergic synapse|GABAergic synapse|Dopaminergic synapse|Taste transduct…
ENSBGRG00000000384	3	63550925	63553484	2560	*	3' UTR	63542881	63553484	10604	1	ENSBGRT00000000626	8044	BCL10	BCL10 immune signaling adaptor [Source:HGNC Symbol%3BAcc:HGNC:989]			ko04064,ko04625,ko04660,ko04662,ko05131,ko05152	NF-kappa B signaling pathway|C-type lectin receptor signaling pathway|T cell receptor signaling pathway|B cell receptor signaling pathway|Shigellosis|Tuberculosis
ENSBGRG00000000387	5	47391199	47391499	301	*	3' UTR	47390749	47398385	7637	2	ENSBGRT00000000644	6886	MMP19	matrix metallopeptidase 19 [Source:HGNC Symbol%3BAcc:HGNC:7165]
ENSBGRG00000000389	7	73473351	73473600	250	*	Exon (ENSBGRT00000000658/ENSBGRG00000000389, exon 1 of 25)	73345419	73473799	128381	2	ENSBGRT00000000658	199	KLF9	Kruppel like factor 9 [Source:HGNC Symbol%3BAcc:HGNC:1123]	GO:0005634,GO:0005737	nucleus|cytoplasm
ENSBGRG00000000389	7	73381085	73417606	36522	*	Exon (ENSBGRT00000000658/ENSBGRG00000000389, exon 5 of 25)	73345419	73473799	128381	2	ENSBGRT00000000658	56193	KLF9	Kruppel like factor 9 [Source:HGNC Symbol%3BAcc:HGNC:1123]	GO:0005634,GO:0005737	nucleus|cytoplasm
ENSBGRG00000000389	7	73348555	73352146	3592	*	Exon (ENSBGRT00000000658/ENSBGRG00000000389, exon 18 of 25)	73345419	73473799	128381	2	ENSBGRT00000000658	121653	KLF9	Kruppel like factor 9 [Source:HGNC Symbol%3BAcc:HGNC:1123]	GO:0005634,GO:0005737	nucleus|cytoplasm
ENSBGRG00000000389	7	73359012	73363538	4527	*	Exon (ENSBGRT00000000658/ENSBGRG00000000389, exon 14 of 25)	73345419	73473799	128381	2	ENSBGRT00000000658	110261	KLF9	Kruppel like factor 9 [Source:HGNC Symbol%3BAcc:HGNC:1123]	GO:0005634,GO:0005737	nucleus|cytoplasm
ENSBGRG00000000392	6	54756603	54765930	9328	*	Exon (ENSBGRT00000000642/ENSBGRG00000000392, exon 2 of 6)	54744150	54781484	37335	1	ENSBGRT00000000642	12453	SGCB	sarcoglycan beta [Source:HGNC Symbol%3BAcc:HGNC:10806]	GO:0003677,GO:0005634	DNA binding|nucleus
ENSBGRG00000000392	6	54781286	54781484	199	*	Exon (ENSBGRT00000000642/ENSBGRG00000000392, exon 6 of 6)	54744150	54781484	37335	1	ENSBGRT00000000642	37136	SGCB	sarcoglycan beta [Source:HGNC Symbol%3BAcc:HGNC:10806]	GO:0003677,GO:0005634	DNA binding|nucleus
ENSBGRG00000000394	5	79615423	79618497	3075	*	Exon (ENSBGRT00000000744/ENSBGRG00000000394, exon 4 of 10)	79595379	79629938	34560	1	ENSBGRT00000000744	20044	ACVR1B	activin A receptor type 1B [Source:HGNC Symbol%3BAcc:HGNC:172]	GO:0000082,GO:0001701,GO:0001942,GO:0004674,GO:0004675,GO:0005024,GO:0005025,GO:0005524,GO:0005829,GO:0005886,GO:0005887,GO:0006355,GO:0006468,GO:0007165,GO:0007178,GO:0007179,GO:0007389,GO:0007417,GO:0009986,GO:0010629,GO:0010862,GO:0016361,GO:0018107,GO:0019838,GO:0030308,GO:0031625,GO:0032924,GO:0032927,GO:0034711,GO:0038092,GO:0043235,GO:0045648,GO:0045944,GO:0046332,GO:0046545,GO:0046777,GO:…	G1/S transition of mitotic cell cycle|in utero embryonic development|hair follicle development|protein serine/threonine kinase activity|transmembrane receptor protein serine/threonine kinase activity|transforming growth factor beta-activated receptor activity|transforming growth factor beta receptor activity, type I|ATP binding|cytosol|plasma membrane|integral component of plasma membrane|regulat…	ko04060,ko04350,ko04550	Cytokine-cytokine receptor interaction|TGF-beta signaling pathway|Signaling pathways regulating pluripotency of stem cells
ENSBGRG00000000395	7	9000982	9002285	1304	*	Exon (ENSBGRT00000000651/ENSBGRG00000000395, exon 10 of 10)	8913623	9002385	88763	1	ENSBGRT00000000651	87359	PPP2R2A	protein phosphatase 2 regulatory subunit Balpha [Source:HGNC Symbol%3BAcc:HGNC:9304]	GO:0000159,GO:0019888	protein phosphatase type 2A complex|protein phosphatase regulator activity
ENSBGRG00000000395	7	8916111	8991761	75651	*	Exon (ENSBGRT00000000651/ENSBGRG00000000395, exon 2 of 10)	8913623	9002385	88763	1	ENSBGRT00000000651	2488	PPP2R2A	protein phosphatase 2 regulatory subunit Balpha [Source:HGNC Symbol%3BAcc:HGNC:9304]	GO:0000159,GO:0019888	protein phosphatase type 2A complex|protein phosphatase regulator activity
ENSBGRG00000000396	8	48094234	48094383	150	*	Exon (ENSBGRT00000000661/ENSBGRG00000000396, exon 6 of 9)	48092851	48103066	10216	2	ENSBGRT00000000661	8683	SHROOM1	shroom family member 1 [Source:HGNC Symbol%3BAcc:HGNC:24084]	GO:0000902,GO:0005874,GO:0005912,GO:0007015,GO:0016324,GO:0030036,GO:0030864,GO:0043296,GO:0045159,GO:0051015,GO:0051017	cell morphogenesis|microtubule|adherens junction|actin filament organization|apical plasma membrane|actin cytoskeleton organization|cortical actin cytoskeleton|apical junction complex|myosin II binding|actin filament binding|actin filament bundle assembly
ENSBGRG00000000397	6	96088309	96099973	11665	*	Exon (ENSBGRT00000000752/ENSBGRG00000000397, exon 5 of 10)	95939965	96100049	160085	1	ENSBGRT00000000752	148344	PDLIM5	PDZ and LIM domain 5 [Source:HGNC Symbol%3BAcc:HGNC:17468]	GO:0003964,GO:0004519,GO:0006310,GO:0046872	RNA-directed DNA polymerase activity|endonuclease activity|DNA recombination|metal ion binding
ENSBGRG00000000398	8	12871091	12878690	7600	*	Exon (ENSBGRT00000000666/ENSBGRG00000000398, exon 1 of 4)	12862676	12878690	16015	2	ENSBGRT00000000666	0	ASF1B	anti-silencing function 1B histone chaperone [Source:HGNC Symbol%3BAcc:HGNC:20996]	GO:0000790,GO:0001835,GO:0005654,GO:0006335,GO:0006336,GO:0032991,GO:0042393	nuclear chromatin|blastocyst hatching|nucleoplasm|DNA replication-dependent nucleosome assembly|DNA replication-independent nucleosome assembly|protein-containing complex|histone binding
ENSBGRG00000000398	8	12864686	12865180	495	*	3' UTR	12862676	12878690	16015	2	ENSBGRT00000000666	13510	ASF1B	anti-silencing function 1B histone chaperone [Source:HGNC Symbol%3BAcc:HGNC:20996]	GO:0000790,GO:0001835,GO:0005654,GO:0006335,GO:0006336,GO:0032991,GO:0042393	nuclear chromatin|blastocyst hatching|nucleoplasm|DNA replication-dependent nucleosome assembly|DNA replication-independent nucleosome assembly|protein-containing complex|histone binding
ENSBGRG00000000398	8	12863564	12863861	298	*	3' UTR	12862676	12878690	16015	2	ENSBGRT00000000666	14829	ASF1B	anti-silencing function 1B histone chaperone [Source:HGNC Symbol%3BAcc:HGNC:20996]	GO:0000790,GO:0001835,GO:0005654,GO:0006335,GO:0006336,GO:0032991,GO:0042393	nuclear chromatin|blastocyst hatching|nucleoplasm|DNA replication-dependent nucleosome assembly|DNA replication-independent nucleosome assembly|protein-containing complex|histone binding
ENSBGRG00000000402	4	64996896	64997144	249	*	Exon (ENSBGRT00000000777/ENSBGRG00000000402, exon 2 of 7)	64948467	65012958	64492	2	ENSBGRT00000000777	15814	KIAA0895	KIAA0895 [Source:HGNC Symbol%3BAcc:HGNC:22206]	GO:0003964,GO:0006310,GO:0009036,GO:0032197,GO:0032199,GO:0046872,GO:0090305	RNA-directed DNA polymerase activity|DNA recombination|type II site-specific deoxyribonuclease activity|transposition, RNA-mediated|reverse transcription involved in RNA-mediated transposition|metal ion binding|nucleic acid phosphodiester bond hydrolysis
ENSBGRG00000000402	4	64948516	64950475	1960	*	Exon (ENSBGRT00000000803/ENSBGRG00000000402, exon 4 of 5)	64948467	64973096	24630	2	ENSBGRT00000000803	22621	KIAA0895	KIAA0895 [Source:HGNC Symbol%3BAcc:HGNC:22206]	GO:0003964,GO:0006310,GO:0009036,GO:0032197,GO:0032199,GO:0046872,GO:0090305	RNA-directed DNA polymerase activity|DNA recombination|type II site-specific deoxyribonuclease activity|transposition, RNA-mediated|reverse transcription involved in RNA-mediated transposition|metal ion binding|nucleic acid phosphodiester bond hydrolysis
ENSBGRG00000000404	1	158584508	158590063	5556	*	Exon (ENSBGRT00000001044/ENSBGRG00000000404, exon 22 of 50)	158543606	158602983	59378	1	ENSBGRT00000001044	40902	NA	NA	NA	NA	NA	NA
ENSBGRG00000000405	3	115755448	115755698	251	*	3' UTR	115754101	115767402	13302	2	ENSBGRT00000000818	11704	MFSD2A	major facilitator superfamily domain containing 2A [Source:HGNC Symbol%3BAcc:HGNC:25897]	GO:0005548,GO:0005789,GO:0005886,GO:0005887,GO:0006656,GO:0015245,GO:0015293,GO:0015908,GO:0021766,GO:0045056,GO:0051977,GO:0051978,GO:0060856,GO:1990379	phospholipid transporter activity|endoplasmic reticulum membrane|plasma membrane|integral component of plasma membrane|phosphatidylcholine biosynthetic process|fatty acid transmembrane transporter activity|symporter activity|fatty acid transport|hippocampus development|transcytosis|lysophospholipid transport|lysophospholipid transporter activity|establishment of blood-brain barrier|lipid transpor…
ENSBGRG00000000406	2	55557799	55604275	46477	*	Exon (ENSBGRT00000000673/ENSBGRG00000000406, exon 7 of 9)	55518132	55604374	86243	1	ENSBGRT00000000673	39667	RFTN2	raftlin family member 2 [Source:HGNC Symbol%3BAcc:HGNC:26402]	GO:0005634,GO:0005737	nucleus|cytoplasm
ENSBGRG00000000408	5	4320949	4343695	22747	*	Exon (ENSBGRT00000000760/ENSBGRG00000000408, exon 7 of 23)	4271251	4463628	192378	2	ENSBGRT00000000760	119933	LRP6	LDL receptor related protein 6 [Source:HGNC Symbol%3BAcc:HGNC:6698]	GO:0005634,GO:0005737	nucleus|cytoplasm
ENSBGRG00000000408	5	4271400	4271798	399	*	3' UTR	4271251	4463628	192378	2	ENSBGRT00000000760	191830	LRP6	LDL receptor related protein 6 [Source:HGNC Symbol%3BAcc:HGNC:6698]	GO:0005634,GO:0005737	nucleus|cytoplasm
ENSBGRG00000000408	5	4343795	4345203	1409	*	Exon (ENSBGRT00000000760/ENSBGRG00000000408, exon 6 of 23)	4271251	4463628	192378	2	ENSBGRT00000000760	118425	LRP6	LDL receptor related protein 6 [Source:HGNC Symbol%3BAcc:HGNC:6698]	GO:0005634,GO:0005737	nucleus|cytoplasm
ENSBGRG00000000408	5	4318319	4320800	2482	*	Exon (ENSBGRT00000000760/ENSBGRG00000000408, exon 9 of 23)	4271251	4463628	192378	2	ENSBGRT00000000760	142828	LRP6	LDL receptor related protein 6 [Source:HGNC Symbol%3BAcc:HGNC:6698]	GO:0005634,GO:0005737	nucleus|cytoplasm
ENSBGRG00000000411	3	63563106	63564281	1176	*	3' UTR	63563106	63566258	3153	1	ENSBGRT00000000750	0	C1orf52	chromosome 1 open reading frame 52 [Source:HGNC Symbol%3BAcc:HGNC:24871]	GO:0005634	nucleus
ENSBGRG00000000412	7	105047876	105048073	198	*	3' UTR	105047282	105048418	1137	1	ENSBGRT00000000676	594	TUSC1	tumor suppressor candidate 1 [Source:HGNC Symbol%3BAcc:HGNC:31010]	GO:0005774,GO:0015991,GO:0016021,GO:0030177,GO:0031625,GO:0033179,GO:0046961	vacuolar membrane|ATP hydrolysis coupled proton transport|integral component of membrane|positive regulation of Wnt signaling pathway|ubiquitin protein ligase binding|proton-transporting V-type ATPase, V0 domain|proton-transporting ATPase activity, rotational mechanism	ko00190,ko04142,ko04145,ko04721,ko04966,ko05110,ko05120,ko05152,ko05165,ko05323	Oxidative phosphorylation|Lysosome|Phagosome|Synaptic vesicle cycle|Collecting duct acid secretion|Vibrio cholerae infection|Epithelial cell signaling in Helicobacter pylori infection|Tuberculosis|Human papillomavirus infection|Rheumatoid arthritis
ENSBGRG00000000416	6	54810320	54810912	593	*	Exon (ENSBGRT00000000695/ENSBGRG00000000416, exon 4 of 5)	54789579	54812052	22474	1	ENSBGRT00000000695	20741	LRRC66	leucine rich repeat containing 66 [Source:HGNC Symbol%3BAcc:HGNC:34299]	GO:0016021	integral component of membrane
ENSBGRG00000000416	6	54811356	54811750	395	*	Exon (ENSBGRT00000000695/ENSBGRG00000000416, exon 4 of 5)	54789579	54812052	22474	1	ENSBGRT00000000695	21777	LRRC66	leucine rich repeat containing 66 [Source:HGNC Symbol%3BAcc:HGNC:34299]	GO:0016021	integral component of membrane
ENSBGRG00000000419	3	37597018	37597464	447	*	3' UTR	37593445	37638395	44951	2	ENSBGRT00000000696	40931	HENMT1	HEN methyltransferase 1 [Source:HGNC Symbol%3BAcc:HGNC:26400]	GO:0005634,GO:0005737	nucleus|cytoplasm
ENSBGRG00000000419	3	37635422	37641552	6131	*	5' UTR	37593445	37638395	44951	2	ENSBGRT00000000696	0	HENMT1	HEN methyltransferase 1 [Source:HGNC Symbol%3BAcc:HGNC:26400]	GO:0005634,GO:0005737	nucleus|cytoplasm
ENSBGRG00000000420	2	5049306	5064882	15577	*	Exon (ENSBGRT00000001139/ENSBGRG00000000420, exon 15 of 34)	4980451	5362245	381795	2	ENSBGRT00000001139	297363	EIF4G3	eukaryotic translation initiation factor 4 gamma 3 [Source:HGNC Symbol%3BAcc:HGNC:3298]	GO:0000339,GO:0003723,GO:0003729,GO:0003743,GO:0005829,GO:0006446,GO:0008135,GO:0016281	RNA cap binding|RNA binding|mRNA binding|translation initiation factor activity|cytosol|regulation of translational initiation|translation factor activity, RNA binding|eukaryotic translation initiation factor 4F complex
ENSBGRG00000000420	2	5069866	5118533	48668	*	Exon (ENSBGRT00000001139/ENSBGRG00000000420, exon 10 of 34)	4980451	5362245	381795	2	ENSBGRT00000001139	243712	EIF4G3	eukaryotic translation initiation factor 4 gamma 3 [Source:HGNC Symbol%3BAcc:HGNC:3298]	GO:0000339,GO:0003723,GO:0003729,GO:0003743,GO:0005829,GO:0006446,GO:0008135,GO:0016281	RNA cap binding|RNA binding|mRNA binding|translation initiation factor activity|cytosol|regulation of translational initiation|translation factor activity, RNA binding|eukaryotic translation initiation factor 4F complex
ENSBGRG00000000420	2	5159346	5240240	80895	*	5' UTR	4980451	5362245	381795	2	ENSBGRT00000001139	122005	EIF4G3	eukaryotic translation initiation factor 4 gamma 3 [Source:HGNC Symbol%3BAcc:HGNC:3298]	GO:0000339,GO:0003723,GO:0003729,GO:0003743,GO:0005829,GO:0006446,GO:0008135,GO:0016281	RNA cap binding|RNA binding|mRNA binding|translation initiation factor activity|cytosol|regulation of translational initiation|translation factor activity, RNA binding|eukaryotic translation initiation factor 4F complex
ENSBGRG00000000420	2	4980451	4980751	301	*	3' UTR	4980451	5362245	381795	2	ENSBGRT00000001139	381494	EIF4G3	eukaryotic translation initiation factor 4 gamma 3 [Source:HGNC Symbol%3BAcc:HGNC:3298]	GO:0000339,GO:0003723,GO:0003729,GO:0003743,GO:0005829,GO:0006446,GO:0008135,GO:0016281	RNA cap binding|RNA binding|mRNA binding|translation initiation factor activity|cytosol|regulation of translational initiation|translation factor activity, RNA binding|eukaryotic translation initiation factor 4F complex
ENSBGRG00000000421	8	21660005	21660250	246	*	5' UTR	21590418	21671184	80767	2	ENSBGRT00000000808	10934	DOHH	deoxyhypusine hydroxylase [Source:HGNC Symbol%3BAcc:HGNC:28662]	GO:0000122,GO:0000981,GO:0003677,GO:0005634,GO:0006260,GO:0045944	negative regulation of transcription by RNA polymerase II|DNA-binding transcription factor activity, RNA polymerase II-specific|DNA binding|nucleus|DNA replication|positive regulation of transcription by RNA polymerase II
ENSBGRG00000000421	8	21601792	21605537	3746	*	3' UTR	21590418	21671184	80767	2	ENSBGRT00000000808	65647	DOHH	deoxyhypusine hydroxylase [Source:HGNC Symbol%3BAcc:HGNC:28662]	GO:0000122,GO:0000981,GO:0003677,GO:0005634,GO:0006260,GO:0045944	negative regulation of transcription by RNA polymerase II|DNA-binding transcription factor activity, RNA polymerase II-specific|DNA binding|nucleus|DNA replication|positive regulation of transcription by RNA polymerase II
ENSBGRG00000000421	8	21590517	21590667	151	*	3' UTR	21590418	21671184	80767	2	ENSBGRT00000000808	80517	DOHH	deoxyhypusine hydroxylase [Source:HGNC Symbol%3BAcc:HGNC:28662]	GO:0000122,GO:0000981,GO:0003677,GO:0005634,GO:0006260,GO:0045944	negative regulation of transcription by RNA polymerase II|DNA-binding transcription factor activity, RNA polymerase II-specific|DNA binding|nucleus|DNA replication|positive regulation of transcription by RNA polymerase II
ENSBGRG00000000421	8	21592257	21592903	647	*	3' UTR	21590418	21671184	80767	2	ENSBGRT00000000808	78281	DOHH	deoxyhypusine hydroxylase [Source:HGNC Symbol%3BAcc:HGNC:28662]	GO:0000122,GO:0000981,GO:0003677,GO:0005634,GO:0006260,GO:0045944	negative regulation of transcription by RNA polymerase II|DNA-binding transcription factor activity, RNA polymerase II-specific|DNA binding|nucleus|DNA replication|positive regulation of transcription by RNA polymerase II
ENSBGRG00000000422	3	20941714	20942258	545	*	Exon (ENSBGRT00000000804/ENSBGRG00000000422, exon 14 of 14)	20839780	20942258	102479	1	ENSBGRT00000000804	101934	RPRD2	regulation of nuclear pre-mRNA domain containing 2 [Source:HGNC Symbol%3BAcc:HGNC:29039]	GO:0005654,GO:0016591,GO:0042795	nucleoplasm|RNA polymerase II, holoenzyme|snRNA transcription by RNA polymerase II
ENSBGRG00000000422	3	20932740	20940694	7955	*	Exon (ENSBGRT00000000804/ENSBGRG00000000422, exon 10 of 14)	20839780	20942258	102479	1	ENSBGRT00000000804	92960	RPRD2	regulation of nuclear pre-mRNA domain containing 2 [Source:HGNC Symbol%3BAcc:HGNC:29039]	GO:0005654,GO:0016591,GO:0042795	nucleoplasm|RNA polymerase II, holoenzyme|snRNA transcription by RNA polymerase II
ENSBGRG00000000425	5	110760443	110761891	1449	*	Exon (ENSBGRT00000000708/ENSBGRG00000000425, exon 4 of 8)	110760342	110767598	7257	2	ENSBGRT00000000708	5707	COPS7A	COP9 signalosome subunit 7A [Source:HGNC Symbol%3BAcc:HGNC:16758]	GO:0000338,GO:0000715,GO:0005654,GO:0005829,GO:0006283,GO:0008180,GO:0016032,GO:0043687	protein deneddylation|nucleotide-excision repair, DNA damage recognition|nucleoplasm|cytosol|transcription-coupled nucleotide-excision repair|COP9 signalosome|viral process|post-translational protein modification
ENSBGRG00000000427	8	5549291	5551182	1892	*	Exon (ENSBGRT00000000707/ENSBGRG00000000427, exon 4 of 7)	5545005	5552316	7312	1	ENSBGRT00000000707	4286	TMEM59L	transmembrane protein 59 like [Source:HGNC Symbol%3BAcc:HGNC:13237]	GO:0000139,GO:0016021	Golgi membrane|integral component of membrane
ENSBGRG00000000427	8	5547442	5549192	1751	*	Exon (ENSBGRT00000000707/ENSBGRG00000000427, exon 2 of 7)	5545005	5552316	7312	1	ENSBGRT00000000707	2437	TMEM59L	transmembrane protein 59 like [Source:HGNC Symbol%3BAcc:HGNC:13237]	GO:0000139,GO:0016021	Golgi membrane|integral component of membrane
ENSBGRG00000000428	1	137743489	137744248	760	*	Exon (ENSBGRT00000001119/ENSBGRG00000000428, exon 5 of 47)	137719406	137847000	127595	1	ENSBGRT00000001119	24083	ATR	ATR serine/threonine kinase [Source:HGNC Symbol%3BAcc:HGNC:882]			ko03460,ko04110,ko04115,ko04214,ko04218,ko05165,ko05166,ko05170	Fanconi anemia pathway|Cell cycle|p53 signaling pathway|Apoptosis - fly|Cellular senescence|Human papillomavirus infection|Human T-cell leukemia virus 1 infection|Human immunodeficiency virus 1 infection
ENSBGRG00000000428	1	137741977	137742127	151	*	Exon (ENSBGRT00000001119/ENSBGRG00000000428, exon 4 of 47)	137719406	137847000	127595	1	ENSBGRT00000001119	22571	ATR	ATR serine/threonine kinase [Source:HGNC Symbol%3BAcc:HGNC:882]			ko03460,ko04110,ko04115,ko04214,ko04218,ko05165,ko05166,ko05170	Fanconi anemia pathway|Cell cycle|p53 signaling pathway|Apoptosis - fly|Cellular senescence|Human papillomavirus infection|Human T-cell leukemia virus 1 infection|Human immunodeficiency virus 1 infection
ENSBGRG00000000429	7	105083896	105154066	70171	*	Exon (ENSBGRT00000000713/ENSBGRG00000000429, exon 4 of 6)	105083847	105160425	76579	2	ENSBGRT00000000713	6359	CAAP1	caspase activity and apoptosis inhibitor 1 [Source:HGNC Symbol%3BAcc:HGNC:25834]	GO:0003964,GO:0006310,GO:0009036,GO:0032197,GO:0032199,GO:0046872,GO:0090305	RNA-directed DNA polymerase activity|DNA recombination|type II site-specific deoxyribonuclease activity|transposition, RNA-mediated|reverse transcription involved in RNA-mediated transposition|metal ion binding|nucleic acid phosphodiester bond hydrolysis
ENSBGRG00000000430	8	18773048	18773846	799	*	3' UTR	18756798	18773503	16706	1	ENSBGRT00000000759	16250	SLC25A23	solute carrier family 25 member 23 [Source:HGNC Symbol%3BAcc:HGNC:19375]	GO:0002082,GO:0005347,GO:0005509,GO:0005739,GO:0005743,GO:0006851,GO:0016021,GO:0036444,GO:0043457,GO:0051282,GO:0071277,GO:0097274	regulation of oxidative phosphorylation|ATP transmembrane transporter activity|calcium ion binding|mitochondrion|mitochondrial inner membrane|mitochondrial calcium ion transmembrane transport|integral component of membrane|calcium import into the mitochondrion|regulation of cellular respiration|regulation of sequestering of calcium ion|cellular response to calcium ion|urea homeostasis
ENSBGRG00000000430	8	18774296	18774495	200	*	3' UTR	18756798	18775493	18696	1	ENSBGRT00000000732	17498	SLC25A23	solute carrier family 25 member 23 [Source:HGNC Symbol%3BAcc:HGNC:19375]	GO:0002082,GO:0005347,GO:0005509,GO:0005739,GO:0005743,GO:0006851,GO:0016021,GO:0036444,GO:0043457,GO:0051282,GO:0071277,GO:0097274	regulation of oxidative phosphorylation|ATP transmembrane transporter activity|calcium ion binding|mitochondrion|mitochondrial inner membrane|mitochondrial calcium ion transmembrane transport|integral component of membrane|calcium import into the mitochondrion|regulation of cellular respiration|regulation of sequestering of calcium ion|cellular response to calcium ion|urea homeostasis
ENSBGRG00000000430	8	18772350	18772599	250	*	3' UTR	18756798	18773503	16706	1	ENSBGRT00000000759	15552	SLC25A23	solute carrier family 25 member 23 [Source:HGNC Symbol%3BAcc:HGNC:19375]	GO:0002082,GO:0005347,GO:0005509,GO:0005739,GO:0005743,GO:0006851,GO:0016021,GO:0036444,GO:0043457,GO:0051282,GO:0071277,GO:0097274	regulation of oxidative phosphorylation|ATP transmembrane transporter activity|calcium ion binding|mitochondrion|mitochondrial inner membrane|mitochondrial calcium ion transmembrane transport|integral component of membrane|calcium import into the mitochondrion|regulation of cellular respiration|regulation of sequestering of calcium ion|cellular response to calcium ion|urea homeostasis
ENSBGRG00000000431	8	48128874	48129070	197	*	Exon (ENSBGRT00000000737/ENSBGRG00000000431, exon 2 of 2)	48128337	48131965	3629	2	ENSBGRT00000000737	2895	GDF9	growth differentiation factor 9 [Source:HGNC Symbol%3BAcc:HGNC:4224]	GO:0001555,GO:0005125,GO:0005160,GO:0005615,GO:0005737,GO:0008083,GO:0008284,GO:0010862,GO:0030308,GO:0030509,GO:0042981,GO:0043408,GO:0048468,GO:0060395,GO:2000870	oocyte growth|cytokine activity|transforming growth factor beta receptor binding|extracellular space|cytoplasm|growth factor activity|positive regulation of cell proliferation|positive regulation of pathway-restricted SMAD protein phosphorylation|negative regulation of cell growth|BMP signaling pathway|regulation of apoptotic process|regulation of MAPK cascade|cell development|SMAD protein signal…	ko04060	Cytokine-cytokine receptor interaction
ENSBGRG00000000431	8	48128484	48128728	245	*	Exon (ENSBGRT00000000737/ENSBGRG00000000431, exon 2 of 2)	48128337	48131965	3629	2	ENSBGRT00000000737	3237	GDF9	growth differentiation factor 9 [Source:HGNC Symbol%3BAcc:HGNC:4224]	GO:0001555,GO:0005125,GO:0005160,GO:0005615,GO:0005737,GO:0008083,GO:0008284,GO:0010862,GO:0030308,GO:0030509,GO:0042981,GO:0043408,GO:0048468,GO:0060395,GO:2000870	oocyte growth|cytokine activity|transforming growth factor beta receptor binding|extracellular space|cytoplasm|growth factor activity|positive regulation of cell proliferation|positive regulation of pathway-restricted SMAD protein phosphorylation|negative regulation of cell growth|BMP signaling pathway|regulation of apoptotic process|regulation of MAPK cascade|cell development|SMAD protein signal…	ko04060	Cytokine-cytokine receptor interaction
ENSBGRG00000000433	1	168544437	168544633	197	*	Exon (ENSBGRT00000003068/ENSBGRG00000000433, exon 19 of 19)	168544388	168859767	315380	2	ENSBGRT00000003068	315134	TBC1D5	TBC1 domain family member 5 [Source:HGNC Symbol%3BAcc:HGNC:19166]	GO:0003964,GO:0006310,GO:0009036,GO:0032197,GO:0032199,GO:0046872,GO:0090305	RNA-directed DNA polymerase activity|DNA recombination|type II site-specific deoxyribonuclease activity|transposition, RNA-mediated|reverse transcription involved in RNA-mediated transposition|metal ion binding|nucleic acid phosphodiester bond hydrolysis
ENSBGRG00000000435	8	78421059	78422422	1364	*	3' UTR	78421010	78433229	12220	2	ENSBGRT00000000790	10807	SLU7	SLU7 homolog%2C splicing factor [Source:HGNC Symbol%3BAcc:HGNC:16939]	GO:0000375,GO:0005681,GO:0006397,GO:0046872	RNA splicing, via transesterification reactions|spliceosomal complex|mRNA processing|metal ion binding	ko03040	Spliceosome
ENSBGRG00000000435	8	78423852	78433066	9215	*	Exon (ENSBGRT00000000790/ENSBGRG00000000435, exon 1 of 15)	78421010	78433229	12220	2	ENSBGRT00000000790	163	SLU7	SLU7 homolog%2C splicing factor [Source:HGNC Symbol%3BAcc:HGNC:16939]	GO:0000375,GO:0005681,GO:0006397,GO:0046872	RNA splicing, via transesterification reactions|spliceosomal complex|mRNA processing|metal ion binding	ko03040	Spliceosome
ENSBGRG00000000435	8	78436080	78436228	149	*	Exon (ENSBGRT00000000736/ENSBGRG00000000435, exon 2 of 16)	78421010	78444235	23226	2	ENSBGRT00000000736	8007	SLU7	SLU7 homolog%2C splicing factor [Source:HGNC Symbol%3BAcc:HGNC:16939]	GO:0000375,GO:0005681,GO:0006397,GO:0046872	RNA splicing, via transesterification reactions|spliceosomal complex|mRNA processing|metal ion binding	ko03040	Spliceosome
ENSBGRG00000000437	2	129936740	129973752	37013	*	Exon (ENSBGRT00000000858/ENSBGRG00000000437, exon 27 of 27)	129772060	129936840	164781	1	ENSBGRT00000000858	164680	OSBPL6	oxysterol binding protein like 6 [Source:HGNC Symbol%3BAcc:HGNC:16388]	GO:0005634,GO:0005737	nucleus|cytoplasm	ko05168	Herpes simplex virus 1 infection
ENSBGRG00000000437	2	129919789	129931232	11444	*	Exon (ENSBGRT00000000858/ENSBGRG00000000437, exon 21 of 27)	129772060	129936840	164781	1	ENSBGRT00000000858	147729	OSBPL6	oxysterol binding protein like 6 [Source:HGNC Symbol%3BAcc:HGNC:16388]	GO:0005634,GO:0005737	nucleus|cytoplasm	ko05168	Herpes simplex virus 1 infection
ENSBGRG00000000437	2	129897835	129901470	3636	*	Exon (ENSBGRT00000000858/ENSBGRG00000000437, exon 13 of 27)	129772060	129936840	164781	1	ENSBGRT00000000858	125775	OSBPL6	oxysterol binding protein like 6 [Source:HGNC Symbol%3BAcc:HGNC:16388]	GO:0005634,GO:0005737	nucleus|cytoplasm	ko05168	Herpes simplex virus 1 infection
ENSBGRG00000000439	3	37641651	37642095	445	*	Exon (ENSBGRT00000000734/ENSBGRG00000000439, exon 7 of 7)	37635373	37642983	7611	1	ENSBGRT00000000734	6278	HENMT1	HEN methyltransferase 1 [Source:HGNC Symbol%3BAcc:HGNC:26400]	GO:0005681,GO:0006397,GO:0008380	spliceosomal complex|mRNA processing|RNA splicing	ko03040	Spliceosome
ENSBGRG00000000440	5	47428489	47429917	1429	*	3' UTR	47428248	47429979	1732	2	ENSBGRT00000000748	62	PYM1	PYM homolog 1%2C exon junction complex associated factor [Source:HGNC Symbol%3BAcc:HGNC:30258]	GO:0005634,GO:0005737	nucleus|cytoplasm
ENSBGRG00000000444	7	9022942	9035327	12386	*	Exon (ENSBGRT00000000762/ENSBGRG00000000444, exon 2 of 6)	9014006	9038116	24111	1	ENSBGRT00000000762	8936	PPP2R2A	protein phosphatase 2 regulatory subunit Balpha [Source:HGNC Symbol%3BAcc:HGNC:9304]	GO:0005521,GO:0005635,GO:0005739,GO:0005741,GO:0005783,GO:0016021,GO:0016239,GO:0016607,GO:0035694,GO:0042803,GO:0043065,GO:0043066,GO:0046982,GO:0051607,GO:0071456,GO:0097345,GO:1903146,GO:1903214	lamin binding|nuclear envelope|mitochondrion|mitochondrial outer membrane|endoplasmic reticulum|integral component of membrane|positive regulation of macroautophagy|nuclear speck|mitochondrial protein catabolic process|protein homodimerization activity|positive regulation of apoptotic process|negative regulation of apoptotic process|protein heterodimerization activity|defense response to virus|ce…
ENSBGRG00000000453	8	12911895	12912045	151	*	Exon (ENSBGRT00000000779/ENSBGRG00000000453, exon 7 of 24)	12900573	12954680	54108	2	ENSBGRT00000000779	42635	ADGRL1	adhesion G protein-coupled receptor L1 [Source:HGNC Symbol%3BAcc:HGNC:20973]	GO:0004930,GO:0005622,GO:0005886,GO:0005887,GO:0007157,GO:0007166,GO:0007189,GO:0014069,GO:0016524,GO:0030054,GO:0030246,GO:0030424,GO:0030426,GO:0035584,GO:0042734,GO:0043005,GO:0045202,GO:0050839,GO:0090129	G protein-coupled receptor activity|intracellular|plasma membrane|integral component of plasma membrane|heterophilic cell-cell adhesion via plasma membrane cell adhesion molecules|cell surface receptor signaling pathway|adenylate cyclase-activating G protein-coupled receptor signaling pathway|postsynaptic density|latrotoxin receptor activity|cell junction|carbohydrate binding|axon|growth cone|cal…
ENSBGRG00000000453	8	12900573	12902397	1825	*	Exon (ENSBGRT00000000779/ENSBGRG00000000453, exon 23 of 24)	12900573	12954680	54108	2	ENSBGRT00000000779	52283	ADGRL1	adhesion G protein-coupled receptor L1 [Source:HGNC Symbol%3BAcc:HGNC:20973]	GO:0004930,GO:0005622,GO:0005886,GO:0005887,GO:0007157,GO:0007166,GO:0007189,GO:0014069,GO:0016524,GO:0030054,GO:0030246,GO:0030424,GO:0030426,GO:0035584,GO:0042734,GO:0043005,GO:0045202,GO:0050839,GO:0090129	G protein-coupled receptor activity|intracellular|plasma membrane|integral component of plasma membrane|heterophilic cell-cell adhesion via plasma membrane cell adhesion molecules|cell surface receptor signaling pathway|adenylate cyclase-activating G protein-coupled receptor signaling pathway|postsynaptic density|latrotoxin receptor activity|cell junction|carbohydrate binding|axon|growth cone|cal…
ENSBGRG00000000453	8	12913160	12913410	251	*	Exon (ENSBGRT00000000779/ENSBGRG00000000453, exon 6 of 24)	12900573	12954680	54108	2	ENSBGRT00000000779	41270	ADGRL1	adhesion G protein-coupled receptor L1 [Source:HGNC Symbol%3BAcc:HGNC:20973]	GO:0004930,GO:0005622,GO:0005886,GO:0005887,GO:0007157,GO:0007166,GO:0007189,GO:0014069,GO:0016524,GO:0030054,GO:0030246,GO:0030424,GO:0030426,GO:0035584,GO:0042734,GO:0043005,GO:0045202,GO:0050839,GO:0090129	G protein-coupled receptor activity|intracellular|plasma membrane|integral component of plasma membrane|heterophilic cell-cell adhesion via plasma membrane cell adhesion molecules|cell surface receptor signaling pathway|adenylate cyclase-activating G protein-coupled receptor signaling pathway|postsynaptic density|latrotoxin receptor activity|cell junction|carbohydrate binding|axon|growth cone|cal…
ENSBGRG00000000455	7	105189019	105192831	3813	*	Exon (ENSBGRT00000000806/ENSBGRG00000000455, exon 7 of 14)	105172659	105215444	42786	2	ENSBGRT00000000806	22613	PLAA	phospholipase A2 activating protein [Source:HGNC Symbol%3BAcc:HGNC:9043]	GO:0005634,GO:0005737,GO:0006693,GO:0006954,GO:0010992,GO:0016005,GO:0016236,GO:0030054,GO:0032430,GO:0043130,GO:0043161,GO:0043162,GO:0045202,GO:0070062,GO:0071222,GO:1900045,GO:1903423,GO:1903861,GO:2001224	nucleus|cytoplasm|prostaglandin metabolic process|inflammatory response|ubiquitin recycling|phospholipase A2 activator activity|macroautophagy|cell junction|positive regulation of phospholipase A2 activity|ubiquitin binding|proteasome-mediated ubiquitin-dependent protein catabolic process|ubiquitin-dependent protein catabolic process via the multivesicular body sorting pathway|synapse|extracellul…
ENSBGRG00000000455	7	105172908	105173107	200	*	Exon (ENSBGRT00000000806/ENSBGRG00000000455, exon 14 of 14)	105172659	105215444	42786	2	ENSBGRT00000000806	42337	PLAA	phospholipase A2 activating protein [Source:HGNC Symbol%3BAcc:HGNC:9043]	GO:0005634,GO:0005737,GO:0006693,GO:0006954,GO:0010992,GO:0016005,GO:0016236,GO:0030054,GO:0032430,GO:0043130,GO:0043161,GO:0043162,GO:0045202,GO:0070062,GO:0071222,GO:1900045,GO:1903423,GO:1903861,GO:2001224	nucleus|cytoplasm|prostaglandin metabolic process|inflammatory response|ubiquitin recycling|phospholipase A2 activator activity|macroautophagy|cell junction|positive regulation of phospholipase A2 activity|ubiquitin binding|proteasome-mediated ubiquitin-dependent protein catabolic process|ubiquitin-dependent protein catabolic process via the multivesicular body sorting pathway|synapse|extracellul…
ENSBGRG00000000456	3	63621078	63621328	251	*	Exon (ENSBGRT00000000770/ENSBGRG00000000456, exon 1 of 7)	63620928	63663900	42973	1	ENSBGRT00000000770	150	SYDE2	synapse defective Rho GTPase homolog 2 [Source:HGNC Symbol%3BAcc:HGNC:25841]	GO:0005096,GO:0005829,GO:0007165,GO:0051056,GO:0090630	GTPase activator activity|cytosol|signal transduction|regulation of small GTPase mediated signal transduction|activation of GTPase activity
ENSBGRG00000000456	3	63638425	63638625	201	*	Exon (ENSBGRT00000000770/ENSBGRG00000000456, exon 3 of 7)	63620928	63663900	42973	1	ENSBGRT00000000770	17497	SYDE2	synapse defective Rho GTPase homolog 2 [Source:HGNC Symbol%3BAcc:HGNC:25841]	GO:0005096,GO:0005829,GO:0007165,GO:0051056,GO:0090630	GTPase activator activity|cytosol|signal transduction|regulation of small GTPase mediated signal transduction|activation of GTPase activity
ENSBGRG00000000457	3	37700137	37719887	19751	*	5' UTR	37644008	37761173	117166	1	ENSBGRT00000000775	56129	STXBP3	syntaxin binding protein 3 [Source:HGNC Symbol%3BAcc:HGNC:11446]	GO:0005634,GO:0005737	nucleus|cytoplasm
ENSBGRG00000000457	3	37745005	37747998	2994	*	Exon (ENSBGRT00000000775/ENSBGRG00000000457, exon 16 of 20)	37644008	37761173	117166	1	ENSBGRT00000000775	100997	STXBP3	syntaxin binding protein 3 [Source:HGNC Symbol%3BAcc:HGNC:11446]	GO:0005634,GO:0005737	nucleus|cytoplasm
ENSBGRG00000000459	6	54882360	54882671	312	*	3' UTR	54881331	54958447	77117	2	ENSBGRT00000000778	75776	LRRC66	leucine rich repeat containing 66 [Source:HGNC Symbol%3BAcc:HGNC:34299]	GO:0000151,GO:0005634,GO:0031624,GO:0032182,GO:0045116,GO:0051443,GO:0097602	ubiquitin ligase complex|nucleus|ubiquitin conjugating enzyme binding|ubiquitin-like protein binding|protein neddylation|positive regulation of ubiquitin-protein transferase activity|cullin family protein binding
ENSBGRG00000000459	6	54957449	54957648	200	*	5' UTR	54881331	54958447	77117	2	ENSBGRT00000000778	799	LRRC66	leucine rich repeat containing 66 [Source:HGNC Symbol%3BAcc:HGNC:34299]	GO:0000151,GO:0005634,GO:0031624,GO:0032182,GO:0045116,GO:0051443,GO:0097602	ubiquitin ligase complex|nucleus|ubiquitin conjugating enzyme binding|ubiquitin-like protein binding|protein neddylation|positive regulation of ubiquitin-protein transferase activity|cullin family protein binding
ENSBGRG00000000459	6	54910543	54922078	11536	*	Exon (ENSBGRT00000000778/ENSBGRG00000000459, exon 4 of 11)	54881331	54958447	77117	2	ENSBGRT00000000778	36369	LRRC66	leucine rich repeat containing 66 [Source:HGNC Symbol%3BAcc:HGNC:34299]	GO:0000151,GO:0005634,GO:0031624,GO:0032182,GO:0045116,GO:0051443,GO:0097602	ubiquitin ligase complex|nucleus|ubiquitin conjugating enzyme binding|ubiquitin-like protein binding|protein neddylation|positive regulation of ubiquitin-protein transferase activity|cullin family protein binding
ENSBGRG00000000460	5	116633651	116634879	1229	*	Exon (ENSBGRT00000000787/ENSBGRG00000000460, exon 12 of 12)	116620072	116635026	14955	1	ENSBGRT00000000787	13579	IL17RA	interleukin 17 receptor A [Source:HGNC Symbol%3BAcc:HGNC:5985]	GO:0005102,GO:0005886,GO:0016021,GO:0030368,GO:0032747,GO:0050729,GO:0050832,GO:0071345,GO:0071621,GO:0072537,GO:1900017,GO:2000664,GO:2000667	signaling receptor binding|plasma membrane|integral component of membrane|interleukin-17 receptor activity|positive regulation of interleukin-23 production|positive regulation of inflammatory response|defense response to fungus|cellular response to cytokine stimulus|granulocyte chemotaxis|fibroblast activation|positive regulation of cytokine production involved in inflammatory response|positive r…	ko04060,ko04657	Cytokine-cytokine receptor interaction|IL-17 signaling pathway
ENSBGRG00000000463	5	39357470	39357618	149	*	5' UTR	39354897	39432096	77200	1	ENSBGRT00000000792	2573	WASHC3	WASH complex subunit 3 [Source:HGNC Symbol%3BAcc:HGNC:24256]	GO:0003964,GO:0006310,GO:0009036,GO:0032197,GO:0032199,GO:0046872,GO:0090305	RNA-directed DNA polymerase activity|DNA recombination|type II site-specific deoxyribonuclease activity|transposition, RNA-mediated|reverse transcription involved in RNA-mediated transposition|metal ion binding|nucleic acid phosphodiester bond hydrolysis
ENSBGRG00000000464	5	47477979	47478367	389	*	Exon (ENSBGRT00000000869/ENSBGRG00000000464, exon 21 of 22)	47460672	47478430	17759	1	ENSBGRT00000000869	17307	DGKA	diacylglycerol kinase alpha [Source:HGNC Symbol%3BAcc:HGNC:2849]	GO:0003951,GO:0004143,GO:0005509,GO:0005524,GO:0005543,GO:0005829,GO:0005886,GO:0006654,GO:0007205,GO:0035556,GO:0046339,GO:0046834	NAD+ kinase activity|diacylglycerol kinase activity|calcium ion binding|ATP binding|phospholipid binding|cytosol|plasma membrane|phosphatidic acid biosynthetic process|protein kinase C-activating G protein-coupled receptor signaling pathway|intracellular signal transduction|diacylglycerol metabolic process|lipid phosphorylation	ko00561,ko00564,ko04070,ko04072,ko04361,ko05231	Glycerolipid metabolism|Glycerophospholipid metabolism|Phosphatidylinositol signaling system|Phospholipase D signaling pathway|Axon regeneration|Choline metabolism in cancer
ENSBGRG00000000466	8	5601995	5606915	4921	*	Exon (ENSBGRT00000000799/ENSBGRG00000000466, exon 2 of 3)	5575392	5608149	32758	1	ENSBGRT00000000799	26603	KLHL26	kelch like family member 26 [Source:HGNC Symbol%3BAcc:HGNC:25623]
ENSBGRG00000000467	5	110831280	110831429	150	*	Exon (ENSBGRT00000000870/ENSBGRG00000000467, exon 9 of 9)	110819473	110831429	11957	1	ENSBGRT00000000870	11807	ZNF384	zinc finger protein 384 [Source:HGNC Symbol%3BAcc:HGNC:11955]			ko04361	Axon regeneration
ENSBGRG00000000467	5	110826715	110826864	150	*	Exon (ENSBGRT00000000870/ENSBGRG00000000467, exon 5 of 9)	110819473	110831429	11957	1	ENSBGRT00000000870	7242	ZNF384	zinc finger protein 384 [Source:HGNC Symbol%3BAcc:HGNC:11955]			ko04361	Axon regeneration
ENSBGRG00000000469	7	91569785	91569984	200	*	Exon (ENSBGRT00000001051/ENSBGRG00000000469, exon 2 of 10)	91311392	91570456	259065	2	ENSBGRT00000001051	472	NFIB	nuclear factor I B [Source:HGNC Symbol%3BAcc:HGNC:7785]	GO:0000122,GO:0000978,GO:0000981,GO:0001077,GO:0001650,GO:0002062,GO:0003677,GO:0003690,GO:0003714,GO:0005634,GO:0006260,GO:0008285,GO:0009617,GO:0010001,GO:0021740,GO:0021960,GO:0030324,GO:0030900,GO:0030902,GO:0043392,GO:0044300,GO:0045893,GO:0045944,GO:0060486,GO:0060509,GO:0060510,GO:0060662,GO:0060689,GO:0061141,GO:0071679,GO:1902894,GO:2000791,GO:2000795	negative regulation of transcription by RNA polymerase II|RNA polymerase II proximal promoter sequence-specific DNA binding|DNA-binding transcription factor activity, RNA polymerase II-specific|proximal promoter DNA-binding transcription activator activity, RNA polymerase II-specific|fibrillar center|chondrocyte differentiation|DNA binding|double-stranded DNA binding|transcription corepressor act…
ENSBGRG00000000469	7	91347259	91374753	27495	*	Exon (ENSBGRT00000001070/ENSBGRG00000000469, exon 5 of 9)	91311392	91561782	250391	2	ENSBGRT00000001070	187029	NFIB	nuclear factor I B [Source:HGNC Symbol%3BAcc:HGNC:7785]	GO:0000122,GO:0000978,GO:0000981,GO:0001077,GO:0001650,GO:0002062,GO:0003677,GO:0003690,GO:0003714,GO:0005634,GO:0006260,GO:0008285,GO:0009617,GO:0010001,GO:0021740,GO:0021960,GO:0030324,GO:0030900,GO:0030902,GO:0043392,GO:0044300,GO:0045893,GO:0045944,GO:0060486,GO:0060509,GO:0060510,GO:0060662,GO:0060689,GO:0061141,GO:0071679,GO:1902894,GO:2000791,GO:2000795	negative regulation of transcription by RNA polymerase II|RNA polymerase II proximal promoter sequence-specific DNA binding|DNA-binding transcription factor activity, RNA polymerase II-specific|proximal promoter DNA-binding transcription activator activity, RNA polymerase II-specific|fibrillar center|chondrocyte differentiation|DNA binding|double-stranded DNA binding|transcription corepressor act…
ENSBGRG00000000470	5	124616260	124639708	23449	*	Exon (ENSBGRT00000000845/ENSBGRG00000000470, exon 15 of 25)	124605882	124700068	94187	2	ENSBGRT00000000845	60360	SMC1B	structural maintenance of chromosomes 1B [Source:HGNC Symbol%3BAcc:HGNC:11112]	GO:0003964,GO:0006310,GO:0009036,GO:0032197,GO:0032199,GO:0046872,GO:0090305	RNA-directed DNA polymerase activity|DNA recombination|type II site-specific deoxyribonuclease activity|transposition, RNA-mediated|reverse transcription involved in RNA-mediated transposition|metal ion binding|nucleic acid phosphodiester bond hydrolysis
ENSBGRG00000000470	5	124676091	124688949	12859	*	Exon (ENSBGRT00000000845/ENSBGRG00000000470, exon 2 of 25)	124605882	124700068	94187	2	ENSBGRT00000000845	11119	SMC1B	structural maintenance of chromosomes 1B [Source:HGNC Symbol%3BAcc:HGNC:11112]	GO:0003964,GO:0006310,GO:0009036,GO:0032197,GO:0032199,GO:0046872,GO:0090305	RNA-directed DNA polymerase activity|DNA recombination|type II site-specific deoxyribonuclease activity|transposition, RNA-mediated|reverse transcription involved in RNA-mediated transposition|metal ion binding|nucleic acid phosphodiester bond hydrolysis
ENSBGRG00000000470	5	124641916	124659040	17125	*	Exon (ENSBGRT00000000845/ENSBGRG00000000470, exon 12 of 25)	124605882	124700068	94187	2	ENSBGRT00000000845	41028	SMC1B	structural maintenance of chromosomes 1B [Source:HGNC Symbol%3BAcc:HGNC:11112]	GO:0003964,GO:0006310,GO:0009036,GO:0032197,GO:0032199,GO:0046872,GO:0090305	RNA-directed DNA polymerase activity|DNA recombination|type II site-specific deoxyribonuclease activity|transposition, RNA-mediated|reverse transcription involved in RNA-mediated transposition|metal ion binding|nucleic acid phosphodiester bond hydrolysis
ENSBGRG00000000471	3	106698812	106703025	4214	*	Exon (ENSBGRT00000000842/ENSBGRG00000000471, exon 11 of 15)	106681471	106727793	46323	2	ENSBGRT00000000842	24768	SLC5A9	solute carrier family 5 member 9 [Source:HGNC Symbol%3BAcc:HGNC:22146]	GO:0005362,GO:0005886,GO:0008645,GO:0016021,GO:0070062	low-affinity glucose:sodium symporter activity|plasma membrane|hexose transmembrane transport|integral component of membrane|extracellular exosome	ko05168	Herpes simplex virus 1 infection
ENSBGRG00000000481	2	143681522	143681722	201	*	Exon (ENSBGRT00000000839/ENSBGRG00000000481, exon 6 of 6)	143639568	143681722	42155	1	ENSBGRT00000000839	41954	INPP1	inositol polyphosphate-1-phosphatase [Source:HGNC Symbol%3BAcc:HGNC:6071]	GO:0004441,GO:0046854,GO:0046855,GO:0046872	inositol-1,4-bisphosphate 1-phosphatase activity|phosphatidylinositol phosphorylation|inositol phosphate dephosphorylation|metal ion binding	ko00562,ko04070	Inositol phosphate metabolism|Phosphatidylinositol signaling system
ENSBGRG00000000485	7	27463705	27464102	398	*	Exon (ENSBGRT00000000848/ENSBGRG00000000485, exon 4 of 5)	27447316	27464204	16889	1	ENSBGRT00000000848	16389	CAVIN4	caveolae associated protein 4 [Source:HGNC Symbol%3BAcc:HGNC:33742]	GO:0005737,GO:0005829,GO:0005886,GO:0005901,GO:0007517,GO:0030018,GO:0030154,GO:0035023,GO:0042383,GO:0045944	cytoplasm|cytosol|plasma membrane|caveola|muscle organ development|Z disc|cell differentiation|regulation of Rho protein signal transduction|sarcolemma|positive regulation of transcription by RNA polymerase II
ENSBGRG00000000490	7	9150022	9150420	399	*	Exon (ENSBGRT00000000854/ENSBGRG00000000490, exon 1 of 1)	9149923	9151017	1095	2	ENSBGRT00000000854	597	PNMA2	PNMA family member 2 [Source:HGNC Symbol%3BAcc:HGNC:9159]	GO:0005730	nucleolus
ENSBGRG00000000490	7	9150619	9150967	349	*	Exon (ENSBGRT00000000854/ENSBGRG00000000490, exon 1 of 1)	9149923	9151017	1095	2	ENSBGRT00000000854	50	PNMA2	PNMA family member 2 [Source:HGNC Symbol%3BAcc:HGNC:9159]	GO:0005730	nucleolus
ENSBGRG00000000494	3	63762382	63763699	1318	*	5' UTR	63695764	63767226	71463	2	ENSBGRT00000001145	3527	WDR63	WD repeat domain 63 [Source:HGNC Symbol%3BAcc:HGNC:30711]	GO:0003723,GO:0003729,GO:0005634,GO:0005681,GO:0005737,GO:0006397,GO:0008380,GO:0035198,GO:0051028,GO:1903936,GO:1990904	RNA binding|mRNA binding|nucleus|spliceosomal complex|cytoplasm|mRNA processing|RNA splicing|miRNA binding|mRNA transport|cellular response to sodium arsenite|ribonucleoprotein complex
ENSBGRG00000000499	1	82551749	82566427	14679	*	Exon (ENSBGRT00000000962/ENSBGRG00000000499, exon 6 of 12)	82541012	82627010	85999	2	ENSBGRT00000000962	60583	CCDC50	coiled-coil domain containing 50 [Source:HGNC Symbol%3BAcc:HGNC:18111]	GO:0003964,GO:0006310,GO:0009036,GO:0032197,GO:0032199,GO:0046872,GO:0090305	RNA-directed DNA polymerase activity|DNA recombination|type II site-specific deoxyribonuclease activity|transposition, RNA-mediated|reverse transcription involved in RNA-mediated transposition|metal ion binding|nucleic acid phosphodiester bond hydrolysis
ENSBGRG00000000499	1	82566876	82587218	20343	*	Exon (ENSBGRT00000000962/ENSBGRG00000000499, exon 3 of 12)	82541012	82627010	85999	2	ENSBGRT00000000962	39792	CCDC50	coiled-coil domain containing 50 [Source:HGNC Symbol%3BAcc:HGNC:18111]	GO:0003964,GO:0006310,GO:0009036,GO:0032197,GO:0032199,GO:0046872,GO:0090305	RNA-directed DNA polymerase activity|DNA recombination|type II site-specific deoxyribonuclease activity|transposition, RNA-mediated|reverse transcription involved in RNA-mediated transposition|metal ion binding|nucleic acid phosphodiester bond hydrolysis
ENSBGRG00000000504	8	48202381	48202630	250	*	Exon (ENSBGRT00000000899/ENSBGRG00000000504, exon 3 of 21)	48148686	48207960	59275	2	ENSBGRT00000000899	5330	AFF4	AF4/FMR2 family member 4 [Source:HGNC Symbol%3BAcc:HGNC:17869]
ENSBGRG00000000504	8	48166107	48171810	5704	*	Exon (ENSBGRT00000000899/ENSBGRG00000000504, exon 9 of 21)	48148686	48207960	59275	2	ENSBGRT00000000899	36150	AFF4	AF4/FMR2 family member 4 [Source:HGNC Symbol%3BAcc:HGNC:17869]
ENSBGRG00000000504	8	48149535	48154739	5205	*	3' UTR	48148686	48207960	59275	2	ENSBGRT00000000899	53221	AFF4	AF4/FMR2 family member 4 [Source:HGNC Symbol%3BAcc:HGNC:17869]
ENSBGRG00000000504	8	48207055	48207960	906	*	5' UTR	48148686	48207960	59275	2	ENSBGRT00000000899	0	AFF4	AF4/FMR2 family member 4 [Source:HGNC Symbol%3BAcc:HGNC:17869]
ENSBGRG00000000507	7	53934896	53947005	12110	*	Exon (ENSBGRT00000000894/ENSBGRG00000000507, exon 5 of 8)	53868745	53947346	78602	1	ENSBGRT00000000894	66151	STX17	syntaxin 17 [Source:HGNC Symbol%3BAcc:HGNC:11432]	GO:0003964,GO:0004519,GO:0006310,GO:0046872	RNA-directed DNA polymerase activity|endonuclease activity|DNA recombination|metal ion binding
ENSBGRG00000000507	7	53947102	53947346	245	*	3' UTR	53868745	53947346	78602	1	ENSBGRT00000000894	78357	STX17	syntaxin 17 [Source:HGNC Symbol%3BAcc:HGNC:11432]	GO:0003964,GO:0004519,GO:0006310,GO:0046872	RNA-directed DNA polymerase activity|endonuclease activity|DNA recombination|metal ion binding
ENSBGRG00000000508	3	131208944	131209093	150	*	3' UTR	131207149	131318770	111622	2	ENSBGRT00000001056	109677	KIF1A	kinesin family member 1A [Source:HGNC Symbol%3BAcc:HGNC:888]	GO:0003777,GO:0005524,GO:0005829,GO:0005871,GO:0005874,GO:0007018,GO:0008017,GO:0008021,GO:0008089,GO:0008574,GO:0016192,GO:0016887,GO:0022027,GO:0030424,GO:0030425,GO:0030705,GO:0032991,GO:0042802,GO:0042803,GO:0043005,GO:0043025,GO:0098793,GO:0098794,GO:0098840,GO:1904115,GO:1990048,GO:1990049	microtubule motor activity|ATP binding|cytosol|kinesin complex|microtubule|microtubule-based movement|microtubule binding|synaptic vesicle|anterograde axonal transport|ATP-dependent microtubule motor activity, plus-end-directed|vesicle-mediated transport|ATPase activity|interkinetic nuclear migration|axon|dendrite|cytoskeleton-dependent intracellular transport|protein-containing complex|identical…
ENSBGRG00000000510	2	32666426	32666819	394	*	Exon (ENSBGRT00000001052/ENSBGRG00000000510, exon 29 of 32)	32625404	32667885	42482	1	ENSBGRT00000001052	41022	CFAP65	cilia and flagella associated protein 65 [Source:HGNC Symbol%3BAcc:HGNC:25325]	GO:0003723,GO:0005886,GO:0016021,GO:0031514	RNA binding|plasma membrane|integral component of membrane|motile cilium
ENSBGRG00000000511	5	116641624	116641825	202	*	Exon (ENSBGRT00000000918/ENSBGRG00000000511, exon 15 of 17)	116641575	116643328	1754	2	ENSBGRT00000000918	1503	NA	NA	NA	NA	NA	NA
ENSBGRG00000000512	7	105263872	105312709	48838	*	Exon (ENSBGRT00000000900/ENSBGRG00000000512, exon 10 of 19)	105224789	105320870	96082	1	ENSBGRT00000000900	39083	IFT74	intraflagellar transport 74 [Source:HGNC Symbol%3BAcc:HGNC:21424]			ko00310	Lysine degradation
ENSBGRG00000000512	7	105312807	105320724	7918	*	3' UTR	105224789	105320870	96082	1	ENSBGRT00000000900	88018	IFT74	intraflagellar transport 74 [Source:HGNC Symbol%3BAcc:HGNC:21424]			ko00310	Lysine degradation
ENSBGRG00000000516	4	65058698	65070698	12001	*	Exon (ENSBGRT00000000911/ENSBGRG00000000516, exon 5 of 25)	65038411	65101821	63411	1	ENSBGRT00000000911	20287	ANLN	anillin actin binding protein [Source:HGNC Symbol%3BAcc:HGNC:14082]
ENSBGRG00000000516	4	65048828	65052217	3390	*	Exon (ENSBGRT00000000911/ENSBGRG00000000516, exon 2 of 25)	65038411	65101821	63411	1	ENSBGRT00000000911	10417	ANLN	anillin actin binding protein [Source:HGNC Symbol%3BAcc:HGNC:14082]
ENSBGRG00000000517	8	18800241	18801869	1629	*	3' UTR	18789725	18802265	12541	1	ENSBGRT00000000999	10516	KHSRP	KH-type splicing regulatory protein [Source:HGNC Symbol%3BAcc:HGNC:6316]	GO:0000375,GO:0003677,GO:0003723,GO:0005654,GO:0005829,GO:0006355,GO:0006397,GO:0006402,GO:0008380,GO:0010494,GO:0010586,GO:0010989,GO:0016020,GO:0035925,GO:0043488,GO:0045019,GO:0051028,GO:0061014,GO:0061158,GO:0071345,GO:2000628	RNA splicing, via transesterification reactions|DNA binding|RNA binding|nucleoplasm|cytosol|regulation of transcription, DNA-templated|mRNA processing|mRNA catabolic process|RNA splicing|cytoplasmic stress granule|miRNA metabolic process|negative regulation of low-density lipoprotein particle clearance|membrane|mRNA 3'-UTR AU-rich region binding|regulation of mRNA stability|negative regulation of…
ENSBGRG00000000523	5	79700127	79700667	541	*	Exon (ENSBGRT00000000931/ENSBGRG00000000523, exon 3 of 8)	79685579	79706359	20781	1	ENSBGRT00000000931	14548	NR4A1	nuclear receptor subfamily 4 group A member 1 [Source:HGNC Symbol%3BAcc:HGNC:7980]	GO:0000977,GO:0000978,GO:0001077,GO:0003707,GO:0004879,GO:0005634,GO:0005667,GO:0005829,GO:0006915,GO:0008270,GO:0031965,GO:0035259,GO:0035914,GO:0042803,GO:0043065,GO:0043154,GO:0043565,GO:0045444,GO:0045786,GO:0045944,GO:0046982,GO:0061469,GO:0071376	RNA polymerase II regulatory region sequence-specific DNA binding|RNA polymerase II proximal promoter sequence-specific DNA binding|proximal promoter DNA-binding transcription activator activity, RNA polymerase II-specific|steroid hormone receptor activity|nuclear receptor activity|nucleus|transcription factor complex|cytosol|apoptotic process|zinc ion binding|nuclear membrane|glucocorticoid rece…
ENSBGRG00000000526	8	13134674	13135071	398	*	3' UTR	13116854	13134750	17897	1	ENSBGRT00000001314	17820	ADGRE5	adhesion G protein-coupled receptor E5 [Source:HGNC Symbol%3BAcc:HGNC:1711]	GO:0004930,GO:0005509,GO:0005622,GO:0005887,GO:0007155,GO:0007166,GO:0007189	G protein-coupled receptor activity|calcium ion binding|intracellular|integral component of plasma membrane|cell adhesion|cell surface receptor signaling pathway|adenylate cyclase-activating G protein-coupled receptor signaling pathway
ENSBGRG00000000526	8	13128077	13130397	2321	*	Exon (ENSBGRT00000001314/ENSBGRG00000000526, exon 7 of 18)	13116854	13134750	17897	1	ENSBGRT00000001314	11223	ADGRE5	adhesion G protein-coupled receptor E5 [Source:HGNC Symbol%3BAcc:HGNC:1711]	GO:0004930,GO:0005509,GO:0005622,GO:0005887,GO:0007155,GO:0007166,GO:0007189	G protein-coupled receptor activity|calcium ion binding|intracellular|integral component of plasma membrane|cell adhesion|cell surface receptor signaling pathway|adenylate cyclase-activating G protein-coupled receptor signaling pathway
ENSBGRG00000000528	2	80785257	80886121	100865	*	5' UTR	80720712	80904075	183364	1	ENSBGRT00000001020	64545	MGAT5	alpha-1%2C6-mannosylglycoprotein 6-beta-N-acetylglucosaminyltransferase [Source:HGNC Symbol%3BAcc:HGNC:7049]	GO:0003964,GO:0006310,GO:0009036,GO:0032197,GO:0032199,GO:0046872,GO:0090305	RNA-directed DNA polymerase activity|DNA recombination|type II site-specific deoxyribonuclease activity|transposition, RNA-mediated|reverse transcription involved in RNA-mediated transposition|metal ion binding|nucleic acid phosphodiester bond hydrolysis
ENSBGRG00000000528	2	80720811	80720959	149	*	5' UTR	80720712	80904075	183364	1	ENSBGRT00000001020	99	MGAT5	alpha-1%2C6-mannosylglycoprotein 6-beta-N-acetylglucosaminyltransferase [Source:HGNC Symbol%3BAcc:HGNC:7049]	GO:0003964,GO:0006310,GO:0009036,GO:0032197,GO:0032199,GO:0046872,GO:0090305	RNA-directed DNA polymerase activity|DNA recombination|type II site-specific deoxyribonuclease activity|transposition, RNA-mediated|reverse transcription involved in RNA-mediated transposition|metal ion binding|nucleic acid phosphodiester bond hydrolysis
ENSBGRG00000000530	5	16470677	16470826	150	*	Exon (ENSBGRT00000001913/ENSBGRG00000000530, exon 7 of 7)	16470627	16538812	68186	2	ENSBGRT00000001913	67986	SOX5	SRY-box transcription factor 5 [Source:HGNC Symbol%3BAcc:HGNC:11201]	GO:0003964,GO:0046872	RNA-directed DNA polymerase activity|metal ion binding
ENSBGRG00000000530	5	16480868	16525922	45055	*	Exon (ENSBGRT00000001913/ENSBGRG00000000530, exon 2 of 7)	16470627	16538812	68186	2	ENSBGRT00000001913	12890	SOX5	SRY-box transcription factor 5 [Source:HGNC Symbol%3BAcc:HGNC:11201]	GO:0003964,GO:0046872	RNA-directed DNA polymerase activity|metal ion binding
ENSBGRG00000000534	3	53989908	53992355	2448	*	Exon (ENSBGRT00000000954/ENSBGRG00000000534, exon 1 of 9)	53989908	54001750	11843	1	ENSBGRT00000000954	0	DNTTIP2	deoxynucleotidyltransferase terminal interacting protein 2 [Source:HGNC Symbol%3BAcc:HGNC:24013]	GO:0005730	nucleolus
ENSBGRG00000000534	3	53992453	54001750	9298	*	Exon (ENSBGRT00000000954/ENSBGRG00000000534, exon 3 of 9)	53989908	54001750	11843	1	ENSBGRT00000000954	2545	DNTTIP2	deoxynucleotidyltransferase terminal interacting protein 2 [Source:HGNC Symbol%3BAcc:HGNC:24013]	GO:0005730	nucleolus
ENSBGRG00000000537	3	8799005	8799203	199	*	Exon (ENSBGRT00000000955/ENSBGRG00000000537, exon 2 of 4)	8798298	8799921	1624	2	ENSBGRT00000000955	718	CD244	CD244 molecule [Source:HGNC Symbol%3BAcc:HGNC:18171]	GO:0003723,GO:0005737,GO:0005829,GO:0006413,GO:0006446,GO:0008494,GO:0048255	RNA binding|cytoplasm|cytosol|translational initiation|regulation of translational initiation|translation activator activity|mRNA stabilization	ko03013	RNA transport
ENSBGRG00000000539	2	55672803	55673238	436	*	3' UTR	55663553	55673581	10029	1	ENSBGRT00000000953	9250	HSPD1	heat shock protein family D (Hsp60) member 1 [Source:HGNC Symbol%3BAcc:HGNC:5261]	GO:0005524,GO:0005737,GO:0005739,GO:0005759,GO:0005829,GO:0006458,GO:0007005,GO:0008637,GO:0009409,GO:0016787,GO:0032991,GO:0042026,GO:0042110,GO:0045041,GO:0051082	ATP binding|cytoplasm|mitochondrion|mitochondrial matrix|cytosol|'de novo' protein folding|mitochondrion organization|apoptotic mitochondrial changes|response to cold|hydrolase activity|protein-containing complex|protein refolding|T cell activation|protein import into mitochondrial intermembrane space|unfolded protein binding	ko03018,ko04212,ko04940,ko05134,ko05152	RNA degradation|Longevity regulating pathway - worm|Type I diabetes mellitus|Legionellosis|Tuberculosis
ENSBGRG00000000539	2	55665761	55668614	2854	*	Exon (ENSBGRT00000000953/ENSBGRG00000000539, exon 3 of 12)	55663553	55673581	10029	1	ENSBGRT00000000953	2208	HSPD1	heat shock protein family D (Hsp60) member 1 [Source:HGNC Symbol%3BAcc:HGNC:5261]	GO:0005524,GO:0005737,GO:0005739,GO:0005759,GO:0005829,GO:0006458,GO:0007005,GO:0008637,GO:0009409,GO:0016787,GO:0032991,GO:0042026,GO:0042110,GO:0045041,GO:0051082	ATP binding|cytoplasm|mitochondrion|mitochondrial matrix|cytosol|'de novo' protein folding|mitochondrion organization|apoptotic mitochondrial changes|response to cold|hydrolase activity|protein-containing complex|protein refolding|T cell activation|protein import into mitochondrial intermembrane space|unfolded protein binding	ko03018,ko04212,ko04940,ko05134,ko05152	RNA degradation|Longevity regulating pathway - worm|Type I diabetes mellitus|Legionellosis|Tuberculosis
ENSBGRG00000000539	2	55668974	55672705	3732	*	Exon (ENSBGRT00000000953/ENSBGRG00000000539, exon 7 of 12)	55663553	55673581	10029	1	ENSBGRT00000000953	5421	HSPD1	heat shock protein family D (Hsp60) member 1 [Source:HGNC Symbol%3BAcc:HGNC:5261]	GO:0005524,GO:0005737,GO:0005739,GO:0005759,GO:0005829,GO:0006458,GO:0007005,GO:0008637,GO:0009409,GO:0016787,GO:0032991,GO:0042026,GO:0042110,GO:0045041,GO:0051082	ATP binding|cytoplasm|mitochondrion|mitochondrial matrix|cytosol|'de novo' protein folding|mitochondrion organization|apoptotic mitochondrial changes|response to cold|hydrolase activity|protein-containing complex|protein refolding|T cell activation|protein import into mitochondrial intermembrane space|unfolded protein binding	ko03018,ko04212,ko04940,ko05134,ko05152	RNA degradation|Longevity regulating pathway - worm|Type I diabetes mellitus|Legionellosis|Tuberculosis
ENSBGRG00000000541	5	82309995	82313324	3330	*	Exon (ENSBGRT00000000981/ENSBGRG00000000541, exon 1 of 6)	82308320	82313389	5070	2	ENSBGRT00000000981	65	PDE1B	phosphodiesterase 1B [Source:HGNC Symbol%3BAcc:HGNC:8775]	GO:0004864,GO:0005737,GO:0005977,GO:0035556	protein phosphatase inhibitor activity|cytoplasm|glycogen metabolic process|intracellular signal transduction
ENSBGRG00000000542	8	5700230	5700835	606	*	Exon (ENSBGRT00000001104/ENSBGRG00000000542, exon 8 of 15)	5624668	5721518	96851	1	ENSBGRT00000001104	75562	CRTC1	CREB regulated transcription coactivator 1 [Source:HGNC Symbol%3BAcc:HGNC:16062]
ENSBGRG00000000542	8	5624964	5684576	59613	*	5' UTR	5624668	5721518	96851	1	ENSBGRT00000001104	296	CRTC1	CREB regulated transcription coactivator 1 [Source:HGNC Symbol%3BAcc:HGNC:16062]
ENSBGRG00000000542	8	5693583	5696859	3277	*	Exon (ENSBGRT00000001104/ENSBGRG00000000542, exon 6 of 15)	5624668	5721518	96851	1	ENSBGRT00000001104	68915	CRTC1	CREB regulated transcription coactivator 1 [Source:HGNC Symbol%3BAcc:HGNC:16062]
ENSBGRG00000000542	8	5720827	5721123	297	*	3' UTR	5624668	5721518	96851	1	ENSBGRT00000001104	96159	CRTC1	CREB regulated transcription coactivator 1 [Source:HGNC Symbol%3BAcc:HGNC:16062]
ENSBGRG00000000545	5	39480054	39480253	200	*	Exon (ENSBGRT00000000949/ENSBGRG00000000545, exon 2 of 2)	39479404	39530641	51238	2	ENSBGRT00000000949	50388	WASHC3	WASH complex subunit 3 [Source:HGNC Symbol%3BAcc:HGNC:24256]	GO:0003723,GO:0005681,GO:0005689,GO:0005730,GO:0006397,GO:0008380,GO:0048026,GO:1990904	RNA binding|spliceosomal complex|U12-type spliceosomal complex|nucleolus|mRNA processing|RNA splicing|positive regulation of mRNA splicing, via spliceosome|ribonucleoprotein complex	ko03040	Spliceosome
ENSBGRG00000000546	3	115885405	115887699	2295	*	Exon (ENSBGRT00000001060/ENSBGRG00000000546, exon 10 of 11)	115842732	115887699	44968	1	ENSBGRT00000001060	42673	TRIT1	tRNA isopentenyltransferase 1 [Source:HGNC Symbol%3BAcc:HGNC:20286]	GO:0005634,GO:0005737	nucleus|cytoplasm	ko05168	Herpes simplex virus 1 infection
ENSBGRG00000000548	5	110838367	110840786	2420	*	Exon (ENSBGRT00000001031/ENSBGRG00000000548, exon 2 of 3)	110834649	110840542	5894	1	ENSBGRT00000001031	3718	ZNF384	zinc finger protein 384 [Source:HGNC Symbol%3BAcc:HGNC:11955]	GO:0000123,GO:0003713,GO:0005634,GO:0005829,GO:0006260,GO:0006473,GO:0006915,GO:0006978,GO:0007050,GO:0008285,GO:0035064,GO:0043065,GO:0043966,GO:0043981,GO:0043982,GO:0043983,GO:0045111,GO:0045892,GO:0045926,GO:0046872	histone acetyltransferase complex|transcription coactivator activity|nucleus|cytosol|DNA replication|protein acetylation|apoptotic process|DNA damage response, signal transduction by p53 class mediator resulting in transcription of p21 class mediator|cell cycle arrest|negative regulation of cell proliferation|methylated histone binding|positive regulation of apoptotic process|histone H3 acetylati…
ENSBGRG00000000549	5	79725004	79725447	444	*	3' UTR	79718666	79725693	7028	1	ENSBGRT00000000959	6338	ATG101	autophagy related 101 [Source:HGNC Symbol%3BAcc:HGNC:25679]	GO:0000045,GO:0000407,GO:0042802,GO:0044877	autophagosome assembly|phagophore assembly site|identical protein binding|protein-containing complex binding	ko04136,ko04140,ko04211,ko05010,ko05016	Autophagy - other|Autophagy - animal|Longevity regulating pathway|Alzheimer disease|Huntington disease
ENSBGRG00000000550	2	143821856	143823144	1289	*	3' UTR	143821856	143849237	27382	2	ENSBGRT00000000988	26093	NEMP2	nuclear envelope integral membrane protein 2 [Source:HGNC Symbol%3BAcc:HGNC:33700]	GO:0005635,GO:0005637,GO:0016021	nuclear envelope|nuclear inner membrane|integral component of membrane
ENSBGRG00000000551	4	17350299	17351187	889	*	Exon (ENSBGRT00000000980/ENSBGRG00000000551, exon 1 of 8)	17336991	17351187	14197	2	ENSBGRT00000000980	0	ADCK2	aarF domain containing kinase 2 [Source:HGNC Symbol%3BAcc:HGNC:19039]	GO:0004674,GO:0005524,GO:0016021	protein serine/threonine kinase activity|ATP binding|integral component of membrane
ENSBGRG00000000556	7	105233812	105257229	23418	*	5' UTR	105227100	105247279	20180	2	ENSBGRT00000000964	0	LRRC19	leucine rich repeat containing 19 [Source:HGNC Symbol%3BAcc:HGNC:23379]	GO:0016021	integral component of membrane
ENSBGRG00000000557	3	20951108	20952090	983	*	5' UTR	20951150	20966019	14870	1	ENSBGRT00000001598	0	TARS2	threonyl-tRNA synthetase 2%2C mitochondrial [Source:HGNC Symbol%3BAcc:HGNC:30740]	GO:0002161,GO:0004829,GO:0005524,GO:0005737,GO:0005759,GO:0006435,GO:0042803,GO:0070159	aminoacyl-tRNA editing activity|threonine-tRNA ligase activity|ATP binding|cytoplasm|mitochondrial matrix|threonyl-tRNA aminoacylation|protein homodimerization activity|mitochondrial threonyl-tRNA aminoacylation	ko00970	Aminoacyl-tRNA biosynthesis
ENSBGRG00000000561	7	73514017	73516132	2116	*	Exon (ENSBGRT00000000992/ENSBGRG00000000561, exon 10 of 14)	73488628	73676469	187842	2	ENSBGRT00000000992	160337	MAMDC2	MAM domain containing 2 [Source:HGNC Symbol%3BAcc:HGNC:23673]	GO:0005634,GO:0005737	nucleus|cytoplasm
ENSBGRG00000000563	5	47482219	47482367	149	*	Exon (ENSBGRT00000001151/ENSBGRG00000000563, exon 4 of 9)	47479018	47487129	8112	2	ENSBGRT00000001151	4762	PMEL	premelanosome protein [Source:HGNC Symbol%3BAcc:HGNC:10880]	GO:0005576,GO:0005771,GO:0005789,GO:0005794,GO:0005887,GO:0032438,GO:0042438,GO:0042470	extracellular region|multivesicular body|endoplasmic reticulum membrane|Golgi apparatus|integral component of plasma membrane|melanosome organization|melanin biosynthetic process|melanosome
ENSBGRG00000000573	7	28297914	28304783	6870	*	5' UTR	28288479	28305315	16837	2	ENSBGRT00000001004	532	MRPL50	mitochondrial ribosomal protein L50 [Source:HGNC Symbol%3BAcc:HGNC:16654]	GO:0005743,GO:0005762	mitochondrial inner membrane|mitochondrial large ribosomal subunit
ENSBGRG00000000576	3	97172355	97172603	249	*	Exon (ENSBGRT00000001005/ENSBGRG00000000576, exon 2 of 5)	97117274	97200633	83360	1	ENSBGRT00000001005	55081	C8A	complement C8 alpha chain [Source:HGNC Symbol%3BAcc:HGNC:1352]	GO:0003964,GO:0006310,GO:0009036,GO:0032197,GO:0032199,GO:0046872,GO:0090305	RNA-directed DNA polymerase activity|DNA recombination|type II site-specific deoxyribonuclease activity|transposition, RNA-mediated|reverse transcription involved in RNA-mediated transposition|metal ion binding|nucleic acid phosphodiester bond hydrolysis
ENSBGRG00000000580	8	48264924	48279172	14249	*	Exon (ENSBGRT00000001032/ENSBGRG00000000580, exon 1 of 5)	48264924	48279172	14249	2	ENSBGRT00000001032	0	ZCCHC10	zinc finger CCHC-type containing 10 [Source:HGNC Symbol%3BAcc:HGNC:25954]	GO:0003964,GO:0004519,GO:0006310,GO:0046872	RNA-directed DNA polymerase activity|endonuclease activity|DNA recombination|metal ion binding	ko05168	Herpes simplex virus 1 infection
ENSBGRG00000000581	1	90315874	90318255	2382	*	Exon (ENSBGRT00000001191/ENSBGRG00000000581, exon 14 of 22)	90314125	90321663	7539	2	ENSBGRT00000001191	3408	ABCF3	ATP binding cassette subfamily F member 3 [Source:HGNC Symbol%3BAcc:HGNC:72]	GO:0005524,GO:0016020,GO:0016887,GO:0045296,GO:0051607	ATP binding|membrane|ATPase activity|cadherin binding|defense response to virus
ENSBGRG00000000581	1	90320050	90320992	943	*	Exon (ENSBGRT00000001191/ENSBGRG00000000581, exon 3 of 22)	90314125	90321663	7539	2	ENSBGRT00000001191	671	ABCF3	ATP binding cassette subfamily F member 3 [Source:HGNC Symbol%3BAcc:HGNC:72]	GO:0005524,GO:0016020,GO:0016887,GO:0045296,GO:0051607	ATP binding|membrane|ATPase activity|cadherin binding|defense response to virus
ENSBGRG00000000581	1	90321231	90321614	384	*	Exon (ENSBGRT00000001191/ENSBGRG00000000581, exon 1 of 22)	90314125	90321663	7539	2	ENSBGRT00000001191	49	ABCF3	ATP binding cassette subfamily F member 3 [Source:HGNC Symbol%3BAcc:HGNC:72]	GO:0005524,GO:0016020,GO:0016887,GO:0045296,GO:0051607	ATP binding|membrane|ATPase activity|cadherin binding|defense response to virus
ENSBGRG00000000583	7	54165109	54165721	613	*	Exon (ENSBGRT00000001046/ENSBGRG00000000583, exon 8 of 16)	54074419	54217126	142708	1	ENSBGRT00000001046	90690	INVS	inversin [Source:HGNC Symbol%3BAcc:HGNC:17870]	GO:0005634,GO:0005737	nucleus|cytoplasm	ko04310	Wnt signaling pathway
ENSBGRG00000000583	7	54177047	54213418	36372	*	Exon (ENSBGRT00000001046/ENSBGRG00000000583, exon 11 of 16)	54074419	54217126	142708	1	ENSBGRT00000001046	102628	INVS	inversin [Source:HGNC Symbol%3BAcc:HGNC:17870]	GO:0005634,GO:0005737	nucleus|cytoplasm	ko04310	Wnt signaling pathway
ENSBGRG00000000584	7	28310461	28317880	7420	*	5' UTR	28310461	28318128	7668	1	ENSBGRT00000001021	0	ZNF189	zinc finger protein 189 [Source:HGNC Symbol%3BAcc:HGNC:12980]	GO:0000122,GO:0000981,GO:0003677,GO:0003700,GO:0005634,GO:0046872	negative regulation of transcription by RNA polymerase II|DNA-binding transcription factor activity, RNA polymerase II-specific|DNA binding|DNA-binding transcription factor activity|nucleus|metal ion binding	ko05168	Herpes simplex virus 1 infection
ENSBGRG00000000587	3	37905336	37910359	5024	*	3' UTR	37818644	37910305	91662	1	ENSBGRT00000001040	86692	GPSM2	G protein signaling modulator 2 [Source:HGNC Symbol%3BAcc:HGNC:29501]
ENSBGRG00000000587	3	37875679	37875828	150	*	5' UTR	37818644	37910305	91662	1	ENSBGRT00000001040	57035	GPSM2	G protein signaling modulator 2 [Source:HGNC Symbol%3BAcc:HGNC:29501]
ENSBGRG00000000591	3	54309077	54309570	494	*	Exon (ENSBGRT00000001095/ENSBGRG00000000591, exon 7 of 12)	54199246	54330059	130814	1	ENSBGRT00000001095	109831	BCAR3	BCAR3 adaptor protein%2C NSP family member [Source:HGNC Symbol%3BAcc:HGNC:973]	GO:0005085,GO:0005622,GO:0007264,GO:0033138	guanyl-nucleotide exchange factor activity|intracellular|small GTPase mediated signal transduction|positive regulation of peptidyl-serine phosphorylation
ENSBGRG00000000594	1	41237838	41237986	149	*	3' UTR	41153795	41238379	84585	1	ENSBGRT00000001136	84043	ARL13B	ADP ribosylation factor like GTPase 13B [Source:HGNC Symbol%3BAcc:HGNC:25419]	GO:0000149,GO:0005484,GO:0005886,GO:0006886,GO:0006887,GO:0006906,GO:0008021,GO:0012505,GO:0016021,GO:0031201,GO:0031629,GO:0042734,GO:0048278,GO:0048787	SNARE binding|SNAP receptor activity|plasma membrane|intracellular protein transport|exocytosis|vesicle fusion|synaptic vesicle|endomembrane system|integral component of membrane|SNARE complex|synaptic vesicle fusion to presynaptic active zone membrane|presynaptic membrane|vesicle docking|presynaptic active zone membrane	ko04130	SNARE interactions in vesicular transport
ENSBGRG00000000594	1	41218360	41228597	10238	*	Exon (ENSBGRT00000001136/ENSBGRG00000000594, exon 5 of 10)	41153795	41238379	84585	1	ENSBGRT00000001136	64565	ARL13B	ADP ribosylation factor like GTPase 13B [Source:HGNC Symbol%3BAcc:HGNC:25419]	GO:0000149,GO:0005484,GO:0005886,GO:0006886,GO:0006887,GO:0006906,GO:0008021,GO:0012505,GO:0016021,GO:0031201,GO:0031629,GO:0042734,GO:0048278,GO:0048787	SNARE binding|SNAP receptor activity|plasma membrane|intracellular protein transport|exocytosis|vesicle fusion|synaptic vesicle|endomembrane system|integral component of membrane|SNARE complex|synaptic vesicle fusion to presynaptic active zone membrane|presynaptic membrane|vesicle docking|presynaptic active zone membrane	ko04130	SNARE interactions in vesicular transport
ENSBGRG00000000595	4	17440924	17449380	8457	*	Exon (ENSBGRT00000001064/ENSBGRG00000000595, exon 6 of 20)	17388401	17488328	99928	1	ENSBGRT00000001064	52523	DENND2A	DENN domain containing 2A [Source:HGNC Symbol%3BAcc:HGNC:22212]	GO:0005829,GO:0015031,GO:0015629,GO:0017112,GO:0042147	cytosol|protein transport|actin cytoskeleton|Rab guanyl-nucleotide exchange factor activity|retrograde transport, endosome to Golgi
ENSBGRG00000000595	4	17411301	17412343	1043	*	5' UTR	17388401	17488328	99928	1	ENSBGRT00000001064	22900	DENND2A	DENN domain containing 2A [Source:HGNC Symbol%3BAcc:HGNC:22212]	GO:0005829,GO:0015031,GO:0015629,GO:0017112,GO:0042147	cytosol|protein transport|actin cytoskeleton|Rab guanyl-nucleotide exchange factor activity|retrograde transport, endosome to Golgi
ENSBGRG00000000596	5	110844832	110846164	1333	*	Exon (ENSBGRT00000001121/ENSBGRG00000000596, exon 4 of 10)	110843611	110851819	8209	1	ENSBGRT00000001121	1221	ACRBP	acrosin binding protein [Source:HGNC Symbol%3BAcc:HGNC:17195]	GO:0001669,GO:0002080,GO:0005576,GO:0005634	acrosomal vesicle|acrosomal membrane|extracellular region|nucleus
ENSBGRG00000000599	7	28456270	28456418	149	*	5' UTR	28381565	28456964	75400	2	ENSBGRT00000001138	546	ZNF189	zinc finger protein 189 [Source:HGNC Symbol%3BAcc:HGNC:12980]	GO:0003964,GO:0004519,GO:0006310,GO:0046872	RNA-directed DNA polymerase activity|endonuclease activity|DNA recombination|metal ion binding
ENSBGRG00000000603	2	144013064	144013313	250	*	3' UTR	143964448	144013147	48700	1	ENSBGRT00000001072	48616	NAB1	NGFI-A binding protein 1 [Source:HGNC Symbol%3BAcc:HGNC:7626]	GO:0001958,GO:0005634,GO:0006355,GO:0008134,GO:0014037,GO:0042552,GO:0045682,GO:0045892	endochondral ossification|nucleus|regulation of transcription, DNA-templated|transcription factor binding|Schwann cell differentiation|myelination|regulation of epidermis development|negative regulation of transcription, DNA-templated
ENSBGRG00000000603	2	143964747	143978793	14047	*	5' UTR	143964790	144016311	51522	1	ENSBGRT00000001137	0	NAB1	NGFI-A binding protein 1 [Source:HGNC Symbol%3BAcc:HGNC:7626]	GO:0001958,GO:0005634,GO:0006355,GO:0008134,GO:0014037,GO:0042552,GO:0045682,GO:0045892	endochondral ossification|nucleus|regulation of transcription, DNA-templated|transcription factor binding|Schwann cell differentiation|myelination|regulation of epidermis development|negative regulation of transcription, DNA-templated
ENSBGRG00000000603	2	143978943	143979392	450	*	Exon (ENSBGRT00000001072/ENSBGRG00000000603, exon 2 of 7)	143964448	144013147	48700	1	ENSBGRT00000001072	14495	NAB1	NGFI-A binding protein 1 [Source:HGNC Symbol%3BAcc:HGNC:7626]	GO:0001958,GO:0005634,GO:0006355,GO:0008134,GO:0014037,GO:0042552,GO:0045682,GO:0045892	endochondral ossification|nucleus|regulation of transcription, DNA-templated|transcription factor binding|Schwann cell differentiation|myelination|regulation of epidermis development|negative regulation of transcription, DNA-templated
ENSBGRG00000000604	2	55745974	55747411	1438	*	Exon (ENSBGRT00000001208/ENSBGRG00000000604, exon 7 of 25)	55725266	55761636	36371	1	ENSBGRT00000001208	20708	SF3B1	splicing factor 3b subunit 1 [Source:HGNC Symbol%3BAcc:HGNC:10768]	GO:0000245,GO:0000375,GO:0000398,GO:0003723,GO:0003729,GO:0005634,GO:0005654,GO:0005681,GO:0005686,GO:0005689,GO:0016607,GO:0034693,GO:0045815,GO:0071004,GO:0071005,GO:0071013	spliceosomal complex assembly|RNA splicing, via transesterification reactions|mRNA splicing, via spliceosome|RNA binding|mRNA binding|nucleus|nucleoplasm|spliceosomal complex|U2 snRNP|U12-type spliceosomal complex|nuclear speck|U11/U12 snRNP|positive regulation of gene expression, epigenetic|U2-type prespliceosome|U2-type precatalytic spliceosome|catalytic step 2 spliceosome	ko05168	Herpes simplex virus 1 infection
ENSBGRG00000000604	2	55725365	55736887	11523	*	5' UTR	55725266	55740700	15435	1	ENSBGRT00000001240	99	SF3B1	splicing factor 3b subunit 1 [Source:HGNC Symbol%3BAcc:HGNC:10768]	GO:0000245,GO:0000375,GO:0000398,GO:0003723,GO:0003729,GO:0005634,GO:0005654,GO:0005681,GO:0005686,GO:0005689,GO:0016607,GO:0034693,GO:0045815,GO:0071004,GO:0071005,GO:0071013	spliceosomal complex assembly|RNA splicing, via transesterification reactions|mRNA splicing, via spliceosome|RNA binding|mRNA binding|nucleus|nucleoplasm|spliceosomal complex|U2 snRNP|U12-type spliceosomal complex|nuclear speck|U11/U12 snRNP|positive regulation of gene expression, epigenetic|U2-type prespliceosome|U2-type precatalytic spliceosome|catalytic step 2 spliceosome	ko05168	Herpes simplex virus 1 infection
ENSBGRG00000000604	2	55753614	55755227	1614	*	Exon (ENSBGRT00000001208/ENSBGRG00000000604, exon 16 of 25)	55725266	55761636	36371	1	ENSBGRT00000001208	28348	SF3B1	splicing factor 3b subunit 1 [Source:HGNC Symbol%3BAcc:HGNC:10768]	GO:0000245,GO:0000375,GO:0000398,GO:0003723,GO:0003729,GO:0005634,GO:0005654,GO:0005681,GO:0005686,GO:0005689,GO:0016607,GO:0034693,GO:0045815,GO:0071004,GO:0071005,GO:0071013	spliceosomal complex assembly|RNA splicing, via transesterification reactions|mRNA splicing, via spliceosome|RNA binding|mRNA binding|nucleus|nucleoplasm|spliceosomal complex|U2 snRNP|U12-type spliceosomal complex|nuclear speck|U11/U12 snRNP|positive regulation of gene expression, epigenetic|U2-type prespliceosome|U2-type precatalytic spliceosome|catalytic step 2 spliceosome	ko05168	Herpes simplex virus 1 infection
ENSBGRG00000000604	2	55741055	55742307	1253	*	Exon (ENSBGRT00000001208/ENSBGRG00000000604, exon 5 of 25)	55725266	55761636	36371	1	ENSBGRT00000001208	15789	SF3B1	splicing factor 3b subunit 1 [Source:HGNC Symbol%3BAcc:HGNC:10768]	GO:0000245,GO:0000375,GO:0000398,GO:0003723,GO:0003729,GO:0005634,GO:0005654,GO:0005681,GO:0005686,GO:0005689,GO:0016607,GO:0034693,GO:0045815,GO:0071004,GO:0071005,GO:0071013	spliceosomal complex assembly|RNA splicing, via transesterification reactions|mRNA splicing, via spliceosome|RNA binding|mRNA binding|nucleus|nucleoplasm|spliceosomal complex|U2 snRNP|U12-type spliceosomal complex|nuclear speck|U11/U12 snRNP|positive regulation of gene expression, epigenetic|U2-type prespliceosome|U2-type precatalytic spliceosome|catalytic step 2 spliceosome	ko05168	Herpes simplex virus 1 infection
ENSBGRG00000000604	2	55755463	55757531	2069	*	Exon (ENSBGRT00000001208/ENSBGRG00000000604, exon 20 of 25)	55725266	55761636	36371	1	ENSBGRT00000001208	30197	SF3B1	splicing factor 3b subunit 1 [Source:HGNC Symbol%3BAcc:HGNC:10768]	GO:0000245,GO:0000375,GO:0000398,GO:0003723,GO:0003729,GO:0005634,GO:0005654,GO:0005681,GO:0005686,GO:0005689,GO:0016607,GO:0034693,GO:0045815,GO:0071004,GO:0071005,GO:0071013	spliceosomal complex assembly|RNA splicing, via transesterification reactions|mRNA splicing, via spliceosome|RNA binding|mRNA binding|nucleus|nucleoplasm|spliceosomal complex|U2 snRNP|U12-type spliceosomal complex|nuclear speck|U11/U12 snRNP|positive regulation of gene expression, epigenetic|U2-type prespliceosome|U2-type precatalytic spliceosome|catalytic step 2 spliceosome	ko05168	Herpes simplex virus 1 infection
ENSBGRG00000000610	2	81148172	81148419	248	*	Exon (ENSBGRT00000001038/ENSBGRT00000001038, exon 2 of 2)	81158257	81464974	306718	2	ENSBGRT00000001090	316555	TMEM163	transmembrane protein 163 [Source:HGNC Symbol%3BAcc:HGNC:25380]	GO:0003964,GO:0004519,GO:0006310,GO:0046872	RNA-directed DNA polymerase activity|endonuclease activity|DNA recombination|metal ion binding
ENSBGRG00000000610	2	81146589	81146787	199	*	Exon (ENSBGRT00000001038/ENSBGRT00000001038, exon 2 of 2)	81158257	81464974	306718	2	ENSBGRT00000001090	318187	TMEM163	transmembrane protein 163 [Source:HGNC Symbol%3BAcc:HGNC:25380]	GO:0003964,GO:0004519,GO:0006310,GO:0046872	RNA-directed DNA polymerase activity|endonuclease activity|DNA recombination|metal ion binding
ENSBGRG00000000611	5	82608075	82608222	148	*	3' UTR	82607293	82609348	2056	1	ENSBGRT00000001089	782	PDE1B	phosphodiesterase 1B [Source:HGNC Symbol%3BAcc:HGNC:8775]	GO:0005737,GO:0005829,GO:0005886	cytoplasm|cytosol|plasma membrane
ENSBGRG00000000619	1	61736982	61737127	146	*	Exon (ENSBGRT00000001124/ENSBGRG00000000619, exon 4 of 4)	61726244	61737301	11058	1	ENSBGRT00000001124	10738	SLC9C1	solute carrier family 9 member C1 [Source:HGNC Symbol%3BAcc:HGNC:31401]	GO:0005634,GO:0005737	nucleus|cytoplasm
ENSBGRG00000000628	5	82713840	82714030	191	*	Exon (ENSBGRT00000001122/ENSBGRG00000000628, exon 1 of 1)	82713554	82714078	525	2	ENSBGRT00000001122	48	PDE1B	phosphodiesterase 1B [Source:HGNC Symbol%3BAcc:HGNC:8775]	GO:0007275,GO:0007283,GO:0030154	multicellular organism development|spermatogenesis|cell differentiation
ENSBGRG00000000629	5	39671325	39687333	16009	*	Exon (ENSBGRT00000001357/ENSBGRG00000000629, exon 2 of 3)	39637121	39671596	34476	1	ENSBGRT00000001357	34204	GNPTAB	N-acetylglucosamine-1-phosphate transferase subunits alpha and beta [Source:HGNC Symbol%3BAcc:HGNC:29670]	GO:0000139,GO:0003976,GO:0005509,GO:0005794,GO:0007040,GO:0016021,GO:0016256,GO:0033299,GO:0046835	Golgi membrane|UDP-N-acetylglucosamine-lysosomal-enzyme N-acetylglucosaminephosphotransferase activity|calcium ion binding|Golgi apparatus|lysosome organization|integral component of membrane|N-glycan processing to lysosome|secretion of lysosomal enzymes|carbohydrate phosphorylation	ko04142	Lysosome
ENSBGRG00000000629	5	39710244	39714535	4292	*	Exon (ENSBGRT00000001318/ENSBGRG00000000629, exon 13 of 22)	39637121	39730916	93796	1	ENSBGRT00000001318	73123	GNPTAB	N-acetylglucosamine-1-phosphate transferase subunits alpha and beta [Source:HGNC Symbol%3BAcc:HGNC:29670]	GO:0000139,GO:0003976,GO:0005509,GO:0005794,GO:0007040,GO:0016021,GO:0016256,GO:0033299,GO:0046835	Golgi membrane|UDP-N-acetylglucosamine-lysosomal-enzyme N-acetylglucosaminephosphotransferase activity|calcium ion binding|Golgi apparatus|lysosome organization|integral component of membrane|N-glycan processing to lysosome|secretion of lysosomal enzymes|carbohydrate phosphorylation	ko04142	Lysosome
ENSBGRG00000000638	5	82723145	82723294	150	*	Exon (ENSBGRT00000001158/ENSBGRG00000000638, exon 2 of 6)	82719814	82723598	3785	1	ENSBGRT00000001197	3331	USP44	ubiquitin specific peptidase 44 [Source:HGNC Symbol%3BAcc:HGNC:20064]	GO:0004843,GO:0005634,GO:0007049,GO:0008270,GO:0016579,GO:0036459,GO:0043161,GO:0051301,GO:0090266,GO:1904667	thiol-dependent ubiquitin-specific protease activity|nucleus|cell cycle|zinc ion binding|protein deubiquitination|thiol-dependent ubiquitinyl hydrolase activity|proteasome-mediated ubiquitin-dependent protein catabolic process|cell division|regulation of mitotic cell cycle spindle assembly checkpoint|negative regulation of ubiquitin protein ligase activity
ENSBGRG00000000638	5	82720063	82720512	450	*	Exon (ENSBGRT00000001197/ENSBGRG00000000638, exon 1 of 6)	82719814	82723598	3785	1	ENSBGRT00000001197	249	USP44	ubiquitin specific peptidase 44 [Source:HGNC Symbol%3BAcc:HGNC:20064]	GO:0004843,GO:0005634,GO:0007049,GO:0008270,GO:0016579,GO:0036459,GO:0043161,GO:0051301,GO:0090266,GO:1904667	thiol-dependent ubiquitin-specific protease activity|nucleus|cell cycle|zinc ion binding|protein deubiquitination|thiol-dependent ubiquitinyl hydrolase activity|proteasome-mediated ubiquitin-dependent protein catabolic process|cell division|regulation of mitotic cell cycle spindle assembly checkpoint|negative regulation of ubiquitin protein ligase activity
ENSBGRG00000000638	5	82732637	82733713	1077	*	3' UTR	82719814	82734461	14648	1	ENSBGRT00000001158	12823	USP44	ubiquitin specific peptidase 44 [Source:HGNC Symbol%3BAcc:HGNC:20064]	GO:0004843,GO:0005634,GO:0007049,GO:0008270,GO:0016579,GO:0036459,GO:0043161,GO:0051301,GO:0090266,GO:1904667	thiol-dependent ubiquitin-specific protease activity|nucleus|cell cycle|zinc ion binding|protein deubiquitination|thiol-dependent ubiquitinyl hydrolase activity|proteasome-mediated ubiquitin-dependent protein catabolic process|cell division|regulation of mitotic cell cycle spindle assembly checkpoint|negative regulation of ubiquitin protein ligase activity
ENSBGRG00000000641	8	21824410	21824806	397	*	3' UTR	21806992	21838672	31681	2	ENSBGRT00000001166	13866	NCLN	nicalin [Source:HGNC Symbol%3BAcc:HGNC:26923]	GO:0003964,GO:0004519,GO:0006310,GO:0046872	RNA-directed DNA polymerase activity|endonuclease activity|DNA recombination|metal ion binding
ENSBGRG00000000642	4	17553044	17556947	3904	*	Exon (ENSBGRT00000001259/ENSBGRG00000000642, exon 4 of 6)	17539119	17557524	18406	1	ENSBGRT00000001259	13925	DENND2A	DENN domain containing 2A [Source:HGNC Symbol%3BAcc:HGNC:22212]	GO:0000139,GO:0003924,GO:0005525,GO:0005789,GO:0005886,GO:0006886,GO:0006888,GO:0032482	Golgi membrane|GTPase activity|GTP binding|endoplasmic reticulum membrane|plasma membrane|intracellular protein transport|ER to Golgi vesicle-mediated transport|Rab protein signal transduction
ENSBGRG00000000646	7	54261212	54263744	2533	*	5' UTR	54261164	54269964	8801	1	ENSBGRT00000001167	48	INVS	inversin [Source:HGNC Symbol%3BAcc:HGNC:17870]	GO:0005654,GO:0005730,GO:0005737,GO:0006364,GO:0071339,GO:0097344	nucleoplasm|nucleolus|cytoplasm|rRNA processing|MLL1 complex|Rix1 complex
ENSBGRG00000000648	8	48352391	48357056	4666	*	Exon (ENSBGRT00000001432/ENSBGRG00000000648, exon 12 of 19)	48308521	48364639	56119	1	ENSBGRT00000001432	43870	HSPA4	heat shock protein family A (Hsp70) member 4 [Source:HGNC Symbol%3BAcc:HGNC:5237]	GO:0005634,GO:0005737	nucleus|cytoplasm
ENSBGRG00000000648	8	48359624	48363646	4023	*	3' UTR	48308521	48364639	56119	1	ENSBGRT00000001432	51103	HSPA4	heat shock protein family A (Hsp70) member 4 [Source:HGNC Symbol%3BAcc:HGNC:5237]	GO:0005634,GO:0005737	nucleus|cytoplasm
ENSBGRG00000000652	3	97410579	97410878	300	*	5' UTR	97410529	97516547	106019	1	ENSBGRT00000001174	50	PRKAA2	protein kinase AMP-activated catalytic subunit alpha 2 [Source:HGNC Symbol%3BAcc:HGNC:9377]	GO:0001568,GO:0001702,GO:0001933,GO:0005178,GO:0005789,GO:0005887,GO:0006644,GO:0008195,GO:0016791,GO:0030111,GO:0042392,GO:0042577,GO:0046839,GO:0050731,GO:0050821,GO:0051091,GO:0060020,GO:0060070,GO:0098609,GO:1902068	blood vessel development|gastrulation with mouth forming second|negative regulation of protein phosphorylation|integrin binding|endoplasmic reticulum membrane|integral component of plasma membrane|phospholipid metabolic process|phosphatidate phosphatase activity|phosphatase activity|regulation of Wnt signaling pathway|sphingosine-1-phosphate phosphatase activity|lipid phosphatase activity|phospho…
ENSBGRG00000000657	3	54347864	54361614	13751	*	3' UTR	54347765	54473894	126130	2	ENSBGRT00000001456	112280	FNBP1L	formin binding protein 1 like [Source:HGNC Symbol%3BAcc:HGNC:20851]	GO:0003964,GO:0006310,GO:0009036,GO:0032197,GO:0032199,GO:0046872,GO:0090305	RNA-directed DNA polymerase activity|DNA recombination|type II site-specific deoxyribonuclease activity|transposition, RNA-mediated|reverse transcription involved in RNA-mediated transposition|metal ion binding|nucleic acid phosphodiester bond hydrolysis
ENSBGRG00000000657	3	54374146	54413640	39495	*	Exon (ENSBGRT00000001456/ENSBGRG00000000657, exon 2 of 17)	54347765	54473894	126130	2	ENSBGRT00000001456	60254	FNBP1L	formin binding protein 1 like [Source:HGNC Symbol%3BAcc:HGNC:20851]	GO:0003964,GO:0006310,GO:0009036,GO:0032197,GO:0032199,GO:0046872,GO:0090305	RNA-directed DNA polymerase activity|DNA recombination|type II site-specific deoxyribonuclease activity|transposition, RNA-mediated|reverse transcription involved in RNA-mediated transposition|metal ion binding|nucleic acid phosphodiester bond hydrolysis
ENSBGRG00000000658	6	96769134	96770827	1694	*	3' UTR	96652170	96771220	119051	1	ENSBGRT00000001199	116964	BMPR1B	bone morphogenetic protein receptor type 1B [Source:HGNC Symbol%3BAcc:HGNC:1077]	GO:0003964,GO:0046872	RNA-directed DNA polymerase activity|metal ion binding
ENSBGRG00000000661	8	18824600	18827359	2760	*	Exon (ENSBGRT00000001216/ENSBGRG00000000661, exon 6 of 13)	18821659	18827408	5750	1	ENSBGRT00000001216	2941	GTF2F1	general transcription factor IIF subunit 1 [Source:HGNC Symbol%3BAcc:HGNC:4652]	GO:0003677,GO:0005634,GO:0006367,GO:0032091,GO:0032968,GO:0045944,GO:1990841	DNA binding|nucleus|transcription initiation from RNA polymerase II promoter|negative regulation of protein binding|positive regulation of transcription elongation from RNA polymerase II promoter|positive regulation of transcription by RNA polymerase II|promoter-specific chromatin binding
ENSBGRG00000000666	7	105405925	105406124	200	*	Exon (ENSBGRT00000001447/ENSBGRG00000000666, exon 3 of 24)	105353124	105478161	125038	1	ENSBGRT00000001447	52801	TEK	TEK receptor tyrosine kinase [Source:HGNC Symbol%3BAcc:HGNC:11724]	GO:0001525,GO:0001725,GO:0001934,GO:0001935,GO:0002040,GO:0004713,GO:0004714,GO:0004888,GO:0005524,GO:0005576,GO:0005737,GO:0005815,GO:0005884,GO:0005887,GO:0005902,GO:0005911,GO:0005925,GO:0007169,GO:0007507,GO:0009925,GO:0009968,GO:0009986,GO:0010595,GO:0014068,GO:0016324,GO:0016525,GO:0018108,GO:0030154,GO:0032878,GO:0034446,GO:0043066,GO:0043235,GO:0043552,GO:0045121,GO:0045766,GO:0046777,GO:…	angiogenesis|stress fiber|positive regulation of protein phosphorylation|endothelial cell proliferation|sprouting angiogenesis|protein tyrosine kinase activity|transmembrane receptor protein tyrosine kinase activity|transmembrane signaling receptor activity|ATP binding|extracellular region|cytoplasm|microtubule organizing center|actin filament|integral component of plasma membrane|microvillus|cel…
ENSBGRG00000000666	7	105354244	105354393	150	*	5' UTR	105353124	105478161	125038	1	ENSBGRT00000001447	1120	TEK	TEK receptor tyrosine kinase [Source:HGNC Symbol%3BAcc:HGNC:11724]	GO:0001525,GO:0001725,GO:0001934,GO:0001935,GO:0002040,GO:0004713,GO:0004714,GO:0004888,GO:0005524,GO:0005576,GO:0005737,GO:0005815,GO:0005884,GO:0005887,GO:0005902,GO:0005911,GO:0005925,GO:0007169,GO:0007507,GO:0009925,GO:0009968,GO:0009986,GO:0010595,GO:0014068,GO:0016324,GO:0016525,GO:0018108,GO:0030154,GO:0032878,GO:0034446,GO:0043066,GO:0043235,GO:0043552,GO:0045121,GO:0045766,GO:0046777,GO:…	angiogenesis|stress fiber|positive regulation of protein phosphorylation|endothelial cell proliferation|sprouting angiogenesis|protein tyrosine kinase activity|transmembrane receptor protein tyrosine kinase activity|transmembrane signaling receptor activity|ATP binding|extracellular region|cytoplasm|microtubule organizing center|actin filament|integral component of plasma membrane|microvillus|cel…
ENSBGRG00000000670	5	4668875	4669414	540	*	3' UTR	4557912	4669954	112043	1	ENSBGRT00000001218	110963	BORCS5	BLOC-1 related complex subunit 5 [Source:HGNC Symbol%3BAcc:HGNC:17950]	GO:0003964,GO:0006310,GO:0009036,GO:0032197,GO:0032199,GO:0046872,GO:0090305	RNA-directed DNA polymerase activity|DNA recombination|type II site-specific deoxyribonuclease activity|transposition, RNA-mediated|reverse transcription involved in RNA-mediated transposition|metal ion binding|nucleic acid phosphodiester bond hydrolysis
ENSBGRG00000000673	5	76403586	76404066	481	*	Exon (ENSBGRT00000001219/ENSBGRG00000000673, exon 7 of 22)	76394757	76411285	16529	2	ENSBGRT00000001219	7219	ADCY6	adenylate cyclase 6 [Source:HGNC Symbol%3BAcc:HGNC:237]	GO:0003091,GO:0004016,GO:0005524,GO:0005622,GO:0005887,GO:0005929,GO:0006171,GO:0007189,GO:0031226,GO:0035811,GO:0046872,GO:1904117,GO:1904322	renal water homeostasis|adenylate cyclase activity|ATP binding|intracellular|integral component of plasma membrane|cilium|cAMP biosynthetic process|adenylate cyclase-activating G protein-coupled receptor signaling pathway|intrinsic component of plasma membrane|negative regulation of urine volume|metal ion binding|cellular response to vasopressin|cellular response to forskolin	ko00230,ko01522,ko04015,ko04022,ko04024,ko04062,ko04072,ko04114,ko04211,ko04213,ko04261,ko04270,ko04371,ko04540,ko04611,ko04713,ko04714,ko04723,ko04724,ko04725,ko04727,ko04742,ko04750,ko04911,ko04912,ko04913,ko04914,ko04915,ko04916,ko04918,ko04921,ko04923,ko04924,ko04925,ko04926,ko04927,ko04928,ko04934,ko04935,ko04961,ko04962,ko04970,ko04971,ko04972,ko04976,ko05032,ko05163,ko05166,ko05200,ko05414	Purine metabolism|Endocrine resistance|Rap1 signaling pathway|cGMP-PKG signaling pathway|cAMP signaling pathway|Chemokine signaling pathway|Phospholipase D signaling pathway|Oocyte meiosis|Longevity regulating pathway|Longevity regulating pathway - multiple species|Adrenergic signaling in cardiomyocytes|Vascular smooth muscle contraction|Apelin signaling pathway|Gap junction|Platelet activation|C…
ENSBGRG00000000677	3	106845656	106845979	324	*	Exon (ENSBGRT00000001232/ENSBGRG00000000677, exon 3 of 5)	106845656	106847200	1545	2	ENSBGRT00000001232	1221	NA	NA	NA	NA	NA	NA
ENSBGRG00000000679	3	37912091	37918467	6377	*	3' UTR	37911847	37930059	18213	2	ENSBGRT00000001268	11592	CLCC1	chloride channel CLIC like 1 [Source:HGNC Symbol%3BAcc:HGNC:29675]	GO:0005254,GO:0005634,GO:0005783,GO:0005794,GO:0034707	chloride channel activity|nucleus|endoplasmic reticulum|Golgi apparatus|chloride channel complex	ko05168	Herpes simplex virus 1 infection
ENSBGRG00000000682	5	116872023	116876844	4822	*	Exon (ENSBGRT00000001242/ENSBGRG00000000682, exon 5 of 22)	116767820	116901691	133872	1	ENSBGRT00000001242	104203	CECR2	CECR2 histone acetyl-lysine reader [Source:HGNC Symbol%3BAcc:HGNC:1840]	GO:0005634,GO:0006309,GO:0007010,GO:0016192,GO:0021915,GO:0043044,GO:0061640,GO:0090537,GO:0097194	nucleus|apoptotic DNA fragmentation|cytoskeleton organization|vesicle-mediated transport|neural tube development|ATP-dependent chromatin remodeling|cytoskeleton-dependent cytokinesis|CERF complex|execution phase of apoptosis
ENSBGRG00000000682	5	116885803	116889994	4192	*	Exon (ENSBGRT00000001242/ENSBGRG00000000682, exon 9 of 22)	116767820	116901691	133872	1	ENSBGRT00000001242	117983	CECR2	CECR2 histone acetyl-lysine reader [Source:HGNC Symbol%3BAcc:HGNC:1840]	GO:0005634,GO:0006309,GO:0007010,GO:0016192,GO:0021915,GO:0043044,GO:0061640,GO:0090537,GO:0097194	nucleus|apoptotic DNA fragmentation|cytoskeleton organization|vesicle-mediated transport|neural tube development|ATP-dependent chromatin remodeling|cytoskeleton-dependent cytokinesis|CERF complex|execution phase of apoptosis
ENSBGRG00000000682	5	116899929	116901392	1464	*	3' UTR	116767820	116901691	133872	1	ENSBGRT00000001242	132109	CECR2	CECR2 histone acetyl-lysine reader [Source:HGNC Symbol%3BAcc:HGNC:1840]	GO:0005634,GO:0006309,GO:0007010,GO:0016192,GO:0021915,GO:0043044,GO:0061640,GO:0090537,GO:0097194	nucleus|apoptotic DNA fragmentation|cytoskeleton organization|vesicle-mediated transport|neural tube development|ATP-dependent chromatin remodeling|cytoskeleton-dependent cytokinesis|CERF complex|execution phase of apoptosis
ENSBGRG00000000682	5	116893460	116894681	1222	*	Exon (ENSBGRT00000001242/ENSBGRG00000000682, exon 17 of 22)	116767820	116901691	133872	1	ENSBGRT00000001242	125640	CECR2	CECR2 histone acetyl-lysine reader [Source:HGNC Symbol%3BAcc:HGNC:1840]	GO:0005634,GO:0006309,GO:0007010,GO:0016192,GO:0021915,GO:0043044,GO:0061640,GO:0090537,GO:0097194	nucleus|apoptotic DNA fragmentation|cytoskeleton organization|vesicle-mediated transport|neural tube development|ATP-dependent chromatin remodeling|cytoskeleton-dependent cytokinesis|CERF complex|execution phase of apoptosis
ENSBGRG00000000682	5	116895080	116898491	3412	*	Exon (ENSBGRT00000001242/ENSBGRG00000000682, exon 18 of 22)	116767820	116901691	133872	1	ENSBGRT00000001242	127260	CECR2	CECR2 histone acetyl-lysine reader [Source:HGNC Symbol%3BAcc:HGNC:1840]	GO:0005634,GO:0006309,GO:0007010,GO:0016192,GO:0021915,GO:0043044,GO:0061640,GO:0090537,GO:0097194	nucleus|apoptotic DNA fragmentation|cytoskeleton organization|vesicle-mediated transport|neural tube development|ATP-dependent chromatin remodeling|cytoskeleton-dependent cytokinesis|CERF complex|execution phase of apoptosis
ENSBGRG00000000682	5	116894781	116894980	200	*	Exon (ENSBGRT00000001242/ENSBGRG00000000682, exon 18 of 22)	116767820	116901691	133872	1	ENSBGRT00000001242	126961	CECR2	CECR2 histone acetyl-lysine reader [Source:HGNC Symbol%3BAcc:HGNC:1840]	GO:0005634,GO:0006309,GO:0007010,GO:0016192,GO:0021915,GO:0043044,GO:0061640,GO:0090537,GO:0097194	nucleus|apoptotic DNA fragmentation|cytoskeleton organization|vesicle-mediated transport|neural tube development|ATP-dependent chromatin remodeling|cytoskeleton-dependent cytokinesis|CERF complex|execution phase of apoptosis
ENSBGRG00000000682	5	116898691	116899287	597	*	Exon (ENSBGRT00000001242/ENSBGRG00000000682, exon 19 of 22)	116767820	116901691	133872	1	ENSBGRT00000001242	130871	CECR2	CECR2 histone acetyl-lysine reader [Source:HGNC Symbol%3BAcc:HGNC:1840]	GO:0005634,GO:0006309,GO:0007010,GO:0016192,GO:0021915,GO:0043044,GO:0061640,GO:0090537,GO:0097194	nucleus|apoptotic DNA fragmentation|cytoskeleton organization|vesicle-mediated transport|neural tube development|ATP-dependent chromatin remodeling|cytoskeleton-dependent cytokinesis|CERF complex|execution phase of apoptosis
ENSBGRG00000000684	5	110883491	110887852	4362	*	5' UTR	110883491	110916803	33313	1	ENSBGRT00000001451	0	LPAR5	lysophosphatidic acid receptor 5 [Source:HGNC Symbol%3BAcc:HGNC:13307]	GO:0000790,GO:0001103,GO:0003677,GO:0004003,GO:0004407,GO:0005524,GO:0005634,GO:0005654,GO:0005737,GO:0005813,GO:0006357,GO:0008270,GO:0016020,GO:0016581,GO:0032991,GO:0042826,GO:0043044	nuclear chromatin|RNA polymerase II repressing transcription factor binding|DNA binding|ATP-dependent DNA helicase activity|histone deacetylase activity|ATP binding|nucleus|nucleoplasm|cytoplasm|centrosome|regulation of transcription by RNA polymerase II|zinc ion binding|membrane|NuRD complex|protein-containing complex|histone deacetylase binding|ATP-dependent chromatin remodeling	ko05165,ko05203	Human papillomavirus infection|Viral carcinogenesis
ENSBGRG00000000684	5	110903735	110908991	5257	*	Exon (ENSBGRT00000001451/ENSBGRG00000000684, exon 24 of 39)	110883491	110916803	33313	1	ENSBGRT00000001451	20244	LPAR5	lysophosphatidic acid receptor 5 [Source:HGNC Symbol%3BAcc:HGNC:13307]	GO:0000790,GO:0001103,GO:0003677,GO:0004003,GO:0004407,GO:0005524,GO:0005634,GO:0005654,GO:0005737,GO:0005813,GO:0006357,GO:0008270,GO:0016020,GO:0016581,GO:0032991,GO:0042826,GO:0043044	nuclear chromatin|RNA polymerase II repressing transcription factor binding|DNA binding|ATP-dependent DNA helicase activity|histone deacetylase activity|ATP binding|nucleus|nucleoplasm|cytoplasm|centrosome|regulation of transcription by RNA polymerase II|zinc ion binding|membrane|NuRD complex|protein-containing complex|histone deacetylase binding|ATP-dependent chromatin remodeling	ko05165,ko05203	Human papillomavirus infection|Viral carcinogenesis
ENSBGRG00000000684	5	110909975	110911911	1937	*	Exon (ENSBGRT00000001451/ENSBGRG00000000684, exon 30 of 39)	110883491	110916803	33313	1	ENSBGRT00000001451	26484	LPAR5	lysophosphatidic acid receptor 5 [Source:HGNC Symbol%3BAcc:HGNC:13307]	GO:0000790,GO:0001103,GO:0003677,GO:0004003,GO:0004407,GO:0005524,GO:0005634,GO:0005654,GO:0005737,GO:0005813,GO:0006357,GO:0008270,GO:0016020,GO:0016581,GO:0032991,GO:0042826,GO:0043044	nuclear chromatin|RNA polymerase II repressing transcription factor binding|DNA binding|ATP-dependent DNA helicase activity|histone deacetylase activity|ATP binding|nucleus|nucleoplasm|cytoplasm|centrosome|regulation of transcription by RNA polymerase II|zinc ion binding|membrane|NuRD complex|protein-containing complex|histone deacetylase binding|ATP-dependent chromatin remodeling	ko05165,ko05203	Human papillomavirus infection|Viral carcinogenesis
ENSBGRG00000000684	5	110896822	110898896	2075	*	Exon (ENSBGRT00000001451/ENSBGRG00000000684, exon 13 of 39)	110883491	110916803	33313	1	ENSBGRT00000001451	13331	LPAR5	lysophosphatidic acid receptor 5 [Source:HGNC Symbol%3BAcc:HGNC:13307]	GO:0000790,GO:0001103,GO:0003677,GO:0004003,GO:0004407,GO:0005524,GO:0005634,GO:0005654,GO:0005737,GO:0005813,GO:0006357,GO:0008270,GO:0016020,GO:0016581,GO:0032991,GO:0042826,GO:0043044	nuclear chromatin|RNA polymerase II repressing transcription factor binding|DNA binding|ATP-dependent DNA helicase activity|histone deacetylase activity|ATP binding|nucleus|nucleoplasm|cytoplasm|centrosome|regulation of transcription by RNA polymerase II|zinc ion binding|membrane|NuRD complex|protein-containing complex|histone deacetylase binding|ATP-dependent chromatin remodeling	ko05165,ko05203	Human papillomavirus infection|Viral carcinogenesis
ENSBGRG00000000684	5	110889746	110892034	2289	*	Exon (ENSBGRT00000001451/ENSBGRG00000000684, exon 6 of 39)	110883491	110916803	33313	1	ENSBGRT00000001451	6255	LPAR5	lysophosphatidic acid receptor 5 [Source:HGNC Symbol%3BAcc:HGNC:13307]	GO:0000790,GO:0001103,GO:0003677,GO:0004003,GO:0004407,GO:0005524,GO:0005634,GO:0005654,GO:0005737,GO:0005813,GO:0006357,GO:0008270,GO:0016020,GO:0016581,GO:0032991,GO:0042826,GO:0043044	nuclear chromatin|RNA polymerase II repressing transcription factor binding|DNA binding|ATP-dependent DNA helicase activity|histone deacetylase activity|ATP binding|nucleus|nucleoplasm|cytoplasm|centrosome|regulation of transcription by RNA polymerase II|zinc ion binding|membrane|NuRD complex|protein-containing complex|histone deacetylase binding|ATP-dependent chromatin remodeling	ko05165,ko05203	Human papillomavirus infection|Viral carcinogenesis
ENSBGRG00000000686	1	83130418	83130553	136	*	Exon (ENSBGRT00000001229/ENSBGRG00000000686, exon 2 of 2)	83130237	83130939	703	2	ENSBGRT00000001229	386	GMNC	geminin coiled-coil domain containing [Source:HGNC Symbol%3BAcc:HGNC:40049]	GO:0000027,GO:0003735,GO:0005634,GO:0006412,GO:0008283,GO:0022625,GO:0070180,GO:1904841	ribosomal large subunit assembly|structural constituent of ribosome|nucleus|translation|cell proliferation|cytosolic large ribosomal subunit|large ribosomal subunit rRNA binding|TORC2 complex binding	ko03010	Ribosome
ENSBGRG00000000689	4	96125201	96125449	249	*	3' UTR	96124902	96139992	15091	2	ENSBGRT00000001260	14543	NUP42	nucleoporin 42 [Source:HGNC Symbol%3BAcc:HGNC:17010]	GO:0005643,GO:0015031,GO:0031965,GO:0046872,GO:0051028	nuclear pore|protein transport|nuclear membrane|metal ion binding|mRNA transport	ko03013	RNA transport
ENSBGRG00000000692	2	32796511	32797006	496	*	3' UTR	32796462	32815417	18956	2	ENSBGRT00000001237	18411	WNT6	Wnt family member 6 [Source:HGNC Symbol%3BAcc:HGNC:12785]	GO:0001658,GO:0005102,GO:0005109,GO:0005615,GO:0005788,GO:0007165,GO:0007267,GO:0009798,GO:0009887,GO:0009986,GO:0010628,GO:0016055,GO:0030182,GO:0031012,GO:0042475,GO:0045165,GO:0045893,GO:0060684,GO:0070172,GO:0072079,GO:0072080	branching involved in ureteric bud morphogenesis|signaling receptor binding|frizzled binding|extracellular space|endoplasmic reticulum lumen|signal transduction|cell-cell signaling|axis specification|animal organ morphogenesis|cell surface|positive regulation of gene expression|Wnt signaling pathway|neuron differentiation|extracellular matrix|odontogenesis of dentin-containing tooth|cell fate com…	ko04150,ko04310,ko04390,ko04550,ko04916,ko04934,ko05010,ko05165,ko05200,ko05205,ko05217,ko05224,ko05225,ko05226	mTOR signaling pathway|Wnt signaling pathway|Hippo signaling pathway|Signaling pathways regulating pluripotency of stem cells|Melanogenesis|Cushing syndrome|Alzheimer disease|Human papillomavirus infection|Pathways in cancer|Proteoglycans in cancer|Basal cell carcinoma|Breast cancer|Hepatocellular carcinoma|Gastric cancer
ENSBGRG00000000693	7	28482408	28493165	10758	*	Exon (ENSBGRT00000001450/ENSBGRG00000000693, exon 5 of 17)	28470236	28494796	24561	1	ENSBGRT00000001450	12172	RNF20	ring finger protein 20 [Source:HGNC Symbol%3BAcc:HGNC:10062]	GO:0003964,GO:0006310,GO:0009036,GO:0032197,GO:0032199,GO:0046872,GO:0090305	RNA-directed DNA polymerase activity|DNA recombination|type II site-specific deoxyribonuclease activity|transposition, RNA-mediated|reverse transcription involved in RNA-mediated transposition|metal ion binding|nucleic acid phosphodiester bond hydrolysis
ENSBGRG00000000693	7	28493430	28494275	846	*	Exon (ENSBGRT00000001450/ENSBGRG00000000693, exon 17 of 17)	28470236	28494796	24561	1	ENSBGRT00000001450	23194	RNF20	ring finger protein 20 [Source:HGNC Symbol%3BAcc:HGNC:10062]	GO:0003964,GO:0006310,GO:0009036,GO:0032197,GO:0032199,GO:0046872,GO:0090305	RNA-directed DNA polymerase activity|DNA recombination|type II site-specific deoxyribonuclease activity|transposition, RNA-mediated|reverse transcription involved in RNA-mediated transposition|metal ion binding|nucleic acid phosphodiester bond hydrolysis
ENSBGRG00000000693	7	28495482	28495832	351	*	3' UTR	28470236	28496632	26397	1	ENSBGRT00000001239	25246	RNF20	ring finger protein 20 [Source:HGNC Symbol%3BAcc:HGNC:10062]	GO:0003964,GO:0006310,GO:0009036,GO:0032197,GO:0032199,GO:0046872,GO:0090305	RNA-directed DNA polymerase activity|DNA recombination|type II site-specific deoxyribonuclease activity|transposition, RNA-mediated|reverse transcription involved in RNA-mediated transposition|metal ion binding|nucleic acid phosphodiester bond hydrolysis
ENSBGRG00000000705	1	137943038	137953274	10237	*	Exon (ENSBGRT00000001705/ENSBGRG00000000705, exon 33 of 42)	137848252	137969665	121414	1	ENSBGRT00000001705	94786	XRN1	5'-3' exoribonuclease 1 [Source:HGNC Symbol%3BAcc:HGNC:30654]	GO:0005634,GO:0005737	nucleus|cytoplasm
ENSBGRG00000000711	5	82745250	82769585	24336	*	Exon (ENSBGRT00000001651/ENSBGRG00000000711, exon 1 of 11)	82736959	82768326	31368	2	ENSBGRT00000001651	0	METAP2	methionyl aminopeptidase 2 [Source:HGNC Symbol%3BAcc:HGNC:16672]	GO:0004177,GO:0005737,GO:0008235,GO:0016485,GO:0018206,GO:0031365,GO:0046872,GO:0070006,GO:0070084	aminopeptidase activity|cytoplasm|metalloexopeptidase activity|protein processing|peptidyl-methionine modification|N-terminal protein amino acid modification|metal ion binding|metalloaminopeptidase activity|protein initiator methionine removal
ENSBGRG00000000711	5	82737106	82738329	1224	*	3' UTR	82736959	82768326	31368	2	ENSBGRT00000001651	29997	METAP2	methionyl aminopeptidase 2 [Source:HGNC Symbol%3BAcc:HGNC:16672]	GO:0004177,GO:0005737,GO:0008235,GO:0016485,GO:0018206,GO:0031365,GO:0046872,GO:0070006,GO:0070084	aminopeptidase activity|cytoplasm|metalloexopeptidase activity|protein processing|peptidyl-methionine modification|N-terminal protein amino acid modification|metal ion binding|metalloaminopeptidase activity|protein initiator methionine removal
ENSBGRG00000000711	5	82738427	82743184	4758	*	Exon (ENSBGRT00000001651/ENSBGRG00000000711, exon 8 of 11)	82736959	82768326	31368	2	ENSBGRT00000001651	25142	METAP2	methionyl aminopeptidase 2 [Source:HGNC Symbol%3BAcc:HGNC:16672]	GO:0004177,GO:0005737,GO:0008235,GO:0016485,GO:0018206,GO:0031365,GO:0046872,GO:0070006,GO:0070084	aminopeptidase activity|cytoplasm|metalloexopeptidase activity|protein processing|peptidyl-methionine modification|N-terminal protein amino acid modification|metal ion binding|metalloaminopeptidase activity|protein initiator methionine removal
ENSBGRG00000000712	2	81675406	81681431	6026	*	Exon (ENSBGRT00000001334/ENSBGRG00000000712, exon 8 of 11)	81650336	81681331	30996	1	ENSBGRT00000001334	25070	CCNT2	cyclin T2 [Source:HGNC Symbol%3BAcc:HGNC:1600]			ko05202	Transcriptional misregulation in cancer
ENSBGRG00000000713	7	74093386	74093685	300	*	Exon (ENSBGRT00000001305/ENSBGRG00000000713, exon 7 of 7)	74045045	74093685	48641	1	ENSBGRT00000001305	48341	PTAR1	protein prenyltransferase alpha subunit repeat containing 1 [Source:HGNC Symbol%3BAcc:HGNC:30449]	GO:0005737,GO:0008318,GO:0018342	cytoplasm|protein prenyltransferase activity|protein prenylation
ENSBGRG00000000714	1	90327712	90328555	844	*	Exon (ENSBGRT00000001498/ENSBGRG00000000714, exon 7 of 15)	90324178	90332384	8207	2	ENSBGRT00000001498	3829	AP2M1	adaptor related protein complex 2 subunit mu 1 [Source:HGNC Symbol%3BAcc:HGNC:564]	GO:0002092,GO:0005048,GO:0005886,GO:0006886,GO:0008289,GO:0030122,GO:0038024,GO:0043195,GO:0048488,GO:0050750,GO:0065003,GO:0097718,GO:0098794,GO:0098884,GO:0098978,GO:1900244	positive regulation of receptor internalization|signal sequence binding|plasma membrane|intracellular protein transport|lipid binding|AP-2 adaptor complex|cargo receptor activity|terminal bouton|synaptic vesicle endocytosis|low-density lipoprotein particle receptor binding|protein-containing complex assembly|disordered domain specific binding|postsynapse|postsynaptic neurotransmitter receptor int…	ko04144,ko04721,ko04961,ko05016	Endocytosis|Synaptic vesicle cycle|Endocrine and other factor-regulated calcium reabsorption|Huntington disease
ENSBGRG00000000715	3	107039916	107040214	299	*	Exon (ENSBGRT00000001288/ENSBGRG00000000715, exon 2 of 7)	107036387	107259762	223376	1	ENSBGRT00000001288	3529	TRABD2B	TraB domain containing 2B [Source:HGNC Symbol%3BAcc:HGNC:44200]	GO:0004222,GO:0005887,GO:0006508,GO:0016020,GO:0016055,GO:0017147,GO:0030178,GO:0031301,GO:0032461,GO:0046872,GO:1904808	metalloendopeptidase activity|integral component of plasma membrane|proteolysis|membrane|Wnt signaling pathway|Wnt-protein binding|negative regulation of Wnt signaling pathway|integral component of organelle membrane|positive regulation of protein oligomerization|metal ion binding|positive regulation of protein oxidation
ENSBGRG00000000723	5	4678737	4683855	5119	*	3' UTR	4678141	4737283	59143	2	ENSBGRT00000001296	53428	DUSP16	dual specificity phosphatase 16 [Source:HGNC Symbol%3BAcc:HGNC:17909]	GO:0000188,GO:0004721,GO:0004725,GO:0005634,GO:0005654,GO:0005737,GO:0005829,GO:0006470,GO:0008138,GO:0016311,GO:0016791,GO:0017017,GO:0031410,GO:0045204,GO:0045209	inactivation of MAPK activity|phosphoprotein phosphatase activity|protein tyrosine phosphatase activity|nucleus|nucleoplasm|cytoplasm|cytosol|protein dephosphorylation|protein tyrosine/serine/threonine phosphatase activity|dephosphorylation|phosphatase activity|MAP kinase tyrosine/serine/threonine phosphatase activity|cytoplasmic vesicle|MAPK export from nucleus|MAPK phosphatase export from nucle…	ko04010,ko04361	MAPK signaling pathway|Axon regeneration
ENSBGRG00000000723	5	4678488	4678637	150	*	3' UTR	4678141	4737283	59143	2	ENSBGRT00000001296	58646	DUSP16	dual specificity phosphatase 16 [Source:HGNC Symbol%3BAcc:HGNC:17909]	GO:0000188,GO:0004721,GO:0004725,GO:0005634,GO:0005654,GO:0005737,GO:0005829,GO:0006470,GO:0008138,GO:0016311,GO:0016791,GO:0017017,GO:0031410,GO:0045204,GO:0045209	inactivation of MAPK activity|phosphoprotein phosphatase activity|protein tyrosine phosphatase activity|nucleus|nucleoplasm|cytoplasm|cytosol|protein dephosphorylation|protein tyrosine/serine/threonine phosphatase activity|dephosphorylation|phosphatase activity|MAP kinase tyrosine/serine/threonine phosphatase activity|cytoplasmic vesicle|MAPK export from nucleus|MAPK phosphatase export from nucle…	ko04010,ko04361	MAPK signaling pathway|Axon regeneration
ENSBGRG00000000723	5	4736886	4737233	348	*	5' UTR	4678141	4737283	59143	2	ENSBGRT00000001296	50	DUSP16	dual specificity phosphatase 16 [Source:HGNC Symbol%3BAcc:HGNC:17909]	GO:0000188,GO:0004721,GO:0004725,GO:0005634,GO:0005654,GO:0005737,GO:0005829,GO:0006470,GO:0008138,GO:0016311,GO:0016791,GO:0017017,GO:0031410,GO:0045204,GO:0045209	inactivation of MAPK activity|phosphoprotein phosphatase activity|protein tyrosine phosphatase activity|nucleus|nucleoplasm|cytoplasm|cytosol|protein dephosphorylation|protein tyrosine/serine/threonine phosphatase activity|dephosphorylation|phosphatase activity|MAP kinase tyrosine/serine/threonine phosphatase activity|cytoplasmic vesicle|MAPK export from nucleus|MAPK phosphatase export from nucle…	ko04010,ko04361	MAPK signaling pathway|Axon regeneration
ENSBGRG00000000724	2	32850742	32851373	632	*	Exon (ENSBGRT00000001294/ENSBGRG00000000724, exon 3 of 12)	32849807	32856799	6993	1	ENSBGRT00000001294	935	PRKAG3	protein kinase AMP-activated non-catalytic subunit gamma 3 [Source:HGNC Symbol%3BAcc:HGNC:9387]	GO:0004679,GO:0005524,GO:0005978,GO:0006096,GO:0006633,GO:0014873,GO:0019901,GO:0071900	AMP-activated protein kinase activity|ATP binding|glycogen biosynthetic process|glycolytic process|fatty acid biosynthetic process|response to muscle activity involved in regulation of muscle adaptation|protein kinase binding|regulation of protein serine/threonine kinase activity	ko04068,ko04152,ko04211,ko04213,ko04371,ko04530,ko04710,ko04714,ko04910,ko04920,ko04921,ko04922,ko04931,ko04932,ko05410	FoxO signaling pathway|AMPK signaling pathway|Longevity regulating pathway|Longevity regulating pathway - multiple species|Apelin signaling pathway|Tight junction|Circadian rhythm|Thermogenesis|Insulin signaling pathway|Adipocytokine signaling pathway|Oxytocin signaling pathway|Glucagon signaling pathway|Insulin resistance|Non-alcoholic fatty liver disease (NAFLD)|Hypertrophic cardiomyopathy (HCM)
ENSBGRG00000000725	4	96147805	96147954	150	*	3' UTR	96147257	96217625	70369	2	ENSBGRT00000001301	69671	NUP42	nucleoporin 42 [Source:HGNC Symbol%3BAcc:HGNC:17010]	GO:0005654,GO:0005730,GO:0005829,GO:0005886,GO:0016567,GO:0031463,GO:0042803,GO:0048471	nucleoplasm|nucleolus|cytosol|plasma membrane|protein ubiquitination|Cul3-RING ubiquitin ligase complex|protein homodimerization activity|perinuclear region of cytoplasm
ENSBGRG00000000725	4	96178344	96187871	9528	*	Exon (ENSBGRT00000001301/ENSBGRG00000000725, exon 6 of 12)	96147257	96217625	70369	2	ENSBGRT00000001301	29754	NUP42	nucleoporin 42 [Source:HGNC Symbol%3BAcc:HGNC:17010]	GO:0005654,GO:0005730,GO:0005829,GO:0005886,GO:0016567,GO:0031463,GO:0042803,GO:0048471	nucleoplasm|nucleolus|cytosol|plasma membrane|protein ubiquitination|Cul3-RING ubiquitin ligase complex|protein homodimerization activity|perinuclear region of cytoplasm
ENSBGRG00000000726	3	115979132	115979944	813	*	Exon (ENSBGRT00000001315/ENSBGRG00000000726, exon 5 of 10)	115971389	115986688	15300	2	ENSBGRT00000001315	6744	PPIE	peptidylprolyl isomerase E [Source:HGNC Symbol%3BAcc:HGNC:9258]	GO:0000398,GO:0000413,GO:0003729,GO:0003755,GO:0005634,GO:0006457,GO:0008143,GO:0016018,GO:0071007	mRNA splicing, via spliceosome|protein peptidyl-prolyl isomerization|mRNA binding|peptidyl-prolyl cis-trans isomerase activity|nucleus|protein folding|poly(A) binding|cyclosporin A binding|U2-type catalytic step 2 spliceosome	ko03040	Spliceosome
ENSBGRG00000000727	3	99195676	99196651	976	*	Exon (ENSBGRT00000001521/ENSBGRG00000000727, exon 12 of 69)	99129785	99294635	164851	1	ENSBGRT00000001521	65891	USP24	ubiquitin specific peptidase 24 [Source:HGNC Symbol%3BAcc:HGNC:12623]	GO:0003677,GO:0005634	DNA binding|nucleus
ENSBGRG00000000728	1	41310220	41310415	196	*	3' UTR	41245683	41310952	65270	1	ENSBGRT00000001293	64537	NSUN3	NOP2/Sun RNA methyltransferase 3 [Source:HGNC Symbol%3BAcc:HGNC:26208]	GO:0000049,GO:0002127,GO:0005739,GO:0005759,GO:0005762,GO:0008168,GO:0016428,GO:0031167,GO:0070129	tRNA binding|tRNA wobble base cytosine methylation|mitochondrion|mitochondrial matrix|mitochondrial large ribosomal subunit|methyltransferase activity|tRNA (cytosine-5-)-methyltransferase activity|rRNA methylation|regulation of mitochondrial translation
ENSBGRG00000000728	1	41256139	41256285	147	*	Exon (ENSBGRT00000001293/ENSBGRG00000000728, exon 3 of 6)	41245683	41310952	65270	1	ENSBGRT00000001293	10456	NSUN3	NOP2/Sun RNA methyltransferase 3 [Source:HGNC Symbol%3BAcc:HGNC:26208]	GO:0000049,GO:0002127,GO:0005739,GO:0005759,GO:0005762,GO:0008168,GO:0016428,GO:0031167,GO:0070129	tRNA binding|tRNA wobble base cytosine methylation|mitochondrion|mitochondrial matrix|mitochondrial large ribosomal subunit|methyltransferase activity|tRNA (cytosine-5-)-methyltransferase activity|rRNA methylation|regulation of mitochondrial translation
ENSBGRG00000000730	5	116915993	116929857	13865	*	Exon (ENSBGRT00000001368/ENSBGRG00000000730, exon 2 of 8)	116915993	116931448	15456	2	ENSBGRT00000001368	1591	ATP6V1E1	ATPase H+ transporting V1 subunit E1 [Source:HGNC Symbol%3BAcc:HGNC:857]	GO:0001669,GO:0008553,GO:0015991,GO:0033178,GO:0046961	acrosomal vesicle|proton-exporting ATPase activity, phosphorylative mechanism|ATP hydrolysis coupled proton transport|proton-transporting two-sector ATPase complex, catalytic domain|proton-transporting ATPase activity, rotational mechanism
ENSBGRG00000000730	5	116902700	116902996	297	*	Exon (ENSBGRT00000001273/ENSBGRT00000001273, exon 2 of 2)	116915993	116931448	15456	2	ENSBGRT00000001368	28452	ATP6V1E1	ATPase H+ transporting V1 subunit E1 [Source:HGNC Symbol%3BAcc:HGNC:857]	GO:0001669,GO:0008553,GO:0015991,GO:0033178,GO:0046961	acrosomal vesicle|proton-exporting ATPase activity, phosphorylative mechanism|ATP hydrolysis coupled proton transport|proton-transporting two-sector ATPase complex, catalytic domain|proton-transporting ATPase activity, rotational mechanism
ENSBGRG00000000735	8	21846702	21846846	145	*	Exon (ENSBGRT00000001321/ENSBGRG00000000735, exon 1 of 1)	21846509	21847666	1158	2	ENSBGRT00000001321	820	S1PR4	sphingosine-1-phosphate receptor 4 [Source:HGNC Symbol%3BAcc:HGNC:3170]	GO:0004930,GO:0005739,GO:0005886,GO:0005887,GO:0006955,GO:0007186,GO:0007189,GO:0007202,GO:0007204,GO:0008289,GO:0038036	G protein-coupled receptor activity|mitochondrion|plasma membrane|integral component of plasma membrane|immune response|G protein-coupled receptor signaling pathway|adenylate cyclase-activating G protein-coupled receptor signaling pathway|activation of phospholipase C activity|positive regulation of cytosolic calcium ion concentration|lipid binding|sphingosine-1-phosphate receptor activity	ko04068,ko04071,ko04080	FoxO signaling pathway|Sphingolipid signaling pathway|Neuroactive ligand-receptor interaction
ENSBGRG00000000741	5	4824786	4853653	28868	*	3' UTR	4824786	4854383	29598	1	ENSBGRT00000001348	0	CREBL2	cAMP responsive element binding protein like 2 [Source:HGNC Symbol%3BAcc:HGNC:2350]	GO:0003964,GO:0006310,GO:0009036,GO:0032197,GO:0032199,GO:0046872,GO:0090305	RNA-directed DNA polymerase activity|DNA recombination|type II site-specific deoxyribonuclease activity|transposition, RNA-mediated|reverse transcription involved in RNA-mediated transposition|metal ion binding|nucleic acid phosphodiester bond hydrolysis
ENSBGRG00000000742	8	80215505	80215702	198	*	Exon (ENSBGRT00000001366/ENSBGRG00000000742, exon 10 of 10)	80152886	80216539	63654	1	ENSBGRT00000001366	62619	GABRA1	gamma-aminobutyric acid type A receptor alpha1 subunit [Source:HGNC Symbol%3BAcc:HGNC:4075]	GO:0004890,GO:0005237,GO:0005254,GO:0005886,GO:0005887,GO:0006821,GO:0007165,GO:0007214,GO:0007268,GO:0008144,GO:0008503,GO:0022851,GO:0030054,GO:0030659,GO:0032590,GO:0034220,GO:0034707,GO:0042391,GO:0043005,GO:0045202,GO:0050877,GO:0051932,GO:0060078,GO:0071420,GO:0098794,GO:0098982,GO:0099060,GO:1902476,GO:1902710,GO:1902711,GO:1904315	GABA-A receptor activity|inhibitory extracellular ligand-gated ion channel activity|chloride channel activity|plasma membrane|integral component of plasma membrane|chloride transport|signal transduction|gamma-aminobutyric acid signaling pathway|chemical synaptic transmission|drug binding|benzodiazepine receptor activity|GABA-gated chloride ion channel activity|cell junction|cytoplasmic vesicle me…	ko04080,ko04723,ko04727,ko04742,ko05032,ko05033	Neuroactive ligand-receptor interaction|Retrograde endocannabinoid signaling|GABAergic synapse|Taste transduction|Morphine addiction|Nicotine addiction
ENSBGRG00000000743	1	61982843	61983141	299	*	Exon (ENSBGRT00000001353/ENSBGRG00000000743, exon 5 of 6)	61966094	61983491	17398	1	ENSBGRT00000001353	16749	SLC35A5	solute carrier family 35 member A5 [Source:HGNC Symbol%3BAcc:HGNC:20792]	GO:0005794,GO:0008643,GO:0015136,GO:0015165,GO:0030173	Golgi apparatus|carbohydrate transport|sialic acid transmembrane transporter activity|pyrimidine nucleotide-sugar transmembrane transporter activity|integral component of Golgi membrane
ENSBGRG00000000750	2	5018774	5032821	14048	*	Exon (ENSBGRT00000001354/ENSBGRG00000000750, exon 1 of 3)	5031508	5031862	355	1	ENSBGRT00000001354	0	EIF4G3	eukaryotic translation initiation factor 4 gamma 3 [Source:HGNC Symbol%3BAcc:HGNC:3298]	GO:0005634,GO:0016605,GO:0016925,GO:0031386,GO:0031625,GO:0033235,GO:0034613,GO:0045892,GO:0046965	nucleus|PML body|protein sumoylation|protein tag|ubiquitin protein ligase binding|positive regulation of protein sumoylation|cellular protein localization|negative regulation of transcription, DNA-templated|retinoid X receptor binding
ENSBGRG00000000754	5	4870104	4870297	194	*	Exon (ENSBGRT00000001361/ENSBGRG00000000754, exon 1 of 1)	4869140	4870393	1254	2	ENSBGRT00000001361	96	GPR19	G protein-coupled receptor 19 [Source:HGNC Symbol%3BAcc:HGNC:4473]	GO:0004930,GO:0005887,GO:0007186	G protein-coupled receptor activity|integral component of plasma membrane|G protein-coupled receptor signaling pathway
ENSBGRG00000000758	4	96368047	96386782	18736	*	3' UTR	96292632	96387771	95140	1	ENSBGRT00000001383	75415	FAM126A	family with sequence similarity 126 member A [Source:HGNC Symbol%3BAcc:HGNC:24587]	GO:0005829,GO:0005886,GO:0042552,GO:0043005,GO:0046854,GO:0072659	cytosol|plasma membrane|myelination|neuron projection|phosphatidylinositol phosphorylation|protein localization to plasma membrane
ENSBGRG00000000763	6	96787183	96787383	201	*	3' UTR	96786635	97018051	231417	2	ENSBGRT00000001547	230668	UNC5C	unc-5 netrin receptor C [Source:HGNC Symbol%3BAcc:HGNC:12569]	GO:0003964,GO:0006310,GO:0009036,GO:0032197,GO:0032199,GO:0046872,GO:0090305	RNA-directed DNA polymerase activity|DNA recombination|type II site-specific deoxyribonuclease activity|transposition, RNA-mediated|reverse transcription involved in RNA-mediated transposition|metal ion binding|nucleic acid phosphodiester bond hydrolysis
ENSBGRG00000000764	5	4928039	4928723	685	*	5' UTR	4927990	4928815	826	1	ENSBGRT00000001389	49	CDKN1B	cyclin dependent kinase inhibitor 1B [Source:HGNC Symbol%3BAcc:HGNC:1785]	GO:0000082,GO:0001666,GO:0001890,GO:0004861,GO:0005634,GO:0005737,GO:0005768,GO:0005829,GO:0006813,GO:0007096,GO:0007219,GO:0007605,GO:0008284,GO:0008285,GO:0009749,GO:0010942,GO:0019901,GO:0019903,GO:0030308,GO:0030332,GO:0030544,GO:0031116,GO:0031464,GO:0032355,GO:0032991,GO:0042326,GO:0042493,GO:0043066,GO:0043200,GO:0043434,GO:0044877,GO:0045732,GO:0045736,GO:0045737,GO:0045892,GO:0046686,GO:…	G1/S transition of mitotic cell cycle|response to hypoxia|placenta development|cyclin-dependent protein serine/threonine kinase inhibitor activity|nucleus|cytoplasm|endosome|cytosol|potassium ion transport|regulation of exit from mitosis|Notch signaling pathway|sensory perception of sound|positive regulation of cell proliferation|negative regulation of cell proliferation|response to glucose|posit…	ko01522,ko04012,ko04066,ko04068,ko04110,ko04151,ko04933,ko04934,ko05162,ko05165,ko05169,ko05200,ko05202,ko05203,ko05206,ko05215,ko05220,ko05222,ko05226	Endocrine resistance|ErbB signaling pathway|HIF-1 signaling pathway|FoxO signaling pathway|Cell cycle|PI3K-Akt signaling pathway|AGE-RAGE signaling pathway in diabetic complications|Cushing syndrome|Measles|Human papillomavirus infection|Epstein-Barr virus infection|Pathways in cancer|Transcriptional misregulation in cancer|Viral carcinogenesis|MicroRNAs in cancer|Prostate cancer|Chronic myeloid …
ENSBGRG00000000764	5	4929273	4931673	2401	*	3' UTR	4927990	4932455	4466	1	ENSBGRT00000001378	1283	CDKN1B	cyclin dependent kinase inhibitor 1B [Source:HGNC Symbol%3BAcc:HGNC:1785]	GO:0000082,GO:0001666,GO:0001890,GO:0004861,GO:0005634,GO:0005737,GO:0005768,GO:0005829,GO:0006813,GO:0007096,GO:0007219,GO:0007605,GO:0008284,GO:0008285,GO:0009749,GO:0010942,GO:0019901,GO:0019903,GO:0030308,GO:0030332,GO:0030544,GO:0031116,GO:0031464,GO:0032355,GO:0032991,GO:0042326,GO:0042493,GO:0043066,GO:0043200,GO:0043434,GO:0044877,GO:0045732,GO:0045736,GO:0045737,GO:0045892,GO:0046686,GO:…	G1/S transition of mitotic cell cycle|response to hypoxia|placenta development|cyclin-dependent protein serine/threonine kinase inhibitor activity|nucleus|cytoplasm|endosome|cytosol|potassium ion transport|regulation of exit from mitosis|Notch signaling pathway|sensory perception of sound|positive regulation of cell proliferation|negative regulation of cell proliferation|response to glucose|posit…	ko01522,ko04012,ko04066,ko04068,ko04110,ko04151,ko04933,ko04934,ko05162,ko05165,ko05169,ko05200,ko05202,ko05203,ko05206,ko05215,ko05220,ko05222,ko05226	Endocrine resistance|ErbB signaling pathway|HIF-1 signaling pathway|FoxO signaling pathway|Cell cycle|PI3K-Akt signaling pathway|AGE-RAGE signaling pathway in diabetic complications|Cushing syndrome|Measles|Human papillomavirus infection|Epstein-Barr virus infection|Pathways in cancer|Transcriptional misregulation in cancer|Viral carcinogenesis|MicroRNAs in cancer|Prostate cancer|Chronic myeloid …
ENSBGRG00000000766	7	9838708	9838956	249	*	Exon (ENSBGRT00000001392/ENSBGRG00000000766, exon 6 of 6)	9837517	9854377	16861	2	ENSBGRT00000001392	15421	TRIM35	tripartite motif containing 35 [Source:HGNC Symbol%3BAcc:HGNC:16285]	GO:0005634,GO:0005737	nucleus|cytoplasm
ENSBGRG00000000766	7	9840690	9842096	1407	*	Exon (ENSBGRT00000001392/ENSBGRG00000000766, exon 3 of 6)	9837517	9854377	16861	2	ENSBGRT00000001392	12281	TRIM35	tripartite motif containing 35 [Source:HGNC Symbol%3BAcc:HGNC:16285]	GO:0005634,GO:0005737	nucleus|cytoplasm
ENSBGRG00000000767	5	39764346	39771286	6941	*	5' UTR	39764346	39771510	7165	1	ENSBGRT00000001385	0	SYCP3	synaptonemal complex protein 3 [Source:HGNC Symbol%3BAcc:HGNC:18130]	GO:0000775,GO:0000795,GO:0000800,GO:0003677,GO:0007283,GO:0007286,GO:0051301,GO:0051321	chromosome, centromeric region|synaptonemal complex|lateral element|DNA binding|spermatogenesis|spermatid development|cell division|meiotic cell cycle	ko04742	Taste transduction
ENSBGRG00000000769	8	21902431	21902629	199	*	3' UTR	21901837	21919262	17426	2	ENSBGRT00000001401	16633	GNA11	G protein subunit alpha 11 [Source:HGNC Symbol%3BAcc:HGNC:4379]	GO:0001501,GO:0001508,GO:0001664,GO:0001750,GO:0003924,GO:0005525,GO:0005737,GO:0005834,GO:0005886,GO:0007188,GO:0007213,GO:0007507,GO:0007603,GO:0009649,GO:0016020,GO:0031683,GO:0031826,GO:0045634,GO:0046872,GO:0048066,GO:0060158,GO:0071467	skeletal system development|action potential|G protein-coupled receptor binding|photoreceptor outer segment|GTPase activity|GTP binding|cytoplasm|heterotrimeric G-protein complex|plasma membrane|adenylate cyclase-modulating G protein-coupled receptor signaling pathway|G protein-coupled acetylcholine receptor signaling pathway|heart development|phototransduction, visible light|entrainment of circa…	ko04020,ko04022,ko04270,ko04540,ko04725,ko04730,ko04911,ko04912,ko04925,ko04927,ko04928,ko04929,ko04934,ko04935,ko05142,ko05146,ko05163,ko05170,ko05200	Calcium signaling pathway|cGMP-PKG signaling pathway|Vascular smooth muscle contraction|Gap junction|Cholinergic synapse|Long-term depression|Insulin secretion|GnRH signaling pathway|Aldosterone synthesis and secretion|Cortisol synthesis and secretion|Parathyroid hormone synthesis, secretion and action|GnRH secretion|Cushing syndrome|Growth hormone synthesis, secretion and action|Chagas disease (…
ENSBGRG00000000770	2	5404274	5404672	399	*	3' UTR	5401533	5475850	74318	2	ENSBGRT00000001459	71178	ECE1	endothelin converting enzyme 1 [Source:HGNC Symbol%3BAcc:HGNC:3146]	GO:0003964,GO:0006310,GO:0009036,GO:0032197,GO:0032199,GO:0046872,GO:0090305	RNA-directed DNA polymerase activity|DNA recombination|type II site-specific deoxyribonuclease activity|transposition, RNA-mediated|reverse transcription involved in RNA-mediated transposition|metal ion binding|nucleic acid phosphodiester bond hydrolysis	ko05168	Herpes simplex virus 1 infection
ENSBGRG00000000770	2	5403227	5403377	151	*	3' UTR	5401533	5475850	74318	2	ENSBGRT00000001459	72473	ECE1	endothelin converting enzyme 1 [Source:HGNC Symbol%3BAcc:HGNC:3146]	GO:0003964,GO:0006310,GO:0009036,GO:0032197,GO:0032199,GO:0046872,GO:0090305	RNA-directed DNA polymerase activity|DNA recombination|type II site-specific deoxyribonuclease activity|transposition, RNA-mediated|reverse transcription involved in RNA-mediated transposition|metal ion binding|nucleic acid phosphodiester bond hydrolysis	ko05168	Herpes simplex virus 1 infection
ENSBGRG00000000771	6	55508719	55509118	400	*	Exon (ENSBGRT00000001412/ENSBGRG00000000771, exon 45 of 63)	55333430	55552530	219101	1	ENSBGRT00000001412	175289	FRYL	FRY like transcription coactivator [Source:HGNC Symbol%3BAcc:HGNC:29127]
ENSBGRG00000000771	6	55550681	55552530	1850	*	Exon (ENSBGRT00000001412/ENSBGRG00000000771, exon 61 of 63)	55333430	55552530	219101	1	ENSBGRT00000001412	217251	FRYL	FRY like transcription coactivator [Source:HGNC Symbol%3BAcc:HGNC:29127]
ENSBGRG00000000772	8	5732637	5732991	355	*	Exon (ENSBGRT00000001543/ENSBGRG00000000772, exon 9 of 19)	5727396	5738687	11292	2	ENSBGRT00000001543	5696	COMP	cartilage oligomeric matrix protein [Source:HGNC Symbol%3BAcc:HGNC:2227]	GO:0001968,GO:0002020,GO:0003417,GO:0005201,GO:0005499,GO:0005509,GO:0005518,GO:0005576,GO:0006915,GO:0007155,GO:0008201,GO:0043066,GO:0043395,GO:0060173	fibronectin binding|protease binding|growth plate cartilage development|extracellular matrix structural constituent|vitamin D binding|calcium ion binding|collagen binding|extracellular region|apoptotic process|cell adhesion|heparin binding|negative regulation of apoptotic process|heparan sulfate proteoglycan binding|limb development	ko04145,ko04151,ko04510,ko04512,ko05144,ko05165	Phagosome|PI3K-Akt signaling pathway|Focal adhesion|ECM-receptor interaction|Malaria|Human papillomavirus infection
ENSBGRG00000000773	3	37958005	37958728	724	*	Exon (ENSBGRT00000001687/ENSBGRG00000000773, exon 9 of 13)	37951334	37992798	41465	2	ENSBGRT00000001687	34070	WDR47	WD repeat domain 47 [Source:HGNC Symbol%3BAcc:HGNC:29141]	GO:0005737,GO:0005874,GO:0007275	cytoplasm|microtubule|multicellular organism development
ENSBGRG00000000773	3	37978038	37984688	6651	*	Exon (ENSBGRT00000001687/ENSBGRG00000000773, exon 3 of 13)	37951334	37992798	41465	2	ENSBGRT00000001687	8110	WDR47	WD repeat domain 47 [Source:HGNC Symbol%3BAcc:HGNC:29141]	GO:0005737,GO:0005874,GO:0007275	cytoplasm|microtubule|multicellular organism development
ENSBGRG00000000773	3	38042029	38047627	5599	*	5' UTR	37951334	38048102	96769	2	ENSBGRT00000001589	475	WDR47	WD repeat domain 47 [Source:HGNC Symbol%3BAcc:HGNC:29141]	GO:0005737,GO:0005874,GO:0007275	cytoplasm|microtubule|multicellular organism development
ENSBGRG00000000773	3	37952375	37952672	298	*	3' UTR	37951334	37992798	41465	2	ENSBGRT00000001687	40126	WDR47	WD repeat domain 47 [Source:HGNC Symbol%3BAcc:HGNC:29141]	GO:0005737,GO:0005874,GO:0007275	cytoplasm|microtubule|multicellular organism development
ENSBGRG00000000776	1	62029004	62038435	9432	*	Exon (ENSBGRT00000001429/ENSBGRG00000000776, exon 2 of 8)	62002733	62038878	36146	2	ENSBGRT00000001429	443	CCDC80	coiled-coil domain containing 80 [Source:HGNC Symbol%3BAcc:HGNC:30649]	GO:0001968,GO:0005604,GO:0005614,GO:0008201,GO:0009617,GO:0010811,GO:0030198	fibronectin binding|basement membrane|interstitial matrix|heparin binding|response to bacterium|positive regulation of cell-substrate adhesion|extracellular matrix organization
ENSBGRG00000000776	1	62039748	62039995	248	*	Exon (ENSBGRT00000001411/ENSBGRG00000000776, exon 2 of 9)	62002733	62113777	111045	2	ENSBGRT00000001411	73782	CCDC80	coiled-coil domain containing 80 [Source:HGNC Symbol%3BAcc:HGNC:30649]	GO:0001968,GO:0005604,GO:0005614,GO:0008201,GO:0009617,GO:0010811,GO:0030198	fibronectin binding|basement membrane|interstitial matrix|heparin binding|response to bacterium|positive regulation of cell-substrate adhesion|extracellular matrix organization
ENSBGRG00000000778	5	116995865	116996314	450	*	3' UTR	116949835	116995973	46139	1	ENSBGRT00000001449	46030	ATP6V1E1	ATPase H+ transporting V1 subunit E1 [Source:HGNC Symbol%3BAcc:HGNC:857]	GO:0003964,GO:0006310,GO:0009036,GO:0032197,GO:0032199,GO:0046872,GO:0090305	RNA-directed DNA polymerase activity|DNA recombination|type II site-specific deoxyribonuclease activity|transposition, RNA-mediated|reverse transcription involved in RNA-mediated transposition|metal ion binding|nucleic acid phosphodiester bond hydrolysis
ENSBGRG00000000779	4	17653512	17653711	200	*	3' UTR	17583427	17654865	71439	1	ENSBGRT00000001416	70085	SLC37A3	solute carrier family 37 member 3 [Source:HGNC Symbol%3BAcc:HGNC:20651]	GO:0000139,GO:0003924,GO:0005525,GO:0005789,GO:0005886,GO:0006886,GO:0006888,GO:0032482	Golgi membrane|GTPase activity|GTP binding|endoplasmic reticulum membrane|plasma membrane|intracellular protein transport|ER to Golgi vesicle-mediated transport|Rab protein signal transduction
ENSBGRG00000000779	4	17558441	17583528	25088	*	5' UTR	17583427	17654865	71439	1	ENSBGRT00000001416	0	SLC37A3	solute carrier family 37 member 3 [Source:HGNC Symbol%3BAcc:HGNC:20651]	GO:0000139,GO:0003924,GO:0005525,GO:0005789,GO:0005886,GO:0006886,GO:0006888,GO:0032482	Golgi membrane|GTPase activity|GTP binding|endoplasmic reticulum membrane|plasma membrane|intracellular protein transport|ER to Golgi vesicle-mediated transport|Rab protein signal transduction
ENSBGRG00000000779	4	17653811	17654109	299	*	3' UTR	17583427	17654865	71439	1	ENSBGRT00000001416	70384	SLC37A3	solute carrier family 37 member 3 [Source:HGNC Symbol%3BAcc:HGNC:20651]	GO:0000139,GO:0003924,GO:0005525,GO:0005789,GO:0005886,GO:0006886,GO:0006888,GO:0032482	Golgi membrane|GTPase activity|GTP binding|endoplasmic reticulum membrane|plasma membrane|intracellular protein transport|ER to Golgi vesicle-mediated transport|Rab protein signal transduction
ENSBGRG00000000779	4	17654209	17654458	250	*	3' UTR	17583427	17654865	71439	1	ENSBGRT00000001416	70782	SLC37A3	solute carrier family 37 member 3 [Source:HGNC Symbol%3BAcc:HGNC:20651]	GO:0000139,GO:0003924,GO:0005525,GO:0005789,GO:0005886,GO:0006886,GO:0006888,GO:0032482	Golgi membrane|GTPase activity|GTP binding|endoplasmic reticulum membrane|plasma membrane|intracellular protein transport|ER to Golgi vesicle-mediated transport|Rab protein signal transduction
ENSBGRG00000000782	5	76459176	76460225	1050	*	3' UTR	76448136	76460724	12589	1	ENSBGRT00000001491	11040	CACNB3	calcium voltage-gated channel auxiliary subunit beta 3 [Source:HGNC Symbol%3BAcc:HGNC:1403]	GO:0005246,GO:0005737,GO:0005891,GO:0007268,GO:0007528,GO:0008331,GO:0050852,GO:0061577,GO:1901385,GO:1901843,GO:1990454	calcium channel regulator activity|cytoplasm|voltage-gated calcium channel complex|chemical synaptic transmission|neuromuscular junction development|high voltage-gated calcium channel activity|T cell receptor signaling pathway|calcium ion transmembrane transport via high voltage-gated calcium channel|regulation of voltage-gated calcium channel activity|positive regulation of high voltage-gated ca…	ko04010,ko04260,ko04261,ko04921,ko05410,ko05412,ko05414	MAPK signaling pathway|Cardiac muscle contraction|Adrenergic signaling in cardiomyocytes|Oxytocin signaling pathway|Hypertrophic cardiomyopathy (HCM)|Arrhythmogenic right ventricular cardiomyopathy (ARVC)|Dilated cardiomyopathy (DCM)
ENSBGRG00000000783	7	54820182	54828522	8341	*	Exon (ENSBGRT00000001683/ENSBGRG00000000783, exon 6 of 13)	54784727	54837523	52797	1	ENSBGRT00000001683	35455	TBC1D2	TBC1 domain family member 2 [Source:HGNC Symbol%3BAcc:HGNC:18026]	GO:0005096,GO:0005634,GO:0005829,GO:0006886,GO:0017137,GO:0030054,GO:0031410,GO:0043547,GO:0045296,GO:0090630	GTPase activator activity|nucleus|cytosol|intracellular protein transport|Rab GTPase binding|cell junction|cytoplasmic vesicle|positive regulation of GTPase activity|cadherin binding|activation of GTPase activity
ENSBGRG00000000786	7	74301109	74349290	48182	*	Exon (ENSBGRT00000001637/ENSBGRG00000000786, exon 1 of 11)	74300912	74392606	91695	1	ENSBGRT00000001637	197	APBA1	amyloid beta precursor protein binding family A member 1 [Source:HGNC Symbol%3BAcc:HGNC:578]	GO:0001540,GO:0001701,GO:0005634,GO:0005737,GO:0005794,GO:0005829,GO:0005886,GO:0006886,GO:0007155,GO:0007268,GO:0007269,GO:0007399,GO:0007626,GO:0008021,GO:0008088,GO:0010468,GO:0014047,GO:0014051,GO:0035264,GO:0043197,GO:0045202,GO:0048471,GO:0048787,GO:0065003,GO:0098685,GO:0098978,GO:2000300	amyloid-beta binding|in utero embryonic development|nucleus|cytoplasm|Golgi apparatus|cytosol|plasma membrane|intracellular protein transport|cell adhesion|chemical synaptic transmission|neurotransmitter secretion|nervous system development|locomotory behavior|synaptic vesicle|axo-dendritic transport|regulation of gene expression|glutamate secretion|gamma-aminobutyric acid secretion|multicellular…
ENSBGRG00000000789	8	18982808	18983200	393	*	Exon (ENSBGRT00000001423/ENSBGRG00000000789, exon 6 of 10)	18914685	18992439	77755	1	ENSBGRT00000001423	68123	MLLT1	MLLT1 super elongation complex subunit [Source:HGNC Symbol%3BAcc:HGNC:7134]	GO:0005634,GO:0005737	nucleus|cytoplasm
ENSBGRG00000000790	3	116068856	116069006	151	*	Exon (ENSBGRT00000001434/ENSBGRG00000000790, exon 6 of 6)	116053661	116069006	15346	1	ENSBGRT00000001434	15195	NT5C1A	5'-nucleotidase%2C cytosolic IA [Source:HGNC Symbol%3BAcc:HGNC:17819]	GO:0000166,GO:0000287,GO:0005829,GO:0006195,GO:0008253,GO:0009116,GO:0009128,GO:0046085,GO:0046135	nucleotide binding|magnesium ion binding|cytosol|purine nucleotide catabolic process|5'-nucleotidase activity|nucleoside metabolic process|purine nucleoside monophosphate catabolic process|adenosine metabolic process|pyrimidine nucleoside catabolic process	ko00230,ko00240,ko00760	Purine metabolism|Pyrimidine metabolism|Nicotinate and nicotinamide metabolism
ENSBGRG00000000803	3	64037820	64038160	341	*	3' UTR	63978628	64038160	59533	1	ENSBGRT00000001475	59192	LPAR3	lysophosphatidic acid receptor 3 [Source:HGNC Symbol%3BAcc:HGNC:14298]	GO:0000187,GO:0001965,GO:0004930,GO:0005543,GO:0005886,GO:0005887,GO:0007186,GO:0007187,GO:0007204,GO:0007268,GO:0008289,GO:0030424,GO:0032060,GO:0048672,GO:0051482,GO:0051928,GO:0070915	activation of MAPK activity|G-protein alpha-subunit binding|G protein-coupled receptor activity|phospholipid binding|plasma membrane|integral component of plasma membrane|G protein-coupled receptor signaling pathway|G protein-coupled receptor signaling pathway, coupled to cyclic nucleotide second messenger|positive regulation of cytosolic calcium ion concentration|chemical synaptic transmission|l…	ko04015,ko04072,ko04080,ko04151,ko05200	Rap1 signaling pathway|Phospholipase D signaling pathway|Neuroactive ligand-receptor interaction|PI3K-Akt signaling pathway|Pathways in cancer
ENSBGRG00000000804	7	10014808	10016005	1198	*	Exon (ENSBGRT00000001662/ENSBGRG00000000804, exon 24 of 27)	9950702	10017190	66489	1	ENSBGRT00000001662	64106	PTK2B	protein tyrosine kinase 2 beta [Source:HGNC Symbol%3BAcc:HGNC:9612]	GO:0000165,GO:0001525,GO:0001556,GO:0001666,GO:0001954,GO:0002040,GO:0002250,GO:0002315,GO:0004683,GO:0004713,GO:0004715,GO:0004972,GO:0005524,GO:0005634,GO:0005737,GO:0005829,GO:0005856,GO:0005925,GO:0005938,GO:0006468,GO:0006915,GO:0006968,GO:0006970,GO:0007165,GO:0007166,GO:0007172,GO:0007173,GO:0007204,GO:0007229,GO:0008022,GO:0008284,GO:0008285,GO:0008360,GO:0009612,GO:0009725,GO:0009749,GO:…	MAPK cascade|angiogenesis|oocyte maturation|response to hypoxia|positive regulation of cell-matrix adhesion|sprouting angiogenesis|adaptive immune response|marginal zone B cell differentiation|calmodulin-dependent protein kinase activity|protein tyrosine kinase activity|non-membrane spanning protein tyrosine kinase activity|NMDA glutamate receptor activity|ATP binding|nucleus|cytoplasm|cytosol|cy…
ENSBGRG00000000804	7	10005548	10009714	4167	*	Exon (ENSBGRT00000001662/ENSBGRG00000000804, exon 21 of 27)	9950702	10017190	66489	1	ENSBGRT00000001662	54846	PTK2B	protein tyrosine kinase 2 beta [Source:HGNC Symbol%3BAcc:HGNC:9612]	GO:0000165,GO:0001525,GO:0001556,GO:0001666,GO:0001954,GO:0002040,GO:0002250,GO:0002315,GO:0004683,GO:0004713,GO:0004715,GO:0004972,GO:0005524,GO:0005634,GO:0005737,GO:0005829,GO:0005856,GO:0005925,GO:0005938,GO:0006468,GO:0006915,GO:0006968,GO:0006970,GO:0007165,GO:0007166,GO:0007172,GO:0007173,GO:0007204,GO:0007229,GO:0008022,GO:0008284,GO:0008285,GO:0008360,GO:0009612,GO:0009725,GO:0009749,GO:…	MAPK cascade|angiogenesis|oocyte maturation|response to hypoxia|positive regulation of cell-matrix adhesion|sprouting angiogenesis|adaptive immune response|marginal zone B cell differentiation|calmodulin-dependent protein kinase activity|protein tyrosine kinase activity|non-membrane spanning protein tyrosine kinase activity|NMDA glutamate receptor activity|ATP binding|nucleus|cytoplasm|cytosol|cy…
ENSBGRG00000000807	5	5031311	5034091	2781	*	3' UTR	5021151	5034141	12991	1	ENSBGRT00000001485	10160	DDX47	DEAD-box helicase 47 [Source:HGNC Symbol%3BAcc:HGNC:18682]	GO:0003723,GO:0004386,GO:0005524,GO:0005730,GO:0006364,GO:0006397,GO:0008380,GO:0008625	RNA binding|helicase activity|ATP binding|nucleolus|rRNA processing|mRNA processing|RNA splicing|extrinsic apoptotic signaling pathway via death domain receptors
ENSBGRG00000000812	3	131565243	131565392	150	*	3' UTR	131482735	131565889	83155	1	ENSBGRT00000001713	82508	SNED1	sushi%2C nidogen and EGF like domains 1 [Source:HGNC Symbol%3BAcc:HGNC:24696]	GO:0003964,GO:0006310,GO:0009036,GO:0032197,GO:0032199,GO:0046872,GO:0090305	RNA-directed DNA polymerase activity|DNA recombination|type II site-specific deoxyribonuclease activity|transposition, RNA-mediated|reverse transcription involved in RNA-mediated transposition|metal ion binding|nucleic acid phosphodiester bond hydrolysis
ENSBGRG00000000813	1	159044597	159058748	14152	*	Exon (ENSBGRT00000001486/ENSBGRG00000000813, exon 3 of 38)	159041380	159063428	22049	1	ENSBGRT00000001486	3217	COL6A1	collagen type VI alpha 1 chain [Source:HGNC Symbol%3BAcc:HGNC:2211]	GO:0001649,GO:0003429,GO:0005576,GO:0005589,GO:0005615,GO:0005765,GO:0005788,GO:0007155,GO:0016020,GO:0030020,GO:0030198,GO:0031012,GO:0032991,GO:0035987,GO:0042383,GO:0048407,GO:0062023,GO:0070062,GO:0070208,GO:0071230	osteoblast differentiation|growth plate cartilage chondrocyte morphogenesis|extracellular region|collagen type VI trimer|extracellular space|lysosomal membrane|endoplasmic reticulum lumen|cell adhesion|membrane|extracellular matrix structural constituent conferring tensile strength|extracellular matrix organization|extracellular matrix|protein-containing complex|endodermal cell differentiation|sa…	ko04151,ko04510,ko04512,ko04974,ko05165	PI3K-Akt signaling pathway|Focal adhesion|ECM-receptor interaction|Protein digestion and absorption|Human papillomavirus infection
ENSBGRG00000000813	1	159063279	159063428	150	*	Exon (ENSBGRT00000001486/ENSBGRG00000000813, exon 38 of 38)	159041380	159063428	22049	1	ENSBGRT00000001486	21899	COL6A1	collagen type VI alpha 1 chain [Source:HGNC Symbol%3BAcc:HGNC:2211]	GO:0001649,GO:0003429,GO:0005576,GO:0005589,GO:0005615,GO:0005765,GO:0005788,GO:0007155,GO:0016020,GO:0030020,GO:0030198,GO:0031012,GO:0032991,GO:0035987,GO:0042383,GO:0048407,GO:0062023,GO:0070062,GO:0070208,GO:0071230	osteoblast differentiation|growth plate cartilage chondrocyte morphogenesis|extracellular region|collagen type VI trimer|extracellular space|lysosomal membrane|endoplasmic reticulum lumen|cell adhesion|membrane|extracellular matrix structural constituent conferring tensile strength|extracellular matrix organization|extracellular matrix|protein-containing complex|endodermal cell differentiation|sa…	ko04151,ko04510,ko04512,ko04974,ko05165	PI3K-Akt signaling pathway|Focal adhesion|ECM-receptor interaction|Protein digestion and absorption|Human papillomavirus infection
ENSBGRG00000000813	1	159062930	159063129	200	*	Exon (ENSBGRT00000001486/ENSBGRG00000000813, exon 38 of 38)	159041380	159063428	22049	1	ENSBGRT00000001486	21550	COL6A1	collagen type VI alpha 1 chain [Source:HGNC Symbol%3BAcc:HGNC:2211]	GO:0001649,GO:0003429,GO:0005576,GO:0005589,GO:0005615,GO:0005765,GO:0005788,GO:0007155,GO:0016020,GO:0030020,GO:0030198,GO:0031012,GO:0032991,GO:0035987,GO:0042383,GO:0048407,GO:0062023,GO:0070062,GO:0070208,GO:0071230	osteoblast differentiation|growth plate cartilage chondrocyte morphogenesis|extracellular region|collagen type VI trimer|extracellular space|lysosomal membrane|endoplasmic reticulum lumen|cell adhesion|membrane|extracellular matrix structural constituent conferring tensile strength|extracellular matrix organization|extracellular matrix|protein-containing complex|endodermal cell differentiation|sa…	ko04151,ko04510,ko04512,ko04974,ko05165	PI3K-Akt signaling pathway|Focal adhesion|ECM-receptor interaction|Protein digestion and absorption|Human papillomavirus infection
ENSBGRG00000000816	2	81890817	81918054	27238	*	3' UTR	81780739	81902507	121769	1	ENSBGRT00000001594	110078	RAB3GAP1	RAB3 GTPase activating protein catalytic subunit 1 [Source:HGNC Symbol%3BAcc:HGNC:17063]	GO:0005085,GO:0005096,GO:0005789,GO:0005794,GO:0005811,GO:0005829,GO:0007420,GO:0010628,GO:0017137,GO:0021854,GO:0032991,GO:0034389,GO:0043010,GO:0043087,GO:0043547,GO:0048172,GO:0060079,GO:0060325,GO:0061646,GO:0070062,GO:0071782,GO:0097051,GO:0098794,GO:1903061,GO:1903233,GO:1903373,GO:2000786	guanyl-nucleotide exchange factor activity|GTPase activator activity|endoplasmic reticulum membrane|Golgi apparatus|lipid droplet|cytosol|brain development|positive regulation of gene expression|Rab GTPase binding|hypothalamus development|protein-containing complex|lipid droplet organization|camera-type eye development|regulation of GTPase activity|positive regulation of GTPase activity|regulatio…
ENSBGRG00000000816	2	81876133	81884937	8805	*	Exon (ENSBGRT00000001594/ENSBGRG00000000816, exon 17 of 25)	81780739	81902507	121769	1	ENSBGRT00000001594	95394	RAB3GAP1	RAB3 GTPase activating protein catalytic subunit 1 [Source:HGNC Symbol%3BAcc:HGNC:17063]	GO:0005085,GO:0005096,GO:0005789,GO:0005794,GO:0005811,GO:0005829,GO:0007420,GO:0010628,GO:0017137,GO:0021854,GO:0032991,GO:0034389,GO:0043010,GO:0043087,GO:0043547,GO:0048172,GO:0060079,GO:0060325,GO:0061646,GO:0070062,GO:0071782,GO:0097051,GO:0098794,GO:1903061,GO:1903233,GO:1903373,GO:2000786	guanyl-nucleotide exchange factor activity|GTPase activator activity|endoplasmic reticulum membrane|Golgi apparatus|lipid droplet|cytosol|brain development|positive regulation of gene expression|Rab GTPase binding|hypothalamus development|protein-containing complex|lipid droplet organization|camera-type eye development|regulation of GTPase activity|positive regulation of GTPase activity|regulatio…
ENSBGRG00000000817	1	84005575	84014614	9040	*	Exon (ENSBGRT00000001541/ENSBGRG00000000817, exon 7 of 15)	83845662	84036378	190717	1	ENSBGRT00000001541	159913	P3H2	prolyl 3-hydroxylase 2 [Source:HGNC Symbol%3BAcc:HGNC:19317]	GO:0003964,GO:0006310,GO:0009036,GO:0032197,GO:0032199,GO:0046872,GO:0090305	RNA-directed DNA polymerase activity|DNA recombination|type II site-specific deoxyribonuclease activity|transposition, RNA-mediated|reverse transcription involved in RNA-mediated transposition|metal ion binding|nucleic acid phosphodiester bond hydrolysis
ENSBGRG00000000817	1	83984936	83987278	2343	*	Exon (ENSBGRT00000001541/ENSBGRG00000000817, exon 2 of 15)	83845662	84036378	190717	1	ENSBGRT00000001541	139274	P3H2	prolyl 3-hydroxylase 2 [Source:HGNC Symbol%3BAcc:HGNC:19317]	GO:0003964,GO:0006310,GO:0009036,GO:0032197,GO:0032199,GO:0046872,GO:0090305	RNA-directed DNA polymerase activity|DNA recombination|type II site-specific deoxyribonuclease activity|transposition, RNA-mediated|reverse transcription involved in RNA-mediated transposition|metal ion binding|nucleic acid phosphodiester bond hydrolysis
ENSBGRG00000000827	5	124689048	124699523	10476	*	5' UTR	124699096	124715866	16771	1	ENSBGRT00000001558	0	RIBC2	RIB43A domain with coiled-coils 2 [Source:HGNC Symbol%3BAcc:HGNC:13241]
ENSBGRG00000000827	5	124709717	124712367	2651	*	Exon (ENSBGRT00000001558/ENSBGRG00000000827, exon 5 of 7)	124699096	124715866	16771	1	ENSBGRT00000001558	10621	RIBC2	RIB43A domain with coiled-coils 2 [Source:HGNC Symbol%3BAcc:HGNC:13241]
ENSBGRG00000000831	2	32963559	32964058	500	*	Exon (ENSBGRT00000001618/ENSBGRG00000000831, exon 1 of 20)	32944762	32964058	19297	2	ENSBGRT00000001618	0	TTLL4	tubulin tyrosine ligase like 4 [Source:HGNC Symbol%3BAcc:HGNC:28976]	GO:0005524,GO:0005829,GO:0005874,GO:0005929,GO:0015631,GO:0018095,GO:0018200,GO:0070739,GO:0070740	ATP binding|cytosol|microtubule|cilium|tubulin binding|protein polyglutamylation|peptidyl-glutamic acid modification|protein-glutamic acid ligase activity|tubulin-glutamic acid ligase activity
ENSBGRG00000000831	2	32962235	32962834	600	*	Exon (ENSBGRT00000001618/ENSBGRG00000000831, exon 2 of 20)	32944762	32964058	19297	2	ENSBGRT00000001618	1224	TTLL4	tubulin tyrosine ligase like 4 [Source:HGNC Symbol%3BAcc:HGNC:28976]	GO:0005524,GO:0005829,GO:0005874,GO:0005929,GO:0015631,GO:0018095,GO:0018200,GO:0070739,GO:0070740	ATP binding|cytosol|microtubule|cilium|tubulin binding|protein polyglutamylation|peptidyl-glutamic acid modification|protein-glutamic acid ligase activity|tubulin-glutamic acid ligase activity
ENSBGRG00000000833	3	64224156	64233470	9315	*	Exon (ENSBGRT00000001502/ENSBGRG00000000833, exon 5 of 11)	64180116	64238076	57961	1	ENSBGRT00000001502	44040	SSX2IP	SSX family member 2 interacting protein [Source:HGNC Symbol%3BAcc:HGNC:16509]	GO:0003964,GO:0006310,GO:0009036,GO:0032197,GO:0032199,GO:0046872,GO:0090305	RNA-directed DNA polymerase activity|DNA recombination|type II site-specific deoxyribonuclease activity|transposition, RNA-mediated|reverse transcription involved in RNA-mediated transposition|metal ion binding|nucleic acid phosphodiester bond hydrolysis
ENSBGRG00000000834	4	52624479	52631572	7094	*	Exon (ENSBGRT00000001949/ENSBGRG00000000834, exon 5 of 25)	52614302	52690684	76383	1	ENSBGRT00000001949	10177	STK31	serine/threonine kinase 31 [Source:HGNC Symbol%3BAcc:HGNC:11407]	GO:0001669,GO:0004518,GO:0004674,GO:0005524,GO:0005634,GO:0005737,GO:0006401	acrosomal vesicle|nuclease activity|protein serine/threonine kinase activity|ATP binding|nucleus|cytoplasm|RNA catabolic process	ko05168	Herpes simplex virus 1 infection
ENSBGRG00000000834	4	52690480	52690679	200	*	Exon (ENSBGRT00000001949/ENSBGRG00000000834, exon 24 of 25)	52614302	52690684	76383	1	ENSBGRT00000001949	76178	STK31	serine/threonine kinase 31 [Source:HGNC Symbol%3BAcc:HGNC:11407]	GO:0001669,GO:0004518,GO:0004674,GO:0005524,GO:0005634,GO:0005737,GO:0006401	acrosomal vesicle|nuclease activity|protein serine/threonine kinase activity|ATP binding|nucleus|cytoplasm|RNA catabolic process	ko05168	Herpes simplex virus 1 infection
ENSBGRG00000000834	4	52640973	52653575	12603	*	Exon (ENSBGRT00000001949/ENSBGRG00000000834, exon 11 of 25)	52614302	52690684	76383	1	ENSBGRT00000001949	26671	STK31	serine/threonine kinase 31 [Source:HGNC Symbol%3BAcc:HGNC:11407]	GO:0001669,GO:0004518,GO:0004674,GO:0005524,GO:0005634,GO:0005737,GO:0006401	acrosomal vesicle|nuclease activity|protein serine/threonine kinase activity|ATP binding|nucleus|cytoplasm|RNA catabolic process	ko05168	Herpes simplex virus 1 infection
ENSBGRG00000000834	4	52654719	52657245	2527	*	Exon (ENSBGRT00000001949/ENSBGRG00000000834, exon 14 of 25)	52614302	52690684	76383	1	ENSBGRT00000001949	40417	STK31	serine/threonine kinase 31 [Source:HGNC Symbol%3BAcc:HGNC:11407]	GO:0001669,GO:0004518,GO:0004674,GO:0005524,GO:0005634,GO:0005737,GO:0006401	acrosomal vesicle|nuclease activity|protein serine/threonine kinase activity|ATP binding|nucleus|cytoplasm|RNA catabolic process	ko05168	Herpes simplex virus 1 infection
ENSBGRG00000000843	3	54518796	54538389	19594	*	5' UTR	54518364	54538389	20026	2	ENSBGRT00000001522	0	DR1	down-regulator of transcription 1 [Source:HGNC Symbol%3BAcc:HGNC:3017]	GO:0000122,GO:0001047,GO:0003714,GO:0005634,GO:0005671,GO:0006338,GO:0017025,GO:0017054,GO:0043966,GO:0045898,GO:0045944,GO:0046982,GO:0051123	negative regulation of transcription by RNA polymerase II|core promoter binding|transcription corepressor activity|nucleus|Ada2/Gcn5/Ada3 transcription activator complex|chromatin remodeling|TBP-class protein binding|negative cofactor 2 complex|histone H3 acetylation|regulation of RNA polymerase II transcriptional preinitiation complex assembly|positive regulation of transcription by RNA polymera…
ENSBGRG00000000846	5	110917328	110917618	291	*	Exon (ENSBGRT00000001510/ENSBGRT00000001510, exon 2 of 2)	110918612	110926987	8376	1	ENSBGRT00000001545	-994	LPAR5	lysophosphatidic acid receptor 5 [Source:HGNC Symbol%3BAcc:HGNC:13307]	GO:0000027,GO:0003723,GO:0005654,GO:0005730,GO:0006357,GO:0008284,GO:0009383,GO:0070475,GO:1901796	ribosomal large subunit assembly|RNA binding|nucleoplasm|nucleolus|regulation of transcription by RNA polymerase II|positive regulation of cell proliferation|rRNA (cytosine-C5-)-methyltransferase activity|rRNA base methylation|regulation of signal transduction by p53 class mediator
ENSBGRG00000000846	5	110926588	110926934	347	*	Exon (ENSBGRT00000001545/ENSBGRG00000000846, exon 15 of 16)	110918612	110926987	8376	1	ENSBGRT00000001545	7976	LPAR5	lysophosphatidic acid receptor 5 [Source:HGNC Symbol%3BAcc:HGNC:13307]	GO:0000027,GO:0003723,GO:0005654,GO:0005730,GO:0006357,GO:0008284,GO:0009383,GO:0070475,GO:1901796	ribosomal large subunit assembly|RNA binding|nucleoplasm|nucleolus|regulation of transcription by RNA polymerase II|positive regulation of cell proliferation|rRNA (cytosine-C5-)-methyltransferase activity|rRNA base methylation|regulation of signal transduction by p53 class mediator
ENSBGRG00000000847	3	107798247	107798397	151	*	Exon (ENSBGRT00000001539/ENSBGRG00000000847, exon 12 of 17)	107765529	107822986	57458	1	ENSBGRT00000001539	32718	STIL	STIL centriolar assembly protein [Source:HGNC Symbol%3BAcc:HGNC:10879]
ENSBGRG00000000847	3	107822488	107822837	350	*	Exon (ENSBGRT00000001539/ENSBGRG00000000847, exon 17 of 17)	107765529	107822986	57458	1	ENSBGRT00000001539	56959	STIL	STIL centriolar assembly protein [Source:HGNC Symbol%3BAcc:HGNC:10879]
ENSBGRG00000000847	3	107813142	107822388	9247	*	Exon (ENSBGRT00000001539/ENSBGRG00000000847, exon 16 of 17)	107765529	107822986	57458	1	ENSBGRT00000001539	47613	STIL	STIL centriolar assembly protein [Source:HGNC Symbol%3BAcc:HGNC:10879]
ENSBGRG00000000847	3	107798646	107799044	399	*	Exon (ENSBGRT00000001539/ENSBGRG00000000847, exon 12 of 17)	107765529	107822986	57458	1	ENSBGRT00000001539	33117	STIL	STIL centriolar assembly protein [Source:HGNC Symbol%3BAcc:HGNC:10879]
ENSBGRG00000000849	2	144195346	144197105	1760	*	Exon (ENSBGRT00000004305/ENSBGRG00000000849, exon 20 of 21)	144195346	144256301	60956	2	ENSBGRT00000004305	59196	BIN1	bridging integrator 1 [Source:HGNC Symbol%3BAcc:HGNC:1052]
ENSBGRG00000000850	5	47516702	47517978	1277	*	3' UTR	47515387	47518223	2837	1	ENSBGRT00000001540	1315	SUOX	sulfite oxidase [Source:HGNC Symbol%3BAcc:HGNC:11460]	GO:0005739,GO:0005758,GO:0005759,GO:0006790,GO:0008482,GO:0020037,GO:0030151,GO:0042128,GO:0043546,GO:0070221	mitochondrion|mitochondrial intermembrane space|mitochondrial matrix|sulfur compound metabolic process|sulfite oxidase activity|heme binding|molybdenum ion binding|nitrate assimilation|molybdopterin cofactor binding|sulfide oxidation, using sulfide:quinone oxidoreductase	ko00920	Sulfur metabolism
ENSBGRG00000000853	3	9042172	9042519	348	*	Exon (ENSBGRT00000001571/ENSBGRG00000000853, exon 1 of 9)	9039799	9042523	2725	2	ENSBGRT00000001571	4	USF1	upstream transcription factor 1 [Source:HGNC Symbol%3BAcc:HGNC:12593]	GO:0000432,GO:0001666,GO:0003705,GO:0005667,GO:0006366,GO:0009411,GO:0016589,GO:0019086,GO:0019901,GO:0032869,GO:0042803,GO:0042826,GO:0043425,GO:0043565,GO:0046982,GO:0048188,GO:0055088	positive regulation of transcription from RNA polymerase II promoter by glucose|response to hypoxia|transcription factor activity, RNA polymerase II distal enhancer sequence-specific binding|transcription factor complex|transcription by RNA polymerase II|response to UV|NURF complex|late viral transcription|protein kinase binding|cellular response to insulin stimulus|protein homodimerization activ…
ENSBGRG00000000857	8	21983288	21987295	4008	*	Exon (ENSBGRT00000001799/ENSBGRG00000000857, exon 5 of 9)	21964742	21987422	22681	1	ENSBGRT00000001799	18546	TLE2	TLE family member 2%2C transcriptional corepressor [Source:HGNC Symbol%3BAcc:HGNC:11838]	GO:0003714,GO:0005615,GO:0005634,GO:0005654,GO:0005667,GO:0005925,GO:0007165,GO:0009887,GO:0016055,GO:0016604,GO:0045892,GO:0070491,GO:0090090,GO:1904837	transcription corepressor activity|extracellular space|nucleus|nucleoplasm|transcription factor complex|focal adhesion|signal transduction|animal organ morphogenesis|Wnt signaling pathway|nuclear body|negative regulation of transcription, DNA-templated|repressing transcription factor binding|negative regulation of canonical Wnt signaling pathway|beta-catenin-TCF complex assembly
ENSBGRG00000000860	5	117030439	117030785	347	*	Exon (ENSBGRT00000001569/ENSBGRG00000000860, exon 8 of 8)	117030389	117055473	25085	2	ENSBGRT00000001569	24688	ATP6V1E1	ATPase H+ transporting V1 subunit E1 [Source:HGNC Symbol%3BAcc:HGNC:857]	GO:0003779,GO:0005634,GO:0005654,GO:0005819,GO:0005829,GO:0005886,GO:0005938,GO:0006887,GO:0007010,GO:0016709,GO:0030042,GO:0030496,GO:0042995,GO:0046872,GO:0055114,GO:0071949	actin binding|nucleus|nucleoplasm|spindle|cytosol|plasma membrane|cell cortex|exocytosis|cytoskeleton organization|oxidoreductase activity, acting on paired donors, with incorporation or reduction of molecular oxygen, NAD(P)H as one donor, and incorporation of one atom of oxygen|actin filament depolymerization|midbody|cell projection|metal ion binding|oxidation-reduction process|FAD binding
ENSBGRG00000000860	5	117031076	117055473	24398	*	5' UTR	117030389	117055473	25085	2	ENSBGRT00000001569	0	ATP6V1E1	ATPase H+ transporting V1 subunit E1 [Source:HGNC Symbol%3BAcc:HGNC:857]	GO:0003779,GO:0005634,GO:0005654,GO:0005819,GO:0005829,GO:0005886,GO:0005938,GO:0006887,GO:0007010,GO:0016709,GO:0030042,GO:0030496,GO:0042995,GO:0046872,GO:0055114,GO:0071949	actin binding|nucleus|nucleoplasm|spindle|cytosol|plasma membrane|cell cortex|exocytosis|cytoskeleton organization|oxidoreductase activity, acting on paired donors, with incorporation or reduction of molecular oxygen, NAD(P)H as one donor, and incorporation of one atom of oxygen|actin filament depolymerization|midbody|cell projection|metal ion binding|oxidation-reduction process|FAD binding
ENSBGRG00000000861	3	54697276	54713787	16512	*	Exon (ENSBGRT00000001574/ENSBGRG00000000861, exon 5 of 29)	54614437	54730177	115741	2	ENSBGRT00000001574	16390	CCDC18	coiled-coil domain containing 18 [Source:HGNC Symbol%3BAcc:HGNC:30370]	GO:0005634,GO:0005737	nucleus|cytoplasm
ENSBGRG00000000861	3	54618424	54630614	12191	*	Exon (ENSBGRT00000001574/ENSBGRG00000000861, exon 27 of 29)	54614437	54730177	115741	2	ENSBGRT00000001574	99563	CCDC18	coiled-coil domain containing 18 [Source:HGNC Symbol%3BAcc:HGNC:30370]	GO:0005634,GO:0005737	nucleus|cytoplasm
ENSBGRG00000000861	3	54649629	54650042	414	*	Exon (ENSBGRT00000001574/ENSBGRG00000000861, exon 20 of 29)	54614437	54730177	115741	2	ENSBGRT00000001574	80135	CCDC18	coiled-coil domain containing 18 [Source:HGNC Symbol%3BAcc:HGNC:30370]	GO:0005634,GO:0005737	nucleus|cytoplasm
ENSBGRG00000000861	3	54630713	54637543	6831	*	Exon (ENSBGRT00000001574/ENSBGRG00000000861, exon 26 of 29)	54614437	54730177	115741	2	ENSBGRT00000001574	92634	CCDC18	coiled-coil domain containing 18 [Source:HGNC Symbol%3BAcc:HGNC:30370]	GO:0005634,GO:0005737	nucleus|cytoplasm
ENSBGRG00000000862	1	90338583	90338780	198	*	Exon (ENSBGRT00000001629/ENSBGRG00000000862, exon 13 of 14)	90337559	90347878	10320	2	ENSBGRT00000001629	9098	DVL3	dishevelled segment polarity protein 3 [Source:HGNC Symbol%3BAcc:HGNC:3087]	GO:0000790,GO:0001934,GO:0002020,GO:0003007,GO:0003148,GO:0005102,GO:0005109,GO:0005737,GO:0005829,GO:0008013,GO:0030674,GO:0035556,GO:0035567,GO:0038031,GO:0043507,GO:0043547,GO:0045202,GO:0045893,GO:0046982,GO:0048365,GO:0050821,GO:0060070,GO:0060071,GO:0090103,GO:0090179,GO:0098978,GO:0150012,GO:1903827,GO:1904948,GO:1990909	nuclear chromatin|positive regulation of protein phosphorylation|protease binding|heart morphogenesis|outflow tract septum morphogenesis|signaling receptor binding|frizzled binding|cytoplasm|cytosol|beta-catenin binding|protein binding, bridging|intracellular signal transduction|non-canonical Wnt signaling pathway|non-canonical Wnt signaling pathway via JNK cascade|positive regulation of JUN kina…	ko04150,ko04310,ko04330,ko04390,ko04550,ko04916,ko04934,ko05010,ko05165,ko05200,ko05217,ko05224,ko05225,ko05226	mTOR signaling pathway|Wnt signaling pathway|Notch signaling pathway|Hippo signaling pathway|Signaling pathways regulating pluripotency of stem cells|Melanogenesis|Cushing syndrome|Alzheimer disease|Human papillomavirus infection|Pathways in cancer|Basal cell carcinoma|Breast cancer|Hepatocellular carcinoma|Gastric cancer
ENSBGRG00000000863	1	159211937	159216256	4320	*	Exon (ENSBGRT00000001699/ENSBGRG00000000863, exon 2 of 28)	159211124	159225575	14452	1	ENSBGRT00000001699	813	COL6A2	collagen type VI alpha 2 chain [Source:HGNC Symbol%3BAcc:HGNC:2212]	GO:0003429,GO:0005576,GO:0005581,GO:0005615,GO:0007155,GO:0009749,GO:0030020,GO:0031012,GO:0032991,GO:0042383,GO:0062023,GO:0070208	growth plate cartilage chondrocyte morphogenesis|extracellular region|collagen trimer|extracellular space|cell adhesion|response to glucose|extracellular matrix structural constituent conferring tensile strength|extracellular matrix|protein-containing complex|sarcolemma|collagen-containing extracellular matrix|protein heterotrimerization	ko04151,ko04510,ko04512,ko04974,ko05165	PI3K-Akt signaling pathway|Focal adhesion|ECM-receptor interaction|Protein digestion and absorption|Human papillomavirus infection
ENSBGRG00000000863	1	159217656	159220938	3283	*	Exon (ENSBGRT00000001699/ENSBGRG00000000863, exon 13 of 28)	159211124	159225575	14452	1	ENSBGRT00000001699	6532	COL6A2	collagen type VI alpha 2 chain [Source:HGNC Symbol%3BAcc:HGNC:2212]	GO:0003429,GO:0005576,GO:0005581,GO:0005615,GO:0007155,GO:0009749,GO:0030020,GO:0031012,GO:0032991,GO:0042383,GO:0062023,GO:0070208	growth plate cartilage chondrocyte morphogenesis|extracellular region|collagen trimer|extracellular space|cell adhesion|response to glucose|extracellular matrix structural constituent conferring tensile strength|extracellular matrix|protein-containing complex|sarcolemma|collagen-containing extracellular matrix|protein heterotrimerization	ko04151,ko04510,ko04512,ko04974,ko05165	PI3K-Akt signaling pathway|Focal adhesion|ECM-receptor interaction|Protein digestion and absorption|Human papillomavirus infection
ENSBGRG00000000864	3	99326522	99326721	200	*	3' UTR	99325078	99336488	11411	2	ENSBGRT00000001570	9767	BSND	barttin CLCNK type accessory beta subunit [Source:HGNC Symbol%3BAcc:HGNC:16512]	GO:0005247,GO:0005737,GO:0005886,GO:0005887,GO:0016323,GO:0017081,GO:0032991,GO:0034220	voltage-gated chloride channel activity|cytoplasm|plasma membrane|integral component of plasma membrane|basolateral plasma membrane|chloride channel regulator activity|protein-containing complex|ion transmembrane transport
ENSBGRG00000000866	1	62372136	62372482	347	*	Exon (ENSBGRT00000001714/ENSBGRG00000000919, exon 9 of 9)	62353778	62374443	20666	1	ENSBGRT00000001624	18358	GTPBP8	GTP binding protein 8 (putative) [Source:HGNC Symbol%3BAcc:HGNC:25007]	GO:0005525,GO:0005739,GO:0046872	GTP binding|mitochondrion|metal ion binding
ENSBGRG00000000867	5	47542733	47543378	646	*	Exon (ENSBGRT00000001617/ENSBGRG00000000867, exon 7 of 7)	47531463	47545412	13950	1	ENSBGRT00000001617	11270	IKZF4	IKAROS family zinc finger 4 [Source:HGNC Symbol%3BAcc:HGNC:13179]	GO:0000981,GO:0003700,GO:0005634,GO:0005654,GO:0008270,GO:0016604,GO:0019904,GO:0032991,GO:0043425,GO:0043565,GO:0044212,GO:0045892,GO:0045944,GO:0051260,GO:0051291	DNA-binding transcription factor activity, RNA polymerase II-specific|DNA-binding transcription factor activity|nucleus|nucleoplasm|zinc ion binding|nuclear body|protein domain specific binding|protein-containing complex|bHLH transcription factor binding|sequence-specific DNA binding|transcription regulatory region DNA binding|negative regulation of transcription, DNA-templated|positive regulatio…
ENSBGRG00000000870	5	76468113	76477587	9475	*	Exon (ENSBGRT00000001620/ENSBGRG00000000870, exon 1 of 17)	76462937	76477785	14849	2	ENSBGRT00000001620	198	DDX23	DEAD-box helicase 23 [Source:HGNC Symbol%3BAcc:HGNC:17347]	GO:0000354,GO:0000375,GO:0000398,GO:0003723,GO:0004004,GO:0005524,GO:0005634,GO:0005654,GO:0005682,GO:0005730,GO:0008380,GO:0070062,GO:0071013	cis assembly of pre-catalytic spliceosome|RNA splicing, via transesterification reactions|mRNA splicing, via spliceosome|RNA binding|ATP-dependent RNA helicase activity|ATP binding|nucleus|nucleoplasm|U5 snRNP|nucleolus|RNA splicing|extracellular exosome|catalytic step 2 spliceosome	ko03040	Spliceosome
ENSBGRG00000000870	5	76463631	76464359	729	*	Exon (ENSBGRT00000001620/ENSBGRG00000000870, exon 16 of 17)	76462937	76477785	14849	2	ENSBGRT00000001620	13426	DDX23	DEAD-box helicase 23 [Source:HGNC Symbol%3BAcc:HGNC:17347]	GO:0000354,GO:0000375,GO:0000398,GO:0003723,GO:0004004,GO:0005524,GO:0005634,GO:0005654,GO:0005682,GO:0005730,GO:0008380,GO:0070062,GO:0071013	cis assembly of pre-catalytic spliceosome|RNA splicing, via transesterification reactions|mRNA splicing, via spliceosome|RNA binding|ATP-dependent RNA helicase activity|ATP binding|nucleus|nucleoplasm|U5 snRNP|nucleolus|RNA splicing|extracellular exosome|catalytic step 2 spliceosome	ko03040	Spliceosome
ENSBGRG00000000870	5	76463185	76463532	348	*	3' UTR	76462937	76477785	14849	2	ENSBGRT00000001620	14253	DDX23	DEAD-box helicase 23 [Source:HGNC Symbol%3BAcc:HGNC:17347]	GO:0000354,GO:0000375,GO:0000398,GO:0003723,GO:0004004,GO:0005524,GO:0005634,GO:0005654,GO:0005682,GO:0005730,GO:0008380,GO:0070062,GO:0071013	cis assembly of pre-catalytic spliceosome|RNA splicing, via transesterification reactions|mRNA splicing, via spliceosome|RNA binding|ATP-dependent RNA helicase activity|ATP binding|nucleus|nucleoplasm|U5 snRNP|nucleolus|RNA splicing|extracellular exosome|catalytic step 2 spliceosome	ko03040	Spliceosome
ENSBGRG00000000873	3	107855984	107856434	451	*	Exon (ENSBGRT00000001583/ENSBGRG00000000873, exon 5 of 5)	107843167	107856434	13268	1	ENSBGRT00000001583	12817	TAL1	TAL bHLH transcription factor 1%2C erythroid differentiation factor [Source:HGNC Symbol%3BAcc:HGNC:11556]
ENSBGRG00000000874	1	45362654	45362852	199	*	3' UTR	45225139	45364143	139005	1	ENSBGRT00000001593	137515	CRYBG3	crystallin beta-gamma domain containing 3 [Source:HGNC Symbol%3BAcc:HGNC:34427]	GO:0030246,GO:0032991,GO:0051018	carbohydrate binding|protein-containing complex|protein kinase A binding
ENSBGRG00000000874	1	45284146	45284893	748	*	Exon (ENSBGRT00000001593/ENSBGRG00000000874, exon 5 of 23)	45225139	45364143	139005	1	ENSBGRT00000001593	59007	CRYBG3	crystallin beta-gamma domain containing 3 [Source:HGNC Symbol%3BAcc:HGNC:34427]	GO:0030246,GO:0032991,GO:0051018	carbohydrate binding|protein-containing complex|protein kinase A binding
ENSBGRG00000000874	1	45362705	45364043	1339	*	3' UTR	45225139	45364143	139005	1	ENSBGRT00000001593	137566	CRYBG3	crystallin beta-gamma domain containing 3 [Source:HGNC Symbol%3BAcc:HGNC:34427]	GO:0030246,GO:0032991,GO:0051018	carbohydrate binding|protein-containing complex|protein kinase A binding
ENSBGRG00000000874	1	45282663	45283897	1235	*	Exon (ENSBGRT00000001593/ENSBGRG00000000874, exon 4 of 23)	45225139	45364143	139005	1	ENSBGRT00000001593	57524	CRYBG3	crystallin beta-gamma domain containing 3 [Source:HGNC Symbol%3BAcc:HGNC:34427]	GO:0030246,GO:0032991,GO:0051018	carbohydrate binding|protein-containing complex|protein kinase A binding
ENSBGRG00000000874	1	45285092	45287583	2492	*	Exon (ENSBGRT00000001593/ENSBGRG00000000874, exon 5 of 23)	45225139	45364143	139005	1	ENSBGRT00000001593	59953	CRYBG3	crystallin beta-gamma domain containing 3 [Source:HGNC Symbol%3BAcc:HGNC:34427]	GO:0030246,GO:0032991,GO:0051018	carbohydrate binding|protein-containing complex|protein kinase A binding
ENSBGRG00000000874	1	45244321	45282513	38193	*	Exon (ENSBGRT00000001593/ENSBGRG00000000874, exon 2 of 23)	45225139	45364143	139005	1	ENSBGRT00000001593	19182	CRYBG3	crystallin beta-gamma domain containing 3 [Source:HGNC Symbol%3BAcc:HGNC:34427]	GO:0030246,GO:0032991,GO:0051018	carbohydrate binding|protein-containing complex|protein kinase A binding
ENSBGRG00000000876	6	97565007	97565299	293	*	Exon (ENSBGRT00000001590/ENSBGRG00000000876, exon 1 of 1)	97564327	97565493	1167	1	ENSBGRT00000001590	680	PDHA2	pyruvate dehydrogenase E1 alpha 2 subunit [Source:HGNC Symbol%3BAcc:HGNC:8807]	GO:0004738,GO:0004739,GO:0005730,GO:0005739,GO:0005759,GO:0006006,GO:0006086,GO:0006099,GO:0034604,GO:0043209,GO:0045254,GO:0061732	pyruvate dehydrogenase activity|pyruvate dehydrogenase (acetyl-transferring) activity|nucleolus|mitochondrion|mitochondrial matrix|glucose metabolic process|acetyl-CoA biosynthetic process from pyruvate|tricarboxylic acid cycle|pyruvate dehydrogenase (NAD+) activity|myelin sheath|pyruvate dehydrogenase complex|mitochondrial acetyl-CoA biosynthetic process from pyruvate	ko00010,ko00020,ko00620,ko04066,ko04922,ko05230	Glycolysis / Gluconeogenesis|Citrate cycle (TCA cycle)|Pyruvate metabolism|HIF-1 signaling pathway|Glucagon signaling pathway|Central carbon metabolism in cancer
ENSBGRG00000000876	6	97564667	97564910	244	*	Exon (ENSBGRT00000001590/ENSBGRG00000000876, exon 1 of 1)	97564327	97565493	1167	1	ENSBGRT00000001590	340	PDHA2	pyruvate dehydrogenase E1 alpha 2 subunit [Source:HGNC Symbol%3BAcc:HGNC:8807]	GO:0004738,GO:0004739,GO:0005730,GO:0005739,GO:0005759,GO:0006006,GO:0006086,GO:0006099,GO:0034604,GO:0043209,GO:0045254,GO:0061732	pyruvate dehydrogenase activity|pyruvate dehydrogenase (acetyl-transferring) activity|nucleolus|mitochondrion|mitochondrial matrix|glucose metabolic process|acetyl-CoA biosynthetic process from pyruvate|tricarboxylic acid cycle|pyruvate dehydrogenase (NAD+) activity|myelin sheath|pyruvate dehydrogenase complex|mitochondrial acetyl-CoA biosynthetic process from pyruvate	ko00010,ko00020,ko00620,ko04066,ko04922,ko05230	Glycolysis / Gluconeogenesis|Citrate cycle (TCA cycle)|Pyruvate metabolism|HIF-1 signaling pathway|Glucagon signaling pathway|Central carbon metabolism in cancer
ENSBGRG00000000880	5	117069062	117082516	13455	*	3' UTR	117068397	117122391	53995	2	ENSBGRT00000001616	39875	ATP6V1E1	ATPase H+ transporting V1 subunit E1 [Source:HGNC Symbol%3BAcc:HGNC:857]	GO:0003779,GO:0005634,GO:0005654,GO:0005819,GO:0005829,GO:0005886,GO:0005938,GO:0006887,GO:0007010,GO:0016709,GO:0030042,GO:0030496,GO:0042995,GO:0046872,GO:0055114,GO:0071949	actin binding|nucleus|nucleoplasm|spindle|cytosol|plasma membrane|cell cortex|exocytosis|cytoskeleton organization|oxidoreductase activity, acting on paired donors, with incorporation or reduction of molecular oxygen, NAD(P)H as one donor, and incorporation of one atom of oxygen|actin filament depolymerization|midbody|cell projection|metal ion binding|oxidation-reduction process|FAD binding
ENSBGRG00000000880	5	117099904	117103394	3491	*	Exon (ENSBGRT00000001616/ENSBGRG00000000880, exon 12 of 21)	117068397	117122391	53995	2	ENSBGRT00000001616	18997	ATP6V1E1	ATPase H+ transporting V1 subunit E1 [Source:HGNC Symbol%3BAcc:HGNC:857]	GO:0003779,GO:0005634,GO:0005654,GO:0005819,GO:0005829,GO:0005886,GO:0005938,GO:0006887,GO:0007010,GO:0016709,GO:0030042,GO:0030496,GO:0042995,GO:0046872,GO:0055114,GO:0071949	actin binding|nucleus|nucleoplasm|spindle|cytosol|plasma membrane|cell cortex|exocytosis|cytoskeleton organization|oxidoreductase activity, acting on paired donors, with incorporation or reduction of molecular oxygen, NAD(P)H as one donor, and incorporation of one atom of oxygen|actin filament depolymerization|midbody|cell projection|metal ion binding|oxidation-reduction process|FAD binding
ENSBGRG00000000880	5	117122192	117122391	200	*	5' UTR	117068397	117122391	53995	2	ENSBGRT00000001616	0	ATP6V1E1	ATPase H+ transporting V1 subunit E1 [Source:HGNC Symbol%3BAcc:HGNC:857]	GO:0003779,GO:0005634,GO:0005654,GO:0005819,GO:0005829,GO:0005886,GO:0005938,GO:0006887,GO:0007010,GO:0016709,GO:0030042,GO:0030496,GO:0042995,GO:0046872,GO:0055114,GO:0071949	actin binding|nucleus|nucleoplasm|spindle|cytosol|plasma membrane|cell cortex|exocytosis|cytoskeleton organization|oxidoreductase activity, acting on paired donors, with incorporation or reduction of molecular oxygen, NAD(P)H as one donor, and incorporation of one atom of oxygen|actin filament depolymerization|midbody|cell projection|metal ion binding|oxidation-reduction process|FAD binding
ENSBGRG00000000881	3	9047855	9048802	948	*	Exon (ENSBGRT00000001626/ENSBGRG00000000881, exon 13 of 13)	9047257	9066456	19200	2	ENSBGRT00000001626	17654	ARHGAP30	Rho GTPase activating protein 30 [Source:HGNC Symbol%3BAcc:HGNC:27414]	GO:0005096,GO:0005829,GO:0007264,GO:0031410,GO:0043231,GO:0051056	GTPase activator activity|cytosol|small GTPase mediated signal transduction|cytoplasmic vesicle|intracellular membrane-bounded organelle|regulation of small GTPase mediated signal transduction
ENSBGRG00000000882	2	56310661	56311261	601	*	Exon (ENSBGRT00000001831/ENSBGRG00000000882, exon 23 of 26)	56237576	56314065	76490	1	ENSBGRT00000001831	73085	PGAP1	post-GPI attachment to proteins inositol deacylase 1 [Source:HGNC Symbol%3BAcc:HGNC:25712]	GO:0005634,GO:0005737	nucleus|cytoplasm
ENSBGRG00000000885	8	5803831	5815801	11971	*	Exon (ENSBGRT00000001737/ENSBGRG00000000885, exon 1 of 24)	5803781	5837644	33864	1	ENSBGRT00000001737	50	UPF1	UPF1 RNA helicase and ATPase [Source:HGNC Symbol%3BAcc:HGNC:9962]	GO:0000184,GO:0000294,GO:0000784,GO:0000785,GO:0000932,GO:0000956,GO:0003682,GO:0003723,GO:0004004,GO:0004386,GO:0005524,GO:0005634,GO:0005654,GO:0005737,GO:0005829,GO:0006260,GO:0006281,GO:0006406,GO:0006449,GO:0008270,GO:0009048,GO:0016032,GO:0032201,GO:0032204,GO:0035145,GO:0042162,GO:0044530,GO:0044770,GO:0061014,GO:0061158,GO:0071044,GO:0071222,GO:0071347	nuclear-transcribed mRNA catabolic process, nonsense-mediated decay|nuclear-transcribed mRNA catabolic process, endonucleolytic cleavage-dependent decay|nuclear chromosome, telomeric region|chromatin|P-body|nuclear-transcribed mRNA catabolic process|chromatin binding|RNA binding|ATP-dependent RNA helicase activity|helicase activity|ATP binding|nucleus|nucleoplasm|cytoplasm|cytosol|DNA replication…	ko03013,ko03015	RNA transport|mRNA surveillance pathway
ENSBGRG00000000894	7	92653146	92673579	20434	*	Exon (ENSBGRT00000001632/ENSBGRG00000000894, exon 1 of 9)	92653146	92693535	40390	1	ENSBGRT00000001632	0	SNAPC3	small nuclear RNA activating complex polypeptide 3 [Source:HGNC Symbol%3BAcc:HGNC:11136]	GO:0003964,GO:0046872	RNA-directed DNA polymerase activity|metal ion binding
ENSBGRG00000000896	2	130103769	130103916	148	*	Exon (ENSBGRT00000001641/ENSBGRG00000000896, exon 2 of 5)	130101931	130104290	2360	2	ENSBGRT00000001641	374	PLEKHA3	pleckstrin homology domain containing A3 [Source:HGNC Symbol%3BAcc:HGNC:14338]			ko05410,ko05414	Hypertrophic cardiomyopathy (HCM)|Dilated cardiomyopathy (DCM)
ENSBGRG00000000897	3	20972196	20972909	714	*	3' UTR	20965815	20974443	8629	1	ENSBGRT00000001653	6381	ECM1	extracellular matrix protein 1 [Source:HGNC Symbol%3BAcc:HGNC:3153]
ENSBGRG00000000897	3	20965815	20966112	298	*	5' UTR	20965815	20974443	8629	1	ENSBGRT00000001653	0	ECM1	extracellular matrix protein 1 [Source:HGNC Symbol%3BAcc:HGNC:3153]
ENSBGRG00000000897	3	20965170	20966019	850	*	5' UTR	20965815	20974443	8629	1	ENSBGRT00000001653	0	ECM1	extracellular matrix protein 1 [Source:HGNC Symbol%3BAcc:HGNC:3153]
ENSBGRG00000000898	3	54748563	54751095	2533	*	Exon (ENSBGRT00000001696/ENSBGRG00000000898, exon 3 of 5)	54732959	54751273	18315	1	ENSBGRT00000001696	15604	TMED5	transmembrane p24 trafficking protein 5 [Source:HGNC Symbol%3BAcc:HGNC:24251]	GO:0005789,GO:0005793,GO:0005801,GO:0015031,GO:0016021,GO:0033116,GO:0070971,GO:0090161	endoplasmic reticulum membrane|endoplasmic reticulum-Golgi intermediate compartment|cis-Golgi network|protein transport|integral component of membrane|endoplasmic reticulum-Golgi intermediate compartment membrane|endoplasmic reticulum exit site|Golgi ribbon formation
ENSBGRG00000000900	8	81819436	81819585	150	*	3' UTR	81814063	81819585	5523	1	ENSBGRT00000001703	5373	CCNG1	cyclin G1 [Source:HGNC Symbol%3BAcc:HGNC:1592]	GO:0000079,GO:0000278,GO:0000307,GO:0005634,GO:0005737,GO:0006468,GO:0007088,GO:0008284,GO:0016538,GO:0019901,GO:0045787,GO:0051301	regulation of cyclin-dependent protein serine/threonine kinase activity|mitotic cell cycle|cyclin-dependent protein kinase holoenzyme complex|nucleus|cytoplasm|protein phosphorylation|regulation of mitotic nuclear division|positive regulation of cell proliferation|cyclin-dependent protein serine/threonine kinase regulator activity|protein kinase binding|positive regulation of cell cycle|cell divi…	ko04115,ko05206	p53 signaling pathway|MicroRNAs in cancer
ENSBGRG00000000910	4	17881801	17894851	13051	*	3' UTR	17817460	17895799	78340	1	ENSBGRT00000001664	64341	KDM7A	lysine demethylase 7A [Source:HGNC Symbol%3BAcc:HGNC:22224]	GO:0005506,GO:0005654,GO:0005730,GO:0008270,GO:0016706,GO:0030901,GO:0032454,GO:0033169,GO:0035064,GO:0035574,GO:0035575,GO:0045893,GO:0051864,GO:0070544,GO:0071557,GO:0071558	iron ion binding|nucleoplasm|nucleolus|zinc ion binding|oxidoreductase activity, acting on paired donors, with incorporation or reduction of molecular oxygen, 2-oxoglutarate as one donor, and incorporation of one atom each of oxygen into both donors|midbrain development|histone demethylase activity (H3-K9 specific)|histone H3-K9 demethylation|methylated histone binding|histone H4-K20 demethylatio…	ko05168	Herpes simplex virus 1 infection
ENSBGRG00000000918	2	33000653	33001052	400	*	Exon (ENSBGRT00000001706/ENSBGRG00000000918, exon 25 of 26)	32997417	33025959	28543	2	ENSBGRT00000001706	24907	STK36	serine/threonine kinase 36 [Source:HGNC Symbol%3BAcc:HGNC:17209]	GO:0003351,GO:0004674,GO:0005524,GO:0005634,GO:0005737,GO:0005829,GO:0006468,GO:0007228,GO:0007420,GO:0008134,GO:0009791,GO:0045880,GO:0046872,GO:0051090,GO:0060271	epithelial cilium movement|protein serine/threonine kinase activity|ATP binding|nucleus|cytoplasm|cytosol|protein phosphorylation|positive regulation of hh target transcription factor activity|brain development|transcription factor binding|post-embryonic development|positive regulation of smoothened signaling pathway|metal ion binding|regulation of DNA-binding transcription factor activity|cilium…	ko04341	Hedgehog signaling pathway - fly
ENSBGRG00000000918	2	33010371	33015431	5061	*	Exon (ENSBGRT00000001706/ENSBGRG00000000918, exon 10 of 26)	32997417	33025959	28543	2	ENSBGRT00000001706	10528	STK36	serine/threonine kinase 36 [Source:HGNC Symbol%3BAcc:HGNC:17209]	GO:0003351,GO:0004674,GO:0005524,GO:0005634,GO:0005737,GO:0005829,GO:0006468,GO:0007228,GO:0007420,GO:0008134,GO:0009791,GO:0045880,GO:0046872,GO:0051090,GO:0060271	epithelial cilium movement|protein serine/threonine kinase activity|ATP binding|nucleus|cytoplasm|cytosol|protein phosphorylation|positive regulation of hh target transcription factor activity|brain development|transcription factor binding|post-embryonic development|positive regulation of smoothened signaling pathway|metal ion binding|regulation of DNA-binding transcription factor activity|cilium…	ko04341	Hedgehog signaling pathway - fly
ENSBGRG00000000918	2	33018425	33019446	1022	*	Exon (ENSBGRT00000001706/ENSBGRG00000000918, exon 7 of 26)	32997417	33025959	28543	2	ENSBGRT00000001706	6513	STK36	serine/threonine kinase 36 [Source:HGNC Symbol%3BAcc:HGNC:17209]	GO:0003351,GO:0004674,GO:0005524,GO:0005634,GO:0005737,GO:0005829,GO:0006468,GO:0007228,GO:0007420,GO:0008134,GO:0009791,GO:0045880,GO:0046872,GO:0051090,GO:0060271	epithelial cilium movement|protein serine/threonine kinase activity|ATP binding|nucleus|cytoplasm|cytosol|protein phosphorylation|positive regulation of hh target transcription factor activity|brain development|transcription factor binding|post-embryonic development|positive regulation of smoothened signaling pathway|metal ion binding|regulation of DNA-binding transcription factor activity|cilium…	ko04341	Hedgehog signaling pathway - fly
ENSBGRG00000000918	2	32998664	32998863	200	*	3' UTR	32997417	33025959	28543	2	ENSBGRT00000001706	27096	STK36	serine/threonine kinase 36 [Source:HGNC Symbol%3BAcc:HGNC:17209]	GO:0003351,GO:0004674,GO:0005524,GO:0005634,GO:0005737,GO:0005829,GO:0006468,GO:0007228,GO:0007420,GO:0008134,GO:0009791,GO:0045880,GO:0046872,GO:0051090,GO:0060271	epithelial cilium movement|protein serine/threonine kinase activity|ATP binding|nucleus|cytoplasm|cytosol|protein phosphorylation|positive regulation of hh target transcription factor activity|brain development|transcription factor binding|post-embryonic development|positive regulation of smoothened signaling pathway|metal ion binding|regulation of DNA-binding transcription factor activity|cilium…	ko04341	Hedgehog signaling pathway - fly
ENSBGRG00000000920	2	81929820	81935495	5676	*	Exon (ENSBGRT00000001708/ENSBGRG00000000920, exon 20 of 22)	81927085	82252657	325573	2	ENSBGRT00000001708	317162	ZRANB3	zinc finger RANBP2-type containing 3 [Source:HGNC Symbol%3BAcc:HGNC:25249]	GO:0003964,GO:0006310,GO:0009036,GO:0032197,GO:0032199,GO:0046872,GO:0090305	RNA-directed DNA polymerase activity|DNA recombination|type II site-specific deoxyribonuclease activity|transposition, RNA-mediated|reverse transcription involved in RNA-mediated transposition|metal ion binding|nucleic acid phosphodiester bond hydrolysis
ENSBGRG00000000920	2	81964310	81964509	200	*	Exon (ENSBGRT00000001708/ENSBGRG00000000920, exon 13 of 22)	81927085	82252657	325573	2	ENSBGRT00000001708	288148	ZRANB3	zinc finger RANBP2-type containing 3 [Source:HGNC Symbol%3BAcc:HGNC:25249]	GO:0003964,GO:0006310,GO:0009036,GO:0032197,GO:0032199,GO:0046872,GO:0090305	RNA-directed DNA polymerase activity|DNA recombination|type II site-specific deoxyribonuclease activity|transposition, RNA-mediated|reverse transcription involved in RNA-mediated transposition|metal ion binding|nucleic acid phosphodiester bond hydrolysis
ENSBGRG00000000921	1	90363280	90363796	517	*	3' UTR	90362131	90373575	11445	2	ENSBGRT00000001753	9779	EIF2B5	eukaryotic translation initiation factor 2B subunit epsilon [Source:HGNC Symbol%3BAcc:HGNC:3261]	GO:0001541,GO:0003743,GO:0005085,GO:0005634,GO:0005737,GO:0005829,GO:0005851,GO:0006413,GO:0009408,GO:0009749,GO:0014002,GO:0014003,GO:0034976,GO:0042552,GO:0043434,GO:0045948,GO:0048708,GO:0050852	ovarian follicle development|translation initiation factor activity|guanyl-nucleotide exchange factor activity|nucleus|cytoplasm|cytosol|eukaryotic translation initiation factor 2B complex|translational initiation|response to heat|response to glucose|astrocyte development|oligodendrocyte development|response to endoplasmic reticulum stress|myelination|response to peptide hormone|positive regulati…	ko03013,ko05168	RNA transport|Herpes simplex virus 1 infection
ENSBGRG00000000921	1	90365814	90366457	644	*	Exon (ENSBGRT00000001753/ENSBGRG00000000921, exon 10 of 17)	90362131	90373575	11445	2	ENSBGRT00000001753	7118	EIF2B5	eukaryotic translation initiation factor 2B subunit epsilon [Source:HGNC Symbol%3BAcc:HGNC:3261]	GO:0001541,GO:0003743,GO:0005085,GO:0005634,GO:0005737,GO:0005829,GO:0005851,GO:0006413,GO:0009408,GO:0009749,GO:0014002,GO:0014003,GO:0034976,GO:0042552,GO:0043434,GO:0045948,GO:0048708,GO:0050852	ovarian follicle development|translation initiation factor activity|guanyl-nucleotide exchange factor activity|nucleus|cytoplasm|cytosol|eukaryotic translation initiation factor 2B complex|translational initiation|response to heat|response to glucose|astrocyte development|oligodendrocyte development|response to endoplasmic reticulum stress|myelination|response to peptide hormone|positive regulati…	ko03013,ko05168	RNA transport|Herpes simplex virus 1 infection
ENSBGRG00000000922	4	97238557	97242921	4365	*	Exon (ENSBGRT00000001685/ENSBGRG00000000922, exon 3 of 10)	97113569	97248117	134549	1	ENSBGRT00000001685	124988	CDCA7L	cell division cycle associated 7 like [Source:HGNC Symbol%3BAcc:HGNC:30777]	GO:0003964,GO:0004519,GO:0006310,GO:0046872	RNA-directed DNA polymerase activity|endonuclease activity|DNA recombination|metal ion binding
ENSBGRG00000000925	7	92723068	92725440	2373	*	Exon (ENSBGRT00000001726/ENSBGRG00000000925, exon 3 of 15)	92699409	92743718	44310	2	ENSBGRT00000001726	18278	PSIP1	PC4 and SFRS1 interacting protein 1 [Source:HGNC Symbol%3BAcc:HGNC:9527]	GO:0003964,GO:0006310,GO:0009036,GO:0032197,GO:0032199,GO:0046872,GO:0090305	RNA-directed DNA polymerase activity|DNA recombination|type II site-specific deoxyribonuclease activity|transposition, RNA-mediated|reverse transcription involved in RNA-mediated transposition|metal ion binding|nucleic acid phosphodiester bond hydrolysis
ENSBGRG00000000925	7	92703494	92703694	201	*	Exon (ENSBGRT00000001682/ENSBGRG00000000925, exon 5 of 7)	92698966	92707632	8667	2	ENSBGRT00000001682	3938	PSIP1	PC4 and SFRS1 interacting protein 1 [Source:HGNC Symbol%3BAcc:HGNC:9527]	GO:0003964,GO:0006310,GO:0009036,GO:0032197,GO:0032199,GO:0046872,GO:0090305	RNA-directed DNA polymerase activity|DNA recombination|type II site-specific deoxyribonuclease activity|transposition, RNA-mediated|reverse transcription involved in RNA-mediated transposition|metal ion binding|nucleic acid phosphodiester bond hydrolysis
ENSBGRG00000000925	7	92703903	92712613	8711	*	5' UTR	92698966	92707632	8667	2	ENSBGRT00000001682	0	PSIP1	PC4 and SFRS1 interacting protein 1 [Source:HGNC Symbol%3BAcc:HGNC:9527]	GO:0003964,GO:0006310,GO:0009036,GO:0032197,GO:0032199,GO:0046872,GO:0090305	RNA-directed DNA polymerase activity|DNA recombination|type II site-specific deoxyribonuclease activity|transposition, RNA-mediated|reverse transcription involved in RNA-mediated transposition|metal ion binding|nucleic acid phosphodiester bond hydrolysis
ENSBGRG00000000932	5	117295059	117295256	198	*	Exon (ENSBGRT00000001751/ENSBGRG00000000932, exon 4 of 5)	117279154	117300426	21273	1	ENSBGRT00000001751	15905	TUBA8	tubulin alpha 8 [Source:HGNC Symbol%3BAcc:HGNC:12410]	GO:0000226,GO:0000278,GO:0003924,GO:0005200,GO:0005525,GO:0005737,GO:0005874,GO:0007017	microtubule cytoskeleton organization|mitotic cell cycle|GTPase activity|structural constituent of cytoskeleton|GTP binding|cytoplasm|microtubule|microtubule-based process	ko04145,ko04210,ko04530,ko04540,ko05010,ko05016,ko05130	Phagosome|Apoptosis|Tight junction|Gap junction|Alzheimer disease|Huntington disease|Pathogenic Escherichia coli infection
ENSBGRG00000000933	5	76482241	76482439	199	*	3' UTR	76480751	76489245	8495	2	ENSBGRT00000001720	6806	RND1	Rho family GTPase 1 [Source:HGNC Symbol%3BAcc:HGNC:18314]	GO:0003924,GO:0005102,GO:0005525,GO:0005737,GO:0005886,GO:0005912,GO:0005938,GO:0007015,GO:0007162,GO:0007266,GO:0008360,GO:0015629,GO:0016322,GO:0019901,GO:0030334,GO:0030950,GO:0032153,GO:0032956,GO:0043231,GO:0051017	GTPase activity|signaling receptor binding|GTP binding|cytoplasm|plasma membrane|adherens junction|cell cortex|actin filament organization|negative regulation of cell adhesion|Rho protein signal transduction|regulation of cell shape|actin cytoskeleton|neuron remodeling|protein kinase binding|regulation of cell migration|establishment or maintenance of actin cytoskeleton polarity|cell division sit…
ENSBGRG00000000937	5	5297354	5297553	200	*	3' UTR	5252302	5297653	45352	1	ENSBGRT00000001776	45052	FAM234B	family with sequence similarity 234 member B [Source:HGNC Symbol%3BAcc:HGNC:29288]	GO:0016021	integral component of membrane
ENSBGRG00000000941	3	9100636	9113555	12920	*	3' UTR	9100253	9113555	13303	2	ENSBGRT00000001738	0	PFDN2	prefoldin subunit 2 [Source:HGNC Symbol%3BAcc:HGNC:8867]	GO:0003964,GO:0004519,GO:0006310,GO:0046872	RNA-directed DNA polymerase activity|endonuclease activity|DNA recombination|metal ion binding
ENSBGRG00000000943	8	81833652	81833896	245	*	5' UTR	81828047	81834239	6193	2	ENSBGRT00000001731	343	NUDCD2	NudC domain containing 2 [Source:HGNC Symbol%3BAcc:HGNC:30535]	GO:0000777,GO:0000922,GO:0005622,GO:0005737,GO:0005815,GO:0006457,GO:0032502,GO:0051082	condensed chromosome kinetochore|spindle pole|intracellular|cytoplasm|microtubule organizing center|protein folding|developmental process|unfolded protein binding
ENSBGRG00000000944	8	13239852	13240002	151	*	Exon (ENSBGRT00000001734/ENSBGRG00000000944, exon 1 of 3)	13232653	13240002	7350	2	ENSBGRT00000001734	0	GIPC1	GIPC PDZ domain containing family member 1 [Source:HGNC Symbol%3BAcc:HGNC:1226]	GO:0000122,GO:0001671,GO:0003714,GO:0005730,GO:0005829,GO:0030544,GO:0051082,GO:0051085,GO:0051087,GO:0097201	negative regulation of transcription by RNA polymerase II|ATPase activator activity|transcription corepressor activity|nucleolus|cytosol|Hsp70 protein binding|unfolded protein binding|chaperone cofactor-dependent protein refolding|chaperone binding|negative regulation of transcription from RNA polymerase II promoter in response to stress	ko04141,ko05164	Protein processing in endoplasmic reticulum|Influenza A
ENSBGRG00000000944	8	13236121	13236270	150	*	3' UTR	13232653	13240002	7350	2	ENSBGRT00000001734	3732	GIPC1	GIPC PDZ domain containing family member 1 [Source:HGNC Symbol%3BAcc:HGNC:1226]	GO:0000122,GO:0001671,GO:0003714,GO:0005730,GO:0005829,GO:0030544,GO:0051082,GO:0051085,GO:0051087,GO:0097201	negative regulation of transcription by RNA polymerase II|ATPase activator activity|transcription corepressor activity|nucleolus|cytosol|Hsp70 protein binding|unfolded protein binding|chaperone cofactor-dependent protein refolding|chaperone binding|negative regulation of transcription from RNA polymerase II promoter in response to stress	ko04141,ko05164	Protein processing in endoplasmic reticulum|Influenza A
ENSBGRG00000000944	8	13236819	13237268	450	*	Exon (ENSBGRT00000001734/ENSBGRG00000000944, exon 2 of 3)	13232653	13240002	7350	2	ENSBGRT00000001734	2734	GIPC1	GIPC PDZ domain containing family member 1 [Source:HGNC Symbol%3BAcc:HGNC:1226]	GO:0000122,GO:0001671,GO:0003714,GO:0005730,GO:0005829,GO:0030544,GO:0051082,GO:0051085,GO:0051087,GO:0097201	negative regulation of transcription by RNA polymerase II|ATPase activator activity|transcription corepressor activity|nucleolus|cytosol|Hsp70 protein binding|unfolded protein binding|chaperone cofactor-dependent protein refolding|chaperone binding|negative regulation of transcription from RNA polymerase II promoter in response to stress	ko04141,ko05164	Protein processing in endoplasmic reticulum|Influenza A
ENSBGRG00000000944	8	13233601	13233751	151	*	3' UTR	13232653	13240002	7350	2	ENSBGRT00000001734	6251	GIPC1	GIPC PDZ domain containing family member 1 [Source:HGNC Symbol%3BAcc:HGNC:1226]	GO:0000122,GO:0001671,GO:0003714,GO:0005730,GO:0005829,GO:0030544,GO:0051082,GO:0051085,GO:0051087,GO:0097201	negative regulation of transcription by RNA polymerase II|ATPase activator activity|transcription corepressor activity|nucleolus|cytosol|Hsp70 protein binding|unfolded protein binding|chaperone cofactor-dependent protein refolding|chaperone binding|negative regulation of transcription from RNA polymerase II promoter in response to stress	ko04141,ko05164	Protein processing in endoplasmic reticulum|Influenza A
ENSBGRG00000000945	5	82991143	83026644	35502	*	Exon (ENSBGRT00000001733/ENSBGRG00000000945, exon 1 of 12)	82947750	83026742	78993	2	ENSBGRT00000001733	98	VEZT	vezatin%2C adherens junctions transmembrane protein [Source:HGNC Symbol%3BAcc:HGNC:18258]	GO:0005634,GO:0005737	nucleus|cytoplasm
ENSBGRG00000000945	5	82947799	82963435	15637	*	Exon (ENSBGRT00000001733/ENSBGRG00000000945, exon 8 of 12)	82947750	83026742	78993	2	ENSBGRT00000001733	63307	VEZT	vezatin%2C adherens junctions transmembrane protein [Source:HGNC Symbol%3BAcc:HGNC:18258]	GO:0005634,GO:0005737	nucleus|cytoplasm
ENSBGRG00000000948	5	76528733	76530170	1438	*	Exon (ENSBGRT00000001740/ENSBGRG00000000948, exon 4 of 9)	76522565	76534236	11672	1	ENSBGRT00000001740	6168	CCDC65	coiled-coil domain containing 65 [Source:HGNC Symbol%3BAcc:HGNC:29937]	GO:0003352,GO:0005930,GO:0031514,GO:0060285,GO:0070286	regulation of cilium movement|axoneme|motile cilium|cilium-dependent cell motility|axonemal dynein complex assembly
ENSBGRG00000000948	5	76524413	76528634	4222	*	Exon (ENSBGRT00000001740/ENSBGRG00000000948, exon 2 of 9)	76522565	76534236	11672	1	ENSBGRT00000001740	1848	CCDC65	coiled-coil domain containing 65 [Source:HGNC Symbol%3BAcc:HGNC:29937]	GO:0003352,GO:0005930,GO:0031514,GO:0060285,GO:0070286	regulation of cilium movement|axoneme|motile cilium|cilium-dependent cell motility|axonemal dynein complex assembly
ENSBGRG00000000948	5	76530889	76534236	3348	*	3' UTR	76522565	76534236	11672	1	ENSBGRT00000001740	8324	CCDC65	coiled-coil domain containing 65 [Source:HGNC Symbol%3BAcc:HGNC:29937]	GO:0003352,GO:0005930,GO:0031514,GO:0060285,GO:0070286	regulation of cilium movement|axoneme|motile cilium|cilium-dependent cell motility|axonemal dynein complex assembly
ENSBGRG00000000950	7	31160034	31169431	9398	*	Exon (ENSBGRT00000001820/ENSBGRG00000000950, exon 15 of 20)	31132640	31173748	41109	1	ENSBGRT00000001820	27394	SMC2	structural maintenance of chromosomes 2 [Source:HGNC Symbol%3BAcc:HGNC:14011]	GO:0003964,GO:0006310,GO:0009036,GO:0032197,GO:0032199,GO:0046872,GO:0090305	RNA-directed DNA polymerase activity|DNA recombination|type II site-specific deoxyribonuclease activity|transposition, RNA-mediated|reverse transcription involved in RNA-mediated transposition|metal ion binding|nucleic acid phosphodiester bond hydrolysis
ENSBGRG00000000950	7	31145325	31148709	3385	*	Exon (ENSBGRT00000001820/ENSBGRG00000000950, exon 8 of 20)	31132640	31173748	41109	1	ENSBGRT00000001820	12685	SMC2	structural maintenance of chromosomes 2 [Source:HGNC Symbol%3BAcc:HGNC:14011]	GO:0003964,GO:0006310,GO:0009036,GO:0032197,GO:0032199,GO:0046872,GO:0090305	RNA-directed DNA polymerase activity|DNA recombination|type II site-specific deoxyribonuclease activity|transposition, RNA-mediated|reverse transcription involved in RNA-mediated transposition|metal ion binding|nucleic acid phosphodiester bond hydrolysis
ENSBGRG00000000950	7	31141059	31142510	1452	*	Exon (ENSBGRT00000001820/ENSBGRG00000000950, exon 6 of 20)	31132640	31173748	41109	1	ENSBGRT00000001820	8419	SMC2	structural maintenance of chromosomes 2 [Source:HGNC Symbol%3BAcc:HGNC:14011]	GO:0003964,GO:0006310,GO:0009036,GO:0032197,GO:0032199,GO:0046872,GO:0090305	RNA-directed DNA polymerase activity|DNA recombination|type II site-specific deoxyribonuclease activity|transposition, RNA-mediated|reverse transcription involved in RNA-mediated transposition|metal ion binding|nucleic acid phosphodiester bond hydrolysis
ENSBGRG00000000950	7	31173467	31180055	6589	*	Exon (ENSBGRT00000001820/ENSBGRG00000000950, exon 19 of 20)	31132640	31173748	41109	1	ENSBGRT00000001820	40827	SMC2	structural maintenance of chromosomes 2 [Source:HGNC Symbol%3BAcc:HGNC:14011]	GO:0003964,GO:0006310,GO:0009036,GO:0032197,GO:0032199,GO:0046872,GO:0090305	RNA-directed DNA polymerase activity|DNA recombination|type II site-specific deoxyribonuclease activity|transposition, RNA-mediated|reverse transcription involved in RNA-mediated transposition|metal ion binding|nucleic acid phosphodiester bond hydrolysis
ENSBGRG00000000952	6	55625485	55655724	30240	*	Exon (ENSBGRT00000001743/ENSBGRG00000000952, exon 5 of 9)	55623859	55696965	73107	2	ENSBGRT00000001743	41241	SLAIN2	SLAIN motif family member 2 [Source:HGNC Symbol%3BAcc:HGNC:29282]			ko05168	Herpes simplex virus 1 infection
ENSBGRG00000000952	6	55669483	55696965	27483	*	Exon (ENSBGRT00000001771/ENSBGRT00000001771, exon 1 of 1)	55623859	55696965	73107	2	ENSBGRT00000001743	0	SLAIN2	SLAIN motif family member 2 [Source:HGNC Symbol%3BAcc:HGNC:29282]			ko05168	Herpes simplex virus 1 infection
ENSBGRG00000000955	1	45390005	45396779	6775	*	Exon (ENSBGRT00000001762/ENSBGRG00000000955, exon 2 of 12)	45361838	45400991	39154	2	ENSBGRT00000001762	4212	RIOX2	ribosomal oxygenase 2 [Source:HGNC Symbol%3BAcc:HGNC:19441]	GO:0005634,GO:0005737	nucleus|cytoplasm
ENSBGRG00000000957	3	54779755	54785498	5744	*	Exon (ENSBGRT00000001868/ENSBGRG00000000957, exon 10 of 15)	54775328	54856147	80820	2	ENSBGRT00000001868	70649	MTF2	metal response element binding transcription factor 2 [Source:HGNC Symbol%3BAcc:HGNC:29535]	GO:0003964,GO:0006310,GO:0009036,GO:0032197,GO:0032199,GO:0046872,GO:0090305	RNA-directed DNA polymerase activity|DNA recombination|type II site-specific deoxyribonuclease activity|transposition, RNA-mediated|reverse transcription involved in RNA-mediated transposition|metal ion binding|nucleic acid phosphodiester bond hydrolysis	ko05168	Herpes simplex virus 1 infection
ENSBGRG00000000957	3	54777508	54777904	397	*	3' UTR	54775328	54856147	80820	2	ENSBGRT00000001868	78243	MTF2	metal response element binding transcription factor 2 [Source:HGNC Symbol%3BAcc:HGNC:29535]	GO:0003964,GO:0006310,GO:0009036,GO:0032197,GO:0032199,GO:0046872,GO:0090305	RNA-directed DNA polymerase activity|DNA recombination|type II site-specific deoxyribonuclease activity|transposition, RNA-mediated|reverse transcription involved in RNA-mediated transposition|metal ion binding|nucleic acid phosphodiester bond hydrolysis	ko05168	Herpes simplex virus 1 infection
ENSBGRG00000000960	3	131569118	131569368	251	*	Exon (ENSBGRT00000001773/ENSBGRG00000000960, exon 4 of 5)	131569065	131575190	6126	2	ENSBGRT00000001773	5822	MTERF4	mitochondrial transcription termination factor 4 [Source:HGNC Symbol%3BAcc:HGNC:28785]	GO:0003690,GO:0005739,GO:0005759,GO:0005762,GO:0005829,GO:0006355,GO:0006390,GO:0006626,GO:0007507,GO:0019843,GO:0031167,GO:0032543,GO:0043010,GO:0061668	double-stranded DNA binding|mitochondrion|mitochondrial matrix|mitochondrial large ribosomal subunit|cytosol|regulation of transcription, DNA-templated|mitochondrial transcription|protein targeting to mitochondrion|heart development|rRNA binding|rRNA methylation|mitochondrial translation|camera-type eye development|mitochondrial ribosome assembly
ENSBGRG00000000962	3	21038087	21038385	299	*	Exon (ENSBGRT00000001770/ENSBGRG00000000962, exon 1 of 4)	21035651	21038385	2735	2	ENSBGRT00000001770	0	MCL1	MCL1 apoptosis regulator%2C BCL2 family member [Source:HGNC Symbol%3BAcc:HGNC:6943]			ko04151,ko04210,ko04630,ko05206	PI3K-Akt signaling pathway|Apoptosis|Jak-STAT signaling pathway|MicroRNAs in cancer
ENSBGRG00000000962	3	21036302	21036600	299	*	3' UTR	21035651	21038385	2735	2	ENSBGRT00000001770	1785	MCL1	MCL1 apoptosis regulator%2C BCL2 family member [Source:HGNC Symbol%3BAcc:HGNC:6943]			ko04151,ko04210,ko04630,ko05206	PI3K-Akt signaling pathway|Apoptosis|Jak-STAT signaling pathway|MicroRNAs in cancer
ENSBGRG00000000962	3	21037146	21037889	744	*	Exon (ENSBGRT00000001770/ENSBGRG00000000962, exon 1 of 4)	21035651	21038385	2735	2	ENSBGRT00000001770	496	MCL1	MCL1 apoptosis regulator%2C BCL2 family member [Source:HGNC Symbol%3BAcc:HGNC:6943]			ko04151,ko04210,ko04630,ko05206	PI3K-Akt signaling pathway|Apoptosis|Jak-STAT signaling pathway|MicroRNAs in cancer
ENSBGRG00000000965	3	9118696	9119938	1243	*	3' UTR	9113714	9121285	7572	1	ENSBGRT00000001789	4982	NIT1	nitrilase 1 [Source:HGNC Symbol%3BAcc:HGNC:7828]	GO:0005739,GO:0006807,GO:0016787	mitochondrion|nitrogen compound metabolic process|hydrolase activity
ENSBGRG00000000968	7	10028299	10028595	297	*	Exon (ENSBGRT00000001783/ENSBGRG00000000968, exon 5 of 6)	10025113	10041838	16726	2	ENSBGRT00000001783	13243	CHRNA2	cholinergic receptor nicotinic alpha 2 subunit [Source:HGNC Symbol%3BAcc:HGNC:1956]	GO:0005886,GO:0005887,GO:0005892,GO:0006811,GO:0007165,GO:0007268,GO:0015276,GO:0015464,GO:0016021,GO:0022848,GO:0030054,GO:0034220,GO:0042166,GO:0042391,GO:0043005,GO:0045202,GO:0045211,GO:0050877,GO:0051291	plasma membrane|integral component of plasma membrane|acetylcholine-gated channel complex|ion transport|signal transduction|chemical synaptic transmission|ligand-gated ion channel activity|acetylcholine receptor activity|integral component of membrane|acetylcholine-gated cation-selective channel activity|cell junction|ion transmembrane transport|acetylcholine binding|regulation of membrane potent…	ko04080	Neuroactive ligand-receptor interaction
ENSBGRG00000000969	4	17957078	17957225	148	*	Exon (ENSBGRT00000001765/ENSBGRG00000000969, exon 12 of 12)	17909141	17957225	48085	1	ENSBGRT00000001765	47937	PARP12	poly(ADP-ribose) polymerase family member 12 [Source:HGNC Symbol%3BAcc:HGNC:21919]	GO:0005634,GO:0005737	nucleus|cytoplasm
ENSBGRG00000000970	1	138011188	138023178	11991	*	Exon (ENSBGRT00000001804/ENSBGRG00000000970, exon 1 of 17)	138011188	138099742	88555	1	ENSBGRT00000001804	0	GK5	glycerol kinase 5 [Source:HGNC Symbol%3BAcc:HGNC:28635]	GO:0003964,GO:0006310,GO:0009036,GO:0032197,GO:0032199,GO:0046872,GO:0090305	RNA-directed DNA polymerase activity|DNA recombination|type II site-specific deoxyribonuclease activity|transposition, RNA-mediated|reverse transcription involved in RNA-mediated transposition|metal ion binding|nucleic acid phosphodiester bond hydrolysis	ko05168	Herpes simplex virus 1 infection
ENSBGRG00000000971	5	117348354	117348896	543	*	Exon (ENSBGRT00000001772/ENSBGRG00000000971, exon 2 of 2)	117345678	117348896	3219	1	ENSBGRT00000001772	2676	CDC42EP1	CDC42 effector protein 1 [Source:HGNC Symbol%3BAcc:HGNC:17014]	GO:0005737,GO:0005856,GO:0005886,GO:0007266,GO:0008360,GO:0012505,GO:0017049,GO:0030838,GO:0031274	cytoplasm|cytoskeleton|plasma membrane|Rho protein signal transduction|regulation of cell shape|endomembrane system|GTP-Rho binding|positive regulation of actin filament polymerization|positive regulation of pseudopodium assembly
ENSBGRG00000000971	5	117345678	117345826	149	*	Exon (ENSBGRT00000001772/ENSBGRG00000000971, exon 1 of 2)	117345678	117348896	3219	1	ENSBGRT00000001772	0	CDC42EP1	CDC42 effector protein 1 [Source:HGNC Symbol%3BAcc:HGNC:17014]	GO:0005737,GO:0005856,GO:0005886,GO:0007266,GO:0008360,GO:0012505,GO:0017049,GO:0030838,GO:0031274	cytoplasm|cytoskeleton|plasma membrane|Rho protein signal transduction|regulation of cell shape|endomembrane system|GTP-Rho binding|positive regulation of actin filament polymerization|positive regulation of pseudopodium assembly
ENSBGRG00000000973	5	83034050	83070769	36720	*	Exon (ENSBGRT00000001926/ENSBGRG00000000973, exon 2 of 21)	83027238	83134906	107669	1	ENSBGRT00000001926	6812	FGD6	FYVE%2C RhoGEF and PH domain containing 6 [Source:HGNC Symbol%3BAcc:HGNC:21740]	GO:0001726,GO:0005085,GO:0005089,GO:0005737,GO:0005794,GO:0005856,GO:0007010,GO:0008360,GO:0030027,GO:0030036,GO:0031267,GO:0035023,GO:0043087,GO:0046847,GO:0046872	ruffle|guanyl-nucleotide exchange factor activity|Rho guanyl-nucleotide exchange factor activity|cytoplasm|Golgi apparatus|cytoskeleton|cytoskeleton organization|regulation of cell shape|lamellipodium|actin cytoskeleton organization|small GTPase binding|regulation of Rho protein signal transduction|regulation of GTPase activity|filopodium assembly|metal ion binding
ENSBGRG00000000973	5	83127658	83132477	4820	*	Exon (ENSBGRT00000001926/ENSBGRG00000000973, exon 17 of 21)	83027238	83134906	107669	1	ENSBGRT00000001926	100420	FGD6	FYVE%2C RhoGEF and PH domain containing 6 [Source:HGNC Symbol%3BAcc:HGNC:21740]	GO:0001726,GO:0005085,GO:0005089,GO:0005737,GO:0005794,GO:0005856,GO:0007010,GO:0008360,GO:0030027,GO:0030036,GO:0031267,GO:0035023,GO:0043087,GO:0046847,GO:0046872	ruffle|guanyl-nucleotide exchange factor activity|Rho guanyl-nucleotide exchange factor activity|cytoplasm|Golgi apparatus|cytoskeleton|cytoskeleton organization|regulation of cell shape|lamellipodium|actin cytoskeleton organization|small GTPase binding|regulation of Rho protein signal transduction|regulation of GTPase activity|filopodium assembly|metal ion binding
ENSBGRG00000000973	5	83032417	83033951	1535	*	Exon (ENSBGRT00000001926/ENSBGRG00000000973, exon 2 of 21)	83027238	83134906	107669	1	ENSBGRT00000001926	5179	FGD6	FYVE%2C RhoGEF and PH domain containing 6 [Source:HGNC Symbol%3BAcc:HGNC:21740]	GO:0001726,GO:0005085,GO:0005089,GO:0005737,GO:0005794,GO:0005856,GO:0007010,GO:0008360,GO:0030027,GO:0030036,GO:0031267,GO:0035023,GO:0043087,GO:0046847,GO:0046872	ruffle|guanyl-nucleotide exchange factor activity|Rho guanyl-nucleotide exchange factor activity|cytoplasm|Golgi apparatus|cytoskeleton|cytoskeleton organization|regulation of cell shape|lamellipodium|actin cytoskeleton organization|small GTPase binding|regulation of Rho protein signal transduction|regulation of GTPase activity|filopodium assembly|metal ion binding
ENSBGRG00000000977	8	5846705	5854086	7382	*	Exon (ENSBGRT00000001828/ENSBGRG00000000977, exon 6 of 7)	5840886	5867299	26414	2	ENSBGRT00000001828	13213	UPF1	UPF1 RNA helicase and ATPase [Source:HGNC Symbol%3BAcc:HGNC:9962]	GO:0005125,GO:0005160,GO:0005615,GO:0008083,GO:0010862,GO:0030509,GO:0042981,GO:0043408,GO:0048468,GO:0060395	cytokine activity|transforming growth factor beta receptor binding|extracellular space|growth factor activity|positive regulation of pathway-restricted SMAD protein phosphorylation|BMP signaling pathway|regulation of apoptotic process|regulation of MAPK cascade|cell development|SMAD protein signal transduction
ENSBGRG00000000977	8	5845159	5845408	250	*	3' UTR	5840886	5867299	26414	2	ENSBGRT00000001828	21891	UPF1	UPF1 RNA helicase and ATPase [Source:HGNC Symbol%3BAcc:HGNC:9962]	GO:0005125,GO:0005160,GO:0005615,GO:0008083,GO:0010862,GO:0030509,GO:0042981,GO:0043408,GO:0048468,GO:0060395	cytokine activity|transforming growth factor beta receptor binding|extracellular space|growth factor activity|positive regulation of pathway-restricted SMAD protein phosphorylation|BMP signaling pathway|regulation of apoptotic process|regulation of MAPK cascade|cell development|SMAD protein signal transduction
ENSBGRG00000000977	8	5842882	5843031	150	*	3' UTR	5840886	5867299	26414	2	ENSBGRT00000001828	24268	UPF1	UPF1 RNA helicase and ATPase [Source:HGNC Symbol%3BAcc:HGNC:9962]	GO:0005125,GO:0005160,GO:0005615,GO:0008083,GO:0010862,GO:0030509,GO:0042981,GO:0043408,GO:0048468,GO:0060395	cytokine activity|transforming growth factor beta receptor binding|extracellular space|growth factor activity|positive regulation of pathway-restricted SMAD protein phosphorylation|BMP signaling pathway|regulation of apoptotic process|regulation of MAPK cascade|cell development|SMAD protein signal transduction
ENSBGRG00000000978	8	19276383	19281084	4702	*	Exon (ENSBGRT00000002048/ENSBGRG00000000978, exon 7 of 19)	19233268	19290876	57609	1	ENSBGRT00000002048	43115	RANBP3	RAN binding protein 3 [Source:HGNC Symbol%3BAcc:HGNC:9850]	GO:0005634,GO:0005643,GO:0005654,GO:0005737,GO:0005813,GO:0006611,GO:0008536,GO:0043547,GO:0070412	nucleus|nuclear pore|nucleoplasm|cytoplasm|centrosome|protein export from nucleus|Ran GTPase binding|positive regulation of GTPase activity|R-SMAD binding
ENSBGRG00000000982	2	82373561	82380035	6475	*	Exon (ENSBGRT00000001990/ENSBGRG00000000982, exon 15 of 25)	82326776	82430252	103477	1	ENSBGRT00000001990	46785	R3HDM1	R3H domain containing 1 [Source:HGNC Symbol%3BAcc:HGNC:9757]	GO:0003677,GO:0005634	DNA binding|nucleus
ENSBGRG00000000982	2	82359733	82363981	4249	*	Exon (ENSBGRT00000001990/ENSBGRG00000000982, exon 8 of 25)	82326776	82430252	103477	1	ENSBGRT00000001990	32957	R3HDM1	R3H domain containing 1 [Source:HGNC Symbol%3BAcc:HGNC:9757]	GO:0003677,GO:0005634	DNA binding|nucleus
ENSBGRG00000000982	2	82429355	82429903	549	*	3' UTR	82326776	82430252	103477	1	ENSBGRT00000001990	102579	R3HDM1	R3H domain containing 1 [Source:HGNC Symbol%3BAcc:HGNC:9757]	GO:0003677,GO:0005634	DNA binding|nucleus
ENSBGRG00000000983	3	64407773	64411540	3768	*	Exon (ENSBGRT00000001818/ENSBGRG00000000983, exon 1 of 9)	64394882	64411540	16659	2	ENSBGRT00000001818	0	RPF1	ribosome production factor 1 homolog [Source:HGNC Symbol%3BAcc:HGNC:30350]	GO:0000027,GO:0003723,GO:0005730,GO:0006364,GO:0030687,GO:0042134	ribosomal large subunit assembly|RNA binding|nucleolus|rRNA processing|preribosome, large subunit precursor|rRNA primary transcript binding	ko05168	Herpes simplex virus 1 infection
ENSBGRG00000000983	3	64395027	64395767	741	*	3' UTR	64394882	64411540	16659	2	ENSBGRT00000001818	15773	RPF1	ribosome production factor 1 homolog [Source:HGNC Symbol%3BAcc:HGNC:30350]	GO:0000027,GO:0003723,GO:0005730,GO:0006364,GO:0030687,GO:0042134	ribosomal large subunit assembly|RNA binding|nucleolus|rRNA processing|preribosome, large subunit precursor|rRNA primary transcript binding	ko05168	Herpes simplex virus 1 infection
ENSBGRG00000000984	6	55881152	55901182	20031	*	Exon (ENSBGRT00000001797/ENSBGRG00000000984, exon 5 of 18)	55759538	55941390	181853	1	ENSBGRT00000001797	121614	TEC	tec protein tyrosine kinase [Source:HGNC Symbol%3BAcc:HGNC:11719]	GO:0003964,GO:0006310,GO:0009036,GO:0032197,GO:0032199,GO:0046872,GO:0090305	RNA-directed DNA polymerase activity|DNA recombination|type II site-specific deoxyribonuclease activity|transposition, RNA-mediated|reverse transcription involved in RNA-mediated transposition|metal ion binding|nucleic acid phosphodiester bond hydrolysis
ENSBGRG00000000989	8	49456838	49468099	11262	*	Exon (ENSBGRT00000001807/ENSBGRG00000000989, exon 1 of 3)	49453216	49468148	14933	2	ENSBGRT00000001807	49	C5orf15	chromosome 5 open reading frame 15 [Source:HGNC Symbol%3BAcc:HGNC:20656]	GO:0016021	integral component of membrane
ENSBGRG00000000998	8	81852129	81861976	9848	*	Exon (ENSBGRT00000002304/ENSBGRG00000000998, exon 10 of 20)	81834260	81868983	34724	1	ENSBGRT00000002304	17869	HMMR	hyaluronan mediated motility receptor [Source:HGNC Symbol%3BAcc:HGNC:5012]	GO:0005634,GO:0005737	nucleus|cytoplasm	ko05168	Herpes simplex virus 1 infection
ENSBGRG00000000998	8	81847138	81850536	3399	*	Exon (ENSBGRT00000002304/ENSBGRG00000000998, exon 5 of 20)	81834260	81868983	34724	1	ENSBGRT00000002304	12878	HMMR	hyaluronan mediated motility receptor [Source:HGNC Symbol%3BAcc:HGNC:5012]	GO:0005634,GO:0005737	nucleus|cytoplasm	ko05168	Herpes simplex virus 1 infection
ENSBGRG00000000999	7	10122266	10122465	200	*	Exon (ENSBGRT00000001917/ENSBGRG00000001041, exon 2 of 2)	10063923	10154671	90749	1	ENSBGRT00000001863	58343	EPHX2	epoxide hydrolase 2 [Source:HGNC Symbol%3BAcc:HGNC:3402]	GO:0003899,GO:0005622,GO:0005635,GO:0016591,GO:0035556,GO:0043025,GO:0051685	DNA-directed 5'-3' RNA polymerase activity|intracellular|nuclear envelope|RNA polymerase II, holoenzyme|intracellular signal transduction|neuronal cell body|maintenance of ER location
ENSBGRG00000001001	4	65460495	65460692	198	*	Exon (ENSBGRT00000001842/ENSBGRG00000001001, exon 21 of 21)	65460495	65987610	527116	2	ENSBGRT00000001842	526918	ELMO1	engulfment and cell motility 1 [Source:HGNC Symbol%3BAcc:HGNC:16286]	GO:0003964,GO:0006310,GO:0009036,GO:0032197,GO:0032199,GO:0046872,GO:0090305	RNA-directed DNA polymerase activity|DNA recombination|type II site-specific deoxyribonuclease activity|transposition, RNA-mediated|reverse transcription involved in RNA-mediated transposition|metal ion binding|nucleic acid phosphodiester bond hydrolysis
ENSBGRG00000001002	2	33033553	33035479	1927	*	Exon (ENSBGRT00000001866/ENSBGRG00000001002, exon 8 of 10)	33026783	33035625	8843	1	ENSBGRT00000001866	6770	RNF25	ring finger protein 25 [Source:HGNC Symbol%3BAcc:HGNC:14662]	GO:0004842,GO:0005634,GO:0005829,GO:0016567,GO:0046872,GO:0051059,GO:0051092,GO:0061630	ubiquitin-protein transferase activity|nucleus|cytosol|protein ubiquitination|metal ion binding|NF-kappaB binding|positive regulation of NF-kappaB transcription factor activity|ubiquitin protein ligase activity
ENSBGRG00000001005	8	13252534	13282557	30024	*	5' UTR	13252639	13287680	35042	1	ENSBGRT00000001892	0	TECR	trans-2%2C3-enoyl-CoA reductase [Source:HGNC Symbol%3BAcc:HGNC:4551]	GO:0006694,GO:0016491,GO:0030176,GO:0030497,GO:0042761,GO:0102758	steroid biosynthetic process|oxidoreductase activity|integral component of endoplasmic reticulum membrane|fatty acid elongation|very long-chain fatty acid biosynthetic process|very-long-chain enoyl-CoA reductase activity	ko00062,ko01040	Fatty acid elongation|Biosynthesis of unsaturated fatty acids
ENSBGRG00000001008	3	21074512	21076279	1768	*	Exon (ENSBGRT00000001891/ENSBGRG00000001008, exon 1 of 5)	21069220	21075913	6694	2	ENSBGRT00000001891	0	ENSA	endosulfine alpha [Source:HGNC Symbol%3BAcc:HGNC:3360]	GO:0000086,GO:0000278,GO:0004864,GO:0005737,GO:0019212,GO:0019888,GO:0035308,GO:0051301,GO:0051721	G2/M transition of mitotic cell cycle|mitotic cell cycle|protein phosphatase inhibitor activity|cytoplasm|phosphatase inhibitor activity|protein phosphatase regulator activity|negative regulation of protein dephosphorylation|cell division|protein phosphatase 2A binding
ENSBGRG00000001009	5	117388903	117391757	2855	*	Exon (ENSBGRT00000001983/ENSBGRG00000001009, exon 5 of 17)	117381550	117401979	20430	1	ENSBGRT00000001983	7353	GGA1	golgi associated%2C gamma adaptin ear containing%2C ARF binding protein 1 [Source:HGNC Symbol%3BAcc:HGNC:17842]	GO:0005654,GO:0005794,GO:0006886,GO:0010008,GO:0016192,GO:0030131,GO:0030306,GO:0032991,GO:0043231,GO:0045732,GO:0046982,GO:1901998	nucleoplasm|Golgi apparatus|intracellular protein transport|endosome membrane|vesicle-mediated transport|clathrin adaptor complex|ADP-ribosylation factor binding|protein-containing complex|intracellular membrane-bounded organelle|positive regulation of protein catabolic process|protein heterodimerization activity|toxin transport	ko04142	Lysosome
ENSBGRG00000001009	5	117401737	117401979	243	*	Exon (ENSBGRT00000001983/ENSBGRG00000001009, exon 16 of 17)	117381550	117401979	20430	1	ENSBGRT00000001983	20187	GGA1	golgi associated%2C gamma adaptin ear containing%2C ARF binding protein 1 [Source:HGNC Symbol%3BAcc:HGNC:17842]	GO:0005654,GO:0005794,GO:0006886,GO:0010008,GO:0016192,GO:0030131,GO:0030306,GO:0032991,GO:0043231,GO:0045732,GO:0046982,GO:1901998	nucleoplasm|Golgi apparatus|intracellular protein transport|endosome membrane|vesicle-mediated transport|clathrin adaptor complex|ADP-ribosylation factor binding|protein-containing complex|intracellular membrane-bounded organelle|positive regulation of protein catabolic process|protein heterodimerization activity|toxin transport	ko04142	Lysosome
ENSBGRG00000001010	1	138273763	138300573	26811	*	5' UTR	138178384	138327719	149336	1	ENSBGRT00000001881	95379	TFDP2	transcription factor Dp-2 [Source:HGNC Symbol%3BAcc:HGNC:11751]	GO:0003964,GO:0006310,GO:0009036,GO:0032197,GO:0032199,GO:0046872,GO:0090305	RNA-directed DNA polymerase activity|DNA recombination|type II site-specific deoxyribonuclease activity|transposition, RNA-mediated|reverse transcription involved in RNA-mediated transposition|metal ion binding|nucleic acid phosphodiester bond hydrolysis
ENSBGRG00000001012	3	99536372	99537738	1367	*	Exon (ENSBGRT00000001849/ENSBGRG00000001012, exon 1 of 1)	99535786	99537738	1953	1	ENSBGRT00000001849	586	PARS2	prolyl-tRNA synthetase 2%2C mitochondrial [Source:HGNC Symbol%3BAcc:HGNC:30563]	GO:0004827,GO:0005524,GO:0005759,GO:0006433	proline-tRNA ligase activity|ATP binding|mitochondrial matrix|prolyl-tRNA aminoacylation	ko00970	Aminoacyl-tRNA biosynthesis
ENSBGRG00000001014	7	92804167	92831138	26972	*	Exon (ENSBGRT00000001860/ENSBGRG00000001014, exon 4 of 26)	92777166	93139866	362701	1	ENSBGRT00000001860	27001	CCDC171	coiled-coil domain containing 171 [Source:HGNC Symbol%3BAcc:HGNC:29828]	GO:0003964,GO:0046872	RNA-directed DNA polymerase activity|metal ion binding
ENSBGRG00000001017	2	130582046	130604123	22078	*	Exon (ENSBGRT00000001995/ENSBGRG00000001017, exon 5 of 25)	130446272	130691753	245482	2	ENSBGRT00000001995	87630	PLEKHA3	pleckstrin homology domain containing A3 [Source:HGNC Symbol%3BAcc:HGNC:14338]	GO:0003964,GO:0006310,GO:0009036,GO:0032197,GO:0032199,GO:0046872,GO:0090305	RNA-directed DNA polymerase activity|DNA recombination|type II site-specific deoxyribonuclease activity|transposition, RNA-mediated|reverse transcription involved in RNA-mediated transposition|metal ion binding|nucleic acid phosphodiester bond hydrolysis
ENSBGRG00000001017	2	130505511	130511111	5601	*	Exon (ENSBGRT00000001995/ENSBGRG00000001017, exon 12 of 25)	130446272	130691753	245482	2	ENSBGRT00000001995	180642	PLEKHA3	pleckstrin homology domain containing A3 [Source:HGNC Symbol%3BAcc:HGNC:14338]	GO:0003964,GO:0006310,GO:0009036,GO:0032197,GO:0032199,GO:0046872,GO:0090305	RNA-directed DNA polymerase activity|DNA recombination|type II site-specific deoxyribonuclease activity|transposition, RNA-mediated|reverse transcription involved in RNA-mediated transposition|metal ion binding|nucleic acid phosphodiester bond hydrolysis
ENSBGRG00000001019	3	9158185	9160982	2798	*	3' UTR	9129766	9158911	29146	1	ENSBGRT00000001876	28419	USP21	ubiquitin specific peptidase 21 [Source:HGNC Symbol%3BAcc:HGNC:12620]	GO:0005634,GO:0005737	nucleus|cytoplasm
ENSBGRG00000001022	3	99546350	99546828	479	*	3' UTR	99545958	99572006	26049	2	ENSBGRT00000001879	25178	TTC4	tetratricopeptide repeat domain 4 [Source:HGNC Symbol%3BAcc:HGNC:12394]
ENSBGRG00000001022	3	99556889	99570908	14020	*	Exon (ENSBGRT00000001879/ENSBGRG00000001022, exon 2 of 11)	99545958	99572006	26049	2	ENSBGRT00000001879	1098	TTC4	tetratricopeptide repeat domain 4 [Source:HGNC Symbol%3BAcc:HGNC:12394]
ENSBGRG00000001026	5	110934770	110943396	8627	*	5' UTR	110935470	110936584	1115	1	ENSBGRT00000001883	0	IFFO1	intermediate filament family orphan 1 [Source:HGNC Symbol%3BAcc:HGNC:24970]	GO:0005882	intermediate filament
ENSBGRG00000001028	6	55921101	55928454	7354	*	Exon (ENSBGRT00000001797/ENSBGRG00000000984, exon 11 of 18)	55923089	55924375	1287	2	ENSBGRT00000001885	0	TEC	tec protein tyrosine kinase [Source:HGNC Symbol%3BAcc:HGNC:11719]	GO:0003964,GO:0006310,GO:0009036,GO:0032197,GO:0032199,GO:0046872,GO:0090305	RNA-directed DNA polymerase activity|DNA recombination|type II site-specific deoxyribonuclease activity|transposition, RNA-mediated|reverse transcription involved in RNA-mediated transposition|metal ion binding|nucleic acid phosphodiester bond hydrolysis
ENSBGRG00000001029	2	56369012	56369668	657	*	Exon (ENSBGRT00000001903/ENSBGRG00000001029, exon 5 of 18)	56359260	56393944	34685	1	ENSBGRT00000001903	9752	GTF3C3	general transcription factor IIIC subunit 3 [Source:HGNC Symbol%3BAcc:HGNC:4666]	GO:0005634,GO:0005737	nucleus|cytoplasm
ENSBGRG00000001048	8	49622498	49627098	4601	*	3' UTR	49574438	49642599	68162	2	ENSBGRT00000001930	15501	VDAC1	voltage dependent anion channel 1 [Source:HGNC Symbol%3BAcc:HGNC:12669]	GO:0000122,GO:0000978,GO:0001227,GO:0003677,GO:0003700,GO:0005634,GO:0005667,GO:0005719,GO:0006355,GO:0006357,GO:0008013,GO:0016604,GO:0021915,GO:0030538,GO:0033153,GO:0042127,GO:0043565,GO:0044212,GO:0044336,GO:0046632,GO:0048557,GO:0048619,GO:0060070,GO:0071353	negative regulation of transcription by RNA polymerase II|RNA polymerase II proximal promoter sequence-specific DNA binding|DNA-binding transcription repressor activity, RNA polymerase II-specific|DNA binding|DNA-binding transcription factor activity|nucleus|transcription factor complex|nuclear euchromatin|regulation of transcription, DNA-templated|regulation of transcription by RNA polymerase II…	ko04310,ko04390,ko04520,ko04550,ko04916,ko04934,ko05132,ko05165,ko05200,ko05210,ko05213,ko05215,ko05216,ko05217,ko05221,ko05224,ko05225,ko05226,ko05412	Wnt signaling pathway|Hippo signaling pathway|Adherens junction|Signaling pathways regulating pluripotency of stem cells|Melanogenesis|Cushing syndrome|Salmonella infection|Human papillomavirus infection|Pathways in cancer|Colorectal cancer|Endometrial cancer|Prostate cancer|Thyroid cancer|Basal cell carcinoma|Acute myeloid leukemia|Breast cancer|Hepatocellular carcinoma|Gastric cancer|Arrhythmog…
ENSBGRG00000001050	3	131596668	131597861	1194	*	Exon (ENSBGRT00000002558/ENSBGRG00000001050, exon 10 of 18)	131581191	131612660	31470	2	ENSBGRT00000002558	14799	PASK	PAS domain containing serine/threonine kinase [Source:HGNC Symbol%3BAcc:HGNC:17270]	GO:0004674,GO:0005524,GO:0005634,GO:0005737,GO:0005829,GO:0006468,GO:0035091,GO:0035556,GO:0043576,GO:0045719,GO:0045727,GO:0046777,GO:0070092,GO:0097009	protein serine/threonine kinase activity|ATP binding|nucleus|cytoplasm|cytosol|protein phosphorylation|phosphatidylinositol binding|intracellular signal transduction|regulation of respiratory gaseous exchange|negative regulation of glycogen biosynthetic process|positive regulation of translation|protein autophosphorylation|regulation of glucagon secretion|energy homeostasis
ENSBGRG00000001054	4	97286360	97288693	2334	*	Exon (ENSBGRT00000001978/ENSBGRG00000001054, exon 73 of 84)	97248834	97652280	403447	2	ENSBGRT00000001978	363587	DNAH11	dynein axonemal heavy chain 11 [Source:HGNC Symbol%3BAcc:HGNC:2942]	GO:0005634,GO:0005737	nucleus|cytoplasm	ko05016	Huntington disease
ENSBGRG00000001054	4	97593539	97593991	453	*	Exon (ENSBGRT00000001978/ENSBGRG00000001054, exon 13 of 84)	97248834	97652280	403447	2	ENSBGRT00000001978	58289	DNAH11	dynein axonemal heavy chain 11 [Source:HGNC Symbol%3BAcc:HGNC:2942]	GO:0005634,GO:0005737	nucleus|cytoplasm	ko05016	Huntington disease
ENSBGRG00000001054	4	97301582	97306159	4578	*	Exon (ENSBGRT00000001978/ENSBGRG00000001054, exon 68 of 84)	97248834	97652280	403447	2	ENSBGRT00000001978	346121	DNAH11	dynein axonemal heavy chain 11 [Source:HGNC Symbol%3BAcc:HGNC:2942]	GO:0005634,GO:0005737	nucleus|cytoplasm	ko05016	Huntington disease
ENSBGRG00000001054	4	97583967	97585216	1250	*	Exon (ENSBGRT00000001978/ENSBGRG00000001054, exon 16 of 84)	97248834	97652280	403447	2	ENSBGRT00000001978	67064	DNAH11	dynein axonemal heavy chain 11 [Source:HGNC Symbol%3BAcc:HGNC:2942]	GO:0005634,GO:0005737	nucleus|cytoplasm	ko05016	Huntington disease
ENSBGRG00000001054	4	97578761	97583453	4693	*	Exon (ENSBGRT00000001978/ENSBGRG00000001054, exon 19 of 84)	97248834	97652280	403447	2	ENSBGRT00000001978	68827	DNAH11	dynein axonemal heavy chain 11 [Source:HGNC Symbol%3BAcc:HGNC:2942]	GO:0005634,GO:0005737	nucleus|cytoplasm	ko05016	Huntington disease
ENSBGRG00000001054	4	97565928	97571304	5377	*	Exon (ENSBGRT00000001978/ENSBGRG00000001054, exon 22 of 84)	97248834	97652280	403447	2	ENSBGRT00000001978	80976	DNAH11	dynein axonemal heavy chain 11 [Source:HGNC Symbol%3BAcc:HGNC:2942]	GO:0005634,GO:0005737	nucleus|cytoplasm	ko05016	Huntington disease
ENSBGRG00000001054	4	97390643	97394657	4015	*	Exon (ENSBGRT00000001978/ENSBGRG00000001054, exon 58 of 84)	97248834	97652280	403447	2	ENSBGRT00000001978	257623	DNAH11	dynein axonemal heavy chain 11 [Source:HGNC Symbol%3BAcc:HGNC:2942]	GO:0005634,GO:0005737	nucleus|cytoplasm	ko05016	Huntington disease
ENSBGRG00000001054	4	97250760	97260503	9744	*	Exon (ENSBGRT00000001978/ENSBGRG00000001054, exon 79 of 84)	97248834	97652280	403447	2	ENSBGRT00000001978	391777	DNAH11	dynein axonemal heavy chain 11 [Source:HGNC Symbol%3BAcc:HGNC:2942]	GO:0005634,GO:0005737	nucleus|cytoplasm	ko05016	Huntington disease
ENSBGRG00000001054	4	97650684	97650884	201	*	5' UTR	97248834	97652280	403447	2	ENSBGRT00000001978	1396	DNAH11	dynein axonemal heavy chain 11 [Source:HGNC Symbol%3BAcc:HGNC:2942]	GO:0005634,GO:0005737	nucleus|cytoplasm	ko05016	Huntington disease
ENSBGRG00000001055	8	22033025	22034828	1804	*	3' UTR	22032976	22034878	1903	2	ENSBGRT00000001937	50	TLE6	TLE family member 6%2C subcortical maternal complex member [Source:HGNC Symbol%3BAcc:HGNC:30788]	GO:0000981,GO:0003677,GO:0005634,GO:0046872	DNA-binding transcription factor activity, RNA polymerase II-specific|DNA binding|nucleus|metal ion binding	ko05168	Herpes simplex virus 1 infection
ENSBGRG00000001060	8	22060160	22061489	1330	*	Exon (ENSBGRT00000001980/ENSBGRG00000001060, exon 2 of 6)	22058907	22062062	3156	2	ENSBGRT00000001980	573	TLE6	TLE family member 6%2C subcortical maternal complex member [Source:HGNC Symbol%3BAcc:HGNC:30788]	GO:0000981,GO:0003677,GO:0005634,GO:0046872	DNA-binding transcription factor activity, RNA polymerase II-specific|DNA binding|nucleus|metal ion binding	ko05168	Herpes simplex virus 1 infection
ENSBGRG00000001060	8	22058956	22059243	288	*	Exon (ENSBGRT00000001980/ENSBGRG00000001060, exon 5 of 6)	22058907	22062062	3156	2	ENSBGRT00000001980	2819	TLE6	TLE family member 6%2C subcortical maternal complex member [Source:HGNC Symbol%3BAcc:HGNC:30788]	GO:0000981,GO:0003677,GO:0005634,GO:0046872	DNA-binding transcription factor activity, RNA polymerase II-specific|DNA binding|nucleus|metal ion binding	ko05168	Herpes simplex virus 1 infection
ENSBGRG00000001065	2	33056494	33057542	1049	*	Exon (ENSBGRT00000001984/ENSBGRG00000001065, exon 6 of 8)	33045779	33061179	15401	1	ENSBGRT00000001984	10715	BCS1L	BCS1 homolog%2C ubiquinol-cytochrome c reductase complex chaperone [Source:HGNC Symbol%3BAcc:HGNC:1020]	GO:0000981,GO:0003677,GO:0005634,GO:0046872	DNA-binding transcription factor activity, RNA polymerase II-specific|DNA binding|nucleus|metal ion binding
ENSBGRG00000001065	2	33052566	33052816	251	*	Exon (ENSBGRT00000001984/ENSBGRG00000001065, exon 4 of 8)	33045779	33061179	15401	1	ENSBGRT00000001984	6787	BCS1L	BCS1 homolog%2C ubiquinol-cytochrome c reductase complex chaperone [Source:HGNC Symbol%3BAcc:HGNC:1020]	GO:0000981,GO:0003677,GO:0005634,GO:0046872	DNA-binding transcription factor activity, RNA polymerase II-specific|DNA binding|nucleus|metal ion binding
ENSBGRG00000001065	2	33048747	33052467	3721	*	Exon (ENSBGRT00000001984/ENSBGRG00000001065, exon 2 of 8)	33045779	33061179	15401	1	ENSBGRT00000001984	2968	BCS1L	BCS1 homolog%2C ubiquinol-cytochrome c reductase complex chaperone [Source:HGNC Symbol%3BAcc:HGNC:1020]	GO:0000981,GO:0003677,GO:0005634,GO:0046872	DNA-binding transcription factor activity, RNA polymerase II-specific|DNA binding|nucleus|metal ion binding
ENSBGRG00000001065	2	33059188	33059787	600	*	Exon (ENSBGRT00000001984/ENSBGRG00000001065, exon 6 of 8)	33045779	33061179	15401	1	ENSBGRT00000001984	13409	BCS1L	BCS1 homolog%2C ubiquinol-cytochrome c reductase complex chaperone [Source:HGNC Symbol%3BAcc:HGNC:1020]	GO:0000981,GO:0003677,GO:0005634,GO:0046872	DNA-binding transcription factor activity, RNA polymerase II-specific|DNA binding|nucleus|metal ion binding
ENSBGRG00000001065	2	33045779	33046028	250	*	5' UTR	33045779	33061179	15401	1	ENSBGRT00000001984	0	BCS1L	BCS1 homolog%2C ubiquinol-cytochrome c reductase complex chaperone [Source:HGNC Symbol%3BAcc:HGNC:1020]	GO:0000981,GO:0003677,GO:0005634,GO:0046872	DNA-binding transcription factor activity, RNA polymerase II-specific|DNA binding|nucleus|metal ion binding
ENSBGRG00000001065	2	33057741	33058639	899	*	Exon (ENSBGRT00000001984/ENSBGRG00000001065, exon 6 of 8)	33045779	33061179	15401	1	ENSBGRT00000001984	11962	BCS1L	BCS1 homolog%2C ubiquinol-cytochrome c reductase complex chaperone [Source:HGNC Symbol%3BAcc:HGNC:1020]	GO:0000981,GO:0003677,GO:0005634,GO:0046872	DNA-binding transcription factor activity, RNA polymerase II-specific|DNA binding|nucleus|metal ion binding
ENSBGRG00000001067	7	105562310	105562603	294	*	3' UTR	105562261	105726802	164542	2	ENSBGRT00000001975	164199	MOB3B	MOB kinase activator 3B [Source:HGNC Symbol%3BAcc:HGNC:23825]	GO:0035330,GO:0046872	regulation of hippo signaling|metal ion binding
ENSBGRG00000001067	7	105726216	105726558	343	*	Exon (ENSBGRT00000001975/ENSBGRG00000001067, exon 1 of 3)	105562261	105726802	164542	2	ENSBGRT00000001975	244	MOB3B	MOB kinase activator 3B [Source:HGNC Symbol%3BAcc:HGNC:23825]	GO:0035330,GO:0046872	regulation of hippo signaling|metal ion binding
ENSBGRG00000001069	7	10209147	10209293	147	*	Exon (ENSBGRT00000002242/ENSBGRG00000001185, exon 3 of 5)	10162299	10234784	72486	1	ENSBGRT00000001967	46848	EPHX2	epoxide hydrolase 2 [Source:HGNC Symbol%3BAcc:HGNC:3402]	GO:0001682,GO:0004526,GO:0005634,GO:0030681	tRNA 5'-leader removal|ribonuclease P activity|nucleus|multimeric ribonuclease P complex
ENSBGRG00000001072	5	110963654	110964397	744	*	Exon (ENSBGRT00000002068/ENSBGRG00000001072, exon 11 of 31)	110953733	110980456	26724	2	ENSBGRT00000002068	16059	NA	NA	NA	NA	NA	NA
ENSBGRG00000001073	3	21093770	21093963	194	*	Exon (ENSBGRT00000001981/ENSBGRG00000001073, exon 4 of 4)	21093625	21152108	58484	2	ENSBGRT00000001981	58145	ENSA	endosulfine alpha [Source:HGNC Symbol%3BAcc:HGNC:3360]	GO:0003964,GO:0006310,GO:0009036,GO:0032197,GO:0032199,GO:0046872,GO:0090305	RNA-directed DNA polymerase activity|DNA recombination|type II site-specific deoxyribonuclease activity|transposition, RNA-mediated|reverse transcription involved in RNA-mediated transposition|metal ion binding|nucleic acid phosphodiester bond hydrolysis
ENSBGRG00000001073	3	21151867	21152108	242	*	Exon (ENSBGRT00000001981/ENSBGRG00000001073, exon 1 of 4)	21093625	21152108	58484	2	ENSBGRT00000001981	0	ENSA	endosulfine alpha [Source:HGNC Symbol%3BAcc:HGNC:3360]	GO:0003964,GO:0006310,GO:0009036,GO:0032197,GO:0032199,GO:0046872,GO:0090305	RNA-directed DNA polymerase activity|DNA recombination|type II site-specific deoxyribonuclease activity|transposition, RNA-mediated|reverse transcription involved in RNA-mediated transposition|metal ion binding|nucleic acid phosphodiester bond hydrolysis
ENSBGRG00000001078	5	76573735	76574449	715	*	3' UTR	76572649	76580468	7820	2	ENSBGRT00000001991	6019	WNT10B	Wnt family member 10B [Source:HGNC Symbol%3BAcc:HGNC:12775]	GO:0000086,GO:0000122,GO:0002062,GO:0005102,GO:0005109,GO:0005615,GO:0006357,GO:0006629,GO:0007050,GO:0007165,GO:0007224,GO:0007267,GO:0008284,GO:0009887,GO:0010971,GO:0014835,GO:0016055,GO:0030182,GO:0030501,GO:0030858,GO:0032434,GO:0043065,GO:0043403,GO:0045165,GO:0045598,GO:0045599,GO:0045669,GO:0045778,GO:0045899,GO:0045944,GO:0048641,GO:0048741,GO:0050680,GO:0050821,GO:0050909,GO:0051091,GO:…	G2/M transition of mitotic cell cycle|negative regulation of transcription by RNA polymerase II|chondrocyte differentiation|signaling receptor binding|frizzled binding|extracellular space|regulation of transcription by RNA polymerase II|lipid metabolic process|cell cycle arrest|signal transduction|smoothened signaling pathway|cell-cell signaling|positive regulation of cell proliferation|animal or…	ko04150,ko04310,ko04390,ko04550,ko04916,ko04934,ko05010,ko05165,ko05200,ko05205,ko05217,ko05224,ko05225,ko05226	mTOR signaling pathway|Wnt signaling pathway|Hippo signaling pathway|Signaling pathways regulating pluripotency of stem cells|Melanogenesis|Cushing syndrome|Alzheimer disease|Human papillomavirus infection|Pathways in cancer|Proteoglycans in cancer|Basal cell carcinoma|Breast cancer|Hepatocellular carcinoma|Gastric cancer
ENSBGRG00000001081	1	90534975	90535224	250	*	Exon (ENSBGRT00000002343/ENSBGRG00000001081, exon 11 of 30)	90492835	90584540	91706	1	ENSBGRT00000002343	42140	ABCC5	ATP binding cassette subfamily C member 5 [Source:HGNC Symbol%3BAcc:HGNC:56]	GO:0005524,GO:0008514,GO:0016020,GO:0016021,GO:0042626,GO:0048471,GO:0055085	ATP binding|organic anion transmembrane transporter activity|membrane|integral component of membrane|ATPase activity, coupled to transmembrane movement of substances|perinuclear region of cytoplasm|transmembrane transport	ko05168	Herpes simplex virus 1 infection
ENSBGRG00000001084	8	22070984	22071629	646	*	Exon (ENSBGRT00000001986/ENSBGRG00000001084, exon 2 of 2)	22070785	22076061	5277	2	ENSBGRT00000001986	4432	ZNF555	zinc finger protein 555 [Source:HGNC Symbol%3BAcc:HGNC:28382]	GO:0000981,GO:0003677,GO:0005634,GO:0046872	DNA-binding transcription factor activity, RNA polymerase II-specific|DNA binding|nucleus|metal ion binding
ENSBGRG00000001084	8	22072175	22072721	547	*	Exon (ENSBGRT00000001986/ENSBGRG00000001084, exon 2 of 2)	22070785	22076061	5277	2	ENSBGRT00000001986	3340	ZNF555	zinc finger protein 555 [Source:HGNC Symbol%3BAcc:HGNC:28382]	GO:0000981,GO:0003677,GO:0005634,GO:0046872	DNA-binding transcription factor activity, RNA polymerase II-specific|DNA binding|nucleus|metal ion binding
ENSBGRG00000001086	5	18066009	18079125	13117	*	3' UTR	18065066	18150424	85359	2	ENSBGRT00000002300	71299	SOX5	SRY-box transcription factor 5 [Source:HGNC Symbol%3BAcc:HGNC:11201]	GO:0005737,GO:0009082,GO:0052654,GO:0052655,GO:0052656	cytoplasm|branched-chain amino acid biosynthetic process|L-leucine transaminase activity|L-valine transaminase activity|L-isoleucine transaminase activity
ENSBGRG00000001089	4	66408880	66409515	636	*	Exon (ENSBGRT00000002039/ENSBGRG00000001089, exon 3 of 3)	66408195	66412213	4019	2	ENSBGRT00000002039	2698	THAP5	THAP domain containing 5 [Source:HGNC Symbol%3BAcc:HGNC:23188]	GO:0003677,GO:0005634,GO:0007049,GO:0045786,GO:0046872	DNA binding|nucleus|cell cycle|negative regulation of cell cycle|metal ion binding
ENSBGRG00000001090	2	56507629	56517009	9381	*	Exon (ENSBGRT00000002124/ENSBGRG00000001090, exon 4 of 27)	56431570	56530422	98853	2	ENSBGRT00000002124	13413	CCDC150	coiled-coil domain containing 150 [Source:HGNC Symbol%3BAcc:HGNC:26834]	GO:0003964,GO:0006310,GO:0009036,GO:0032197,GO:0032199,GO:0046872,GO:0090305	RNA-directed DNA polymerase activity|DNA recombination|type II site-specific deoxyribonuclease activity|transposition, RNA-mediated|reverse transcription involved in RNA-mediated transposition|metal ion binding|nucleic acid phosphodiester bond hydrolysis
ENSBGRG00000001090	2	56517323	56519888	2566	*	Exon (ENSBGRT00000002124/ENSBGRG00000001090, exon 2 of 27)	56431570	56530422	98853	2	ENSBGRT00000002124	10534	CCDC150	coiled-coil domain containing 150 [Source:HGNC Symbol%3BAcc:HGNC:26834]	GO:0003964,GO:0006310,GO:0009036,GO:0032197,GO:0032199,GO:0046872,GO:0090305	RNA-directed DNA polymerase activity|DNA recombination|type II site-specific deoxyribonuclease activity|transposition, RNA-mediated|reverse transcription involved in RNA-mediated transposition|metal ion binding|nucleic acid phosphodiester bond hydrolysis
ENSBGRG00000001090	2	56492906	56494013	1108	*	Exon (ENSBGRT00000002124/ENSBGRG00000001090, exon 11 of 27)	56431570	56530422	98853	2	ENSBGRT00000002124	36409	CCDC150	coiled-coil domain containing 150 [Source:HGNC Symbol%3BAcc:HGNC:26834]	GO:0003964,GO:0006310,GO:0009036,GO:0032197,GO:0032199,GO:0046872,GO:0090305	RNA-directed DNA polymerase activity|DNA recombination|type II site-specific deoxyribonuclease activity|transposition, RNA-mediated|reverse transcription involved in RNA-mediated transposition|metal ion binding|nucleic acid phosphodiester bond hydrolysis
ENSBGRG00000001090	2	56431619	56446473	14855	*	Exon (ENSBGRT00000002365/ENSBGRG00000001090, exon 5 of 12)	56431570	56458575	27006	2	ENSBGRT00000002365	12102	CCDC150	coiled-coil domain containing 150 [Source:HGNC Symbol%3BAcc:HGNC:26834]	GO:0003964,GO:0006310,GO:0009036,GO:0032197,GO:0032199,GO:0046872,GO:0090305	RNA-directed DNA polymerase activity|DNA recombination|type II site-specific deoxyribonuclease activity|transposition, RNA-mediated|reverse transcription involved in RNA-mediated transposition|metal ion binding|nucleic acid phosphodiester bond hydrolysis
ENSBGRG00000001090	2	56446572	56458295	11724	*	Exon (ENSBGRT00000002365/ENSBGRG00000001090, exon 1 of 12)	56431570	56458575	27006	2	ENSBGRT00000002365	280	CCDC150	coiled-coil domain containing 150 [Source:HGNC Symbol%3BAcc:HGNC:26834]	GO:0003964,GO:0006310,GO:0009036,GO:0032197,GO:0032199,GO:0046872,GO:0090305	RNA-directed DNA polymerase activity|DNA recombination|type II site-specific deoxyribonuclease activity|transposition, RNA-mediated|reverse transcription involved in RNA-mediated transposition|metal ion binding|nucleic acid phosphodiester bond hydrolysis
ENSBGRG00000001095	5	117419993	117421523	1531	*	Exon (ENSBGRT00000002103/ENSBGRG00000001095, exon 12 of 20)	117411169	117427267	16099	1	ENSBGRT00000002103	8824	GGA1	golgi associated%2C gamma adaptin ear containing%2C ARF binding protein 1 [Source:HGNC Symbol%3BAcc:HGNC:17842]	GO:0000145,GO:0001891,GO:0005096,GO:0005622,GO:0005634,GO:0005829,GO:0005912,GO:0005923,GO:0006911,GO:0007015,GO:0016477,GO:0017124,GO:0030027,GO:0030215,GO:0030834,GO:0031252,GO:0032956,GO:0034329,GO:0043535,GO:0043547,GO:0045198,GO:0046847,GO:0048365,GO:0051058,GO:0071526,GO:0097178	exocyst|phagocytic cup|GTPase activator activity|intracellular|nucleus|cytosol|adherens junction|bicellular tight junction|phagocytosis, engulfment|actin filament organization|cell migration|SH3 domain binding|lamellipodium|semaphorin receptor binding|regulation of actin filament depolymerization|cell leading edge|regulation of actin cytoskeleton organization|cell junction assembly|regulation of …
ENSBGRG00000001097	5	47637679	47638386	708	*	Exon (ENSBGRT00000002120/ENSBGRG00000001097, exon 6 of 13)	47633294	47639854	6561	1	ENSBGRT00000002120	4385	ERBB3	erb-b2 receptor tyrosine kinase 3 [Source:HGNC Symbol%3BAcc:HGNC:3431]	GO:0000055,GO:0003677,GO:0003700,GO:0003723,GO:0005634,GO:0005730,GO:0005737,GO:0006364,GO:0006417,GO:0031625,GO:0043066,GO:0045597,GO:0045892,GO:1990904	ribosomal large subunit export from nucleus|DNA binding|DNA-binding transcription factor activity|RNA binding|nucleus|nucleolus|cytoplasm|rRNA processing|regulation of translation|ubiquitin protein ligase binding|negative regulation of apoptotic process|positive regulation of cell differentiation|negative regulation of transcription, DNA-templated|ribonucleoprotein complex
ENSBGRG00000001098	2	33063804	33063952	149	*	3' UTR	33063359	33090311	26953	2	ENSBGRT00000002047	26359	PLCD4	phospholipase C delta 4 [Source:HGNC Symbol%3BAcc:HGNC:9062]	GO:0004435,GO:0005509,GO:0005634,GO:0005783,GO:0007340,GO:0016020,GO:0016042,GO:0035556,GO:0046488	phosphatidylinositol phospholipase C activity|calcium ion binding|nucleus|endoplasmic reticulum|acrosome reaction|membrane|lipid catabolic process|intracellular signal transduction|phosphatidylinositol metabolic process	ko00562,ko04020,ko04070,ko04919,ko04933,ko05131	Inositol phosphate metabolism|Calcium signaling pathway|Phosphatidylinositol signaling system|Thyroid hormone signaling pathway|AGE-RAGE signaling pathway in diabetic complications|Shigellosis
ENSBGRG00000001102	8	22121839	22125085	3247	*	Exon (ENSBGRT00000002098/ENSBGRG00000001102, exon 5 of 13)	22115668	22133198	17531	2	ENSBGRT00000002098	8113	THOP1	thimet oligopeptidase 1 [Source:HGNC Symbol%3BAcc:HGNC:11793]	GO:0004222,GO:0005758,GO:0006508,GO:0006518,GO:0046872	metalloendopeptidase activity|mitochondrial intermembrane space|proteolysis|peptide metabolic process|metal ion binding	ko04614,ko05143	Renin-angiotensin system|African trypanosomiasis
ENSBGRG00000001106	5	83177187	83182407	5221	*	Exon (ENSBGRT00000002125/ENSBGRG00000001106, exon 10 of 10)	83150959	83177233	26275	1	ENSBGRT00000002125	26228	NR2C1	nuclear receptor subfamily 2 group C member 1 [Source:HGNC Symbol%3BAcc:HGNC:7971]	GO:0003735,GO:0005634,GO:0006412,GO:0022627,GO:0030154,GO:1990904	structural constituent of ribosome|nucleus|translation|cytosolic small ribosomal subunit|cell differentiation|ribonucleoprotein complex	ko03010	Ribosome
ENSBGRG00000001108	1	62862378	62870003	7626	*	Exon (ENSBGRT00000002134/ENSBGRG00000001108, exon 11 of 18)	62847974	62907240	59267	2	ENSBGRT00000002134	37237	CFAP44	cilia and flagella associated protein 44 [Source:HGNC Symbol%3BAcc:HGNC:25631]	GO:0005814,GO:0005819,GO:0046599,GO:0051301,GO:0051310,GO:0090307	centriole|spindle|regulation of centriole replication|cell division|metaphase plate congression|mitotic spindle assembly
ENSBGRG00000001108	1	62875536	62876213	678	*	Exon (ENSBGRT00000002134/ENSBGRG00000001108, exon 9 of 18)	62847974	62907240	59267	2	ENSBGRT00000002134	31027	CFAP44	cilia and flagella associated protein 44 [Source:HGNC Symbol%3BAcc:HGNC:25631]	GO:0005814,GO:0005819,GO:0046599,GO:0051301,GO:0051310,GO:0090307	centriole|spindle|regulation of centriole replication|cell division|metaphase plate congression|mitotic spindle assembly
ENSBGRG00000001108	1	62876601	62886095	9495	*	Exon (ENSBGRT00000002134/ENSBGRG00000001108, exon 7 of 18)	62847974	62907240	59267	2	ENSBGRT00000002134	21145	CFAP44	cilia and flagella associated protein 44 [Source:HGNC Symbol%3BAcc:HGNC:25631]	GO:0005814,GO:0005819,GO:0046599,GO:0051301,GO:0051310,GO:0090307	centriole|spindle|regulation of centriole replication|cell division|metaphase plate congression|mitotic spindle assembly
ENSBGRG00000001110	7	55030383	55041240	10858	*	5' UTR	55013169	55040042	26874	2	ENSBGRT00000002050	0	ANP32B	acidic nuclear phosphoprotein 32 family member B [Source:HGNC Symbol%3BAcc:HGNC:16677]	GO:0005634	nucleus
ENSBGRG00000001110	7	55013318	55016206	2889	*	Exon (ENSBGRT00000002050/ENSBGRG00000001110, exon 4 of 5)	55013169	55040042	26874	2	ENSBGRT00000002050	23836	ANP32B	acidic nuclear phosphoprotein 32 family member B [Source:HGNC Symbol%3BAcc:HGNC:16677]	GO:0005634	nucleus
ENSBGRG00000001111	7	105857819	105867855	10037	*	Exon (ENSBGRT00000002056/ENSBGRG00000001111, exon 1 of 11)	105828572	105867905	39334	2	ENSBGRT00000002056	50	C9orf72	C9orf72-SMCR8 complex subunit [Source:HGNC Symbol%3BAcc:HGNC:28337]	GO:0000932,GO:0001933,GO:0005085,GO:0005615,GO:0005634,GO:0005737,GO:0005764,GO:0005768,GO:0005776,GO:0006897,GO:0006914,GO:0010494,GO:0010506,GO:0016239,GO:0017137,GO:0030425,GO:0031965,GO:0032045,GO:0034063,GO:0043204,GO:0044295,GO:0044304,GO:0048675,GO:0110053,GO:1902774,GO:1903432,GO:1904425,GO:2000785	P-body|negative regulation of protein phosphorylation|guanyl-nucleotide exchange factor activity|extracellular space|nucleus|cytoplasm|lysosome|endosome|autophagosome|endocytosis|autophagy|cytoplasmic stress granule|regulation of autophagy|positive regulation of macroautophagy|Rab GTPase binding|dendrite|nuclear membrane|guanyl-nucleotide exchange factor complex|stress granule assembly|perikaryon…	ko04140	Autophagy - animal
ENSBGRG00000001116	2	5853529	5861953	8425	*	Exon (ENSBGRT00000002768/ENSBGRG00000001116, exon 9 of 27)	5819777	5898496	78720	2	ENSBGRT00000002768	36543	USP48	ubiquitin specific peptidase 48 [Source:HGNC Symbol%3BAcc:HGNC:18533]	GO:0004197,GO:0004843,GO:0005654,GO:0005739,GO:0005829,GO:0006511,GO:0016579	cysteine-type endopeptidase activity|thiol-dependent ubiquitin-specific protease activity|nucleoplasm|mitochondrion|cytosol|ubiquitin-dependent protein catabolic process|protein deubiquitination
ENSBGRG00000001116	2	5841885	5852506	10622	*	Exon (ENSBGRT00000002768/ENSBGRG00000001116, exon 13 of 27)	5819777	5898496	78720	2	ENSBGRT00000002768	45990	USP48	ubiquitin specific peptidase 48 [Source:HGNC Symbol%3BAcc:HGNC:18533]	GO:0004197,GO:0004843,GO:0005654,GO:0005739,GO:0005829,GO:0006511,GO:0016579	cysteine-type endopeptidase activity|thiol-dependent ubiquitin-specific protease activity|nucleoplasm|mitochondrion|cytosol|ubiquitin-dependent protein catabolic process|protein deubiquitination
ENSBGRG00000001116	2	5831873	5840011	8139	*	Exon (ENSBGRT00000002768/ENSBGRG00000001116, exon 21 of 27)	5819777	5898496	78720	2	ENSBGRT00000002768	58485	USP48	ubiquitin specific peptidase 48 [Source:HGNC Symbol%3BAcc:HGNC:18533]	GO:0004197,GO:0004843,GO:0005654,GO:0005739,GO:0005829,GO:0006511,GO:0016579	cysteine-type endopeptidase activity|thiol-dependent ubiquitin-specific protease activity|nucleoplasm|mitochondrion|cytosol|ubiquitin-dependent protein catabolic process|protein deubiquitination
ENSBGRG00000001118	4	66416279	66417781	1503	*	Exon (ENSBGRT00000002054/ENSBGRG00000001118, exon 1 of 2)	66416182	66417781	1600	1	ENSBGRT00000002054	97	DNAJB9	DnaJ heat shock protein family (Hsp40) member B9 [Source:HGNC Symbol%3BAcc:HGNC:6968]	GO:0002377,GO:0005730,GO:0005737,GO:0005783,GO:0005788,GO:0006986,GO:0030183,GO:0030433,GO:0030544,GO:0034976,GO:0051087,GO:0051787,GO:1903895	immunoglobulin production|nucleolus|cytoplasm|endoplasmic reticulum|endoplasmic reticulum lumen|response to unfolded protein|B cell differentiation|ubiquitin-dependent ERAD pathway|Hsp70 protein binding|response to endoplasmic reticulum stress|chaperone binding|misfolded protein binding|negative regulation of IRE1-mediated unfolded protein response
ENSBGRG00000001122	8	5880221	5891138	10918	*	5' UTR	5891093	5898778	7686	1	ENSBGRT00000002072	0	DDX49	DEAD-box helicase 49 [Source:HGNC Symbol%3BAcc:HGNC:18684]	GO:0003723,GO:0004386,GO:0005524,GO:0005654,GO:0006364	RNA binding|helicase activity|ATP binding|nucleoplasm|rRNA processing
ENSBGRG00000001122	8	5898230	5898778	549	*	Exon (ENSBGRT00000002072/ENSBGRG00000001122, exon 11 of 13)	5891093	5898778	7686	1	ENSBGRT00000002072	7137	DDX49	DEAD-box helicase 49 [Source:HGNC Symbol%3BAcc:HGNC:18684]	GO:0003723,GO:0004386,GO:0005524,GO:0005654,GO:0006364	RNA binding|helicase activity|ATP binding|nucleoplasm|rRNA processing
ENSBGRG00000001130	2	33133028	33133376	349	*	5' UTR	33100868	33133170	32303	2	ENSBGRT00000002085	0	CNOT9	CCR4-NOT transcription complex subunit 9 [Source:HGNC Symbol%3BAcc:HGNC:10445]	GO:0000932,GO:0005154,GO:0005634,GO:0006402,GO:0017148,GO:0019221,GO:0019900,GO:0019904,GO:0030014,GO:0030015,GO:0031047,GO:0033138,GO:0033147,GO:0042803,GO:0045742,GO:2000327	P-body|epidermal growth factor receptor binding|nucleus|mRNA catabolic process|negative regulation of translation|cytokine-mediated signaling pathway|kinase binding|protein domain specific binding|CCR4-NOT complex|CCR4-NOT core complex|gene silencing by RNA|positive regulation of peptidyl-serine phosphorylation|negative regulation of intracellular estrogen receptor signaling pathway|protein homod…
ENSBGRG00000001132	7	93712533	93714029	1497	*	Exon (ENSBGRT00000002101/ENSBGRG00000001132, exon 4 of 8)	93694331	93846527	152197	2	ENSBGRT00000002101	132498	BNC2	basonuclin 2 [Source:HGNC Symbol%3BAcc:HGNC:30988]	GO:0003416,GO:0003677,GO:0005634,GO:0005654,GO:0043586,GO:0046872,GO:0060021,GO:0060485	endochondral bone growth|DNA binding|nucleus|nucleoplasm|tongue development|metal ion binding|roof of mouth development|mesenchyme development
ENSBGRG00000001132	7	93710414	93711987	1574	*	Exon (ENSBGRT00000002101/ENSBGRG00000001132, exon 5 of 8)	93694331	93846527	152197	2	ENSBGRT00000002101	134540	BNC2	basonuclin 2 [Source:HGNC Symbol%3BAcc:HGNC:30988]	GO:0003416,GO:0003677,GO:0005634,GO:0005654,GO:0043586,GO:0046872,GO:0060021,GO:0060485	endochondral bone growth|DNA binding|nucleus|nucleoplasm|tongue development|metal ion binding|roof of mouth development|mesenchyme development
ENSBGRG00000001137	3	55098082	55101096	3015	*	Exon (ENSBGRT00000002215/ENSBGRG00000001137, exon 6 of 8)	55098033	55109228	11196	2	ENSBGRT00000002215	8132	DIPK1A	divergent protein kinase domain 1A [Source:HGNC Symbol%3BAcc:HGNC:32213]	GO:0003735,GO:0005730,GO:0005737,GO:0005840,GO:0006412,GO:0008097	structural constituent of ribosome|nucleolus|cytoplasm|ribosome|translation|5S rRNA binding	ko03010	Ribosome
ENSBGRG00000001141	7	32002129	32003582	1454	*	Exon (ENSBGRT00000002123/ENSBGRG00000001141, exon 19 of 50)	31964278	32110729	146452	2	ENSBGRT00000002123	107147	ABCA1	ATP binding cassette subfamily A member 1 [Source:HGNC Symbol%3BAcc:HGNC:29]	GO:0005634,GO:0005737	nucleus|cytoplasm
ENSBGRG00000001141	7	31966715	31968957	2243	*	Exon (ENSBGRT00000002123/ENSBGRG00000001141, exon 45 of 50)	31964278	32110729	146452	2	ENSBGRT00000002123	141772	ABCA1	ATP binding cassette subfamily A member 1 [Source:HGNC Symbol%3BAcc:HGNC:29]	GO:0005634,GO:0005737	nucleus|cytoplasm
ENSBGRG00000001143	6	56175558	56182612	7055	*	Exon (ENSBGRT00000002204/ENSBGRG00000001143, exon 20 of 23)	56120473	56183458	62986	1	ENSBGRT00000002204	55085	NFXL1	nuclear transcription factor%2C X-box binding like 1 [Source:HGNC Symbol%3BAcc:HGNC:18726]	GO:0003964,GO:0006310,GO:0009036,GO:0032197,GO:0032199,GO:0046872,GO:0090305	RNA-directed DNA polymerase activity|DNA recombination|type II site-specific deoxyribonuclease activity|transposition, RNA-mediated|reverse transcription involved in RNA-mediated transposition|metal ion binding|nucleic acid phosphodiester bond hydrolysis
ENSBGRG00000001143	6	56137002	56140119	3118	*	Exon (ENSBGRT00000002204/ENSBGRG00000001143, exon 11 of 23)	56120473	56183458	62986	1	ENSBGRT00000002204	16529	NFXL1	nuclear transcription factor%2C X-box binding like 1 [Source:HGNC Symbol%3BAcc:HGNC:18726]	GO:0003964,GO:0006310,GO:0009036,GO:0032197,GO:0032199,GO:0046872,GO:0090305	RNA-directed DNA polymerase activity|DNA recombination|type II site-specific deoxyribonuclease activity|transposition, RNA-mediated|reverse transcription involved in RNA-mediated transposition|metal ion binding|nucleic acid phosphodiester bond hydrolysis
ENSBGRG00000001144	7	55109683	55110269	587	*	Exon (ENSBGRT00000002104/ENSBGRG00000001144, exon 4 of 5)	55102487	55115097	12611	1	ENSBGRT00000002104	7196	TRMO	tRNA methyltransferase O [Source:HGNC Symbol%3BAcc:HGNC:30967]	GO:0016430,GO:0030488	tRNA (adenine-N6-)-methyltransferase activity|tRNA methylation
ENSBGRG00000001146	4	97670847	97697539	26693	*	Exon (ENSBGRT00000002133/ENSBGRG00000001146, exon 5 of 6)	97670797	97756358	85562	2	ENSBGRT00000002133	58819	SP4	Sp4 transcription factor [Source:HGNC Symbol%3BAcc:HGNC:11209]	GO:0000981,GO:0003713,GO:0005634,GO:0005654,GO:0005829,GO:0006357,GO:0043565,GO:0046872	DNA-binding transcription factor activity, RNA polymerase II-specific|transcription coactivator activity|nucleus|nucleoplasm|cytosol|regulation of transcription by RNA polymerase II|sequence-specific DNA binding|metal ion binding
ENSBGRG00000001146	4	97753387	97754704	1318	*	Exon (ENSBGRT00000002133/ENSBGRG00000001146, exon 2 of 6)	97670797	97756358	85562	2	ENSBGRT00000002133	1654	SP4	Sp4 transcription factor [Source:HGNC Symbol%3BAcc:HGNC:11209]	GO:0000981,GO:0003713,GO:0005634,GO:0005654,GO:0005829,GO:0006357,GO:0043565,GO:0046872	DNA-binding transcription factor activity, RNA polymerase II-specific|transcription coactivator activity|nucleus|nucleoplasm|cytosol|regulation of transcription by RNA polymerase II|sequence-specific DNA binding|metal ion binding
ENSBGRG00000001146	4	97709358	97753288	43931	*	Exon (ENSBGRT00000002133/ENSBGRG00000001146, exon 3 of 6)	97670797	97756358	85562	2	ENSBGRT00000002133	3070	SP4	Sp4 transcription factor [Source:HGNC Symbol%3BAcc:HGNC:11209]	GO:0000981,GO:0003713,GO:0005634,GO:0005654,GO:0005829,GO:0006357,GO:0043565,GO:0046872	DNA-binding transcription factor activity, RNA polymerase II-specific|transcription coactivator activity|nucleus|nucleoplasm|cytosol|regulation of transcription by RNA polymerase II|sequence-specific DNA binding|metal ion binding
ENSBGRG00000001146	4	97697638	97709209	11572	*	Exon (ENSBGRT00000002133/ENSBGRG00000001146, exon 4 of 6)	97670797	97756358	85562	2	ENSBGRT00000002133	47149	SP4	Sp4 transcription factor [Source:HGNC Symbol%3BAcc:HGNC:11209]	GO:0000981,GO:0003713,GO:0005634,GO:0005654,GO:0005829,GO:0006357,GO:0043565,GO:0046872	DNA-binding transcription factor activity, RNA polymerase II-specific|transcription coactivator activity|nucleus|nucleoplasm|cytosol|regulation of transcription by RNA polymerase II|sequence-specific DNA binding|metal ion binding
ENSBGRG00000001147	4	53545477	53545625	149	*	3' UTR	53433098	53545625	112528	1	ENSBGRT00000002194	112379	MPP6	membrane palmitoylated protein 6 [Source:HGNC Symbol%3BAcc:HGNC:18167]	GO:0005634,GO:0005737	nucleus|cytoplasm
ENSBGRG00000001147	4	53526337	53528424	2088	*	Exon (ENSBGRT00000002115/ENSBGRG00000001147, exon 10 of 14)	53407196	53537144	129949	1	ENSBGRT00000002115	119141	MPP6	membrane palmitoylated protein 6 [Source:HGNC Symbol%3BAcc:HGNC:18167]	GO:0005634,GO:0005737	nucleus|cytoplasm
ENSBGRG00000001148	2	131492654	131492854	201	*	Exon (ENSBGRT00000002143/ENSBGRG00000001148, exon 1 of 9)	131088750	131492904	404155	2	ENSBGRT00000002143	50	ZNF385B	zinc finger protein 385B [Source:HGNC Symbol%3BAcc:HGNC:26332]	GO:0003964,GO:0006310,GO:0009036,GO:0032197,GO:0032199,GO:0046872,GO:0090305	RNA-directed DNA polymerase activity|DNA recombination|type II site-specific deoxyribonuclease activity|transposition, RNA-mediated|reverse transcription involved in RNA-mediated transposition|metal ion binding|nucleic acid phosphodiester bond hydrolysis
ENSBGRG00000001150	5	76614359	76614848	490	*	3' UTR	76614065	76625322	11258	2	ENSBGRT00000002205	10474	PRKAG1	protein kinase AMP-activated non-catalytic subunit gamma 1 [Source:HGNC Symbol%3BAcc:HGNC:9385]	GO:0004672,GO:0004691,GO:0005524,GO:0005654,GO:0005829,GO:0006110,GO:0006468,GO:0006633,GO:0007050,GO:0007165,GO:0007283,GO:0008603,GO:0010628,GO:0016020,GO:0016208,GO:0016236,GO:0019901,GO:0031588,GO:0043531,GO:0045860,GO:0051170,GO:0071900	protein kinase activity|cAMP-dependent protein kinase activity|ATP binding|nucleoplasm|cytosol|regulation of glycolytic process|protein phosphorylation|fatty acid biosynthetic process|cell cycle arrest|signal transduction|spermatogenesis|cAMP-dependent protein kinase regulator activity|positive regulation of gene expression|membrane|AMP binding|macroautophagy|protein kinase binding|nucleotide-act…	ko04068,ko04152,ko04211,ko04213,ko04371,ko04530,ko04710,ko04714,ko04910,ko04920,ko04921,ko04922,ko04931,ko04932,ko05410	FoxO signaling pathway|AMPK signaling pathway|Longevity regulating pathway|Longevity regulating pathway - multiple species|Apelin signaling pathway|Tight junction|Circadian rhythm|Thermogenesis|Insulin signaling pathway|Adipocytokine signaling pathway|Oxytocin signaling pathway|Glucagon signaling pathway|Insulin resistance|Non-alcoholic fatty liver disease (NAFLD)|Hypertrophic cardiomyopathy (HCM)
ENSBGRG00000001162	5	117437777	117438070	294	*	3' UTR	117428581	117438364	9784	1	ENSBGRT00000002135	9196	PDXP	pyridoxal phosphatase [Source:HGNC Symbol%3BAcc:HGNC:30259]	GO:0000287,GO:0004647,GO:0004721,GO:0005829,GO:0005856,GO:0006470,GO:0007088,GO:0016311,GO:0016791,GO:0030836,GO:0031258,GO:0032361,GO:0032465,GO:0032587,GO:0033883	magnesium ion binding|phosphoserine phosphatase activity|phosphoprotein phosphatase activity|cytosol|cytoskeleton|protein dephosphorylation|regulation of mitotic nuclear division|dephosphorylation|phosphatase activity|positive regulation of actin filament depolymerization|lamellipodium membrane|pyridoxal phosphate catabolic process|regulation of cytokinesis|ruffle membrane|pyridoxal phosphatase a…	ko00750	Vitamin B6 metabolism
ENSBGRG00000001163	8	5900779	5902484	1706	*	3' UTR	5900192	5911627	11436	2	ENSBGRT00000002199	9143	DDX49	DEAD-box helicase 49 [Source:HGNC Symbol%3BAcc:HGNC:18684]	GO:0005737,GO:0005829,GO:0005886,GO:0006605,GO:0007216,GO:0014069,GO:0030054,GO:0030425,GO:0032703,GO:0035256,GO:0042802,GO:0043005,GO:0045211,GO:0070885,GO:2001256	cytoplasm|cytosol|plasma membrane|protein targeting|G protein-coupled glutamate receptor signaling pathway|postsynaptic density|cell junction|dendrite|negative regulation of interleukin-2 production|G protein-coupled glutamate receptor binding|identical protein binding|neuron projection|postsynaptic membrane|negative regulation of calcineurin-NFAT signaling cascade|regulation of store-operated ca…
ENSBGRG00000001165	2	33199082	33218205	19124	*	Exon (ENSBGRT00000002206/ENSBGRG00000001165, exon 19 of 25)	33132978	33222832	89855	1	ENSBGRT00000002206	66104	USP37	ubiquitin specific peptidase 37 [Source:HGNC Symbol%3BAcc:HGNC:20063]	GO:0000082,GO:0004197,GO:0004843,GO:0005634,GO:0006275,GO:0006511,GO:0016579,GO:0019901,GO:0035871,GO:0051301,GO:0071108	G1/S transition of mitotic cell cycle|cysteine-type endopeptidase activity|thiol-dependent ubiquitin-specific protease activity|nucleus|regulation of DNA replication|ubiquitin-dependent protein catabolic process|protein deubiquitination|protein kinase binding|protein K11-linked deubiquitination|cell division|protein K48-linked deubiquitination	ko05168	Herpes simplex virus 1 infection
ENSBGRG00000001165	2	33221030	33221690	661	*	Exon (ENSBGRT00000002206/ENSBGRG00000001165, exon 24 of 25)	33132978	33222832	89855	1	ENSBGRT00000002206	88052	USP37	ubiquitin specific peptidase 37 [Source:HGNC Symbol%3BAcc:HGNC:20063]	GO:0000082,GO:0004197,GO:0004843,GO:0005634,GO:0006275,GO:0006511,GO:0016579,GO:0019901,GO:0035871,GO:0051301,GO:0071108	G1/S transition of mitotic cell cycle|cysteine-type endopeptidase activity|thiol-dependent ubiquitin-specific protease activity|nucleus|regulation of DNA replication|ubiquitin-dependent protein catabolic process|protein deubiquitination|protein kinase binding|protein K11-linked deubiquitination|cell division|protein K48-linked deubiquitination	ko05168	Herpes simplex virus 1 infection
ENSBGRG00000001165	2	33156027	33167122	11096	*	Exon (ENSBGRT00000002268/ENSBGRG00000001165, exon 6 of 10)	33132978	33167886	34909	1	ENSBGRT00000002268	23049	USP37	ubiquitin specific peptidase 37 [Source:HGNC Symbol%3BAcc:HGNC:20063]	GO:0000082,GO:0004197,GO:0004843,GO:0005634,GO:0006275,GO:0006511,GO:0016579,GO:0019901,GO:0035871,GO:0051301,GO:0071108	G1/S transition of mitotic cell cycle|cysteine-type endopeptidase activity|thiol-dependent ubiquitin-specific protease activity|nucleus|regulation of DNA replication|ubiquitin-dependent protein catabolic process|protein deubiquitination|protein kinase binding|protein K11-linked deubiquitination|cell division|protein K48-linked deubiquitination	ko05168	Herpes simplex virus 1 infection
ENSBGRG00000001165	2	33143220	33146569	3350	*	Exon (ENSBGRT00000002268/ENSBGRG00000001165, exon 3 of 10)	33132978	33167886	34909	1	ENSBGRT00000002268	10242	USP37	ubiquitin specific peptidase 37 [Source:HGNC Symbol%3BAcc:HGNC:20063]	GO:0000082,GO:0004197,GO:0004843,GO:0005634,GO:0006275,GO:0006511,GO:0016579,GO:0019901,GO:0035871,GO:0051301,GO:0071108	G1/S transition of mitotic cell cycle|cysteine-type endopeptidase activity|thiol-dependent ubiquitin-specific protease activity|nucleus|regulation of DNA replication|ubiquitin-dependent protein catabolic process|protein deubiquitination|protein kinase binding|protein K11-linked deubiquitination|cell division|protein K48-linked deubiquitination	ko05168	Herpes simplex virus 1 infection
ENSBGRG00000001166	1	138798852	138825338	26487	*	Exon (ENSBGRT00000002256/ENSBGRG00000001166, exon 1 of 24)	138694522	138825338	130817	2	ENSBGRT00000002256	0	RASA2	RAS p21 protein activator 2 [Source:HGNC Symbol%3BAcc:HGNC:9872]	GO:0003964,GO:0006310,GO:0009036,GO:0032197,GO:0032199,GO:0046872,GO:0090305	RNA-directed DNA polymerase activity|DNA recombination|type II site-specific deoxyribonuclease activity|transposition, RNA-mediated|reverse transcription involved in RNA-mediated transposition|metal ion binding|nucleic acid phosphodiester bond hydrolysis
ENSBGRG00000001178	8	22149297	22150119	823	*	3' UTR	22135259	22150564	15306	1	ENSBGRT00000002177	14038	SGTA	small glutamine rich tetratricopeptide repeat containing alpha [Source:HGNC Symbol%3BAcc:HGNC:10819]	GO:0005634,GO:0005829,GO:0006620,GO:0016020,GO:0030433,GO:0032947,GO:0042802,GO:0043621,GO:0071816,GO:0072380,GO:1903070,GO:1903071,GO:1903646,GO:1904288,GO:2000059	nucleus|cytosol|posttranslational protein targeting to endoplasmic reticulum membrane|membrane|ubiquitin-dependent ERAD pathway|protein-containing complex scaffold activity|identical protein binding|protein self-association|tail-anchored membrane protein insertion into ER membrane|TRC complex|negative regulation of ER-associated ubiquitin-dependent protein catabolic process|positive regulation of…
ENSBGRG00000001178	8	22143196	22146254	3059	*	Exon (ENSBGRT00000002177/ENSBGRG00000001178, exon 4 of 13)	22135259	22150564	15306	1	ENSBGRT00000002177	7937	SGTA	small glutamine rich tetratricopeptide repeat containing alpha [Source:HGNC Symbol%3BAcc:HGNC:10819]	GO:0005634,GO:0005829,GO:0006620,GO:0016020,GO:0030433,GO:0032947,GO:0042802,GO:0043621,GO:0071816,GO:0072380,GO:1903070,GO:1903071,GO:1903646,GO:1904288,GO:2000059	nucleus|cytosol|posttranslational protein targeting to endoplasmic reticulum membrane|membrane|ubiquitin-dependent ERAD pathway|protein-containing complex scaffold activity|identical protein binding|protein self-association|tail-anchored membrane protein insertion into ER membrane|TRC complex|negative regulation of ER-associated ubiquitin-dependent protein catabolic process|positive regulation of…
ENSBGRG00000001192	3	9170812	9171006	195	*	Exon (ENSBGRT00000002180/ENSBGRG00000001192, exon 7 of 7)	9170715	9175216	4502	2	ENSBGRT00000002180	4210	B4GALT3	beta-1%2C4-galactosyltransferase 3 [Source:HGNC Symbol%3BAcc:HGNC:926]	GO:0003831,GO:0003945,GO:0005975,GO:0006486,GO:0016021,GO:0032580,GO:0046872	beta-N-acetylglucosaminylglycopeptide beta-1,4-galactosyltransferase activity|N-acetyllactosamine synthase activity|carbohydrate metabolic process|protein glycosylation|integral component of membrane|Golgi cisterna membrane|metal ion binding	ko00510,ko00513,ko00514,ko00515,ko00533,ko00601	N-Glycan biosynthesis|Various types of N-glycan biosynthesis|Other types of O-glycan biosynthesis|Mannose type O-glycan biosynthesis|Glycosaminoglycan biosynthesis - keratan sulfate|Glycosphingolipid biosynthesis - lacto and neolacto series
ENSBGRG00000001193	8	19293829	19294093	265	*	Exon (ENSBGRT00000002210/ENSBGRG00000001193, exon 1 of 4)	19292672	19294093	1422	2	ENSBGRT00000002210	0	CAPS	calcyphosine [Source:HGNC Symbol%3BAcc:HGNC:1487]	GO:0005509,GO:0005737	calcium ion binding|cytoplasm
ENSBGRG00000001195	4	98530364	98530762	399	*	3' UTR	98527923	98532453	4531	1	ENSBGRT00000002190	2441	SP8	Sp8 transcription factor [Source:HGNC Symbol%3BAcc:HGNC:19196]	GO:0000981,GO:0003677,GO:0005634,GO:0006357,GO:0009953,GO:0009954,GO:0030326,GO:0046872	DNA-binding transcription factor activity, RNA polymerase II-specific|DNA binding|nucleus|regulation of transcription by RNA polymerase II|dorsal/ventral pattern formation|proximal/distal pattern formation|embryonic limb morphogenesis|metal ion binding
ENSBGRG00000001195	4	98529617	98530015	399	*	Exon (ENSBGRT00000002190/ENSBGRG00000001195, exon 2 of 2)	98527923	98532453	4531	1	ENSBGRT00000002190	1694	SP8	Sp8 transcription factor [Source:HGNC Symbol%3BAcc:HGNC:19196]	GO:0000981,GO:0003677,GO:0005634,GO:0006357,GO:0009953,GO:0009954,GO:0030326,GO:0046872	DNA-binding transcription factor activity, RNA polymerase II-specific|DNA binding|nucleus|regulation of transcription by RNA polymerase II|dorsal/ventral pattern formation|proximal/distal pattern formation|embryonic limb morphogenesis|metal ion binding
ENSBGRG00000001195	4	98528072	98528221	150	*	5' UTR	98527923	98532453	4531	1	ENSBGRT00000002190	149	SP8	Sp8 transcription factor [Source:HGNC Symbol%3BAcc:HGNC:19196]	GO:0000981,GO:0003677,GO:0005634,GO:0006357,GO:0009953,GO:0009954,GO:0030326,GO:0046872	DNA-binding transcription factor activity, RNA polymerase II-specific|DNA binding|nucleus|regulation of transcription by RNA polymerase II|dorsal/ventral pattern formation|proximal/distal pattern formation|embryonic limb morphogenesis|metal ion binding
ENSBGRG00000001196	2	82478715	82480833	2119	*	Exon (ENSBGRT00000002226/ENSBGRG00000001196, exon 12 of 13)	82450489	82480833	30345	1	ENSBGRT00000002226	28226	UBXN4	UBX domain protein 4 [Source:HGNC Symbol%3BAcc:HGNC:14860]	GO:0005635,GO:0005789,GO:0005829,GO:0006986,GO:0030433	nuclear envelope|endoplasmic reticulum membrane|cytosol|response to unfolded protein|ubiquitin-dependent ERAD pathway
ENSBGRG00000001196	2	82461161	82469612	8452	*	Exon (ENSBGRT00000002226/ENSBGRG00000001196, exon 5 of 13)	82450489	82480833	30345	1	ENSBGRT00000002226	10672	UBXN4	UBX domain protein 4 [Source:HGNC Symbol%3BAcc:HGNC:14860]	GO:0005635,GO:0005789,GO:0005829,GO:0006986,GO:0030433	nuclear envelope|endoplasmic reticulum membrane|cytosol|response to unfolded protein|ubiquitin-dependent ERAD pathway
ENSBGRG00000001197	5	117460989	117461233	245	*	3' UTR	117454341	117461216	6876	1	ENSBGRT00000002195	6648	LGALS1	galectin 1 [Source:HGNC Symbol%3BAcc:HGNC:6561]	GO:0003697,GO:0005730,GO:0006364,GO:0007000,GO:0008284,GO:0019843,GO:0030307,GO:0043066	single-stranded DNA binding|nucleolus|rRNA processing|nucleolus organization|positive regulation of cell proliferation|rRNA binding|positive regulation of cell growth|negative regulation of apoptotic process
ENSBGRG00000001198	5	125527057	125527207	151	*	Exon (ENSBGRT00000002183/ENSBGRG00000001198, exon 7 of 7)	125451026	125527207	76182	1	ENSBGRT00000002183	76031	PPARA	peroxisome proliferator activated receptor alpha [Source:HGNC Symbol%3BAcc:HGNC:9232]	GO:0003964,GO:0046872	RNA-directed DNA polymerase activity|metal ion binding
ENSBGRG00000001199	7	55313027	55320667	7641	*	Exon (ENSBGRT00000002209/ENSBGRG00000001199, exon 1 of 7)	55312778	55345450	32673	1	ENSBGRT00000002209	249	XPA	XPA%2C DNA damage recognition and repair factor [Source:HGNC Symbol%3BAcc:HGNC:12814]
ENSBGRG00000001199	7	55332528	55345367	12840	*	Exon (ENSBGRT00000002209/ENSBGRG00000001199, exon 6 of 7)	55312778	55345450	32673	1	ENSBGRT00000002209	19750	XPA	XPA%2C DNA damage recognition and repair factor [Source:HGNC Symbol%3BAcc:HGNC:12814]
ENSBGRG00000001201	1	86544186	86544776	591	*	Exon (ENSBGRT00000002196/ENSBGRG00000001201, exon 5 of 10)	86527161	86549904	22744	1	ENSBGRT00000002196	17025	BCL6	BCL6 transcription repressor [Source:HGNC Symbol%3BAcc:HGNC:1001]			ko04068,ko05202	FoxO signaling pathway|Transcriptional misregulation in cancer
ENSBGRG00000001203	3	38216416	38218059	1644	*	Exon (ENSBGRT00000002276/ENSBGRG00000001203, exon 3 of 36)	38214139	38240461	26323	1	ENSBGRT00000002276	2277	CELSR2	cadherin EGF LAG seven-pass G-type receptor 2 [Source:HGNC Symbol%3BAcc:HGNC:3231]	GO:0004930,GO:0005509,GO:0005737,GO:0005886,GO:0006355,GO:0007156,GO:0007186,GO:0016021,GO:0016055,GO:0021999,GO:0022407,GO:0048813,GO:0060071	G protein-coupled receptor activity|calcium ion binding|cytoplasm|plasma membrane|regulation of transcription, DNA-templated|homophilic cell adhesion via plasma membrane adhesion molecules|G protein-coupled receptor signaling pathway|integral component of membrane|Wnt signaling pathway|neural plate anterior/posterior regionalization|regulation of cell-cell adhesion|dendrite morphogenesis|Wnt sign…
ENSBGRG00000001203	3	38214589	38216217	1629	*	Exon (ENSBGRT00000002276/ENSBGRG00000001203, exon 2 of 36)	38214139	38240461	26323	1	ENSBGRT00000002276	450	CELSR2	cadherin EGF LAG seven-pass G-type receptor 2 [Source:HGNC Symbol%3BAcc:HGNC:3231]	GO:0004930,GO:0005509,GO:0005737,GO:0005886,GO:0006355,GO:0007156,GO:0007186,GO:0016021,GO:0016055,GO:0021999,GO:0022407,GO:0048813,GO:0060071	G protein-coupled receptor activity|calcium ion binding|cytoplasm|plasma membrane|regulation of transcription, DNA-templated|homophilic cell adhesion via plasma membrane adhesion molecules|G protein-coupled receptor signaling pathway|integral component of membrane|Wnt signaling pathway|neural plate anterior/posterior regionalization|regulation of cell-cell adhesion|dendrite morphogenesis|Wnt sign…
ENSBGRG00000001206	5	47648109	47649474	1366	*	Exon (ENSBGRT00000002201/ENSBGRG00000001206, exon 1 of 1)	47647816	47649474	1659	1	ENSBGRT00000002201	293	ZC3H10	zinc finger CCCH-type containing 10 [Source:HGNC Symbol%3BAcc:HGNC:25893]	GO:0000381,GO:0003723,GO:0005634,GO:0005654,GO:0005737,GO:0010608,GO:0035198,GO:0046872,GO:1903799	regulation of alternative mRNA splicing, via spliceosome|RNA binding|nucleus|nucleoplasm|cytoplasm|posttranscriptional regulation of gene expression|miRNA binding|metal ion binding|negative regulation of production of miRNAs involved in gene silencing by miRNA
ENSBGRG00000001209	7	94743447	94743795	349	*	Exon (ENSBGRT00000002312/ENSBGRG00000001209, exon 15 of 26)	94464348	94845554	381207	1	ENSBGRT00000002312	279099	CNTLN	centlein [Source:HGNC Symbol%3BAcc:HGNC:23432]	GO:0003964,GO:0004519,GO:0006310,GO:0046872	RNA-directed DNA polymerase activity|endonuclease activity|DNA recombination|metal ion binding
ENSBGRG00000001209	7	94464497	94464696	200	*	Exon (ENSBGRT00000002312/ENSBGRG00000001209, exon 1 of 26)	94464348	94845554	381207	1	ENSBGRT00000002312	149	CNTLN	centlein [Source:HGNC Symbol%3BAcc:HGNC:23432]	GO:0003964,GO:0004519,GO:0006310,GO:0046872	RNA-directed DNA polymerase activity|endonuclease activity|DNA recombination|metal ion binding
ENSBGRG00000001209	7	94764604	94764836	233	*	Exon (ENSBGRT00000002312/ENSBGRG00000001209, exon 17 of 26)	94464348	94845554	381207	1	ENSBGRT00000002312	300256	CNTLN	centlein [Source:HGNC Symbol%3BAcc:HGNC:23432]	GO:0003964,GO:0004519,GO:0006310,GO:0046872	RNA-directed DNA polymerase activity|endonuclease activity|DNA recombination|metal ion binding
ENSBGRG00000001209	7	94685344	94700764	15421	*	Exon (ENSBGRT00000002312/ENSBGRG00000001209, exon 9 of 26)	94464348	94845554	381207	1	ENSBGRT00000002312	220996	CNTLN	centlein [Source:HGNC Symbol%3BAcc:HGNC:23432]	GO:0003964,GO:0004519,GO:0006310,GO:0046872	RNA-directed DNA polymerase activity|endonuclease activity|DNA recombination|metal ion binding
ENSBGRG00000001209	7	94811827	94845008	33182	*	Exon (ENSBGRT00000002312/ENSBGRG00000001209, exon 23 of 26)	94464348	94845554	381207	1	ENSBGRT00000002312	347479	CNTLN	centlein [Source:HGNC Symbol%3BAcc:HGNC:23432]	GO:0003964,GO:0004519,GO:0006310,GO:0046872	RNA-directed DNA polymerase activity|endonuclease activity|DNA recombination|metal ion binding
ENSBGRG00000001216	7	74567163	74575665	8503	*	Exon (ENSBGRT00000004246/ENSBGRG00000001216, exon 19 of 23)	74567163	74663479	96317	2	ENSBGRT00000004246	87814	FAM189A2	family with sequence similarity 189 member A2 [Source:HGNC Symbol%3BAcc:HGNC:24820]	GO:0003964,GO:0006310,GO:0009036,GO:0032197,GO:0032199,GO:0046872,GO:0090305	RNA-directed DNA polymerase activity|DNA recombination|type II site-specific deoxyribonuclease activity|transposition, RNA-mediated|reverse transcription involved in RNA-mediated transposition|metal ion binding|nucleic acid phosphodiester bond hydrolysis	ko04530,ko05110	Tight junction|Vibrio cholerae infection
ENSBGRG00000001216	7	74608459	74608808	350	*	Exon (ENSBGRT00000004246/ENSBGRG00000001216, exon 5 of 23)	74567163	74663479	96317	2	ENSBGRT00000004246	54671	FAM189A2	family with sequence similarity 189 member A2 [Source:HGNC Symbol%3BAcc:HGNC:24820]	GO:0003964,GO:0006310,GO:0009036,GO:0032197,GO:0032199,GO:0046872,GO:0090305	RNA-directed DNA polymerase activity|DNA recombination|type II site-specific deoxyribonuclease activity|transposition, RNA-mediated|reverse transcription involved in RNA-mediated transposition|metal ion binding|nucleic acid phosphodiester bond hydrolysis	ko04530,ko05110	Tight junction|Vibrio cholerae infection
ENSBGRG00000001216	7	74597899	74604612	6714	*	Exon (ENSBGRT00000004246/ENSBGRG00000001216, exon 6 of 23)	74567163	74663479	96317	2	ENSBGRT00000004246	58867	FAM189A2	family with sequence similarity 189 member A2 [Source:HGNC Symbol%3BAcc:HGNC:24820]	GO:0003964,GO:0006310,GO:0009036,GO:0032197,GO:0032199,GO:0046872,GO:0090305	RNA-directed DNA polymerase activity|DNA recombination|type II site-specific deoxyribonuclease activity|transposition, RNA-mediated|reverse transcription involved in RNA-mediated transposition|metal ion binding|nucleic acid phosphodiester bond hydrolysis	ko04530,ko05110	Tight junction|Vibrio cholerae infection
ENSBGRG00000001218	5	76635702	76635900	199	*	3' UTR	76635453	76651587	16135	2	ENSBGRT00000002245	15687	PRKAG1	protein kinase AMP-activated non-catalytic subunit gamma 1 [Source:HGNC Symbol%3BAcc:HGNC:9385]	GO:0000981,GO:0001555,GO:0003677,GO:0003713,GO:0005634,GO:0005654,GO:0006342,GO:0006355,GO:0008284,GO:0018024,GO:0033148,GO:0035097,GO:0042393,GO:0042800,GO:0043627,GO:0044212,GO:0044666,GO:0045652,GO:0045944,GO:0046872,GO:0048477,GO:0051568,GO:1904837	DNA-binding transcription factor activity, RNA polymerase II-specific|oocyte growth|DNA binding|transcription coactivator activity|nucleus|nucleoplasm|chromatin silencing|regulation of transcription, DNA-templated|positive regulation of cell proliferation|histone-lysine N-methyltransferase activity|positive regulation of intracellular estrogen receptor signaling pathway|histone methyltransferase …	ko00310,ko04934	Lysine degradation|Cushing syndrome
ENSBGRG00000001218	5	76646318	76647014	697	*	5' UTR	76635453	76651587	16135	2	ENSBGRT00000002245	4573	PRKAG1	protein kinase AMP-activated non-catalytic subunit gamma 1 [Source:HGNC Symbol%3BAcc:HGNC:9385]	GO:0000981,GO:0001555,GO:0003677,GO:0003713,GO:0005634,GO:0005654,GO:0006342,GO:0006355,GO:0008284,GO:0018024,GO:0033148,GO:0035097,GO:0042393,GO:0042800,GO:0043627,GO:0044212,GO:0044666,GO:0045652,GO:0045944,GO:0046872,GO:0048477,GO:0051568,GO:1904837	DNA-binding transcription factor activity, RNA polymerase II-specific|oocyte growth|DNA binding|transcription coactivator activity|nucleus|nucleoplasm|chromatin silencing|regulation of transcription, DNA-templated|positive regulation of cell proliferation|histone-lysine N-methyltransferase activity|positive regulation of intracellular estrogen receptor signaling pathway|histone methyltransferase …	ko00310,ko04934	Lysine degradation|Cushing syndrome
ENSBGRG00000001218	5	76645298	76646069	772	*	5' UTR	76635453	76651587	16135	2	ENSBGRT00000002245	5518	PRKAG1	protein kinase AMP-activated non-catalytic subunit gamma 1 [Source:HGNC Symbol%3BAcc:HGNC:9385]	GO:0000981,GO:0001555,GO:0003677,GO:0003713,GO:0005634,GO:0005654,GO:0006342,GO:0006355,GO:0008284,GO:0018024,GO:0033148,GO:0035097,GO:0042393,GO:0042800,GO:0043627,GO:0044212,GO:0044666,GO:0045652,GO:0045944,GO:0046872,GO:0048477,GO:0051568,GO:1904837	DNA-binding transcription factor activity, RNA polymerase II-specific|oocyte growth|DNA binding|transcription coactivator activity|nucleus|nucleoplasm|chromatin silencing|regulation of transcription, DNA-templated|positive regulation of cell proliferation|histone-lysine N-methyltransferase activity|positive regulation of intracellular estrogen receptor signaling pathway|histone methyltransferase …	ko00310,ko04934	Lysine degradation|Cushing syndrome
ENSBGRG00000001218	5	76647511	76648206	696	*	5' UTR	76635453	76651587	16135	2	ENSBGRT00000002245	3381	PRKAG1	protein kinase AMP-activated non-catalytic subunit gamma 1 [Source:HGNC Symbol%3BAcc:HGNC:9385]	GO:0000981,GO:0001555,GO:0003677,GO:0003713,GO:0005634,GO:0005654,GO:0006342,GO:0006355,GO:0008284,GO:0018024,GO:0033148,GO:0035097,GO:0042393,GO:0042800,GO:0043627,GO:0044212,GO:0044666,GO:0045652,GO:0045944,GO:0046872,GO:0048477,GO:0051568,GO:1904837	DNA-binding transcription factor activity, RNA polymerase II-specific|oocyte growth|DNA binding|transcription coactivator activity|nucleus|nucleoplasm|chromatin silencing|regulation of transcription, DNA-templated|positive regulation of cell proliferation|histone-lysine N-methyltransferase activity|positive regulation of intracellular estrogen receptor signaling pathway|histone methyltransferase …	ko00310,ko04934	Lysine degradation|Cushing syndrome
ENSBGRG00000001218	5	76640351	76640997	647	*	5' UTR	76635453	76651587	16135	2	ENSBGRT00000002245	10590	PRKAG1	protein kinase AMP-activated non-catalytic subunit gamma 1 [Source:HGNC Symbol%3BAcc:HGNC:9385]	GO:0000981,GO:0001555,GO:0003677,GO:0003713,GO:0005634,GO:0005654,GO:0006342,GO:0006355,GO:0008284,GO:0018024,GO:0033148,GO:0035097,GO:0042393,GO:0042800,GO:0043627,GO:0044212,GO:0044666,GO:0045652,GO:0045944,GO:0046872,GO:0048477,GO:0051568,GO:1904837	DNA-binding transcription factor activity, RNA polymerase II-specific|oocyte growth|DNA binding|transcription coactivator activity|nucleus|nucleoplasm|chromatin silencing|regulation of transcription, DNA-templated|positive regulation of cell proliferation|histone-lysine N-methyltransferase activity|positive regulation of intracellular estrogen receptor signaling pathway|histone methyltransferase …	ko00310,ko04934	Lysine degradation|Cushing syndrome
ENSBGRG00000001218	5	76651189	76651587	399	*	5' UTR	76635453	76651587	16135	2	ENSBGRT00000002245	0	PRKAG1	protein kinase AMP-activated non-catalytic subunit gamma 1 [Source:HGNC Symbol%3BAcc:HGNC:9385]	GO:0000981,GO:0001555,GO:0003677,GO:0003713,GO:0005634,GO:0005654,GO:0006342,GO:0006355,GO:0008284,GO:0018024,GO:0033148,GO:0035097,GO:0042393,GO:0042800,GO:0043627,GO:0044212,GO:0044666,GO:0045652,GO:0045944,GO:0046872,GO:0048477,GO:0051568,GO:1904837	DNA-binding transcription factor activity, RNA polymerase II-specific|oocyte growth|DNA binding|transcription coactivator activity|nucleus|nucleoplasm|chromatin silencing|regulation of transcription, DNA-templated|positive regulation of cell proliferation|histone-lysine N-methyltransferase activity|positive regulation of intracellular estrogen receptor signaling pathway|histone methyltransferase …	ko00310,ko04934	Lysine degradation|Cushing syndrome
ENSBGRG00000001220	5	6866127	6882858	16732	*	Exon (ENSBGRT00000002239/ENSBGRG00000001220, exon 9 of 16)	6778267	6891678	113412	1	ENSBGRT00000002239	87860	ATF7IP	activating transcription factor 7 interacting protein [Source:HGNC Symbol%3BAcc:HGNC:20092]	GO:0000122,GO:0003714,GO:0005634,GO:0005654,GO:0005667,GO:0005829,GO:0006306,GO:0016032,GO:0016604,GO:0016887,GO:0045892,GO:0045893,GO:0045898	negative regulation of transcription by RNA polymerase II|transcription corepressor activity|nucleus|nucleoplasm|transcription factor complex|cytosol|DNA methylation|viral process|nuclear body|ATPase activity|negative regulation of transcription, DNA-templated|positive regulation of transcription, DNA-templated|regulation of RNA polymerase II transcriptional preinitiation complex assembly
ENSBGRG00000001220	5	6833188	6863074	29887	*	Exon (ENSBGRT00000002239/ENSBGRG00000001220, exon 2 of 16)	6778267	6891678	113412	1	ENSBGRT00000002239	54921	ATF7IP	activating transcription factor 7 interacting protein [Source:HGNC Symbol%3BAcc:HGNC:20092]	GO:0000122,GO:0003714,GO:0005634,GO:0005654,GO:0005667,GO:0005829,GO:0006306,GO:0016032,GO:0016604,GO:0016887,GO:0045892,GO:0045893,GO:0045898	negative regulation of transcription by RNA polymerase II|transcription corepressor activity|nucleus|nucleoplasm|transcription factor complex|cytosol|DNA methylation|viral process|nuclear body|ATPase activity|negative regulation of transcription, DNA-templated|positive regulation of transcription, DNA-templated|regulation of RNA polymerase II transcriptional preinitiation complex assembly
ENSBGRG00000001220	5	6832189	6832789	601	*	Exon (ENSBGRT00000002239/ENSBGRG00000001220, exon 2 of 16)	6778267	6891678	113412	1	ENSBGRT00000002239	53922	ATF7IP	activating transcription factor 7 interacting protein [Source:HGNC Symbol%3BAcc:HGNC:20092]	GO:0000122,GO:0003714,GO:0005634,GO:0005654,GO:0005667,GO:0005829,GO:0006306,GO:0016032,GO:0016604,GO:0016887,GO:0045892,GO:0045893,GO:0045898	negative regulation of transcription by RNA polymerase II|transcription corepressor activity|nucleus|nucleoplasm|transcription factor complex|cytosol|DNA methylation|viral process|nuclear body|ATPase activity|negative regulation of transcription, DNA-templated|positive regulation of transcription, DNA-templated|regulation of RNA polymerase II transcriptional preinitiation complex assembly
ENSBGRG00000001220	5	6887439	6891678	4240	*	Exon (ENSBGRT00000002239/ENSBGRG00000001220, exon 15 of 16)	6778267	6891678	113412	1	ENSBGRT00000002239	109172	ATF7IP	activating transcription factor 7 interacting protein [Source:HGNC Symbol%3BAcc:HGNC:20092]	GO:0000122,GO:0003714,GO:0005634,GO:0005654,GO:0005667,GO:0005829,GO:0006306,GO:0016032,GO:0016604,GO:0016887,GO:0045892,GO:0045893,GO:0045898	negative regulation of transcription by RNA polymerase II|transcription corepressor activity|nucleus|nucleoplasm|transcription factor complex|cytosol|DNA methylation|viral process|nuclear body|ATPase activity|negative regulation of transcription, DNA-templated|positive regulation of transcription, DNA-templated|regulation of RNA polymerase II transcriptional preinitiation complex assembly
ENSBGRG00000001221	2	131718253	131724567	6315	*	Exon (ENSBGRT00000002247/ENSBGRG00000001221, exon 18 of 19)	131718005	131765600	47596	2	ENSBGRT00000002247	41033	CWC22	CWC22 spliceosome associated protein homolog [Source:HGNC Symbol%3BAcc:HGNC:29322]	GO:0000398,GO:0003723,GO:0005681,GO:0005829,GO:0016607,GO:0071006,GO:0071007,GO:0071013	mRNA splicing, via spliceosome|RNA binding|spliceosomal complex|cytosol|nuclear speck|U2-type catalytic step 1 spliceosome|U2-type catalytic step 2 spliceosome|catalytic step 2 spliceosome	ko05168	Herpes simplex virus 1 infection
ENSBGRG00000001221	2	131755605	131760401	4797	*	Exon (ENSBGRT00000002247/ENSBGRG00000001221, exon 2 of 19)	131718005	131765600	47596	2	ENSBGRT00000002247	5199	CWC22	CWC22 spliceosome associated protein homolog [Source:HGNC Symbol%3BAcc:HGNC:29322]	GO:0000398,GO:0003723,GO:0005681,GO:0005829,GO:0016607,GO:0071006,GO:0071007,GO:0071013	mRNA splicing, via spliceosome|RNA binding|spliceosomal complex|cytosol|nuclear speck|U2-type catalytic step 1 spliceosome|U2-type catalytic step 2 spliceosome|catalytic step 2 spliceosome	ko05168	Herpes simplex virus 1 infection
ENSBGRG00000001224	5	125558619	125558769	151	*	Exon (ENSBGRT00000002248/ENSBGRG00000001224, exon 4 of 4)	125556670	125563672	7003	2	ENSBGRT00000002248	4903	PKDREJ	polycystin family receptor for egg jelly [Source:HGNC Symbol%3BAcc:HGNC:9015]	GO:0005262,GO:0005509,GO:0007340,GO:0016020,GO:0016021,GO:0050982	calcium channel activity|calcium ion binding|acrosome reaction|membrane|integral component of membrane|detection of mechanical stimulus
ENSBGRG00000001227	8	5992947	5993297	351	*	Exon (ENSBGRT00000002251/ENSBGRG00000001227, exon 7 of 11)	5984736	6019415	34680	2	ENSBGRT00000002251	26118	SUGP2	SURP and G-patch domain containing 2 [Source:HGNC Symbol%3BAcc:HGNC:18641]	GO:0003723,GO:0005654,GO:0006397,GO:0008380,GO:0016604	RNA binding|nucleoplasm|mRNA processing|RNA splicing|nuclear body
ENSBGRG00000001227	8	6010408	6011357	950	*	Exon (ENSBGRT00000002251/ENSBGRG00000001227, exon 3 of 11)	5984736	6019415	34680	2	ENSBGRT00000002251	8058	SUGP2	SURP and G-patch domain containing 2 [Source:HGNC Symbol%3BAcc:HGNC:18641]	GO:0003723,GO:0005654,GO:0006397,GO:0008380,GO:0016604	RNA binding|nucleoplasm|mRNA processing|RNA splicing|nuclear body
ENSBGRG00000001235	5	125604902	125605052	151	*	Exon (ENSBGRT00000002279/ENSBGRG00000001235, exon 8 of 10)	125603688	125609996	6309	2	ENSBGRT00000002279	4944	NA	NA	NA	NA	NA	NA
ENSBGRG00000001235	5	125605282	125605581	300	*	Exon (ENSBGRT00000002279/ENSBGRG00000001235, exon 7 of 10)	125603688	125609996	6309	2	ENSBGRT00000002279	4415	NA	NA	NA	NA	NA	NA
ENSBGRG00000001235	5	125605681	125606128	448	*	Exon (ENSBGRT00000002279/ENSBGRG00000001235, exon 5 of 10)	125603688	125609996	6309	2	ENSBGRT00000002279	3868	NA	NA	NA	NA	NA	NA
ENSBGRG00000001235	5	125607025	125607175	151	*	Exon (ENSBGRT00000002279/ENSBGRG00000001235, exon 5 of 10)	125603688	125609996	6309	2	ENSBGRT00000002279	2821	NA	NA	NA	NA	NA	NA
ENSBGRG00000001235	5	125607556	125607706	151	*	Exon (ENSBGRT00000002279/ENSBGRG00000001235, exon 4 of 10)	125603688	125609996	6309	2	ENSBGRT00000002279	2290	NA	NA	NA	NA	NA	NA
ENSBGRG00000001237	1	63048338	63048686	349	*	3' UTR	62935615	63048786	113172	1	ENSBGRT00000002472	112723	SIDT1	SID1 transmembrane family member 1 [Source:HGNC Symbol%3BAcc:HGNC:25967]	GO:0003964,GO:0006310,GO:0009036,GO:0032197,GO:0032199,GO:0046872,GO:0090305	RNA-directed DNA polymerase activity|DNA recombination|type II site-specific deoxyribonuclease activity|transposition, RNA-mediated|reverse transcription involved in RNA-mediated transposition|metal ion binding|nucleic acid phosphodiester bond hydrolysis
ENSBGRG00000001237	1	63047890	63048139	250	*	3' UTR	62935615	63048786	113172	1	ENSBGRT00000002472	112275	SIDT1	SID1 transmembrane family member 1 [Source:HGNC Symbol%3BAcc:HGNC:25967]	GO:0003964,GO:0006310,GO:0009036,GO:0032197,GO:0032199,GO:0046872,GO:0090305	RNA-directed DNA polymerase activity|DNA recombination|type II site-specific deoxyribonuclease activity|transposition, RNA-mediated|reverse transcription involved in RNA-mediated transposition|metal ion binding|nucleic acid phosphodiester bond hydrolysis
ENSBGRG00000001238	5	83635669	83644750	9082	*	Exon (ENSBGRT00000002267/ENSBGRG00000001238, exon 3 of 5)	83443657	83644947	201291	1	ENSBGRT00000002267	192012	TMCC3	transmembrane and coiled-coil domain family 3 [Source:HGNC Symbol%3BAcc:HGNC:29199]	GO:0016021	integral component of membrane
ENSBGRG00000001240	3	21245351	21247750	2400	*	5' UTR	21233550	21247798	14249	2	ENSBGRT00000002265	48	CTSK	cathepsin K [Source:HGNC Symbol%3BAcc:HGNC:2536]	GO:0004197,GO:0005615,GO:0005764,GO:0051603	cysteine-type endopeptidase activity|extracellular space|lysosome|proteolysis involved in cellular protein catabolic process	ko04142,ko04210,ko04380,ko04620,ko05323	Lysosome|Apoptosis|Osteoclast differentiation|Toll-like receptor signaling pathway|Rheumatoid arthritis
ENSBGRG00000001246	1	138897032	138899457	2426	*	Exon (ENSBGRT00000002273/ENSBGRG00000001246, exon 2 of 3)	138894957	138947678	52722	2	ENSBGRT00000002273	48221	ZBTB38	zinc finger and BTB domain containing 38 [Source:HGNC Symbol%3BAcc:HGNC:26636]	GO:0000981,GO:0003677,GO:0003700,GO:0005634,GO:0005654,GO:0005694,GO:0006275,GO:0006355,GO:0006974,GO:0008327,GO:0042803,GO:0045892,GO:0045944,GO:0046872,GO:0072562	DNA-binding transcription factor activity, RNA polymerase II-specific|DNA binding|DNA-binding transcription factor activity|nucleus|nucleoplasm|chromosome|regulation of DNA replication|regulation of transcription, DNA-templated|cellular response to DNA damage stimulus|methyl-CpG binding|protein homodimerization activity|negative regulation of transcription, DNA-templated|positive regulation of tr…
ENSBGRG00000001246	1	138899655	138900249	595	*	Exon (ENSBGRT00000002273/ENSBGRG00000001246, exon 2 of 3)	138894957	138947678	52722	2	ENSBGRT00000002273	47429	ZBTB38	zinc finger and BTB domain containing 38 [Source:HGNC Symbol%3BAcc:HGNC:26636]	GO:0000981,GO:0003677,GO:0003700,GO:0005634,GO:0005654,GO:0005694,GO:0006275,GO:0006355,GO:0006974,GO:0008327,GO:0042803,GO:0045892,GO:0045944,GO:0046872,GO:0072562	DNA-binding transcription factor activity, RNA polymerase II-specific|DNA binding|DNA-binding transcription factor activity|nucleus|nucleoplasm|chromosome|regulation of DNA replication|regulation of transcription, DNA-templated|cellular response to DNA damage stimulus|methyl-CpG binding|protein homodimerization activity|negative regulation of transcription, DNA-templated|positive regulation of tr…
ENSBGRG00000001247	5	76665908	76666929	1022	*	Exon (ENSBGRT00000002298/ENSBGRG00000001247, exon 5 of 9)	76663737	76669220	5484	2	ENSBGRT00000002298	2291	PRKAG1	protein kinase AMP-activated non-catalytic subunit gamma 1 [Source:HGNC Symbol%3BAcc:HGNC:9385]	GO:0000981,GO:0001555,GO:0003677,GO:0003713,GO:0005634,GO:0005654,GO:0006342,GO:0006355,GO:0008284,GO:0018024,GO:0033148,GO:0035097,GO:0042393,GO:0042800,GO:0043627,GO:0044212,GO:0044666,GO:0045652,GO:0045944,GO:0046872,GO:0048477,GO:0051568,GO:1904837	DNA-binding transcription factor activity, RNA polymerase II-specific|oocyte growth|DNA binding|transcription coactivator activity|nucleus|nucleoplasm|chromatin silencing|regulation of transcription, DNA-templated|positive regulation of cell proliferation|histone-lysine N-methyltransferase activity|positive regulation of intracellular estrogen receptor signaling pathway|histone methyltransferase …	ko00310,ko04934	Lysine degradation|Cushing syndrome
ENSBGRG00000001247	5	76667027	76667763	737	*	Exon (ENSBGRT00000002298/ENSBGRG00000001247, exon 5 of 9)	76663737	76669220	5484	2	ENSBGRT00000002298	1457	PRKAG1	protein kinase AMP-activated non-catalytic subunit gamma 1 [Source:HGNC Symbol%3BAcc:HGNC:9385]	GO:0000981,GO:0001555,GO:0003677,GO:0003713,GO:0005634,GO:0005654,GO:0006342,GO:0006355,GO:0008284,GO:0018024,GO:0033148,GO:0035097,GO:0042393,GO:0042800,GO:0043627,GO:0044212,GO:0044666,GO:0045652,GO:0045944,GO:0046872,GO:0048477,GO:0051568,GO:1904837	DNA-binding transcription factor activity, RNA polymerase II-specific|oocyte growth|DNA binding|transcription coactivator activity|nucleus|nucleoplasm|chromatin silencing|regulation of transcription, DNA-templated|positive regulation of cell proliferation|histone-lysine N-methyltransferase activity|positive regulation of intracellular estrogen receptor signaling pathway|histone methyltransferase …	ko00310,ko04934	Lysine degradation|Cushing syndrome
ENSBGRG00000001249	7	10253946	10257525	3580	*	Exon (ENSBGRT00000002389/ENSBGRG00000001249, exon 2 of 8)	10247990	10268490	20501	2	ENSBGRT00000002389	10965	APTX	aprataxin [Source:HGNC Symbol%3BAcc:HGNC:15984]	GO:0003964,GO:0006310,GO:0009036,GO:0032197,GO:0032199,GO:0046872,GO:0090305	RNA-directed DNA polymerase activity|DNA recombination|type II site-specific deoxyribonuclease activity|transposition, RNA-mediated|reverse transcription involved in RNA-mediated transposition|metal ion binding|nucleic acid phosphodiester bond hydrolysis
ENSBGRG00000001251	7	55388117	55395125	7009	*	5' UTR	55348421	55388553	40133	2	ENSBGRT00000002295	0	NCBP1	nuclear cap binding protein subunit 1 [Source:HGNC Symbol%3BAcc:HGNC:7658]	GO:0000184,GO:0000245,GO:0000339,GO:0000340,GO:0000398,GO:0003729,GO:0005634,GO:0005654,GO:0005739,GO:0005829,GO:0005845,GO:0005846,GO:0006370,GO:0006406,GO:0006446,GO:0030307,GO:0031053,GO:0031442,GO:0034518,GO:0045292,GO:0048026,GO:0098789,GO:1905216,GO:1990904	nuclear-transcribed mRNA catabolic process, nonsense-mediated decay|spliceosomal complex assembly|RNA cap binding|RNA 7-methylguanosine cap binding|mRNA splicing, via spliceosome|mRNA binding|nucleus|nucleoplasm|mitochondrion|cytosol|mRNA cap binding complex|nuclear cap binding complex|7-methylguanosine mRNA capping|mRNA export from nucleus|regulation of translational initiation|positive regulati…
ENSBGRG00000001254	3	55322049	55377619	55571	*	Exon (ENSBGRT00000002307/ENSBGRG00000001254, exon 15 of 20)	55153386	55411992	258607	1	ENSBGRT00000002307	168663	EVI5	ecotropic viral integration site 5 [Source:HGNC Symbol%3BAcc:HGNC:3501]	GO:0005634,GO:0005737	nucleus|cytoplasm
ENSBGRG00000001254	3	55274134	55315167	41034	*	Exon (ENSBGRT00000002307/ENSBGRG00000001254, exon 11 of 20)	55153386	55411992	258607	1	ENSBGRT00000002307	120748	EVI5	ecotropic viral integration site 5 [Source:HGNC Symbol%3BAcc:HGNC:3501]	GO:0005634,GO:0005737	nucleus|cytoplasm
ENSBGRG00000001254	3	55411004	55411202	199	*	3' UTR	55153386	55411992	258607	1	ENSBGRT00000002307	257618	EVI5	ecotropic viral integration site 5 [Source:HGNC Symbol%3BAcc:HGNC:3501]	GO:0005634,GO:0005737	nucleus|cytoplasm
ENSBGRG00000001260	8	13463215	13464192	978	*	Exon (ENSBGRT00000002302/ENSBGRG00000001260, exon 11 of 11)	13440882	13464192	23311	1	ENSBGRT00000002302	22333	ZNF333	zinc finger protein 333 [Source:HGNC Symbol%3BAcc:HGNC:15624]	GO:0003964,GO:0006310,GO:0009036,GO:0032197,GO:0032199,GO:0046872,GO:0090305	RNA-directed DNA polymerase activity|DNA recombination|type II site-specific deoxyribonuclease activity|transposition, RNA-mediated|reverse transcription involved in RNA-mediated transposition|metal ion binding|nucleic acid phosphodiester bond hydrolysis
ENSBGRG00000001263	1	139076887	139082812	5926	*	Exon (ENSBGRT00000002318/ENSBGRG00000001263, exon 4 of 5)	139076689	139117355	40667	2	ENSBGRT00000002318	34543	PXYLP1	2-phosphoxylose phosphatase 1 [Source:HGNC Symbol%3BAcc:HGNC:26303]	GO:0000139,GO:0005794,GO:0006024,GO:0010909,GO:0016021,GO:0016791,GO:0050650	Golgi membrane|Golgi apparatus|glycosaminoglycan biosynthetic process|positive regulation of heparan sulfate proteoglycan biosynthetic process|integral component of membrane|phosphatase activity|chondroitin sulfate proteoglycan biosynthetic process
ENSBGRG00000001264	7	111486726	111488503	1778	*	Exon (ENSBGRT00000002313/ENSBGRG00000001264, exon 15 of 21)	111424407	111504493	80087	1	ENSBGRT00000002313	62319	ACO1	aconitase 1 [Source:HGNC Symbol%3BAcc:HGNC:117]	GO:0005634,GO:0005737	nucleus|cytoplasm
ENSBGRG00000001265	4	53581058	53618070	37013	*	5' UTR	53558263	53624196	65934	2	ENSBGRT00000002385	6126	GSDME	gasdermin E [Source:HGNC Symbol%3BAcc:HGNC:2810]	GO:0005634,GO:0005737	nucleus|cytoplasm
ENSBGRG00000001266	3	38244741	38244989	249	*	3' UTR	38244444	38247071	2628	2	ENSBGRT00000002362	2082	PSRC1	proline and serine rich coiled-coil 1 [Source:HGNC Symbol%3BAcc:HGNC:24472]	GO:0000922,GO:0001578,GO:0005654,GO:0005829,GO:0005876,GO:0007080,GO:0008017,GO:0030308,GO:0030496,GO:0031116,GO:0045737,GO:0045893,GO:0051301,GO:0060236	spindle pole|microtubule bundle formation|nucleoplasm|cytosol|spindle microtubule|mitotic metaphase plate congression|microtubule binding|negative regulation of cell growth|midbody|positive regulation of microtubule polymerization|positive regulation of cyclin-dependent protein serine/threonine kinase activity|positive regulation of transcription, DNA-templated|cell division|regulation of mitotic…
ENSBGRG00000001266	3	38246669	38246867	199	*	Exon (ENSBGRT00000002362/ENSBGRG00000001266, exon 1 of 3)	38244444	38247071	2628	2	ENSBGRT00000002362	204	PSRC1	proline and serine rich coiled-coil 1 [Source:HGNC Symbol%3BAcc:HGNC:24472]	GO:0000922,GO:0001578,GO:0005654,GO:0005829,GO:0005876,GO:0007080,GO:0008017,GO:0030308,GO:0030496,GO:0031116,GO:0045737,GO:0045893,GO:0051301,GO:0060236	spindle pole|microtubule bundle formation|nucleoplasm|cytosol|spindle microtubule|mitotic metaphase plate congression|microtubule binding|negative regulation of cell growth|midbody|positive regulation of microtubule polymerization|positive regulation of cyclin-dependent protein serine/threonine kinase activity|positive regulation of transcription, DNA-templated|cell division|regulation of mitotic…
ENSBGRG00000001269	8	22367411	22368003	593	*	3' UTR	22367312	22370645	3334	2	ENSBGRT00000002356	2642	GNG7	G protein subunit gamma 7 [Source:HGNC Symbol%3BAcc:HGNC:4410]	GO:0000185,GO:0000186,GO:0005634,GO:0005737,GO:0006469,GO:0006915,GO:0007275,GO:0030154,GO:0043065,GO:0046330,GO:0051726,GO:1900745	activation of MAPKKK activity|activation of MAPKK activity|nucleus|cytoplasm|negative regulation of protein kinase activity|apoptotic process|multicellular organism development|cell differentiation|positive regulation of apoptotic process|positive regulation of JNK cascade|regulation of cell cycle|positive regulation of p38MAPK cascade	ko04010,ko04064,ko04068,ko04110,ko04115,ko04210,ko04218,ko05169,ko05200,ko05202,ko05210,ko05212,ko05213,ko05214,ko05216,ko05217,ko05218,ko05220,ko05222,ko05223,ko05224,ko05225,ko05226	MAPK signaling pathway|NF-kappa B signaling pathway|FoxO signaling pathway|Cell cycle|p53 signaling pathway|Apoptosis|Cellular senescence|Epstein-Barr virus infection|Pathways in cancer|Transcriptional misregulation in cancer|Colorectal cancer|Pancreatic cancer|Endometrial cancer|Glioma|Thyroid cancer|Basal cell carcinoma|Melanoma|Chronic myeloid leukemia|Small cell lung cancer|Non-small cell lun…
ENSBGRG00000001270	2	82554690	82558696	4007	*	Exon (ENSBGRT00000002350/ENSBGRG00000001270, exon 15 of 17)	82554641	82590512	35872	2	ENSBGRT00000002350	31816	MCM6	minichromosome maintenance complex component 6 [Source:HGNC Symbol%3BAcc:HGNC:6949]	GO:0003677,GO:0003678,GO:0005524,GO:0005634,GO:0006270,GO:0007049,GO:0042555	DNA binding|DNA helicase activity|ATP binding|nucleus|DNA replication initiation|cell cycle|MCM complex	ko03030,ko04110	DNA replication|Cell cycle
ENSBGRG00000001271	8	6035858	6036054	197	*	Exon (ENSBGRT00000002326/ENSBGRG00000001271, exon 7 of 7)	6025299	6036054	10756	1	ENSBGRT00000002326	10559	ARMC6	armadillo repeat containing 6 [Source:HGNC Symbol%3BAcc:HGNC:25049]	GO:0002244,GO:0005829	hematopoietic progenitor cell differentiation|cytosol
ENSBGRG00000001272	1	86888654	86903265	14612	*	5' UTR	86887264	86904046	16783	2	ENSBGRT00000002315	781	SST	somatostatin [Source:HGNC Symbol%3BAcc:HGNC:11329]	GO:0001580,GO:0005737,GO:0006612,GO:0009986,GO:0016021,GO:0031849,GO:0051205,GO:0051607	detection of chemical stimulus involved in sensory perception of bitter taste|cytoplasm|protein targeting to membrane|cell surface|integral component of membrane|olfactory receptor binding|protein insertion into membrane|defense response to virus
ENSBGRG00000001272	1	86888257	86888456	200	*	Exon (ENSBGRT00000002315/ENSBGRG00000001272, exon 3 of 4)	86887264	86904046	16783	2	ENSBGRT00000002315	15590	SST	somatostatin [Source:HGNC Symbol%3BAcc:HGNC:11329]	GO:0001580,GO:0005737,GO:0006612,GO:0009986,GO:0016021,GO:0031849,GO:0051205,GO:0051607	detection of chemical stimulus involved in sensory perception of bitter taste|cytoplasm|protein targeting to membrane|cell surface|integral component of membrane|olfactory receptor binding|protein insertion into membrane|defense response to virus
ENSBGRG00000001272	1	86887363	86887612	250	*	Exon (ENSBGRT00000002315/ENSBGRG00000001272, exon 4 of 4)	86887264	86904046	16783	2	ENSBGRT00000002315	16434	SST	somatostatin [Source:HGNC Symbol%3BAcc:HGNC:11329]	GO:0001580,GO:0005737,GO:0006612,GO:0009986,GO:0016021,GO:0031849,GO:0051205,GO:0051607	detection of chemical stimulus involved in sensory perception of bitter taste|cytoplasm|protein targeting to membrane|cell surface|integral component of membrane|olfactory receptor binding|protein insertion into membrane|defense response to virus
ENSBGRG00000001277	5	83811991	83841765	29775	*	Exon (ENSBGRT00000002341/ENSBGRG00000001277, exon 2 of 17)	83748228	83905006	156779	1	ENSBGRT00000002341	63763	CEP83	centrosomal protein 83 [Source:HGNC Symbol%3BAcc:HGNC:17966]	GO:0005634,GO:0005737	nucleus|cytoplasm
ENSBGRG00000001277	5	83903590	83904858	1269	*	3' UTR	83748228	83905006	156779	1	ENSBGRT00000002341	155362	CEP83	centrosomal protein 83 [Source:HGNC Symbol%3BAcc:HGNC:17966]	GO:0005634,GO:0005737	nucleus|cytoplasm
ENSBGRG00000001277	5	83847948	83878245	30298	*	Exon (ENSBGRT00000002341/ENSBGRG00000001277, exon 6 of 17)	83748228	83905006	156779	1	ENSBGRT00000002341	99720	CEP83	centrosomal protein 83 [Source:HGNC Symbol%3BAcc:HGNC:17966]	GO:0005634,GO:0005737	nucleus|cytoplasm
ENSBGRG00000001278	8	19386643	19387602	960	*	Exon (ENSBGRT00000002395/ENSBGRG00000001278, exon 1 of 11)	19386593	19391517	4925	1	ENSBGRT00000002395	50	NRTN	neurturin [Source:HGNC Symbol%3BAcc:HGNC:8007]	GO:0003723,GO:0017150,GO:0046872,GO:0050660	RNA binding|tRNA dihydrouridine synthase activity|metal ion binding|flavin adenine dinucleotide binding
[truncated: 15,435 more rows]
