# Supplementary material for: Characterization of N6-methyladenosine in cattle-yak testis tissue
Source: Front Vet Sci. 2022 Aug 9;9:971515. doi: 10.3389/fvets.2022.971515 (PMC9395605; doi:10.3389/fvets.2022.971515)
Supplement: Supplementary file 6 [file Table_5.xlsx]

## Sheet: TES_stat
Supplementary Table S5.Width distribution of methylation peaks
Gene ID	Gene name	Peak Number	Chromosome
ENSBGRG00000011817	SYNE2	18	11
ENSBGRG00000001404	MACF1	17	3
ENSBGRG00000024033	PCDHGA4	14	8
ENSBGRG00000024977	DST	13	24
ENSBGRG00000017936	RIOK1	12	24
ENSBGRG00000021523	ENSBGRG00000021523	12	13
ENSBGRG00000021541	ZFHX3	12	20
ENSBGRG00000008413	KMT2C	11	4
ENSBGRG00000011405	ALMS1	11	9
ENSBGRG00000014675	BRCA2	11	15
ENSBGRG00000009001	AKAP13	10	17
ENSBGRG00000010338	CEP350	10	14
ENSBGRG00000012906	HIVEP1	10	24
ENSBGRG00000016985	DSP	10	24
ENSBGRG00000020893	BSN	10	22
ENSBGRG00000022237	SLC26A11	10	19
ENSBGRG00000001054	DNAH11	9	4
ENSBGRG00000001394	USF3	9	1
ENSBGRG00000002844	CEP290	9	5
ENSBGRG00000003703	CENPE	9	6
ENSBGRG00000007617	ENSBGRG00000007617	9	18
ENSBGRG00000010780	FREM2	9	15
ENSBGRG00000015116	KIF9	9	22
ENSBGRG00000019600	TMC4	9	20
ENSBGRG00000020526	ASH1L	9	3
ENSBGRG00000025060	CHD9	9	20
ENSBGRG00000002459	CROCC	8	2
ENSBGRG00000005685	CRYBG1	8	10
ENSBGRG00000007523	BIRC6	8	9
ENSBGRG00000007751	HECTD1	8	17
ENSBGRG00000008797	UNC13B	8	7
ENSBGRG00000009312	CHD6	8	12
ENSBGRG00000013976	PDE4DIP	8	3
ENSBGRG00000016575	PTPN13	8	6
ENSBGRG00000017172	CEP295	8	29
ENSBGRG00000018231	TNRC18	8	26
ENSBGRG00000019358	CENPF	8	14
ENSBGRG00000022510	ZNF407	8	21
ENSBGRG00000026235	CASP8AP2	8	10
ENSBGRG00000000682	CECR2	7	5
ENSBGRG00000001904	EEA1	7	5
ENSBGRG00000001958	ZNF462	7	7
ENSBGRG00000004622	MAGI3	7	3
ENSBGRG00000005195	MBD5	7	2
ENSBGRG00000005981	SYNM	7	17
ENSBGRG00000006569	KIAA2026	7	7
ENSBGRG00000007620	VPS13D	7	14
ENSBGRG00000009524	TASOR2	7	12
ENSBGRG00000010231	CCHCR1	7	24
ENSBGRG00000010366	CDK5RAP2	7	7
ENSBGRG00000010962	BAZ2B	7	2
ENSBGRG00000011087	KIAA1109	7	16
ENSBGRG00000011591	PCM1	7	28
ENSBGRG00000013113	ZFC3H1	7	5
ENSBGRG00000015081	ENSBGRG00000015081	7	20
ENSBGRG00000015602	FAT1	7	28
ENSBGRG00000015710	ENSBGRG00000015710	7	20
ENSBGRG00000015969	ZSCAN12	7	24
ENSBGRG00000016588	QSER1	7	13
ENSBGRG00000017439	ENSBGRG00000017439	7	3
ENSBGRG00000017603	SPEN	7	14
ENSBGRG00000020312	CPLANE1	7	23
ENSBGRG00000020512	NYNRIN	7	11
ENSBGRG00000021429	ENSBGRG00000021429	7	20
ENSBGRG00000021935	ZNF292	7	10
ENSBGRG00000022788	EPB41L2	7	10
ENSBGRG00000022898	ENSBGRG00000022898	7	17
ENSBGRG00000024980	TEX15	7	28
ENSBGRG00000025007	HERC1	7	11
ENSBGRG00000025208	NHSL2	7	X
ENSBGRG00000025856	JMJD1C	7	27
ENSBGRG00000000139	SON	6	1
ENSBGRG00000000255	PHLDB2	6	1
ENSBGRG00000000874	CRYBG3	6	1
ENSBGRG00000001065	ENSBGRG00000001065	6	2
ENSBGRG00000001218	ENSBGRG00000001218	6	5
ENSBGRG00000001800	ENSBGRG00000001800	6	8
ENSBGRG00000002067	ENSBGRG00000002067	6	5
ENSBGRG00000002342	ENSBGRG00000002342	6	2
ENSBGRG00000002594	GLI2	6	2
ENSBGRG00000002781	UTP20	6	5
ENSBGRG00000003446	GOLGB1	6	1
ENSBGRG00000003783	SPTB	6	11
ENSBGRG00000004435	TRPS1	6	18
ENSBGRG00000004714	ENSBGRG00000004714	6	13
ENSBGRG00000005846	ENSBGRG00000005846	6	12
ENSBGRG00000006051	CDC42BPA	6	14
ENSBGRG00000006189	COL12A1	6	10
ENSBGRG00000006253	KIAA0232	6	6
ENSBGRG00000006273	PRRC2C	6	14
ENSBGRG00000006401	EP300	6	5
ENSBGRG00000007959	PLEC	6	18
ENSBGRG00000008337	VIRMA	6	18
ENSBGRG00000008954	BPTF	6	19
ENSBGRG00000009228	DMXL2	6	11
ENSBGRG00000009766	BAZ1A	6	17
ENSBGRG00000010123	NGDN	6	11
ENSBGRG00000010182	CEP250	6	12
ENSBGRG00000011672	REV3L	6	10
ENSBGRG00000011974	ENSBGRG00000011974	6	11
ENSBGRG00000012024	SERHL2	6	5
ENSBGRG00000012520	NCOR2	6	16
ENSBGRG00000012940	ENSBGRG00000012940	6	22
ENSBGRG00000012947	NOL8	6	7
ENSBGRG00000013185	IRS1	6	2
ENSBGRG00000013849	MED13L	6	16
ENSBGRG00000014187	CCDC158	6	6
ENSBGRG00000014327	MYO18B	6	16
ENSBGRG00000014494	SRGAP2	6	14
ENSBGRG00000014596	ENSBGRG00000014596	6	15
ENSBGRG00000015929	PRPF40A	6	2
ENSBGRG00000016502	TLR3	6	28
ENSBGRG00000016725	CREBBP	6	26
ENSBGRG00000017292	CHD1	6	8
ENSBGRG00000017444	CIC	6	20
ENSBGRG00000017644	GTF3C1	6	26
ENSBGRG00000018185	TPR	6	14
ENSBGRG00000018400	ENSBGRG00000018400	6	25
ENSBGRG00000018734	SETDB2	6	15
ENSBGRG00000020611	HECTD4	6	16
ENSBGRG00000021040	ENSBGRG00000021040	6	3
ENSBGRG00000021574	ANKRD17	6	6
ENSBGRG00000021578	ASXL3	6	21
ENSBGRG00000021669	PCF11	6	29
ENSBGRG00000022046	ZNF583	6	20
ENSBGRG00000022320	TASOR	6	22
ENSBGRG00000022623	RTL9	6	X
ENSBGRG00000022981	PLEKHM1	6	19
ENSBGRG00000023851	MBD4	6	22
ENSBGRG00000024236	MYH11	6	26
ENSBGRG00000025370	ENSBGRG00000025370	6	26
ENSBGRG00000025461	ENSBGRG00000025461	6	X
ENSBGRG00000026439	PTPRG	6	22
ENSBGRG00000026544	CLEC16A	6	26
ENSBGRG00000000014	ROBO1	5	1
ENSBGRG00000000031	USP25	5	1
ENSBGRG00000000164	CGGBP1	5	1
ENSBGRG00000000604	SF3B1	5	2
ENSBGRG00000000684	ENSBGRG00000000684	5	5
ENSBGRG00000001090	CCDC150	5	2
ENSBGRG00000001209	CNTLN	5	7
ENSBGRG00000001235	ENSBGRG00000001235	5	5
ENSBGRG00000001467	ITPRID2	5	2
ENSBGRG00000001711	BTBD8	5	3
ENSBGRG00000002073	MACROH2A1	5	8
ENSBGRG00000002158	HMBOX1	5	7
ENSBGRG00000002414	ATP2B1	5	5
ENSBGRG00000002854	PLEKHA5	5	5
ENSBGRG00000002859	N4BP2	5	6
ENSBGRG00000003459	SURF1	5	9
ENSBGRG00000003724	FBXO34	5	11
ENSBGRG00000003905	KDM3B	5	8
ENSBGRG00000004428	ENSBGRG00000004428	5	8
ENSBGRG00000004829	ENSBGRG00000004829	5	10
ENSBGRG00000004941	ARAP2	5	6
ENSBGRG00000005255	COL5A1	5	9
ENSBGRG00000005372	PALS1	5	11
ENSBGRG00000005584	ACIN1	5	11
ENSBGRG00000005746	NOVA1	5	17
ENSBGRG00000005800	TGFBRAP1	5	9
ENSBGRG00000005897	TTI1	5	12
ENSBGRG00000005952	FAM83H	5	18
ENSBGRG00000005994	BBOF1	5	11
ENSBGRG00000006268	ARID4A	5	11
ENSBGRG00000006328	CLIP1	5	16
ENSBGRG00000006364	AKAP12	5	10
ENSBGRG00000006560	PPP1R12A	5	5
ENSBGRG00000006798	RASAL2	5	14
ENSBGRG00000006830	EP400	5	16
ENSBGRG00000007091	ENSBGRG00000007091	5	24
ENSBGRG00000007351	KDM4C	5	7
ENSBGRG00000007559	PARP14	5	1
ENSBGRG00000007575	MCPH1	5	28
ENSBGRG00000007584	PRAG1	5	28
ENSBGRG00000007767	NAV3	5	5
ENSBGRG00000007924	USP34	5	9
ENSBGRG00000007957	PLCH1	5	1
ENSBGRG00000007972	NCOA6	5	12
ENSBGRG00000008043	ENSBGRG00000008043	5	16
ENSBGRG00000008085	ZBED6	5	14
ENSBGRG00000008315	SETD5	5	22
ENSBGRG00000008571	MYLK	5	1
ENSBGRG00000008804	FAM184A	5	10
ENSBGRG00000008834	PRDM11	5	13
ENSBGRG00000008862	TUBB2A	5	24
ENSBGRG00000008871	CENPJ	5	15
ENSBGRG00000009018	NUP153	5	24
ENSBGRG00000009282	KALRN	5	1
ENSBGRG00000009382	ZSCAN20	5	3
ENSBGRG00000009576	TTLL5	5	11
ENSBGRG00000009659	RNF111	5	11
ENSBGRG00000009720	GLI3	5	4
ENSBGRG00000009960	INO80D	5	2
ENSBGRG00000010090	TP53BP1	5	17
ENSBGRG00000010482	CLSPN	5	3
ENSBGRG00000010501	TET3	5	9
ENSBGRG00000010511	PBRM1	5	22
ENSBGRG00000010546	ENSBGRG00000010546	5	4
ENSBGRG00000010733	EVC2	5	6
ENSBGRG00000010828	ANKRD31	5	11
ENSBGRG00000010872	MAGI1	5	22
ENSBGRG00000010965	GCC2	5	9
ENSBGRG00000011155	WDR81	5	19
ENSBGRG00000011208	ZNF592	5	17
ENSBGRG00000011586	ERCC6	5	27
ENSBGRG00000011820	ENSBGRG00000011820	5	1
ENSBGRG00000012175	SPTAN1	5	9
ENSBGRG00000012332	RAPGEF2	5	16
ENSBGRG00000012460	COL4A4	5	2
ENSBGRG00000012500	BCL9	5	3
ENSBGRG00000012502	ARHGEF12	5	13
ENSBGRG00000012509	KIF21A	5	5
ENSBGRG00000012530	ZCCHC14	5	20
ENSBGRG00000012800	SLITRK4	5	X
ENSBGRG00000012821	CCDC30	5	3
ENSBGRG00000012912	AEN	5	17
ENSBGRG00000012919	UBN1	5	26
ENSBGRG00000013121	WFS1	5	6
ENSBGRG00000013411	RAI1	5	19
ENSBGRG00000013542	ZNF318	5	24
ENSBGRG00000013900	DPF3	5	11
ENSBGRG00000013953	CKAP5	5	13
ENSBGRG00000014012	MYO9A	5	11
ENSBGRG00000014390	RAI2	5	Y
ENSBGRG00000014854	ZNF532	5	21
ENSBGRG00000014964	TRANK1	5	22
ENSBGRG00000015120	ENSBGRG00000015120	5	17
ENSBGRG00000015150	ATP7A	5	X
ENSBGRG00000015199	NF1	5	19
ENSBGRG00000015284	SPTBN1	5	9
ENSBGRG00000015366	PSD4	5	9
ENSBGRG00000015382	ENSBGRG00000015382	5	15
ENSBGRG00000015384	SIPA1L3	5	20
ENSBGRG00000015494	ASPHD2	5	16
ENSBGRG00000015721	RBM19	5	16
ENSBGRG00000016218	LRRFIP2	5	22
ENSBGRG00000016632	LAMB2	5	22
ENSBGRG00000016716	ZNF574	5	20
ENSBGRG00000016724	CLMN	5	17
ENSBGRG00000016919	TTC28	5	16
ENSBGRG00000016971	NSD3	5	28
ENSBGRG00000017429	ZNF536	5	20
ENSBGRG00000017486	ATAD5	5	19
ENSBGRG00000017526	ENSBGRG00000017526	5	8
ENSBGRG00000017768	CCDC88A	5	9
ENSBGRG00000017905	SOS1	5	9
ENSBGRG00000018444	WDFY3	5	6
ENSBGRG00000018689	GPRASP1	5	X
ENSBGRG00000018911	RAB11FIP1	5	28
ENSBGRG00000018992	LYST	5	27
ENSBGRG00000019501	MCM7	5	26
ENSBGRG00000019554	FAM184B	5	6
ENSBGRG00000019580	AKAP9	5	4
ENSBGRG00000019585	IDUA	5	6
ENSBGRG00000019697	FRMPD3	5	X
ENSBGRG00000020262	DIDO1	5	12
ENSBGRG00000020281	ENSBGRG00000020281	5	3
ENSBGRG00000020297	PRX	5	20
ENSBGRG00000020366	ENSBGRG00000020366	5	18
ENSBGRG00000020583	GAB1	5	16
ENSBGRG00000020637	RBM44	5	3
ENSBGRG00000020773	ATF5	5	20
ENSBGRG00000020833	UTRN	5	10
ENSBGRG00000020903	USP38	5	16
ENSBGRG00000020976	BTBD7	5	17
ENSBGRG00000021081	SMCHD1	5	21
ENSBGRG00000021817	PHF20L1	5	18
ENSBGRG00000022016	TCOF1	5	8
ENSBGRG00000022177	ZNF471	5	20
ENSBGRG00000022648	TSHZ1	5	21
ENSBGRG00000022686	DGCR8	5	16
ENSBGRG00000022725	NAA15	5	16
ENSBGRG00000022772	SLFN14	5	19
ENSBGRG00000022866	PRDM10	5	29
ENSBGRG00000022867	CARD11	5	26
ENSBGRG00000022987	MMRN1	5	6
ENSBGRG00000022995	PHF3	5	10
ENSBGRG00000023491	SNUPN	5	17
ENSBGRG00000023995	BOD1L1	5	6
ENSBGRG00000024043	NRAP	5	25
ENSBGRG00000024472	ENSBGRG00000024472	5	26
ENSBGRG00000024500	ITPR1	5	22
ENSBGRG00000024804	CEP164	5	13
ENSBGRG00000024842	KMT2B	5	20
ENSBGRG00000024886	MDN1	5	10
ENSBGRG00000025033	TDRD6	5	24
ENSBGRG00000025171	ZNF711	5	X
ENSBGRG00000025270	LMTK2	5	26
ENSBGRG00000025480	ZNFX1	5	12
ENSBGRG00000025640	SEC16A	5	9
ENSBGRG00000025876	ENSBGRG00000025876	5	X
ENSBGRG00000026013	HUWE1	5	X
ENSBGRG00000026038	NAV1	5	14
ENSBGRG00000026090	WNK3	5	X
ENSBGRG00000026454	WAPL	5	27
ENSBGRG00000000223	U2SURP	4	1
ENSBGRG00000000389	ENSBGRG00000000389	4	7
ENSBGRG00000000408	LRP6	4	5
ENSBGRG00000000420	EIF4G3	4	2
ENSBGRG00000000421	ENSBGRG00000000421	4	8
ENSBGRG00000000504	AFF4	4	8
ENSBGRG00000000542	CRTC1	4	8
ENSBGRG00000000773	WDR47	4	3
ENSBGRG00000000779	SLC37A3	4	4
ENSBGRG00000000834	STK31	4	4
ENSBGRG00000000847	STIL	4	3
ENSBGRG00000000861	CCDC18	4	3
ENSBGRG00000000918	STK36	4	2
ENSBGRG00000000944	ENSBGRG00000000944	4	8
ENSBGRG00000000950	SMC2	4	7
ENSBGRG00000001146	SP4	4	4
ENSBGRG00000001165	USP37	4	2
ENSBGRG00000001220	ATF7IP	4	5
ENSBGRG00000001428	NMNAT3	4	1
ENSBGRG00000001498	NFE2L3	4	4
ENSBGRG00000001655	SCARA5	4	7
ENSBGRG00000001662	UBN2	4	4
ENSBGRG00000001728	ITPR2	4	5
ENSBGRG00000001730	CERK	4	5
ENSBGRG00000001797	FBXO10	4	7
ENSBGRG00000001850	ZFYVE16	4	8
ENSBGRG00000001941	MRAS	4	1
ENSBGRG00000002163	POGZ	4	3
ENSBGRG00000002220	MET	4	4
ENSBGRG00000002390	SNX27	4	3
ENSBGRG00000002512	ZGRF1	4	6
ENSBGRG00000002731	ENSBGRG00000002731	4	2
ENSBGRG00000002758	JOSD1	4	5
ENSBGRG00000002811	FN1	4	2
ENSBGRG00000003136	RCC2	4	2
ENSBGRG00000003151	BRD8	4	8
ENSBGRG00000003190	BAZ2A	4	5
ENSBGRG00000003210	TMTC2	4	5
ENSBGRG00000003221	ENSBGRG00000003221	4	8
ENSBGRG00000003322	WDR33	4	2
ENSBGRG00000003405	NOD1	4	4
ENSBGRG00000003417	TUT4	4	3
ENSBGRG00000003483	MAPKAP1	4	9
ENSBGRG00000003530	PHF14	4	4
ENSBGRG00000003562	MEF2C	4	8
ENSBGRG00000003572	KIF27	4	7
ENSBGRG00000003728	CAPRIN2	4	5
ENSBGRG00000003743	EIF4G1	4	1
ENSBGRG00000003821	UBE3A	4	17
ENSBGRG00000003924	HOXC6	4	5
ENSBGRG00000003984	DMRT2	4	7
ENSBGRG00000004044	SBNO1	4	16
ENSBGRG00000004147	TSC22D1	4	15
ENSBGRG00000004331	MIPOL1	4	17
ENSBGRG00000004335	TLN2	4	11
ENSBGRG00000004344	TOPBP1	4	1
ENSBGRG00000004430	PLD1	4	1
ENSBGRG00000004440	MAP4K4	4	9
ENSBGRG00000004460	PHIP	4	10
ENSBGRG00000004476	PGM2	4	6
ENSBGRG00000004554	VAV2	4	9
ENSBGRG00000004602	ELOA	4	2
ENSBGRG00000004614	POP1	4	18
ENSBGRG00000004719	CTTNBP2	4	4
ENSBGRG00000004855	TNIK	4	1
ENSBGRG00000004877	VPS13C	4	11
ENSBGRG00000004936	BRD3	4	9
ENSBGRG00000004990	ZNF638	4	9
ENSBGRG00000005009	ADNP	4	12
ENSBGRG00000005067	KIAA1958	4	7
ENSBGRG00000005093	AKAP11	4	15
ENSBGRG00000005097	BBX	4	1
ENSBGRG00000005178	PRDM1	4	10
ENSBGRG00000005179	ENSBGRG00000005179	4	17
ENSBGRG00000005198	KAT14	4	12
ENSBGRG00000005242	EPC2	4	2
ENSBGRG00000005328	ENSBGRG00000005328	4	5
ENSBGRG00000005342	SENP6	4	10
ENSBGRG00000005468	SCN8A	4	5
ENSBGRG00000005493	PPFIBP2	4	13
ENSBGRG00000005588	R3HDM2	4	5
ENSBGRG00000005683	ITPKB	4	14
ENSBGRG00000005691	GOLGA3	4	16
ENSBGRG00000005725	SMARCA4	4	8
ENSBGRG00000005876	FILIP1	4	10
ENSBGRG00000005964	ILDR2	4	3
ENSBGRG00000005974	RIF1	4	2
ENSBGRG00000005995	MAP2	4	2
ENSBGRG00000006050	KBTBD6	4	15
ENSBGRG00000006154	ZFYVE26	4	11
ENSBGRG00000006159	DZIP3	4	1
ENSBGRG00000006167	ENSBGRG00000006167	4	15
ENSBGRG00000006248	PIKFYVE	4	2
ENSBGRG00000006341	NRDE2	4	11
ENSBGRG00000006353	TBC1D14	4	6
ENSBGRG00000006379	RUSC2	4	7
ENSBGRG00000006477	AHCTF1	4	14
ENSBGRG00000006554	DIAPH3	4	15
ENSBGRG00000006582	L3MBTL2	4	5
ENSBGRG00000006595	ACTN1	4	11
ENSBGRG00000006731	CNST	4	14
ENSBGRG00000006763	MLXIP	4	16
ENSBGRG00000006836	CHPF2	4	4
ENSBGRG00000006906	TBCD	4	19
ENSBGRG00000006907	CTNNA2	4	9
ENSBGRG00000006946	NCAM1	4	13
ENSBGRG00000007004	NKD2	4	23
ENSBGRG00000007083	KIF16B	4	12
ENSBGRG00000007101	YLPM1	4	11
ENSBGRG00000007110	DNAJC13	4	1
ENSBGRG00000007127	SASS6	4	3
ENSBGRG00000007174	FOXO3	4	10
ENSBGRG00000007329	ENSBGRG00000007329	4	22
ENSBGRG00000007346	COL28A1	4	4
ENSBGRG00000007531	WWC2	4	28
ENSBGRG00000007548	PDE3B	4	13
ENSBGRG00000007558	PPP1R10	4	24
ENSBGRG00000007730	PTPRD	4	7
ENSBGRG00000007775	WNK4	4	19
ENSBGRG00000007893	ATP2B4	4	14
ENSBGRG00000008030	CEP85L	4	10
ENSBGRG00000008144	ARID1A	4	2
ENSBGRG00000008199	WWC3	4	Y
ENSBGRG00000008207	IFT172	4	9
ENSBGRG00000008209	SFSWAP	4	16
ENSBGRG00000008257	PDZD2	4	23
ENSBGRG00000008350	ABL2	4	14
ENSBGRG00000008420	ATXN7L1	4	4
ENSBGRG00000008424	CD163	4	5
ENSBGRG00000008601	FAN1	4	17
ENSBGRG00000008744	ZFR	4	23
ENSBGRG00000008755	DISP1	4	14
ENSBGRG00000008777	GPN2	4	2
ENSBGRG00000008807	CNNM2	4	25
ENSBGRG00000008896	PLEKHA6	4	14
ENSBGRG00000009060	FTSJ3	4	19
ENSBGRG00000009254	PIK3C2A	4	13
ENSBGRG00000009306	POLK	4	11
ENSBGRG00000009348	BLM	4	17
ENSBGRG00000009356	KMT2E	4	4
ENSBGRG00000009451	HIP1	4	26
ENSBGRG00000009618	FAT4	4	16
ENSBGRG00000009626	PDCD11	4	25
ENSBGRG00000009644	PPP1R9A	4	4
ENSBGRG00000009676	EHBP1	4	9
ENSBGRG00000009689	STAG2	4	X
ENSBGRG00000009693	IQGAP1	4	17
ENSBGRG00000009728	NR1D2	4	28
ENSBGRG00000009794	TENT4A	4	23
ENSBGRG00000009817	SLTM	4	11
ENSBGRG00000009853	FYCO1	4	22
ENSBGRG00000009950	SH3PXD2A	4	25
ENSBGRG00000009962	USP15	4	5
ENSBGRG00000009986	AMER1	4	X
ENSBGRG00000010012	AR	4	X
ENSBGRG00000010030	RBM12B	4	18
ENSBGRG00000010039	TRPM7	4	11
ENSBGRG00000010064	PKP4	4	2
ENSBGRG00000010116	ATP11A	4	15
ENSBGRG00000010118	CCAR1	4	27
ENSBGRG00000010188	ENSBGRG00000010188	4	16
ENSBGRG00000010199	RAI14	4	23
ENSBGRG00000010336	SPOCD1	4	2
ENSBGRG00000010375	DHX36	4	1
ENSBGRG00000010480	CEP170	4	14
ENSBGRG00000010522	PRR14L	4	16
ENSBGRG00000010551	PPIP5K1	4	17
ENSBGRG00000010558	MON2	4	5
ENSBGRG00000010586	BBS12	4	16
ENSBGRG00000010590	NUP98	4	13
ENSBGRG00000010592	JADE3	4	X
ENSBGRG00000010683	NEO1	4	11
ENSBGRG00000010790	ENSBGRG00000010790	4	12
ENSBGRG00000010838	SNCAIP	4	8
ENSBGRG00000010852	SULF1	4	18
ENSBGRG00000010861	GARRE1	4	20
ENSBGRG00000010926	GPAT4	4	28
ENSBGRG00000010982	RGS22	4	18
ENSBGRG00000011002	SIK2	4	13
ENSBGRG00000011022	NCOR1	4	19
ENSBGRG00000011094	AEBP1	4	4
ENSBGRG00000011152	RBM33	4	4
ENSBGRG00000011166	NR3C2	4	16
ENSBGRG00000011356	ENSBGRG00000011356	4	19
ENSBGRG00000011517	EVC	4	6
ENSBGRG00000011539	CDK12	4	19
ENSBGRG00000011549	USP54	4	27
ENSBGRG00000011570	TCF20	4	5
ENSBGRG00000011636	AHDC1	4	2
ENSBGRG00000011685	LCA5L	4	1
ENSBGRG00000011759	ENSBGRG00000011759	4	25
ENSBGRG00000011917	HK1	4	27
ENSBGRG00000012095	UBOX5	4	12
ENSBGRG00000012116	ZNF423	4	20
ENSBGRG00000012119	CAST	4	8
ENSBGRG00000012142	RALGAPA1	4	17
ENSBGRG00000012231	TJP1	4	17
ENSBGRG00000012253	NEDD4L	4	21
ENSBGRG00000012358	PARG	4	27
ENSBGRG00000012380	SNPH	4	12
ENSBGRG00000012488	JPH3	4	20
ENSBGRG00000012508	GEMIN5	4	8
ENSBGRG00000012518	UPF2	4	12
ENSBGRG00000012528	ENSBGRG00000012528	4	4
ENSBGRG00000012655	SLITRK2	4	X
ENSBGRG00000012733	ENSBGRG00000012733	4	2
ENSBGRG00000012776	ZFP62	4	8
ENSBGRG00000012786	PPL	4	26
ENSBGRG00000013006	PHF20	4	12
ENSBGRG00000013095	GRAMD1B	4	13
ENSBGRG00000013099	CENPP	4	7
ENSBGRG00000013133	ARFGAP3	4	5
ENSBGRG00000013169	CEBPZ	4	9
ENSBGRG00000013172	NHSL1	4	10
ENSBGRG00000013250	ITPRIP	4	25
ENSBGRG00000013279	ENSBGRG00000013279	4	8
ENSBGRG00000013307	SLC41A1	4	14
ENSBGRG00000013357	NOTCH2	4	3
ENSBGRG00000013371	UHRF1	4	8
ENSBGRG00000013664	DDX24	4	17
ENSBGRG00000013693	ENSBGRG00000013693	4	16
ENSBGRG00000013720	CUX2	4	16
ENSBGRG00000013726	ACAN	4	17
ENSBGRG00000013779	TNRC6C	4	19
ENSBGRG00000013827	RGL1	4	14
ENSBGRG00000013843	ENSBGRG00000013843	4	26
ENSBGRG00000013904	TICAM1	4	8
ENSBGRG00000013929	ENSBGRG00000013929	4	20
ENSBGRG00000013990	GSE1	4	20
ENSBGRG00000014140	SHROOM3	4	6
ENSBGRG00000014260	TNNI3	4	20
ENSBGRG00000014400	SETX	4	9
ENSBGRG00000014508	ENSBGRG00000014508	4	20
ENSBGRG00000014537	ENSBGRG00000014537	4	20
ENSBGRG00000014571	ENSBGRG00000014571	4	24
ENSBGRG00000014591	SHC4	4	11
ENSBGRG00000014594	ZNF783	4	4
ENSBGRG00000014952	AGAP1	4	3
ENSBGRG00000015005	ENSBGRG00000015005	4	20
ENSBGRG00000015046	GPRIN1	4	8
ENSBGRG00000015085	ENSBGRG00000015085	4	Y
ENSBGRG00000015145	ENSBGRG00000015145	4	19
ENSBGRG00000015156	ENSBGRG00000015156	4	15
ENSBGRG00000015175	TBX3	4	16
ENSBGRG00000015350	FMNL2	4	2
ENSBGRG00000015497	ZZEF1	4	19
ENSBGRG00000015553	DOP1A	4	10
ENSBGRG00000015603	FHOD3	4	21
ENSBGRG00000015693	ENSBGRG00000015693	4	8
ENSBGRG00000015723	TFIP11	4	16
ENSBGRG00000015772	UIMC1	4	8
ENSBGRG00000015776	TMF1	4	22
ENSBGRG00000015797	SYNGAP1	4	24
ENSBGRG00000015909	BCLAF1	4	10
ENSBGRG00000015972	DOCK5	4	7
ENSBGRG00000016070	MN1	4	16
ENSBGRG00000016108	CEP192	4	21
ENSBGRG00000016197	PITPNB	4	16
ENSBGRG00000016245	CCPG1	4	11
ENSBGRG00000016283	ANO10	4	22
ENSBGRG00000016286	CARF	4	2
ENSBGRG00000016330	ARHGAP35	4	20
ENSBGRG00000016438	ENSBGRG00000016438	4	20
ENSBGRG00000016499	DICER1	4	17
ENSBGRG00000016570	SBK1	4	26
ENSBGRG00000016582	NSD1	4	8
ENSBGRG00000016618	DRC7	4	20
ENSBGRG00000016653	RTN4	4	9
ENSBGRG00000016809	SYNE3	4	17
ENSBGRG00000016813	DERL1	4	18
ENSBGRG00000016826	ENSBGRG00000016826	4	13
ENSBGRG00000017072	ZNF507	4	20
ENSBGRG00000017085	ENSBGRG00000017085	4	20
ENSBGRG00000017184	TRIP11	4	17
ENSBGRG00000017268	LATS1	4	10
ENSBGRG00000017294	SETBP1	4	21
ENSBGRG00000017484	TNK2	4	1
ENSBGRG00000017485	PWWP2A	4	8
ENSBGRG00000017585	WNK1	4	5
ENSBGRG00000017697	ENSBGRG00000017697	4	19
ENSBGRG00000017707	SMARCC1	4	22
ENSBGRG00000017732	MIDEAS	4	11
ENSBGRG00000017810	HELZ	4	19
ENSBGRG00000017888	DOK4	4	20
ENSBGRG00000017966	TLK2	4	19
ENSBGRG00000018068	ENSBGRG00000018068	4	29
ENSBGRG00000018115	ZNF446	4	20
ENSBGRG00000018119	ENSBGRG00000018119	4	29
ENSBGRG00000018127	PANK1	4	25
ENSBGRG00000018182	DNAH9	4	19
ENSBGRG00000018260	TLE3	4	11
ENSBGRG00000018324	SRRT	4	26
ENSBGRG00000018345	ALS2	4	2
ENSBGRG00000018460	SASH1	4	10
ENSBGRG00000018485	ENSBGRG00000018485	4	4
ENSBGRG00000018577	CMTR2	4	20
ENSBGRG00000018610	HLTF	4	1
ENSBGRG00000018621	MAP4	4	22
ENSBGRG00000018846	XPC	4	22
ENSBGRG00000018914	SLC2A12	4	10
ENSBGRG00000018987	SLC30A4	4	11
ENSBGRG00000019012	BRF2	4	28
ENSBGRG00000019096	MYO7A	4	13
ENSBGRG00000019149	PPIP5K2	4	8
ENSBGRG00000019179	CASKIN2	4	19
ENSBGRG00000019203	NCAPG	4	6
ENSBGRG00000019235	ASAP1	4	18
ENSBGRG00000019272	USP4	4	22
ENSBGRG00000019284	USP36	4	19
ENSBGRG00000019399	RARA	4	19
ENSBGRG00000019447	MYH14	4	20
ENSBGRG00000019530	INTS2	4	19
ENSBGRG00000019641	UPF3B	4	X
ENSBGRG00000019709	MAP10	4	27
ENSBGRG00000019842	SHPRH	4	10
ENSBGRG00000019863	RBM26	4	15
ENSBGRG00000019867	RIN3	4	17
ENSBGRG00000019868	ENSBGRG00000019868	4	12
ENSBGRG00000019985	ZNF703	4	28
ENSBGRG00000020126	KAT6B	4	27
ENSBGRG00000020229	ACAP1	4	19
ENSBGRG00000020254	DSEL	4	21
ENSBGRG00000020311	MAP2K7	4	8
ENSBGRG00000020391	USP35	4	29
ENSBGRG00000020485	CEP162	4	10
ENSBGRG00000020492	AKT2	4	20
ENSBGRG00000020569	MYO10	4	23
ENSBGRG00000020572	NEBL	4	12
ENSBGRG00000020591	ENSBGRG00000020591	4	6
ENSBGRG00000020613	HMGXB3	4	8
ENSBGRG00000020696	PPP2R5D	4	24
ENSBGRG00000020782	PDGFRB	4	8
ENSBGRG00000020815	SIX5	4	20
ENSBGRG00000021204	CCDC40	4	19
ENSBGRG00000021263	SLC12A4	4	20
ENSBGRG00000021397	PCDHAC2	4	8
ENSBGRG00000021463	ENSBGRG00000021463	4	11
ENSBGRG00000021472	PCLO	4	4
ENSBGRG00000021604	DHX29	4	23
ENSBGRG00000021627	TRERF1	4	24
ENSBGRG00000021680	RRP1	4	1
ENSBGRG00000021750	ANKRD42	4	29
ENSBGRG00000021912	GAREM1	4	21
ENSBGRG00000021957	ENSBGRG00000021957	4	17
ENSBGRG00000022067	CCDC66	4	22
ENSBGRG00000022098	PHF12	4	19
ENSBGRG00000022119	CABIN1	4	16
ENSBGRG00000022144	ARID2	4	5
ENSBGRG00000022201	TRAK2	4	2
ENSBGRG00000022289	MTREX	4	23
ENSBGRG00000022375	KIF21B	4	14
ENSBGRG00000022602	SEC23IP	4	25
ENSBGRG00000022619	GCLC	4	24
ENSBGRG00000022707	HIVEP2	4	10
ENSBGRG00000022716	FRMD6	4	11
ENSBGRG00000022722	ENSBGRG00000022722	4	29
ENSBGRG00000022738	SSC5D	4	20
ENSBGRG00000022765	ENSBGRG00000022765	4	19
ENSBGRG00000022800	TRIM71	4	22
ENSBGRG00000022945	CEMIP2	4	7
ENSBGRG00000022983	ZFAT	4	18
ENSBGRG00000023016	MAPK7	4	19
ENSBGRG00000023069	RBM6	4	22
ENSBGRG00000023136	TCEAL9	4	X
ENSBGRG00000023259	SUPT6H	4	19
ENSBGRG00000023354	CLYBL	4	15
ENSBGRG00000023453	EVPL	4	19
ENSBGRG00000023669	BCR	4	16
ENSBGRG00000023696	GDI1	4	X
ENSBGRG00000023742	LRRC4C	4	13
ENSBGRG00000023768	MAF	4	20
ENSBGRG00000023980	P4HTM	4	22
ENSBGRG00000023997	ZNF800	4	4
ENSBGRG00000024042	BMS1	4	27
ENSBGRG00000024184	WDHD1	4	11
ENSBGRG00000024214	NMT1	4	19
ENSBGRG00000024225	NEU3	4	13
ENSBGRG00000024258	PDGFRA	4	6
ENSBGRG00000024309	ROCK2	4	9
ENSBGRG00000024376	ENSBGRG00000024376	4	19
ENSBGRG00000024405	KCTD1	4	21
ENSBGRG00000024451	TEX14	4	19
ENSBGRG00000024485	SMG6	4	19
ENSBGRG00000024513	TPP2	4	15
ENSBGRG00000024711	MTCL1	4	21
ENSBGRG00000024736	HIC1	4	19
ENSBGRG00000024781	OSBP2	4	16
ENSBGRG00000024914	DCLRE1A	4	25
ENSBGRG00000024937	AATK	4	19
ENSBGRG00000024938	ANO8	4	8
ENSBGRG00000024963	C15orf39	4	17
ENSBGRG00000024966	TCF25	4	20
ENSBGRG00000025005	CCDC186	4	25
ENSBGRG00000025049	DENND3	4	18
ENSBGRG00000025153	ENSBGRG00000025153	4	26
ENSBGRG00000025169	ENSBGRG00000025169	4	16
ENSBGRG00000025175	ENSBGRG00000025175	4	29
ENSBGRG00000025262	ZNF180	4	20
ENSBGRG00000025263	AFAP1L2	4	25
ENSBGRG00000025318	BAHCC1	4	19
ENSBGRG00000025396	FAM20C	4	26
ENSBGRG00000025573	ENSBGRG00000025573	4	22
ENSBGRG00000025577	PPP1R12B	4	14
ENSBGRG00000025618	PCDH1	4	8
ENSBGRG00000025664	DCAF1	4	22
ENSBGRG00000025773	RAD54L2	4	22
ENSBGRG00000025820	ZNF518A	4	25
ENSBGRG00000026000	ENSBGRG00000026000	4	24
ENSBGRG00000026056	GNAL	4	21
ENSBGRG00000026406	CCSER2	4	27
ENSBGRG00000026697	TYW5	4	2
ENSBGRG00000026715	ARID1B	4	10
ENSBGRG00000026740	ZC3H6	4	9
ENSBGRG00000026756	CHD3	4	19
ENSBGRG00000026799	CNNM4	4	9
ENSBGRG00000026834	EIF5B	4	9
ENSBGRG00000026866	ANKRD11	4	20
ENSBGRG00000000080	BACH1	3	1
ENSBGRG00000000112	TIAM1	3	1
ENSBGRG00000000141	DONSON	3	1
ENSBGRG00000000143	ITSN1	3	1
ENSBGRG00000000178	C3orf38	3	1
ENSBGRG00000000197	EPHA3	3	1
ENSBGRG00000000202	ENSBGRG00000000202	3	2
ENSBGRG00000000215	PLCL2	3	1
ENSBGRG00000000236	RLF	3	3
ENSBGRG00000000280	ADARB1	3	1
ENSBGRG00000000305	NCKAP5	3	2
ENSBGRG00000000360	PRPF3	3	3
ENSBGRG00000000398	ASF1B	3	8
ENSBGRG00000000430	SLC25A23	3	8
ENSBGRG00000000435	SLU7	3	8
ENSBGRG00000000437	OSBPL6	3	2
ENSBGRG00000000453	ADGRL1	3	8
ENSBGRG00000000459	ENSBGRG00000000459	3	6
ENSBGRG00000000470	SMC1B	3	5
ENSBGRG00000000539	ENSBGRG00000000539	3	2
ENSBGRG00000000581	ABCF3	3	1
ENSBGRG00000000603	NAB1	3	2
ENSBGRG00000000638	USP44	3	5
ENSBGRG00000000693	RNF20	3	7
ENSBGRG00000000711	METAP2	3	5
ENSBGRG00000000723	DUSP16	3	5
ENSBGRG00000000813	COL6A1	3	1
ENSBGRG00000000870	DDX23	3	5
ENSBGRG00000000880	ENSBGRG00000000880	3	5
ENSBGRG00000000897	ECM1	3	3
ENSBGRG00000000925	PSIP1	3	7
ENSBGRG00000000948	CCDC65	3	5
ENSBGRG00000000962	MCL1	3	3
ENSBGRG00000000973	FGD6	3	5
ENSBGRG00000000977	CERS1	3	8
ENSBGRG00000000982	R3HDM1	3	2
ENSBGRG00000001108	ENSBGRG00000001108	3	1
ENSBGRG00000001116	USP48	3	2
ENSBGRG00000001195	SP8	3	4
ENSBGRG00000001216	ENSBGRG00000001216	3	7
ENSBGRG00000001254	EVI5	3	3
ENSBGRG00000001272	ENSBGRG00000001272	3	1
ENSBGRG00000001277	CEP83	3	5
ENSBGRG00000001298	TRIOBP	3	5
ENSBGRG00000001306	MASP1	3	1
ENSBGRG00000001365	CDKL3	3	8
ENSBGRG00000001379	CTDSP1	3	2
ENSBGRG00000001397	ENSBGRG00000001397	3	7
ENSBGRG00000001426	ENSBGRG00000001426	3	8
ENSBGRG00000001427	HIPK2	3	4
ENSBGRG00000001442	KLHL24	3	1
ENSBGRG00000001448	JADE2	3	8
ENSBGRG00000001455	ENSBGRG00000001455	3	7
ENSBGRG00000001456	SLC39A10	3	2
ENSBGRG00000001510	TENM2	3	8
ENSBGRG00000001560	MCM3AP	3	1
ENSBGRG00000001570	ENSBGRG00000001570	3	5
ENSBGRG00000001615	DOT1L	3	8
ENSBGRG00000001618	PNKD	3	2
ENSBGRG00000001734	FRMPD1	3	7
ENSBGRG00000001750	ADGRL2	3	3
ENSBGRG00000001771	DDX46	3	8
ENSBGRG00000001845	KAT2B	3	1
ENSBGRG00000001896	DENND4C	3	7
ENSBGRG00000001973	BRD1	3	5
ENSBGRG00000001980	MOB3A	3	8
ENSBGRG00000002023	ZNF596	3	1
ENSBGRG00000002025	EXTL3	3	7
ENSBGRG00000002089	ATF6	3	3
ENSBGRG00000002127	OLFML2B	3	3
ENSBGRG00000002133	KIF24	3	7
ENSBGRG00000002135	STK38L	3	5
ENSBGRG00000002167	SNX13	3	4
ENSBGRG00000002180	ARHGAP31	3	1
ENSBGRG00000002194	NOS1AP	3	3
ENSBGRG00000002216	EPHA2	3	2
ENSBGRG00000002228	IGFBP5	3	2
ENSBGRG00000002260	TAX1BP1	3	4
ENSBGRG00000002269	MYORG	3	7
ENSBGRG00000002310	CSF1	3	3
ENSBGRG00000002320	LIMCH1	3	6
ENSBGRG00000002321	FBXO42	3	2
ENSBGRG00000002399	MAST2	3	3
ENSBGRG00000002435	ENSBGRG00000002435	3	5
ENSBGRG00000002454	LRRC8D	3	3
ENSBGRG00000002468	ENSBGRG00000002468	3	5
ENSBGRG00000002487	LRRC8B	3	3
ENSBGRG00000002508	ENSBGRG00000002508	3	3
ENSBGRG00000002516	STAG1	3	1
ENSBGRG00000002564	ENSBGRG00000002564	3	5
ENSBGRG00000002587	GPBP1L1	3	3
ENSBGRG00000002590	FILIP1L	3	1
ENSBGRG00000002612	ENSBGRG00000002612	3	3
ENSBGRG00000002613	ZC3HAV1	3	4
ENSBGRG00000002633	PPP3CA	3	6
ENSBGRG00000002640	NASP	3	3
ENSBGRG00000002693	APBB2	3	6
ENSBGRG00000002712	KLHL42	3	5
ENSBGRG00000002717	ENSBGRG00000002717	3	8
ENSBGRG00000002771	ENSBGRG00000002771	3	8
ENSBGRG00000002787	ENSBGRG00000002787	3	2
ENSBGRG00000002816	SLC6A17	3	3
ENSBGRG00000002818	TBC1D23	3	1
ENSBGRG00000002855	PALM2AKAP2	3	7
ENSBGRG00000002861	USP13	3	1
ENSBGRG00000002862	KCNC4	3	3
ENSBGRG00000002871	ESPL1	3	5
ENSBGRG00000002905	ZNF354B	3	8
ENSBGRG00000002908	TIMELESS	3	5
ENSBGRG00000002919	MORC3	3	1
ENSBGRG00000002920	TESK2	3	3
ENSBGRG00000002924	SCRN1	3	4
ENSBGRG00000002943	SNAP47	3	8
ENSBGRG00000002986	ZZZ3	3	3
ENSBGRG00000003046	CHAF1B	3	1
ENSBGRG00000003061	PLEKHA8	3	4
ENSBGRG00000003092	C1orf35	3	8
ENSBGRG00000003094	PBX1	3	3
ENSBGRG00000003142	MFN1	3	1
ENSBGRG00000003157	CCDC93	3	2
ENSBGRG00000003161	HLCS	3	1
ENSBGRG00000003231	PIK3CA	3	1
ENSBGRG00000003250	ENSBGRG00000003250	3	1
ENSBGRG00000003298	SP1	3	5
ENSBGRG00000003304	THSD7A	3	4
ENSBGRG00000003331	PLXNB2	3	5
ENSBGRG00000003456	HRCT1	3	7
ENSBGRG00000003466	DOCK8	3	7
ENSBGRG00000003470	IFFO2	3	2
ENSBGRG00000003504	GARS1	3	4
ENSBGRG00000003509	POLR2D	3	2
ENSBGRG00000003522	ECPAS	3	7
ENSBGRG00000003531	UBR4	3	2
ENSBGRG00000003561	ASZ1	3	4
ENSBGRG00000003610	RFC1	3	6
ENSBGRG00000003620	PKN2	3	3
ENSBGRG00000003632	PLEKHG3	3	11
ENSBGRG00000003635	IBTK	3	10
ENSBGRG00000003642	ENSBGRG00000003642	3	4
ENSBGRG00000003651	KDM1A	3	2
ENSBGRG00000003673	CALCOCO1	3	5
ENSBGRG00000003698	TRMT10C	3	1
ENSBGRG00000003711	RUFY1	3	8
ENSBGRG00000003717	KANK1	3	7
ENSBGRG00000003747	SCAF8	3	10
ENSBGRG00000003762	ZBTB11	3	1
ENSBGRG00000003766	HOXC13	3	5
ENSBGRG00000003787	ATG14	3	11
ENSBGRG00000003799	ENSBGRG00000003799	3	15
ENSBGRG00000003812	UGGT1	3	2
ENSBGRG00000003900	TLN1	3	7
ENSBGRG00000003910	LUZP1	3	2
ENSBGRG00000003913	HNRNPH1	3	8
ENSBGRG00000003936	ENSBGRG00000003936	3	15
ENSBGRG00000003979	TPM1	3	11
ENSBGRG00000003981	ILF3	3	8
ENSBGRG00000004009	BUD13	3	13
ENSBGRG00000004086	DENND5B	3	5
ENSBGRG00000004107	SMARCA2	3	7
ENSBGRG00000004133	RMI1	3	7
ENSBGRG00000004134	KTN1	3	11
ENSBGRG00000004150	C2CD3	3	13
ENSBGRG00000004216	RBM23	3	11
ENSBGRG00000004229	MPHOSPH9	3	16
ENSBGRG00000004264	ENSBGRG00000004264	3	6
ENSBGRG00000004285	FANCI	3	17
ENSBGRG00000004292	ENSBGRG00000004292	3	2
ENSBGRG00000004301	GASK1B	3	16
ENSBGRG00000004372	NTRK2	3	7
ENSBGRG00000004398	IRS2	3	15
ENSBGRG00000004415	BFSP1	3	12
ENSBGRG00000004424	SPATA7	3	11
ENSBGRG00000004446	SLC16A1	3	3
ENSBGRG00000004449	ENSBGRG00000004449	3	17
ENSBGRG00000004469	ALCAM	3	1
ENSBGRG00000004510	PITPNM2	3	16
ENSBGRG00000004547	RRBP1	3	12
ENSBGRG00000004628	RESF1	3	5
ENSBGRG00000004720	ZC3H14	3	11
ENSBGRG00000004747	TNKS1BP1	3	13
ENSBGRG00000004870	FUT8	3	11
ENSBGRG00000004897	LRSAM1	3	9
ENSBGRG00000004914	ENSBGRG00000004914	3	8
ENSBGRG00000004916	ACBD3	3	14
ENSBGRG00000004928	VPS37B	3	16
ENSBGRG00000004954	EML5	3	11
ENSBGRG00000004979	HIP1R	3	16
ENSBGRG00000004995	KIF26A	3	17
ENSBGRG00000005044	ENSBGRG00000005044	3	4
ENSBGRG00000005063	RSBN1	3	3
ENSBGRG00000005066	TBC1D4	3	15
ENSBGRG00000005078	MGME1	3	12
ENSBGRG00000005120	MTDH	3	18
ENSBGRG00000005188	PNN	3	17
ENSBGRG00000005204	AJUBA	3	11
ENSBGRG00000005251	TICRR	3	17
ENSBGRG00000005270	ATP9A	3	12
ENSBGRG00000005280	ZNF214	3	13
ENSBGRG00000005283	NAA35	3	7
ENSBGRG00000005292	NLRP14	3	13
ENSBGRG00000005326	C14orf93	3	11
ENSBGRG00000005336	KIF5C	3	2
ENSBGRG00000005351	TKTL2	3	6
ENSBGRG00000005356	SLC9A2	3	9
ENSBGRG00000005396	SYT9	3	13
ENSBGRG00000005408	EXOC5	3	11
ENSBGRG00000005449	LAMB1	3	4
ENSBGRG00000005464	USP47	3	13
ENSBGRG00000005481	ENSBGRG00000005481	3	16
ENSBGRG00000005496	ENSBGRG00000005496	3	5
ENSBGRG00000005510	ENSBGRG00000005510	3	10
ENSBGRG00000005515	SF3A3	3	3
ENSBGRG00000005527	ARHGEF17	3	13
ENSBGRG00000005567	ENSBGRG00000005567	3	7
ENSBGRG00000005594	ENSBGRG00000005594	3	12
ENSBGRG00000005650	ZFP64	3	12
ENSBGRG00000005748	KLF12	3	15
ENSBGRG00000005813	PAN3	3	15
ENSBGRG00000005837	MTF1	3	3
ENSBGRG00000005855	TSHZ2	3	12
ENSBGRG00000005873	CIP2A	3	1
ENSBGRG00000005874	FOXN3	3	11
ENSBGRG00000005881	BRCA1	3	19
ENSBGRG00000005889	PIBF1	3	15
ENSBGRG00000005893	NAA20	3	12
ENSBGRG00000005926	ARMH4	3	11
ENSBGRG00000005942	ZNF217	3	12
ENSBGRG00000005982	JAK2	3	7
ENSBGRG00000006005	CEP85	3	2
ENSBGRG00000006014	NFAT5	3	20
ENSBGRG00000006060	IGF1R	3	17
ENSBGRG00000006076	TRIM33	3	3
ENSBGRG00000006103	LZTS1	3	7
ENSBGRG00000006115	POLE	3	16
ENSBGRG00000006169	HK2	3	9
ENSBGRG00000006174	ELF1	3	15
ENSBGRG00000006199	ZCCHC8	3	16
ENSBGRG00000006200	GRHL3	3	2
ENSBGRG00000006201	NOD2	3	20
ENSBGRG00000006238	ZFPM2	3	18
ENSBGRG00000006247	ENSBGRG00000006247	3	12
ENSBGRG00000006319	VGLL2	3	10
ENSBGRG00000006329	CYTH4	3	5
ENSBGRG00000006367	LRP12	3	18
ENSBGRG00000006408	RASSF10	3	13
ENSBGRG00000006415	GLI1	3	5
ENSBGRG00000006423	MYOC	3	14
ENSBGRG00000006442	CTNND1	3	13
ENSBGRG00000006454	ARNTL	3	13
ENSBGRG00000006465	AOC2	3	19
ENSBGRG00000006476	BRF1	3	17
ENSBGRG00000006493	BCL11A	3	9
ENSBGRG00000006509	PHC3	3	1
ENSBGRG00000006512	RIC3	3	13
ENSBGRG00000006583	SNIP1	3	3
ENSBGRG00000006590	SOBP	3	10
ENSBGRG00000006604	CHGB	3	12
ENSBGRG00000006607	ICA1	3	4
ENSBGRG00000006623	DENND2C	3	3
ENSBGRG00000006631	ENSBGRG00000006631	3	2
ENSBGRG00000006633	XRN2	3	12
ENSBGRG00000006681	ZNF618	3	7
ENSBGRG00000006702	GPX3	3	8
ENSBGRG00000006717	CYB5B	3	20
ENSBGRG00000006724	SEC63	3	10
ENSBGRG00000006735	DAAM1	3	11
ENSBGRG00000006787	FOSL2	3	9
ENSBGRG00000006806	TOP1	3	12
ENSBGRG00000006856	UBL3	3	15
ENSBGRG00000006869	HOMEZ	3	11
ENSBGRG00000006924	KATNAL1	3	15
ENSBGRG00000006928	PLEKHM3	3	2
ENSBGRG00000006942	UBR3	3	2
ENSBGRG00000006948	TMEM151B	3	24
ENSBGRG00000006966	SYCP1	3	3
ENSBGRG00000006969	ABCF1	3	24
ENSBGRG00000006986	CD93	3	12
ENSBGRG00000006997	CCDC142	3	9
ENSBGRG00000007112	EXD2	3	11
ENSBGRG00000007178	SLC12A7	3	23
ENSBGRG00000007192	TERF2	3	20
ENSBGRG00000007287	MARS1	3	5
ENSBGRG00000007332	ENSBGRG00000007332	3	Y
ENSBGRG00000007350	RAD18	3	22
ENSBGRG00000007368	FAM53B	3	25
ENSBGRG00000007410	NAMPT	3	4
ENSBGRG00000007430	ENSBGRG00000007430	3	29
ENSBGRG00000007484	ENSBGRG00000007484	3	3
ENSBGRG00000007490	MYNN	3	1
ENSBGRG00000007492	TOGARAM1	3	17
ENSBGRG00000007504	ZNF512	3	9
ENSBGRG00000007532	PEX13	3	9
ENSBGRG00000007580	CLPB	3	13
ENSBGRG00000007649	RNF17	3	15
ENSBGRG00000007656	NFIX	3	8
ENSBGRG00000007657	SASH3	3	X
ENSBGRG00000007676	ENSBGRG00000007676	3	5
ENSBGRG00000007772	METRNL	3	19
ENSBGRG00000007781	MMAA	3	16
ENSBGRG00000007837	TENM3	3	28
ENSBGRG00000007865	BRD7	3	20
ENSBGRG00000007870	PSMD12	3	19
ENSBGRG00000007960	ECI2	3	24
ENSBGRG00000007983	CTDSPL2	3	11
ENSBGRG00000008023	IKBKB	3	28
ENSBGRG00000008070	DCAF6	3	3
ENSBGRG00000008106	PITPNC1	3	19
ENSBGRG00000008118	CCDC78	3	26
ENSBGRG00000008191	SHE	3	3
ENSBGRG00000008225	EIF3J	3	11
ENSBGRG00000008226	DLC1	3	28
ENSBGRG00000008227	UBR5	3	18
ENSBGRG00000008270	VPS41	3	4
ENSBGRG00000008276	SLC25A25	3	9
ENSBGRG00000008288	MACROD2	3	12
ENSBGRG00000008298	MAN1C1	3	2
ENSBGRG00000008304	PRPF4B	3	24
ENSBGRG00000008343	SMARCA1	3	X
ENSBGRG00000008356	KIF4A	3	X
ENSBGRG00000008406	ARHGAP5	3	17
ENSBGRG00000008409	FHIP2B	3	7
ENSBGRG00000008452	KIF13A	3	24
ENSBGRG00000008456	MLH3	3	11
ENSBGRG00000008526	FUBP3	3	9
ENSBGRG00000008611	RAD54B	3	18
ENSBGRG00000008612	COL16A1	3	2
ENSBGRG00000008628	ENSBGRG00000008628	3	20
ENSBGRG00000008647	PIGV	3	2
ENSBGRG00000008668	SPG11	3	11
ENSBGRG00000008675	MRTFA	3	5
ENSBGRG00000008730	ENSBGRG00000008730	3	19
ENSBGRG00000008747	ENSBGRG00000008747	3	12
ENSBGRG00000008810	CLCN6	3	14
ENSBGRG00000008825	ARHGEF7	3	15
ENSBGRG00000008829	TRIP12	3	2
ENSBGRG00000008850	KDM4A	3	3
ENSBGRG00000008922	ZC2HC1C	3	11
ENSBGRG00000008924	GOLIM4	3	1
ENSBGRG00000008962	PTPRF	3	3
ENSBGRG00000008971	FAM161A	3	9
ENSBGRG00000008977	HTT	3	6
ENSBGRG00000008978	PBXIP1	3	3
ENSBGRG00000008997	ENSBGRG00000008997	3	20
ENSBGRG00000009004	BBLN	3	9
ENSBGRG00000009022	KAT6A	3	28
ENSBGRG00000009033	NISCH	3	22
ENSBGRG00000009104	PLEKHA7	3	13
ENSBGRG00000009127	ZNF513	3	9
ENSBGRG00000009145	E2F7	3	5
ENSBGRG00000009160	RANBP2	3	9
ENSBGRG00000009172	SPAG9	3	19
ENSBGRG00000009206	CDK13	3	4
ENSBGRG00000009211	SFI1	3	16
ENSBGRG00000009255	DIXDC1	3	13
ENSBGRG00000009266	TTF2	3	3
ENSBGRG00000009313	PTCH1	3	7
ENSBGRG00000009325	ESF1	3	12
ENSBGRG00000009341	MSH6	3	9
ENSBGRG00000009349	CFL2	3	17
ENSBGRG00000009366	LAS1L	3	X
ENSBGRG00000009402	INTU	3	16
ENSBGRG00000009419	AFDN	3	10
ENSBGRG00000009429	NCALD	3	18
ENSBGRG00000009467	CSNK1G3	3	8
ENSBGRG00000009485	FBXO11	3	9
ENSBGRG00000009502	NUCB2	3	13
ENSBGRG00000009568	LAMC3	3	9
ENSBGRG00000009634	RBFOX2	3	5
ENSBGRG00000009635	PPP1R15B	3	14
ENSBGRG00000009636	DOCK1	3	25
ENSBGRG00000009682	TP53BP2	3	14
ENSBGRG00000009711	AKT3	3	14
ENSBGRG00000009763	DENND5A	3	13
ENSBGRG00000009779	CERT1	3	11
ENSBGRG00000009812	MIER1	3	3
ENSBGRG00000009840	ENSBGRG00000009840	3	29
ENSBGRG00000009845	ENSBGRG00000009845	3	5
ENSBGRG00000009880	MACROD1	3	29
ENSBGRG00000009892	OSBPL8	3	5
ENSBGRG00000009949	ANKRD50	3	16
ENSBGRG00000009974	SRP54	3	17
ENSBGRG00000010015	FRY	3	15
ENSBGRG00000010031	PIWIL2	3	7
ENSBGRG00000010041	ENSBGRG00000010041	3	X
ENSBGRG00000010046	ZNF45	3	20
ENSBGRG00000010067	GDF11	3	5
ENSBGRG00000010119	ENSBGRG00000010119	3	15
ENSBGRG00000010187	HECW1	3	4
ENSBGRG00000010189	ENSBGRG00000010189	3	X
ENSBGRG00000010207	LRRN2	3	14
ENSBGRG00000010238	ENSBGRG00000010238	3	26
ENSBGRG00000010249	MFAP3	3	8
ENSBGRG00000010280	ENSBGRG00000010280	3	12
ENSBGRG00000010286	IFT81	3	16
ENSBGRG00000010331	RUNX1T1	3	18
ENSBGRG00000010354	ENSBGRG00000010354	3	Y
ENSBGRG00000010360	GPATCH2L	3	11
ENSBGRG00000010365	DDX5	3	19
ENSBGRG00000010433	MAP1A	3	17
ENSBGRG00000010444	SART3	3	16
ENSBGRG00000010465	PPP2R3C	3	17
ENSBGRG00000010469	SIPA1L1	3	11
ENSBGRG00000010499	MTUS1	3	28
ENSBGRG00000010538	PCDH7	3	6
ENSBGRG00000010552	PHF21A	3	13
ENSBGRG00000010583	NR0B1	3	X
ENSBGRG00000010632	DNAJC2	3	4
ENSBGRG00000010639	WDSUB1	3	2
ENSBGRG00000010653	KDM6A	3	X
ENSBGRG00000010687	VPS54	3	9
ENSBGRG00000010746	ODF2	3	9
ENSBGRG00000010787	ENSBGRG00000010787	3	9
ENSBGRG00000010807	NUP88	3	19
ENSBGRG00000010808	GTF2A1L	3	9
ENSBGRG00000010809	AMOTL1	3	13
ENSBGRG00000010865	ENSBGRG00000010865	3	22
ENSBGRG00000010970	ITGA6	3	2
ENSBGRG00000010973	RHOBTB3	3	8
ENSBGRG00000010998	KLF13	3	17
ENSBGRG00000011013	WDR26	3	14
ENSBGRG00000011071	LRRCC1	3	18
ENSBGRG00000011085	BAZ1B	3	26
ENSBGRG00000011114	C1QBP	3	19
ENSBGRG00000011116	USP8	3	11
ENSBGRG00000011141	ITGB5	3	1
ENSBGRG00000011144	ARHGAP26	3	8
ENSBGRG00000011224	H6PD	3	14
ENSBGRG00000011309	ARHGAP18	3	10
ENSBGRG00000011329	ENSBGRG00000011329	3	12
ENSBGRG00000011365	ENSBGRG00000011365	3	17
ENSBGRG00000011372	BMP2K	3	6
ENSBGRG00000011427	ELL2	3	8
ENSBGRG00000011436	ZNF576	3	20
ENSBGRG00000011445	TMCC2	3	14
ENSBGRG00000011453	ENSBGRG00000011453	3	6
ENSBGRG00000011515	FASTKD3	3	23
ENSBGRG00000011597	KIAA1614	3	14
ENSBGRG00000011607	AFF2	3	X
ENSBGRG00000011640	OXSR1	3	22
ENSBGRG00000011653	RBM17	3	12
ENSBGRG00000011658	TBL2	3	26
ENSBGRG00000011716	NCOA2	3	18
ENSBGRG00000011721	PARD3B	3	2
ENSBGRG00000011734	FOXC1	3	24
ENSBGRG00000011750	SH3KBP1	3	X
ENSBGRG00000011768	ENSBGRG00000011768	3	19
ENSBGRG00000011771	DGKD	3	3
ENSBGRG00000011801	SRFBP1	3	8
ENSBGRG00000011854	COL4A3	3	2
ENSBGRG00000011867	SEMA5A	3	23
ENSBGRG00000011886	ARHGEF26	3	1
ENSBGRG00000011989	C12orf4	3	5
ENSBGRG00000012069	EMILIN1	3	9
ENSBGRG00000012129	HSF5	3	19
ENSBGRG00000012190	KLHDC4	3	20
ENSBGRG00000012210	RUVBL1	3	22
ENSBGRG00000012248	CNTRL	3	7
ENSBGRG00000012371	MYBL2	3	12
ENSBGRG00000012379	OSBP	3	13
ENSBGRG00000012411	LRBA	3	16
ENSBGRG00000012436	SLC25A26	3	22
ENSBGRG00000012453	PRRC2B	3	9
ENSBGRG00000012463	RERE	3	14
ENSBGRG00000012495	PATL1	3	13
ENSBGRG00000012512	IFT88	3	15
ENSBGRG00000012526	MBNL1	3	1
ENSBGRG00000012527	PTPRA	3	12
ENSBGRG00000012539	GPRC5C	3	19
ENSBGRG00000012540	CGNL1	3	11
ENSBGRG00000012573	NCK2	3	9
ENSBGRG00000012574	KIAA0753	3	19
ENSBGRG00000012577	HMGXB4	3	5
ENSBGRG00000012581	TAF1B	3	9
ENSBGRG00000012585	SPRED2	3	9
ENSBGRG00000012631	JAKMIP1	3	6
ENSBGRG00000012633	ENSBGRG00000012633	3	14
ENSBGRG00000012651	NRG2	3	8
ENSBGRG00000012657	ZNF572	3	18
ENSBGRG00000012696	LAMA4	3	10
ENSBGRG00000012708	ENSBGRG00000012708	3	17
ENSBGRG00000012759	MGAT1	3	8
ENSBGRG00000012808	SMG7	3	14
ENSBGRG00000012897	ENSBGRG00000012897	3	3
ENSBGRG00000012923	ADAM17	3	9
ENSBGRG00000012924	STX3	3	13
ENSBGRG00000012933	ENSBGRG00000012933	3	12
ENSBGRG00000012937	GPATCH1	3	20
ENSBGRG00000012944	ENSBGRG00000012944	3	14
ENSBGRG00000012948	KIF1B	3	14
ENSBGRG00000012960	NCOA7	3	10
ENSBGRG00000012979	AMBRA1	3	13
ENSBGRG00000012982	EEF1AKMT1	3	15
ENSBGRG00000013023	RAPGEF1	3	9
ENSBGRG00000013051	SH3D19	3	16
ENSBGRG00000013061	ENSBGRG00000013061	3	9
ENSBGRG00000013125	ENSBGRG00000013125	3	27
ENSBGRG00000013184	ZNF470	3	20
ENSBGRG00000013226	PPP2R2C	3	6
ENSBGRG00000013240	AXIN1	3	26
ENSBGRG00000013257	RHPN2	3	20
ENSBGRG00000013301	ENSBGRG00000013301	3	20
ENSBGRG00000013332	MAML2	3	13
ENSBGRG00000013337	DNAAF10	3	9
ENSBGRG00000013345	ZC3H12C	3	13
ENSBGRG00000013367	SYNRG	3	19
ENSBGRG00000013385	ENSBGRG00000013385	3	11
ENSBGRG00000013409	FOXJ3	3	3
ENSBGRG00000013418	DYNC1H1	3	17
ENSBGRG00000013434	PACSIN2	3	5
ENSBGRG00000013458	GAREM2	3	9
ENSBGRG00000013496	ODAD4	3	19
ENSBGRG00000013500	SEPTIN11	3	6
ENSBGRG00000013564	EPB41L1	3	12
ENSBGRG00000013570	SP3	3	2
ENSBGRG00000013577	ARFGEF3	3	10
ENSBGRG00000013595	BRWD3	3	X
ENSBGRG00000013605	PRRC2A	3	24
ENSBGRG00000013606	LATS2	3	15
ENSBGRG00000013622	ENSBGRG00000013622	3	7
ENSBGRG00000013658	ZFP1	3	20
ENSBGRG00000013689	PRKD3	3	9
ENSBGRG00000013739	ASXL2	3	9
ENSBGRG00000013787	MNS1	3	11
ENSBGRG00000013853	BNIP1	3	23
ENSBGRG00000013864	ENSBGRG00000013864	3	22
ENSBGRG00000013877	CCDC146	3	4
ENSBGRG00000013894	ANKS3	3	26
ENSBGRG00000013914	ENSBGRG00000013914	3	3
ENSBGRG00000013924	HSPA2	3	11
ENSBGRG00000014040	KIF15	3	22
ENSBGRG00000014075	SLC9A3R1	3	19
ENSBGRG00000014079	C8orf89	3	18
ENSBGRG00000014090	CKAP2L	3	9
ENSBGRG00000014094	KLHL11	3	19
ENSBGRG00000014104	TNFAIP3	3	10
ENSBGRG00000014105	LUC7L	3	26
ENSBGRG00000014111	SLC25A37	3	7
ENSBGRG00000014125	NHS	3	Y
ENSBGRG00000014134	CARMIL1	3	24
ENSBGRG00000014192	NOP14	3	6
ENSBGRG00000014197	PPP4R4	3	17
ENSBGRG00000014219	ATP1B1	3	14
ENSBGRG00000014271	SCRN3	3	2
ENSBGRG00000014300	NTNG2	3	9
ENSBGRG00000014308	KSR1	3	19
ENSBGRG00000014342	NPAT	3	13
ENSBGRG00000014346	ATL2	3	9
ENSBGRG00000014359	PHACTR4	3	2
ENSBGRG00000014385	BTBD11	3	5
ENSBGRG00000014393	FHIP1A	3	16
ENSBGRG00000014406	ATXN2	3	16
ENSBGRG00000014420	MYT1L	3	7
ENSBGRG00000014469	GFM1	3	1
ENSBGRG00000014479	KIAA0408	3	10
ENSBGRG00000014504	CWC25	3	19
ENSBGRG00000014519	TADA2A	3	19
ENSBGRG00000014535	GATB	3	16
ENSBGRG00000014546	ZNF212	3	4
ENSBGRG00000014549	ESYT2	3	4
ENSBGRG00000014564	ADD1	3	6
ENSBGRG00000014568	ENSBGRG00000014568	3	20
ENSBGRG00000014575	ENSBGRG00000014575	3	22
ENSBGRG00000014580	CAMK2G	3	27
ENSBGRG00000014664	NEK1	3	7
ENSBGRG00000014665	ERAP1	3	8
ENSBGRG00000014695	KCTD5	3	26
ENSBGRG00000014717	TARS3	3	17
ENSBGRG00000014718	PIP4K2B	3	19
ENSBGRG00000014764	ARHGEF1	3	20
ENSBGRG00000014851	ARHGEF18	3	8
ENSBGRG00000014874	ENSBGRG00000014874	3	4
ENSBGRG00000014885	ENSBGRG00000014885	3	20
ENSBGRG00000014983	ART3	3	6
ENSBGRG00000015020	ENSBGRG00000015020	3	20
ENSBGRG00000015026	ZDHHC7	3	20
ENSBGRG00000015029	ENSBGRG00000015029	3	20
ENSBGRG00000015031	CEP152	3	11
ENSBGRG00000015099	EFCAB6	3	5
ENSBGRG00000015126	DNAJA3	3	26
ENSBGRG00000015176	DNMT3A	3	9
ENSBGRG00000015208	GTF3C4	3	9
ENSBGRG00000015223	STAM2	3	2
ENSBGRG00000015231	ENSBGRG00000015231	3	25
ENSBGRG00000015240	EFL1	3	17
ENSBGRG00000015241	TSC22D2	3	1
ENSBGRG00000015242	ENSBGRG00000015242	3	20
ENSBGRG00000015253	PLEKHG5	3	14
ENSBGRG00000015279	ZBTB46	3	12
ENSBGRG00000015320	RSBN1L	3	4
ENSBGRG00000015353	CUL3	3	2
ENSBGRG00000015376	PRTG	3	11
ENSBGRG00000015386	DYNC2I1	3	4
ENSBGRG00000015443	ENSBGRG00000015443	3	17
ENSBGRG00000015455	RC3H2	3	9
ENSBGRG00000015606	SAXO2	3	17
ENSBGRG00000015615	USP9Y	3	Y
ENSBGRG00000015647	SHOX2	3	1
ENSBGRG00000015660	ENSBGRG00000015660	3	20
ENSBGRG00000015662	RIC8B	3	5
ENSBGRG00000015670	PPP4R3A	3	17
ENSBGRG00000015685	ZKSCAN4	3	24
ENSBGRG00000015698	ENSBGRG00000015698	3	26
ENSBGRG00000015742	SRGAP1	3	5
ENSBGRG00000015743	ADAMTSL3	3	17
ENSBGRG00000015745	ENSBGRG00000015745	3	20
ENSBGRG00000015756	SNRNP25	3	26
ENSBGRG00000015784	NEK4	3	22
ENSBGRG00000015803	CEP126	3	13
ENSBGRG00000015848	ENSBGRG00000015848	3	20
ENSBGRG00000015850	NEFL	3	7
ENSBGRG00000015852	CFAP99	3	6
ENSBGRG00000015861	AFF1	3	6
ENSBGRG00000015904	ENSBGRG00000015904	3	20
ENSBGRG00000015911	NIM1K	3	23
ENSBGRG00000015914	SOX11	3	9
ENSBGRG00000015937	DNAAF2	3	11
ENSBGRG00000015946	ITPKC	3	20
ENSBGRG00000015983	ARFIP1	3	16
ENSBGRG00000016000	EPB41	3	2
ENSBGRG00000016004	UTP6	3	19
ENSBGRG00000016033	ZBTB21	3	1
ENSBGRG00000016038	ATRX	3	X
ENSBGRG00000016042	ENSBGRG00000016042	3	29
ENSBGRG00000016043	NBEAL1	3	2
ENSBGRG00000016049	ESCO1	3	21
ENSBGRG00000016057	ENSBGRG00000016057	3	12
ENSBGRG00000016079	STK35	3	12
ENSBGRG00000016194	ZNF346	3	8
ENSBGRG00000016206	ENSBGRG00000016206	3	Y
ENSBGRG00000016243	DOLK	3	9
ENSBGRG00000016309	MCF2	3	X
ENSBGRG00000016377	ADCY9	3	26
ENSBGRG00000016412	ENSBGRG00000016412	3	3
ENSBGRG00000016469	NUMB	3	11
ENSBGRG00000016492	ENSBGRG00000016492	3	26
ENSBGRG00000016494	PTPRC	3	14
ENSBGRG00000016504	SLC16A5	3	19
ENSBGRG00000016524	HAUS3	3	6
ENSBGRG00000016529	PTPN23	3	22
ENSBGRG00000016568	ACSL3	3	2
ENSBGRG00000016572	ENSBGRG00000016572	3	20
ENSBGRG00000016589	ENSBGRG00000016589	3	7
ENSBGRG00000016666	ENSBGRG00000016666	3	Y
ENSBGRG00000016714	BIRC3	3	13
ENSBGRG00000016763	ZNF12	3	26
ENSBGRG00000016765	HSDL1	3	20
ENSBGRG00000016773	PPFIA3	3	20
ENSBGRG00000016776	TBC1D2B	3	17
ENSBGRG00000016792	IQCA1	3	3
ENSBGRG00000016856	OTUD7B	3	3
ENSBGRG00000016858	RBAK	3	26
ENSBGRG00000016906	CDCA2	3	7
ENSBGRG00000016921	GGNBP2	3	19
ENSBGRG00000016989	SUZ12	3	19
ENSBGRG00000017030	ZFP69	3	3
ENSBGRG00000017031	ENSBGRG00000017031	3	2
ENSBGRG00000017037	RCOR1	3	17
ENSBGRG00000017060	DENND1A	3	9
ENSBGRG00000017062	MYB	3	10
ENSBGRG00000017098	ENSBGRG00000017098	3	8
ENSBGRG00000017100	IQCD	3	16
ENSBGRG00000017177	NCOA1	3	9
ENSBGRG00000017181	DAXX	3	24
ENSBGRG00000017204	SUDS3	3	16
ENSBGRG00000017206	ROCK1	3	21
ENSBGRG00000017213	WDR72	3	11
ENSBGRG00000017231	HSPA12A	3	25
ENSBGRG00000017247	TMEM131L	3	16
ENSBGRG00000017251	ENSBGRG00000017251	3	20
ENSBGRG00000017257	SMC3	3	25
ENSBGRG00000017355	TTC1	3	8
ENSBGRG00000017393	DNAH17	3	19
ENSBGRG00000017394	FAM214A	3	11
ENSBGRG00000017443	DGKE	3	19
ENSBGRG00000017457	ENSBGRG00000017457	3	20
ENSBGRG00000017468	DHX57	3	9
ENSBGRG00000017470	ANKRD24	3	8
ENSBGRG00000017471	ASPDH	3	20
ENSBGRG00000017504	HBS1L	3	10
ENSBGRG00000017520	GTF2A1	3	11
ENSBGRG00000017528	GXYLT1	3	5
ENSBGRG00000017550	RELCH	3	21
ENSBGRG00000017606	PLAGL2	3	12
ENSBGRG00000017696	PTPA	3	9
ENSBGRG00000017708	NEK6	3	9
ENSBGRG00000017710	RBM20	3	25
ENSBGRG00000017724	FRMD4B	3	22
ENSBGRG00000017751	RADX	3	X
ENSBGRG00000017771	TONSL	3	18
ENSBGRG00000017795	G3BP2	3	6
ENSBGRG00000017848	CCNE1	3	20
ENSBGRG00000017864	EMSY	3	13
ENSBGRG00000017873	ZBED8	3	8
ENSBGRG00000017885	FBLN2	3	22
ENSBGRG00000017898	SEL1L	3	11
ENSBGRG00000017915	ZBTB47	3	22
ENSBGRG00000017940	MYO5A	3	11
ENSBGRG00000017941	ZNF132	3	20
ENSBGRG00000017959	ENSBGRG00000017959	3	4
ENSBGRG00000017976	DNAJA2	3	20
ENSBGRG00000017994	PPHLN1	3	5
ENSBGRG00000018010	ENSBGRG00000018010	3	17
ENSBGRG00000018020	DDX19A	3	20
ENSBGRG00000018024	ENSBGRG00000018024	3	20
ENSBGRG00000018041	MLYCD	3	20
ENSBGRG00000018060	HIPK3	3	13
ENSBGRG00000018083	NKTR	3	22
ENSBGRG00000018086	STAR	3	28
ENSBGRG00000018175	PFKFB2	3	14
ENSBGRG00000018211	RUSF1	3	26
ENSBGRG00000018263	NFATC3	3	20
ENSBGRG00000018271	GMPR2	3	11
ENSBGRG00000018333	SH3TC2	3	8
ENSBGRG00000018354	KIF14	3	14
ENSBGRG00000018393	IK	3	8
ENSBGRG00000018433	ARID4B	3	27
ENSBGRG00000018501	ZCCHC2	3	21
ENSBGRG00000018514	ZNRF3	3	16
ENSBGRG00000018522	SHTN1	3	25
ENSBGRG00000018526	RASSF4	3	27
ENSBGRG00000018551	PPP4R3B	3	9
ENSBGRG00000018570	ENSBGRG00000018570	3	16
ENSBGRG00000018572	OTUD5	3	X
ENSBGRG00000018583	UVSSA	3	6
ENSBGRG00000018609	HOGA1	3	25
ENSBGRG00000018642	PRICKLE1	3	5
ENSBGRG00000018694	USP9X	3	X
ENSBGRG00000018696	BCAS3	3	19
ENSBGRG00000018703	LRRC32	3	13
ENSBGRG00000018754	RING1	3	24
ENSBGRG00000018755	ZNF461	3	20
ENSBGRG00000018756	KREMEN1	3	16
ENSBGRG00000018767	VPS13A	3	7
ENSBGRG00000018796	BCL11B	3	17
ENSBGRG00000018838	CACNA1D	3	22
ENSBGRG00000018849	HYOU1	3	13
ENSBGRG00000018858	NIPBL	3	23
ENSBGRG00000018903	EFCAB5	3	19
ENSBGRG00000018927	CCM2	3	4
ENSBGRG00000018941	ZNF792	3	20
ENSBGRG00000018948	ENSBGRG00000018948	3	23
ENSBGRG00000018956	GRIPAP1	3	X
ENSBGRG00000018966	LCORL	3	6
ENSBGRG00000018986	CYTH1	3	19
ENSBGRG00000019036	ZSWIM3	3	12
ENSBGRG00000019051	PAG1	3	18
ENSBGRG00000019082	ZNF599	3	20
ENSBGRG00000019088	CAPRIN1	3	13
ENSBGRG00000019104	PAK2	3	1
ENSBGRG00000019175	DHRSX	3	Y
ENSBGRG00000019189	SIPA1L2	3	27
ENSBGRG00000019192	NKAP	3	X
ENSBGRG00000019214	UHRF1BP1	3	24
ENSBGRG00000019305	ARMC5	3	26
ENSBGRG00000019325	ENSBGRG00000019325	3	12
ENSBGRG00000019364	HTATSF1	3	X
ENSBGRG00000019403	RAB11FIP2	3	25
ENSBGRG00000019407	GOLGA1	3	9
ENSBGRG00000019412	TXNRD1	3	5
ENSBGRG00000019449	GNAI1	3	4
ENSBGRG00000019490	LRRC46	3	19
ENSBGRG00000019502	CHAMP1	3	15
ENSBGRG00000019572	HNRNPUL1	3	20
ENSBGRG00000019575	CDC6	3	19
ENSBGRG00000019583	MTSS2	3	20
ENSBGRG00000019586	ENSBGRG00000019586	3	X
ENSBGRG00000019590	MYL4	3	19
ENSBGRG00000019601	CAMSAP2	3	14
ENSBGRG00000019659	GIGYF1	3	26
ENSBGRG00000019676	PTPN14	3	14
ENSBGRG00000019711	LGALS3BP	3	19
ENSBGRG00000019755	CHRNA3	3	17
ENSBGRG00000019773	ZNF24	3	21
ENSBGRG00000019822	ARHGAP39	3	18
ENSBGRG00000019835	ENSBGRG00000019835	3	21
ENSBGRG00000019843	KANSL1	3	19
ENSBGRG00000019865	ENSBGRG00000019865	3	22
ENSBGRG00000019885	MED13	3	19
ENSBGRG00000019940	FZD1	3	4
ENSBGRG00000019976	ENSBGRG00000019976	3	29
ENSBGRG00000020036	HSP90B1	3	5
ENSBGRG00000020056	DLG1	3	1
ENSBGRG00000020058	FHAD1	3	14
ENSBGRG00000020084	IST1	3	20
ENSBGRG00000020087	PRPF31	3	20
ENSBGRG00000020099	FNBP4	3	13
ENSBGRG00000020100	RB1	3	15
ENSBGRG00000020115	CAND1	3	5
ENSBGRG00000020123	OBI1	3	15
ENSBGRG00000020144	GRIP2	3	22
ENSBGRG00000020149	GAPVD1	3	9
ENSBGRG00000020169	ENSBGRG00000020169	3	24
ENSBGRG00000020240	TNRC6A	3	26
ENSBGRG00000020282	SMARCA5	3	16
ENSBGRG00000020283	CDK5RAP3	3	19
ENSBGRG00000020300	BCL9L	3	13
ENSBGRG00000020416	DTNA	3	21
ENSBGRG00000020429	YES1	3	21
ENSBGRG00000020435	CLIP2	3	26
ENSBGRG00000020443	LRRC47	3	14
ENSBGRG00000020516	DYRK2	3	5
ENSBGRG00000020518	PKD2	3	6
ENSBGRG00000020567	E4F1	3	26
ENSBGRG00000020568	SLC26A2	3	8
ENSBGRG00000020599	MYH3	3	19
ENSBGRG00000020610	SPART	3	15
ENSBGRG00000020622	SDC1	3	9
ENSBGRG00000020742	GPKOW	3	X
ENSBGRG00000020783	NFE2L1	3	19
ENSBGRG00000020840	RFXAP	3	15
ENSBGRG00000020897	PDZD4	3	X
ENSBGRG00000020939	NCOA5	3	12
ENSBGRG00000020964	ITGAE	3	19
ENSBGRG00000020999	KIF11	3	25
ENSBGRG00000021026	COL4A6	3	X
ENSBGRG00000021046	SNX18	3	23
ENSBGRG00000021053	ENSBGRG00000021053	3	2
ENSBGRG00000021063	FERMT2	3	11
ENSBGRG00000021097	MAN2A1	3	8
ENSBGRG00000021148	HERC5	3	6
ENSBGRG00000021228	ENSBGRG00000021228	3	X
ENSBGRG00000021301	BICRAL	3	24
ENSBGRG00000021309	EXOC6	3	25
ENSBGRG00000021346	ENSBGRG00000021346	3	26
ENSBGRG00000021359	ACTR8	3	22
ENSBGRG00000021400	SCAPER	3	17
ENSBGRG00000021411	DDIAS	3	29
ENSBGRG00000021440	SLC37A2	3	29
ENSBGRG00000021441	DNAAF11	3	18
ENSBGRG00000021453	UBR2	3	24
ENSBGRG00000021481	EMILIN2	3	21
ENSBGRG00000021564	ENSBGRG00000021564	3	29
ENSBGRG00000021677	ENSBGRG00000021677	3	10
ENSBGRG00000021686	EXOC3	3	23
ENSBGRG00000021710	FAM135A	3	10
ENSBGRG00000021721	ANKZF1	3	2
ENSBGRG00000021732	ZBTB44	3	29
ENSBGRG00000021737	INPP5F	3	25
ENSBGRG00000021778	FAM13A	3	6
ENSBGRG00000021790	ENSBGRG00000021790	3	14
ENSBGRG00000021840	OSR1	3	9
ENSBGRG00000021848	SLC9A3	3	23
ENSBGRG00000021849	ENSBGRG00000021849	3	X
ENSBGRG00000021854	ENSBGRG00000021854	3	8
ENSBGRG00000021916	FIGNL1	3	4
ENSBGRG00000021975	LIN54	3	6
ENSBGRG00000021985	CNNM1	3	25
ENSBGRG00000022043	AKAP8L	3	8
ENSBGRG00000022053	CC2D1A	3	8
ENSBGRG00000022073	SMC6	3	9
ENSBGRG00000022082	TRAF3IP1	3	3
ENSBGRG00000022094	ZNF582	3	20
ENSBGRG00000022152	ENSBGRG00000022152	3	29
ENSBGRG00000022157	SLC5A10	3	19
ENSBGRG00000022174	NEK2	3	14
ENSBGRG00000022178	CLGN	3	16
ENSBGRG00000022234	SCAF11	3	5
ENSBGRG00000022270	SLX4	3	26
ENSBGRG00000022302	THAP9	3	6
ENSBGRG00000022309	FARP1	3	15
ENSBGRG00000022431	ENSBGRG00000022431	3	6
ENSBGRG00000022435	ENSBGRG00000022435	3	19
ENSBGRG00000022467	USP49	3	24
ENSBGRG00000022473	CTIF	3	21
ENSBGRG00000022500	ENSBGRG00000022500	3	20
ENSBGRG00000022502	CHL1	3	22
ENSBGRG00000022521	EPN2	3	19
ENSBGRG00000022523	AKAP7	3	10
ENSBGRG00000022568	CEP135	3	6
ENSBGRG00000022578	CFLAR	3	2
ENSBGRG00000022587	ZMYND8	3	12
ENSBGRG00000022661	ENSBGRG00000022661	3	14
ENSBGRG00000022674	ENSBGRG00000022674	3	19
ENSBGRG00000022703	ZNF516	3	21
ENSBGRG00000022705	DSG2	3	21
ENSBGRG00000022706	FBF1	3	19
ENSBGRG00000022714	SCN9A	3	2
ENSBGRG00000022740	CFAP100	3	22
ENSBGRG00000022793	ENSBGRG00000022793	3	21
ENSBGRG00000022821	ZNF236	3	21
ENSBGRG00000022885	ZNF628	3	20
ENSBGRG00000022895	RPAP3	3	5
ENSBGRG00000022930	ENSBGRG00000022930	3	12
ENSBGRG00000022970	NFRKB	3	29
ENSBGRG00000022982	MON1A	3	22
ENSBGRG00000022996	PAK3	3	X
ENSBGRG00000022999	FJX1	3	13
ENSBGRG00000023019	TRIM37	3	19
ENSBGRG00000023053	ACAP2	3	1
ENSBGRG00000023070	CEP55	3	25
ENSBGRG00000023097	SLC25A44	3	3
ENSBGRG00000023108	ENSBGRG00000023108	3	29
ENSBGRG00000023143	ARHGAP27	3	19
ENSBGRG00000023150	DNMBP	3	25
ENSBGRG00000023175	KIF5B	3	12
ENSBGRG00000023209	UTP25	3	14
ENSBGRG00000023218	TRPM3	3	7
ENSBGRG00000023220	MECP2	3	X
ENSBGRG00000023275	RTN4R	3	16
ENSBGRG00000023300	SND1	3	4
ENSBGRG00000023330	CSPG4	3	17
ENSBGRG00000023333	CAND2	3	22
ENSBGRG00000023364	ZNF609	3	11
ENSBGRG00000023392	ADORA2A	3	16
ENSBGRG00000023394	ENSBGRG00000023394	3	19
ENSBGRG00000023414	TRNT1	3	22
ENSBGRG00000023427	MAP3K14	3	19
ENSBGRG00000023457	PALM3	3	8
ENSBGRG00000023492	EPB41L3	3	21
ENSBGRG00000023562	ZNF263	3	26
ENSBGRG00000023566	TTI2	3	28
ENSBGRG00000023603	CLOCK	3	6
ENSBGRG00000023716	SIN3A	3	17
ENSBGRG00000023737	SMARCAD1	3	6
ENSBGRG00000023762	ENSBGRG00000023762	3	20
ENSBGRG00000023783	AAGAB	3	11
ENSBGRG00000023800	LRRN1	3	22
ENSBGRG00000023879	ANKRD6	3	10
ENSBGRG00000023882	FUT10	3	28
ENSBGRG00000023914	ENSBGRG00000023914	3	8
ENSBGRG00000023924	ARHGAP28	3	21
ENSBGRG00000023942	CXXC1	3	21
ENSBGRG00000023955	GCC1	3	4
ENSBGRG00000023966	ZNF205	3	26
ENSBGRG00000024007	NCOA3	3	12
ENSBGRG00000024034	PLEKHG2	3	20
ENSBGRG00000024066	DAB2	3	23
ENSBGRG00000024140	NKX3-2	3	6
ENSBGRG00000024153	ZNF646	3	26
ENSBGRG00000024191	TSR1	3	19
ENSBGRG00000024228	OSBPL10	3	22
ENSBGRG00000024249	SYCP2	3	12
ENSBGRG00000024303	ENSBGRG00000024303	3	26
ENSBGRG00000024307	XRRA1	3	13
ENSBGRG00000024385	RNF169	3	13
ENSBGRG00000024540	CCDC83	3	29
ENSBGRG00000024546	ENSBGRG00000024546	3	13
ENSBGRG00000024620	PTK2	3	18
ENSBGRG00000024652	ENSBGRG00000024652	3	1
ENSBGRG00000024679	PICALM	3	29
ENSBGRG00000024684	CACNA1S	3	14
ENSBGRG00000024691	PPM1F	3	16
ENSBGRG00000024721	RPGRIP1L	3	20
ENSBGRG00000024760	DIS3L	3	11
ENSBGRG00000024826	NACC2	3	9
ENSBGRG00000024845	ARFGEF2	3	12
ENSBGRG00000024887	NES	3	3
ENSBGRG00000024894	ANKRD12	3	21
ENSBGRG00000024921	TSNAXIP1	3	20
ENSBGRG00000024936	OSBPL1A	3	21
ENSBGRG00000024961	NOC3L	3	25
ENSBGRG00000024983	MBNL3	3	X
ENSBGRG00000024985	F8	3	X
ENSBGRG00000025006	SMTN	3	16
ENSBGRG00000025011	CEP131	3	19
ENSBGRG00000025056	HELLS	3	25
ENSBGRG00000025059	ENSBGRG00000025059	3	19
ENSBGRG00000025072	CADPS2	3	4
ENSBGRG00000025081	LAMA3	3	21
ENSBGRG00000025088	UBE2O	3	19
ENSBGRG00000025094	C5orf51	3	23
ENSBGRG00000025095	SLC24A1	3	11
ENSBGRG00000025108	C7orf50	3	26
ENSBGRG00000025111	PLXNA1	3	22
ENSBGRG00000025125	ENSBGRG00000025125	3	16
ENSBGRG00000025194	RNF40	3	26
ENSBGRG00000025195	SNAPC4	3	9
ENSBGRG00000025235	DBF4	3	4
ENSBGRG00000025268	TWNK	3	25
ENSBGRG00000025290	ENSBGRG00000025290	3	20
ENSBGRG00000025303	BICRA	3	20
ENSBGRG00000025322	ZNF541	3	20
ENSBGRG00000025361	ZNF451	3	24
ENSBGRG00000025469	PELP1	3	19
ENSBGRG00000025507	GFOD2	3	20
ENSBGRG00000025542	ENSBGRG00000025542	3	14
ENSBGRG00000025549	EDC3	3	17
ENSBGRG00000025584	CILP	3	11
ENSBGRG00000025585	FZD4	3	29
ENSBGRG00000025625	ENSBGRG00000025625	3	26
ENSBGRG00000025644	CHST15	3	25
ENSBGRG00000025686	PCDH12	3	8
ENSBGRG00000025695	ENKD1	3	20
ENSBGRG00000025740	TSPYL2	3	X
ENSBGRG00000025760	ENSBGRG00000025760	3	26
ENSBGRG00000025765	DLG5	3	27
ENSBGRG00000025768	ZNF280C	3	X
ENSBGRG00000025771	KDM5C	3	X
ENSBGRG00000025786	ARID5B	3	27
ENSBGRG00000025791	PTPRZ1	3	4
ENSBGRG00000025826	ZNF365	3	27
ENSBGRG00000025841	NRBF2	3	27
ENSBGRG00000025848	NOTCH1	3	9
ENSBGRG00000025857	UBTF	3	19
ENSBGRG00000025879	NLGN3	3	X
ENSBGRG00000025889	ZNF598	3	26
ENSBGRG00000025945	ENSBGRG00000025945	3	X
ENSBGRG00000025983	C3	3	8
ENSBGRG00000025985	NAPG	3	21
ENSBGRG00000026069	PPRC1	3	25
ENSBGRG00000026091	MVP	3	26
ENSBGRG00000026094	LCOR	3	25
ENSBGRG00000026113	ENSBGRG00000026113	3	16
ENSBGRG00000026118	ENSBGRG00000026118	3	16
ENSBGRG00000026120	IGFALS	3	26
ENSBGRG00000026137	MINK1	3	19
ENSBGRG00000026192	SPIRE1	3	21
ENSBGRG00000026238	JUND	3	8
ENSBGRG00000026248	G6PD	3	X
ENSBGRG00000026284	IKBKG	3	X
ENSBGRG00000026349	CTCF	3	20
ENSBGRG00000026403	ZFP3	3	19
ENSBGRG00000026463	GIT2	3	16
ENSBGRG00000026479	SOX9	3	19
ENSBGRG00000026499	ENSBGRG00000026499	3	16
ENSBGRG00000026568	MMRN2	3	27
ENSBGRG00000026582	GAS7	3	19
ENSBGRG00000026586	ENSBGRG00000026586	3	29
ENSBGRG00000026596	CACNA1H	3	26
ENSBGRG00000026606	CIITA	3	26
ENSBGRG00000026626	ATXN7	3	22
ENSBGRG00000026631	PRICKLE2	3	22
ENSBGRG00000026640	TULP4	3	10
ENSBGRG00000026643	ADAMTS9	3	22
ENSBGRG00000026648	CATSPERG	3	20
ENSBGRG00000026663	SERAC1	3	10
ENSBGRG00000026669	USP7	3	26
ENSBGRG00000026677	SGO2	3	2
ENSBGRG00000026684	SPATS2L	3	2
ENSBGRG00000026813	ALKBH2	3	16
ENSBGRG00000026822	ENSBGRG00000026822	3	9
ENSBGRG00000026837	REV1	3	9
ENSBGRG00000026892	PIEZO1	3	20
ENSBGRG00000026911	ZC3H18	3	20
ENSBGRG00000000004	VGLL3	2	1
ENSBGRG00000000027	NRIP1	2	1
ENSBGRG00000000061	GABPA	2	1
ENSBGRG00000000075	LTN1	2	1
ENSBGRG00000000077	USP16	2	1
ENSBGRG00000000125	SYNJ1	2	1
ENSBGRG00000000127	PAXBP1	2	1
ENSBGRG00000000185	PINK1	2	2
ENSBGRG00000000210	PLCL1	2	2
ENSBGRG00000000213	NFE2L2	2	2
ENSBGRG00000000237	AGPS	2	2
ENSBGRG00000000256	ENSBGRG00000000256	2	2
ENSBGRG00000000278	ENSBGRG00000000278	2	5
ENSBGRG00000000283	HP1BP3	2	2
ENSBGRG00000000284	ETV6	2	5
ENSBGRG00000000290	IGF1	2	5
ENSBGRG00000000301	BRAF	2	4
ENSBGRG00000000315	CAPN10	2	3
ENSBGRG00000000318	ENSBGRG00000000318	2	5
ENSBGRG00000000321	ARHGAP29	2	3
ENSBGRG00000000342	ENSBGRG00000000342	2	5
ENSBGRG00000000352	IGF2BP3	2	4
ENSBGRG00000000366	FAM118A	2	5
ENSBGRG00000000372	ALG2	2	7
ENSBGRG00000000375	MARS2	2	2
ENSBGRG00000000376	MB21D2	2	1
ENSBGRG00000000379	MSANTD3-TMEFF1	2	7
ENSBGRG00000000392	SGCB	2	6
ENSBGRG00000000395	PPP2R2A	2	7
ENSBGRG00000000402	KIAA0895	2	4
ENSBGRG00000000416	LRRC66	2	6
ENSBGRG00000000419	HENMT1	2	3
ENSBGRG00000000422	RPRD2	2	3
ENSBGRG00000000427	TMEM59L	2	8
ENSBGRG00000000428	ATR	2	1
ENSBGRG00000000431	GDF9	2	8
ENSBGRG00000000455	PLAA	2	7
ENSBGRG00000000456	SYDE2	2	3
ENSBGRG00000000457	STXBP3	2	3
ENSBGRG00000000467	ZNF384	2	5
ENSBGRG00000000469	NFIB	2	7
ENSBGRG00000000490	PNMA2	2	7
ENSBGRG00000000499	CCDC50	2	1
ENSBGRG00000000507	STX17	2	7
ENSBGRG00000000512	IFT74	2	7
ENSBGRG00000000516	ANLN	2	4
ENSBGRG00000000526	ADGRE5	2	8
ENSBGRG00000000528	MGAT5	2	2
ENSBGRG00000000530	SOX5	2	5
ENSBGRG00000000534	DNTTIP2	2	3
ENSBGRG00000000583	INVS	2	7
ENSBGRG00000000587	GPSM2	2	3
ENSBGRG00000000594	ARL13B	2	1
ENSBGRG00000000595	DENND2A	2	4
ENSBGRG00000000610	TMEM163	2	2
ENSBGRG00000000629	GNPTAB	2	5
ENSBGRG00000000648	HSPA4	2	8
ENSBGRG00000000657	FNBP1L	2	3
ENSBGRG00000000666	TEK	2	7
ENSBGRG00000000725	ENSBGRG00000000725	2	4
ENSBGRG00000000728	NSUN3	2	1
ENSBGRG00000000730	ATP6V1E1	2	5
ENSBGRG00000000764	CDKN1B	2	5
ENSBGRG00000000766	TRIM35	2	7
ENSBGRG00000000770	ECE1	2	2
ENSBGRG00000000771	FRYL	2	6
ENSBGRG00000000776	CCDC80	2	1
ENSBGRG00000000804	PTK2B	2	7
ENSBGRG00000000816	RAB3GAP1	2	2
ENSBGRG00000000817	P3H2	2	1
ENSBGRG00000000827	RIBC2	2	5
ENSBGRG00000000831	TTLL4	2	2
ENSBGRG00000000846	NOP2	2	5
ENSBGRG00000000860	ENSBGRG00000000860	2	5
ENSBGRG00000000863	COL6A2	2	1
ENSBGRG00000000876	PDHA2	2	6
ENSBGRG00000000920	ZRANB3	2	2
ENSBGRG00000000921	EIF2B5	2	1
ENSBGRG00000000945	VEZT	2	5
ENSBGRG00000000952	SLAIN2	2	6
ENSBGRG00000000957	MTF2	2	3
ENSBGRG00000000971	CDC42EP1	2	5
ENSBGRG00000000983	RPF1	2	3
ENSBGRG00000000998	HMMR	2	8
ENSBGRG00000001009	GGA1	2	5
ENSBGRG00000001017	CCDC141	2	2
ENSBGRG00000001022	TTC4	2	3
ENSBGRG00000001060	ENSBGRG00000001060	2	8
ENSBGRG00000001067	MOB3B	2	7
ENSBGRG00000001073	ENSBGRG00000001073	2	3
ENSBGRG00000001084	ZNF555	2	8
ENSBGRG00000001110	ANP32B	2	7
ENSBGRG00000001122	DDX49	2	8
ENSBGRG00000001132	BNC2	2	7
ENSBGRG00000001141	ABCA1	2	7
ENSBGRG00000001143	NFXL1	2	6
ENSBGRG00000001147	PALS2	2	4
ENSBGRG00000001178	SGTA	2	8
ENSBGRG00000001196	UBXN4	2	2
ENSBGRG00000001199	XPA	2	7
ENSBGRG00000001203	CELSR2	2	3
ENSBGRG00000001221	CWC22	2	2
ENSBGRG00000001227	SUGP2	2	8
ENSBGRG00000001237	SIDT1	2	1
ENSBGRG00000001246	ZBTB38	2	1
ENSBGRG00000001247	ENSBGRG00000001247	2	5
ENSBGRG00000001266	PSRC1	2	3
ENSBGRG00000001292	ENSBGRG00000001292	2	5
ENSBGRG00000001303	ENSBGRG00000001303	2	7
ENSBGRG00000001305	HECW2	2	2
ENSBGRG00000001309	LMNB2	2	8
ENSBGRG00000001316	TSTD2	2	7
ENSBGRG00000001318	ENSBGRG00000001318	2	7
ENSBGRG00000001345	CXCR4	2	2
ENSBGRG00000001363	TDRD7	2	7
ENSBGRG00000001367	TOPORS	2	7
ENSBGRG00000001377	SETDB1	2	3
ENSBGRG00000001381	ENSBGRG00000001381	2	8
ENSBGRG00000001414	YEATS2	2	1
ENSBGRG00000001424	LONP1	2	8
ENSBGRG00000001451	CHMP5	2	7
ENSBGRG00000001458	ATP10D	2	6
ENSBGRG00000001480	MRPL37	2	3
ENSBGRG00000001481	ADAMTSL1	2	7
ENSBGRG00000001484	SEC24B	2	6
ENSBGRG00000001485	NFX1	2	7
ENSBGRG00000001491	SMARCC2	2	5
ENSBGRG00000001492	SCARA3	2	7
ENSBGRG00000001503	ENSBGRG00000001503	2	8
ENSBGRG00000001507	RTP1	2	1
ENSBGRG00000001516	CCDC25	2	7
ENSBGRG00000001520	ENSBGRG00000001520	2	1
ENSBGRG00000001532	HDLBP	2	3
ENSBGRG00000001539	ENSBGRG00000001539	2	7
ENSBGRG00000001541	MRPS22	2	1
ENSBGRG00000001581	EIF4E	2	6
ENSBGRG00000001582	TTLL7	2	3
ENSBGRG00000001597	ENSBGRG00000001597	2	4
ENSBGRG00000001607	TCEANC2	2	3
ENSBGRG00000001608	POLR1F	2	4
ENSBGRG00000001610	GABPB2	2	3
ENSBGRG00000001611	RASSF8	2	5
ENSBGRG00000001627	MYO1B	2	2
ENSBGRG00000001634	EIF4B	2	5
ENSBGRG00000001636	FSD1L	2	7
ENSBGRG00000001645	METAP1	2	6
ENSBGRG00000001647	GRAMD4	2	5
ENSBGRG00000001654	EXOSC3	2	7
ENSBGRG00000001676	ZDHHC23	2	1
ENSBGRG00000001684	NOL6	2	7
ENSBGRG00000001699	SEMA6C	2	3
ENSBGRG00000001703	JSRP1	2	8
ENSBGRG00000001714	CEP70	2	1
ENSBGRG00000001753	WWC1	2	8
ENSBGRG00000001760	SOCS2	2	5
ENSBGRG00000001763	DCUN1D1	2	1
ENSBGRG00000001765	DIP2A	2	1
ENSBGRG00000001777	GNPDA2	2	6
ENSBGRG00000001781	ATP11B	2	1
ENSBGRG00000001785	VPS72	2	3
ENSBGRG00000001789	STAT1	2	2
ENSBGRG00000001795	LRRC42	2	3
ENSBGRG00000001813	HAUS6	2	7
ENSBGRG00000001817	SUGP1	2	8
ENSBGRG00000001825	TNS2	2	5
ENSBGRG00000001844	DNAJC19	2	1
ENSBGRG00000001847	ADH6	2	6
ENSBGRG00000001878	PRPF40B	2	5
ENSBGRG00000001883	ENSBGRG00000001883	2	5
ENSBGRG00000001887	ENSBGRG00000001887	2	1
ENSBGRG00000001893	UBAP2	2	7
ENSBGRG00000001898	MICALL1	2	5
ENSBGRG00000001900	FXR1	2	1
ENSBGRG00000001903	BRDT	2	3
ENSBGRG00000001906	ZBTB5	2	7
ENSBGRG00000001929	EPS8	2	5
ENSBGRG00000001931	KCTD8	2	6
ENSBGRG00000001940	RFX5	2	3
ENSBGRG00000001953	MSH3	2	8
ENSBGRG00000001982	SGO1	2	1
ENSBGRG00000001991	TM7SF3	2	5
ENSBGRG00000002013	ENSBGRG00000002013	2	5
ENSBGRG00000002015	YJEFN3	2	8
ENSBGRG00000002021	DUSP12	2	3
ENSBGRG00000002028	MDFIC	2	4
ENSBGRG00000002029	ARMC8	2	1
ENSBGRG00000002076	ENPEP	2	6
ENSBGRG00000002102	VWF	2	5
ENSBGRG00000002120	BEND4	2	6
ENSBGRG00000002130	CILP2	2	8
ENSBGRG00000002136	SLC39A5	2	5
ENSBGRG00000002139	ENSBGRG00000002139	2	5
ENSBGRG00000002141	SLC30A9	2	6
ENSBGRG00000002146	CCDC39	2	1
ENSBGRG00000002186	DNAJC10	2	2
ENSBGRG00000002193	ENSBGRG00000002193	2	4
ENSBGRG00000002204	ENSBGRG00000002204	2	3
ENSBGRG00000002243	NUDT2	2	7
ENSBGRG00000002259	ENSBGRG00000002259	2	3
ENSBGRG00000002268	BARHL2	2	3
ENSBGRG00000002275	P2RY11	2	8
ENSBGRG00000002278	GMIP	2	8
ENSBGRG00000002303	ZNF326	2	3
ENSBGRG00000002316	CTNNAL1	2	7
ENSBGRG00000002337	ETV5	2	1
ENSBGRG00000002355	NIFK	2	2
ENSBGRG00000002382	BZW2	2	4
ENSBGRG00000002387	DCBLD2	2	1
ENSBGRG00000002388	DNMT1	2	8
ENSBGRG00000002405	ENSBGRG00000002405	2	8
ENSBGRG00000002423	DNAI1	2	7
ENSBGRG00000002473	LRRC8C	2	3
ENSBGRG00000002474	SLC35G2	2	1
ENSBGRG00000002480	ENSBGRG00000002480	2	7
ENSBGRG00000002483	FBXO25	2	1
ENSBGRG00000002485	PANX2	2	5
ENSBGRG00000002488	KCNJ4	2	5
ENSBGRG00000002498	PINX1	2	7
ENSBGRG00000002527	SELENOO	2	5
ENSBGRG00000002538	SMAD5	2	8
ENSBGRG00000002546	SAFB2	2	8
ENSBGRG00000002551	MTMR9	2	7
ENSBGRG00000002563	KIF3A	2	8
ENSBGRG00000002566	ENSBGRG00000002566	2	2
ENSBGRG00000002625	ENSBGRG00000002625	2	8
ENSBGRG00000002636	DMC1	2	5
ENSBGRG00000002638	CMSS1	2	1
ENSBGRG00000002676	REP15	2	5
ENSBGRG00000002703	IWS1	2	2
ENSBGRG00000002711	DUSP6	2	5
ENSBGRG00000002721	LIPH	2	1
ENSBGRG00000002743	RARG	2	5
ENSBGRG00000002744	SETD4	2	1
ENSBGRG00000002753	FDFT1	2	7
ENSBGRG00000002761	NSUN7	2	6
ENSBGRG00000002778	CBR1	2	1
ENSBGRG00000002782	TMEM177	2	2
ENSBGRG00000002786	GTPBP1	2	5
ENSBGRG00000002788	CCDC91	2	5
ENSBGRG00000002795	CFAP221	2	2
ENSBGRG00000002798	RBM47	2	6
ENSBGRG00000002802	MAP3K13	2	1
ENSBGRG00000002807	ZGLP1	2	8
ENSBGRG00000002814	MAGOH	2	3
ENSBGRG00000002830	TMTC3	2	5
ENSBGRG00000002843	ENSBGRG00000002843	2	8
ENSBGRG00000002850	GTF2E1	2	1
ENSBGRG00000002896	ENSBGRG00000002896	2	8
ENSBGRG00000002913	EHHADH	2	1
ENSBGRG00000002936	ENSBGRG00000002936	2	3
ENSBGRG00000002938	RBM15	2	3
ENSBGRG00000002941	CPT2	2	3
[truncated: 6,988 more rows]
