# Supplementary material for: Characterization of N6-methyladenosine in cattle-yak testis tissue
Source: Front Vet Sci. 2022 Aug 9;9:971515. doi: 10.3389/fvets.2022.971515 (PMC9395605; doi:10.3389/fvets.2022.971515)
Supplement: Supplementary file 7 [file Table_6.xlsx]

## Sheet: T-vs-Y-all.gene
Supplementary Table S6. The RNA-seq results of T-vs-Y group
gene_id	baseMean	lfcSE	stat	foldChange	log2FoldChange	pval	padj	expression_18M_1_input	expression_18M_2_input	expression_18M_3_input	expression_TES5_input	expression_TES6_input	expression_TES7_input	gene_symbol	description	GO_id	GO_term	pathway	pathway_description
ENSBGRG00000000002	0							0	0	0	0	0	0	POU1F1	POU class 1 homeobox 1 [Source:HGNC Symbol%3BAcc:HGNC:9210]	GO:0000981,GO:0005634,GO:0043565,GO:0045944	DNA-binding transcription factor activity, RNA polymerase II-specific|nucleus|sequence-specific DNA binding|positive regulation of transcription by RNA polymerase II	ko04935	Growth hormone synthesis, secretion and action
ENSBGRG00000000003	371.844	0.201932	-7.27295	0.361323	-1.46864	3.51731e-13	1.19889e-12	5.17534	4.24233	5.42947	7.12951	5.7247	6.48651	CHMP2B	charged multivesicular body protein 2B [Source:HGNC Symbol%3BAcc:HGNC:24537]	GO:0000815,GO:0000920,GO:0005764,GO:0005771,GO:0005829,GO:0005886,GO:0006997,GO:0007032,GO:0007080,GO:0010824,GO:0015031,GO:0019904,GO:0031902,GO:0032509,GO:0039702,GO:0045324,GO:0050890,GO:0061952,GO:0070050,GO:1901673,GO:1902188	ESCRT III complex|septum digestion after cytokinesis|lysosome|multivesicular body|cytosol|plasma membrane|nucleus organization|endosome organization|mitotic metaphase plate congression|regulation of centrosome duplication|protein transport|protein domain specific binding|late endosome membrane|endosome transport via multivesicular body sorting pathway|viral budding via host ESCRT complex|late end…
ENSBGRG00000000004	535.17	0.376141	-6.07665	0.205089	-2.28568	1.22717e-09	3.40155e-09	6.2083	7.08697	9.63336	2.24949	1.92959	5.1404	VGLL3	vestigial like family member 3 [Source:HGNC Symbol%3BAcc:HGNC:24327]	GO:0005634,GO:0006357,GO:0008022	nucleus|regulation of transcription by RNA polymerase II|protein C-terminus binding	ko05168	Herpes simplex virus 1 infection
ENSBGRG00000000005	0.310172	3.99522	0.280112	2.17213	1.11911	0.779391	0.826482	0	0	0	0	0	0	VGLL3	vestigial like family member 3 [Source:HGNC Symbol%3BAcc:HGNC:24327]	GO:0003964,GO:0006310,GO:0009036,GO:0032197,GO:0032199,GO:0046872,GO:0090305	RNA-directed DNA polymerase activity|DNA recombination|type II site-specific deoxyribonuclease activity|transposition, RNA-mediated|reverse transcription involved in RNA-mediated transposition|metal ion binding|nucleic acid phosphodiester bond hydrolysis
ENSBGRG00000000006	0.103391	4.08047	-0.0863827	0.783235	-0.352482	0.931162	0.943626	0	0	0	0.0315367	0	0	VGLL3	vestigial like family member 3 [Source:HGNC Symbol%3BAcc:HGNC:24327]	GO:0003676,GO:0003964,GO:0004519,GO:0046872	nucleic acid binding|RNA-directed DNA polymerase activity|endonuclease activity|metal ion binding	ko05168	Herpes simplex virus 1 infection
ENSBGRG00000000008	8.36979	1.07716	-2.79731	0.123865	-3.01315	0.00515308	0.00850957	0.0765023	0.145666	0.0701257	0	0.0786412	0.0467314	CADM2	cell adhesion molecule 2 [Source:HGNC Symbol%3BAcc:HGNC:29849]	GO:0003964,GO:0046872	RNA-directed DNA polymerase activity|metal ion binding
ENSBGRG00000000009	9.36362	0.882993	0.380291	1.26207	0.335795	0.703729	0.761568	0.565871	0.269697	0.385268	0.518511	0.467836	0.422775	CADM2	cell adhesion molecule 2 [Source:HGNC Symbol%3BAcc:HGNC:29849]	GO:0001726,GO:0005543,GO:0005737,GO:0005886,GO:0007163,GO:0010592,GO:0015629,GO:0016020,GO:0030011,GO:0030027,GO:0030335,GO:0031234,GO:0031252,GO:0044319,GO:0044354,GO:0044877,GO:0045111,GO:0051639,GO:0061339,GO:0090091,GO:1900029,GO:1902745,GO:2000813	ruffle|phospholipid binding|cytoplasm|plasma membrane|establishment or maintenance of cell polarity|positive regulation of lamellipodium assembly|actin cytoskeleton|membrane|maintenance of cell polarity|lamellipodium|positive regulation of cell migration|extrinsic component of cytoplasmic side of plasma membrane|cell leading edge|wound healing, spreading of cells|macropinosome|protein-containing …
ENSBGRG00000000011	0.111335	4.08047	-0.0863827	0.783235	-0.352482	0.931162	0.943626	0	0	0	0	0	0.0408521	CADM2	cell adhesion molecule 2 [Source:HGNC Symbol%3BAcc:HGNC:29849]	GO:0000166,GO:0003697,GO:0003727,GO:0005730,GO:0005737,GO:0010494,GO:0032197,GO:0036464,GO:0042802,GO:1990904	nucleotide binding|single-stranded DNA binding|single-stranded RNA binding|nucleolus|cytoplasm|cytoplasmic stress granule|transposition, RNA-mediated|cytoplasmic ribonucleoprotein granule|identical protein binding|ribonucleoprotein complex
ENSBGRG00000000012	1054.66	0.250152	0.228325	1.04038	0.0571159	0.819394	0.862246	5.97284	7.77229	7.2575	23.5709	36.7305	29.8896	GBE1	1%2C4-alpha-glucan branching enzyme 1 [Source:HGNC Symbol%3BAcc:HGNC:4180]	GO:0003964,GO:0006310,GO:0009036,GO:0032197,GO:0032199,GO:0046872,GO:0090305	RNA-directed DNA polymerase activity|DNA recombination|type II site-specific deoxyribonuclease activity|transposition, RNA-mediated|reverse transcription involved in RNA-mediated transposition|metal ion binding|nucleic acid phosphodiester bond hydrolysis
ENSBGRG00000000013	70.0609	0.385127	-4.31516	0.316026	-1.66189	1.59484e-05	3.32254e-05	2.23537	1.38849	2.03893	2.76109	2.58963	1.42165	GBE1	1%2C4-alpha-glucan branching enzyme 1 [Source:HGNC Symbol%3BAcc:HGNC:4180]	GO:0003755,GO:0005789	peptidyl-prolyl cis-trans isomerase activity|endoplasmic reticulum membrane
ENSBGRG00000000014	2307.47	0.194024	8.53341	3.15074	1.65569	1.42093e-17	6.0344e-17	2.75153	2.59762	2.4418	16.5082	21.3271	23.3865	ROBO1	roundabout guidance receptor 1 [Source:HGNC Symbol%3BAcc:HGNC:10249]	GO:0003964,GO:0006310,GO:0009036,GO:0032197,GO:0032199,GO:0046872,GO:0090305	RNA-directed DNA polymerase activity|DNA recombination|type II site-specific deoxyribonuclease activity|transposition, RNA-mediated|reverse transcription involved in RNA-mediated transposition|metal ion binding|nucleic acid phosphodiester bond hydrolysis
ENSBGRG00000000015	0.222671	4.03055	0.155746	1.54515	0.627742	0.876233	0.912337	0	0	0	0	0	0.0338473	ROBO1	roundabout guidance receptor 1 [Source:HGNC Symbol%3BAcc:HGNC:10249]	GO:0003964,GO:0004519,GO:0006310,GO:0046872	RNA-directed DNA polymerase activity|endonuclease activity|DNA recombination|metal ion binding
ENSBGRG00000000017	171.254	0.386329	-0.960835	0.77314	-0.371198	0.336635	0.412928	0.353878	0.83149	0.270923	1.02385	1.14986	1.69357	ROBO2	roundabout guidance receptor 2 [Source:HGNC Symbol%3BAcc:HGNC:10250]	GO:0003964,GO:0004519,GO:0006310,GO:0046872	RNA-directed DNA polymerase activity|endonuclease activity|DNA recombination|metal ion binding
ENSBGRG00000000020	306.779	0.429159	12.7376	44.215	5.46646	3.65325e-37	3.61691e-36	1.56642	0	0.569163	31.0128	14.1265	11.404	ROBO2	roundabout guidance receptor 2 [Source:HGNC Symbol%3BAcc:HGNC:10250]	GO:0005654,GO:0005829,GO:0006366,GO:0006368,GO:0016567,GO:0030891,GO:0031462,GO:0031466,GO:0031625,GO:0043687,GO:0061418,GO:0065003,GO:0070449	nucleoplasm|cytosol|transcription by RNA polymerase II|transcription elongation from RNA polymerase II promoter|protein ubiquitination|VCB complex|Cul2-RING ubiquitin ligase complex|Cul5-RING ubiquitin ligase complex|ubiquitin protein ligase binding|post-translational protein modification|regulation of transcription from RNA polymerase II promoter in response to hypoxia|protein-containing complex…	ko04066,ko04120,ko05170,ko05200,ko05211	HIF-1 signaling pathway|Ubiquitin mediated proteolysis|Human immunodeficiency virus 1 infection|Pathways in cancer|Renal cell carcinoma
ENSBGRG00000000021	260.683	0.336502	-14.2367	0.0361296	-4.79068	5.4227e-46	7.36739e-45	3.367	3.1543	3.29967	0.840569	0.358708	0.277504	LIPI	lipase I [Source:HGNC Symbol%3BAcc:HGNC:18821]	GO:0003964,GO:0006310,GO:0009036,GO:0032197,GO:0032199,GO:0046872,GO:0090305	RNA-directed DNA polymerase activity|DNA recombination|type II site-specific deoxyribonuclease activity|transposition, RNA-mediated|reverse transcription involved in RNA-mediated transposition|metal ion binding|nucleic acid phosphodiester bond hydrolysis
ENSBGRG00000000023	310.337	0.195615	-4.704	0.528446	-0.920172	2.55111e-06	5.62492e-06	3.11763	2.71084	3.40874	6.56859	7.29875	6.14532	RBM11	RNA binding motif protein 11 [Source:HGNC Symbol%3BAcc:HGNC:9897]	GO:0000381,GO:0003727,GO:0005634,GO:0005654,GO:0006397,GO:0007275,GO:0008266,GO:0008380,GO:0016607,GO:0030154,GO:0034599,GO:0042803	regulation of alternative mRNA splicing, via spliceosome|single-stranded RNA binding|nucleus|nucleoplasm|mRNA processing|multicellular organism development|poly(U) RNA binding|RNA splicing|nuclear speck|cell differentiation|cellular response to oxidative stress|protein homodimerization activity	ko05168	Herpes simplex virus 1 infection
ENSBGRG00000000024	167.531	0.385746	-10.4693	0.0608544	-4.03849	1.19505e-25	7.39239e-25	0.715577	0.646342	0.778237	0.251945	0.474472	0.17276	RBM11	RNA binding motif protein 11 [Source:HGNC Symbol%3BAcc:HGNC:9897]	GO:0005634,GO:0005737	nucleus|cytoplasm
ENSBGRG00000000025	1145.87	0.154852	-3.16383	0.712062	-0.489926	0.00155705	0.00272139	9.27231	10.2689	9.32698	31.1613	28.8927	33.1302	HSPA13	heat shock protein family A (Hsp70) member 13 [Source:HGNC Symbol%3BAcc:HGNC:11375]	GO:0005524,GO:0005634,GO:0005737,GO:0005788,GO:0006986,GO:0016020,GO:0016887,GO:0030433,GO:0030968,GO:0031072,GO:0034605,GO:0034620,GO:0034663,GO:0042026,GO:0042623,GO:0044183,GO:0051082,GO:0051085,GO:0051787	ATP binding|nucleus|cytoplasm|endoplasmic reticulum lumen|response to unfolded protein|membrane|ATPase activity|ubiquitin-dependent ERAD pathway|endoplasmic reticulum unfolded protein response|heat shock protein binding|cellular response to heat|cellular response to unfolded protein|endoplasmic reticulum chaperone complex|protein refolding|ATPase activity, coupled|protein binding involved in prot…
ENSBGRG00000000026	22.9715	0.762797	1.70384	2.46175	1.29969	0.0884105	0.12331	0.0572005	0.0911119	0.124859	0.327656	0.981339	0.436019	SAMSN1	SAM domain%2C SH3 domain and nuclear localization signals 1 [Source:HGNC Symbol%3BAcc:HGNC:10528]	GO:0005634,GO:0005737	nucleus|cytoplasm
ENSBGRG00000000027	2917.11	0.171947	-16.2299	0.144518	-2.79068	3.09977e-59	6.67903e-58	23.3461	19.6749	20.7625	7.3571	9.09574	8.83502	NRIP1	nuclear receptor interacting protein 1 [Source:HGNC Symbol%3BAcc:HGNC:8001]
ENSBGRG00000000028	56.9116	0.436645	3.33808	2.74642	1.45755	0.000843593	0.00151347	4.00718	0	3.81721	15.0394	4.04701	10.1641	NRIP1	nuclear receptor interacting protein 1 [Source:HGNC Symbol%3BAcc:HGNC:8001]	GO:0005743,GO:0016021,GO:0033617	mitochondrial inner membrane|integral component of membrane|mitochondrial respiratory chain complex IV assembly
ENSBGRG00000000029	0.355293	4.08047	-0.322084	0.402133	-1.31425	0.747389	0.798084	0	0	0.0415774	0	0	0.0502365	NRIP1	nuclear receptor interacting protein 1 [Source:HGNC Symbol%3BAcc:HGNC:8001]	GO:0003964,GO:0006310,GO:0009036,GO:0032197,GO:0032199,GO:0046872,GO:0090305	RNA-directed DNA polymerase activity|DNA recombination|type II site-specific deoxyribonuclease activity|transposition, RNA-mediated|reverse transcription involved in RNA-mediated transposition|metal ion binding|nucleic acid phosphodiester bond hydrolysis
ENSBGRG00000000031	2848.33	0.215753	-17.0965	0.0775557	-3.68862	1.57454e-65	4.18129e-64	18.6717	14.4599	17.8063	3.75053	5.32687	5.63256	USP25	ubiquitin specific peptidase 25 [Source:HGNC Symbol%3BAcc:HGNC:12624]	GO:0003964,GO:0046872	RNA-directed DNA polymerase activity|metal ion binding
ENSBGRG00000000032	0							0	0	0	0	0	0	USP25	ubiquitin specific peptidase 25 [Source:HGNC Symbol%3BAcc:HGNC:12624]	GO:0003964,GO:0006310,GO:0009036,GO:0032197,GO:0032199,GO:0046872,GO:0090305	RNA-directed DNA polymerase activity|DNA recombination|type II site-specific deoxyribonuclease activity|transposition, RNA-mediated|reverse transcription involved in RNA-mediated transposition|metal ion binding|nucleic acid phosphodiester bond hydrolysis
ENSBGRG00000000037	63.9812	0.443155	-2.99588	0.398419	-1.32764	0.0027365	0.00465593	1.06708	1.19852	0.507343	1.0416	0.765446	0.934843	CXADR	CXADR Ig-like cell adhesion molecule [Source:HGNC Symbol%3BAcc:HGNC:2559]	GO:0003964,GO:0006310,GO:0009036,GO:0032197,GO:0032199,GO:0046872,GO:0090305	RNA-directed DNA polymerase activity|DNA recombination|type II site-specific deoxyribonuclease activity|transposition, RNA-mediated|reverse transcription involved in RNA-mediated transposition|metal ion binding|nucleic acid phosphodiester bond hydrolysis
ENSBGRG00000000038	2903.68	0.130459	11.7861	2.90312	1.5376	4.60213e-32	3.71597e-31	18.5882	17.1887	17.9922	204.498	177.22	193.369	BTG3	BTG anti-proliferation factor 3 [Source:HGNC Symbol%3BAcc:HGNC:1132]	GO:0005634,GO:0005737,GO:0008285,GO:0045930	nucleus|cytoplasm|negative regulation of cell proliferation|negative regulation of mitotic cell cycle	ko03018	RNA degradation
ENSBGRG00000000039	1.26562	2.6867	-1.66196	0.0452733	-4.4652	0.0965203	0.13377	0	0.0386064	0	0	0	0	BTG3	BTG anti-proliferation factor 3 [Source:HGNC Symbol%3BAcc:HGNC:1132]			ko05168	Herpes simplex virus 1 infection
ENSBGRG00000000041	0							0	0	0	0	0	0	BTG3	BTG anti-proliferation factor 3 [Source:HGNC Symbol%3BAcc:HGNC:1132]	GO:0003964,GO:0004519,GO:0006310,GO:0046872	RNA-directed DNA polymerase activity|endonuclease activity|DNA recombination|metal ion binding
ENSBGRG00000000042	1854.52	0.181284	-16.4065	0.127253	-2.97423	1.71898e-60	3.85442e-59	32.4046	27.6835	27.6063	8.40064	11.0616	10.5151	C21orf91	chromosome 21 open reading frame 91 [Source:HGNC Symbol%3BAcc:HGNC:16459]	GO:0021895,GO:0060999	cerebral cortex neuron differentiation|positive regulation of dendritic spine development
ENSBGRG00000000043	12.8763	0.768055	-0.47512	0.776513	-0.364918	0.634702	0.697413	0.160506	0.0874024	0.105837	0.429393	0.121027	0.32797	CHODL	chondrolectin [Source:HGNC Symbol%3BAcc:HGNC:17807]
ENSBGRG00000000044	307.51	1.59359	-3.65288	0.0176865	-5.82121	0.000259314	0.000488755	0.10425	2.71574	2.76714	0.433724	0.0369374	0	TMPRSS15	transmembrane serine protease 15 [Source:HGNC Symbol%3BAcc:HGNC:9490]	GO:0003964,GO:0004519,GO:0006310,GO:0046872	RNA-directed DNA polymerase activity|endonuclease activity|DNA recombination|metal ion binding
ENSBGRG00000000046	0							0	0	0	0	0	0	TMPRSS15	transmembrane serine protease 15 [Source:HGNC Symbol%3BAcc:HGNC:9490]
ENSBGRG00000000047	53.9889	0.381397	-6.20865	0.193719	-2.36796	5.34405e-10	1.51345e-09	0.355058	0.450284	0.344585	0.342801	0.243281	0.271015	NCAM2	neural cell adhesion molecule 2 [Source:HGNC Symbol%3BAcc:HGNC:7657]	GO:0003964,GO:0046872	RNA-directed DNA polymerase activity|metal ion binding
ENSBGRG00000000048	0							0	0	0	0	0	0	NCAM2	neural cell adhesion molecule 2 [Source:HGNC Symbol%3BAcc:HGNC:7657]	GO:0003964,GO:0006310,GO:0009036,GO:0032197,GO:0032199,GO:0046872,GO:0090305	RNA-directed DNA polymerase activity|DNA recombination|type II site-specific deoxyribonuclease activity|transposition, RNA-mediated|reverse transcription involved in RNA-mediated transposition|metal ion binding|nucleic acid phosphodiester bond hydrolysis
ENSBGRG00000000050	0							0	0	0	0	0	0	NCAM2	neural cell adhesion molecule 2 [Source:HGNC Symbol%3BAcc:HGNC:7657]
ENSBGRG00000000051	0							0	0	0	0	0	0	NCAM2	neural cell adhesion molecule 2 [Source:HGNC Symbol%3BAcc:HGNC:7657]	GO:0003676,GO:0003964,GO:0004190,GO:0004519,GO:0046872	nucleic acid binding|RNA-directed DNA polymerase activity|aspartic-type endopeptidase activity|endonuclease activity|metal ion binding
ENSBGRG00000000052	1.54954	2.99167	-1.58886	0.0370764	-4.75335	0.112091	0.153401	0	0.120469	0.039103	0	0	0	NCAM2	neural cell adhesion molecule 2 [Source:HGNC Symbol%3BAcc:HGNC:7657]	GO:0003964,GO:0046872	RNA-directed DNA polymerase activity|metal ion binding
ENSBGRG00000000053	0							0	0	0	0	0	0	NCAM2	neural cell adhesion molecule 2 [Source:HGNC Symbol%3BAcc:HGNC:7657]	GO:0005634,GO:0005737	nucleus|cytoplasm
ENSBGRG00000000055	6.9629	1.15433	1.34551	2.9346	1.55316	0.178461	0.234347	0	0	0	0.629254	0	2.20099	NCAM2	neural cell adhesion molecule 2 [Source:HGNC Symbol%3BAcc:HGNC:7657]
ENSBGRG00000000058	2012.67	0.176938	-1.06205	0.877873	-0.187917	0.288215	0.360217	21.0363	22.2424	18.2907	59.1507	44.2591	48.1366	MRPL39	mitochondrial ribosomal protein L39 [Source:HGNC Symbol%3BAcc:HGNC:14027]	GO:0000002,GO:0000166,GO:0003735,GO:0005739,GO:0005762,GO:0006412	mitochondrial genome maintenance|nucleotide binding|structural constituent of ribosome|mitochondrion|mitochondrial large ribosomal subunit|translation
ENSBGRG00000000059	1325.27	0.192855	5.10606	1.97894	0.984728	3.28948e-07	7.74095e-07	7.75515	6.83778	5.62473	33.9275	42.7007	44.3157	JAM2	junctional adhesion molecule 2 [Source:HGNC Symbol%3BAcc:HGNC:14686]	GO:0005634,GO:0005737	nucleus|cytoplasm
ENSBGRG00000000060	1083.6	0.18924	5.85765	2.15622	1.1085	4.69463e-09	1.2529e-08	5.07599	4.52407	4.71009	19.883	19.7199	15.387	JAM2	junctional adhesion molecule 2 [Source:HGNC Symbol%3BAcc:HGNC:14686]	GO:0000276,GO:0005753,GO:0015078,GO:0015986,GO:0016887	mitochondrial proton-transporting ATP synthase complex, coupling factor F(o)|mitochondrial proton-transporting ATP synthase complex|proton transmembrane transporter activity|ATP synthesis coupled proton transport|ATPase activity	ko00190,ko04714,ko05010,ko05012,ko05016	Oxidative phosphorylation|Thermogenesis|Alzheimer disease|Parkinson disease|Huntington disease
ENSBGRG00000000061	709.416	0.200912	-3.63249	0.602983	-0.729811	0.000280697	0.000527205	3.46805	5.11072	4.2035	9.78641	10.8827	10.3179	GABPA	GA binding protein transcription factor subunit alpha [Source:HGNC Symbol%3BAcc:HGNC:4071]	GO:0000122,GO:0000790,GO:0000978,GO:0000981,GO:0001077,GO:0001228,GO:0001825,GO:0003677,GO:0003682,GO:0003700,GO:0003713,GO:0005634,GO:0005654,GO:0006357,GO:0006366,GO:0007005,GO:0010628,GO:0030154,GO:0033613,GO:0044212,GO:0045653,GO:0045944,GO:0046982,GO:1903351	negative regulation of transcription by RNA polymerase II|nuclear chromatin|RNA polymerase II proximal promoter sequence-specific DNA binding|DNA-binding transcription factor activity, RNA polymerase II-specific|proximal promoter DNA-binding transcription activator activity, RNA polymerase II-specific|DNA-binding transcription activator activity, RNA polymerase II-specific|blastocyst formation|DN…
ENSBGRG00000000062	12132.2	0.157891	15.5374	5.47633	2.45321	1.93722e-54	3.53163e-53	16.6485	16.5104	14.7813	140.177	159.837	184.56	APP	amyloid beta precursor protein [Source:HGNC Symbol%3BAcc:HGNC:620]	GO:0005634,GO:0005737	nucleus|cytoplasm
ENSBGRG00000000064	0.760542	3.75433	-0.9933	0.0754061	-3.72918	0.320564	0.395224	0	0	0.0391472	0	0	0	APP	amyloid beta precursor protein [Source:HGNC Symbol%3BAcc:HGNC:620]	GO:0003964,GO:0046872	RNA-directed DNA polymerase activity|metal ion binding
ENSBGRG00000000067	144.423	0.367694	0.0757123	1.01948	0.027839	0.939648	0.950878	0.30562	0.269428	0.238163	0.780646	1.71617	1.44045	APP	amyloid beta precursor protein [Source:HGNC Symbol%3BAcc:HGNC:620]	GO:0003964,GO:0006310,GO:0009036,GO:0032197,GO:0032199,GO:0046872,GO:0090305	RNA-directed DNA polymerase activity|DNA recombination|type II site-specific deoxyribonuclease activity|transposition, RNA-mediated|reverse transcription involved in RNA-mediated transposition|metal ion binding|nucleic acid phosphodiester bond hydrolysis
ENSBGRG00000000068	403.469	0.264301	9.47893	5.67764	2.50529	2.56915e-21	1.30184e-20	0.55606	0.344414	0.545573	4.74019	7.45397	5.65306	ADAMTS1	ADAM metallopeptidase with thrombospondin type 1 motif 1 [Source:HGNC Symbol%3BAcc:HGNC:217]
ENSBGRG00000000069	28.3253	0.645716	-0.844173	0.685346	-0.545096	0.398573	0.47931	0.126915	0.0951947	0.269445	0.158078	0.219559	0.383183	ADAMTS5	ADAM metallopeptidase with thrombospondin type 1 motif 5 [Source:HGNC Symbol%3BAcc:HGNC:221]	GO:0004222,GO:0005178,GO:0005576,GO:0005615,GO:0005788,GO:0006508,GO:0008201,GO:0008237,GO:0008270,GO:0022617,GO:0031012,GO:0042742,GO:0044691,GO:0050840,GO:0062023,GO:0120163	metalloendopeptidase activity|integrin binding|extracellular region|extracellular space|endoplasmic reticulum lumen|proteolysis|heparin binding|metallopeptidase activity|zinc ion binding|extracellular matrix disassembly|extracellular matrix|defense response to bacterium|tooth eruption|extracellular matrix binding|collagen-containing extracellular matrix|negative regulation of cold-induced thermog…
ENSBGRG00000000074	131.277	0.454187	-4.63417	0.232487	-2.10478	3.58379e-06	7.81794e-06	0.629915	1.32958	1.35541	1.55943	1.03404	0.694117	N6AMT1	N-6 adenine-specific DNA methyltransferase 1 [Source:HGNC Symbol%3BAcc:HGNC:16021]	GO:0003676,GO:0005634,GO:0008276,GO:0008757,GO:0009007,GO:0009404,GO:0018364,GO:0018872,GO:0030307,GO:0030792,GO:0032259,GO:0032775,GO:0032991,GO:0035657,GO:0036009	nucleic acid binding|nucleus|protein methyltransferase activity|S-adenosylmethionine-dependent methyltransferase activity|site-specific DNA-methyltransferase (adenine-specific) activity|toxin metabolic process|peptidyl-glutamine methylation|arsonoacetate metabolic process|positive regulation of cell growth|methylarsonite methyltransferase activity|methylation|DNA methylation on adenine|protein-co…
ENSBGRG00000000075	5640.51	0.192816	-16.0709	0.116732	-3.09873	4.08026e-58	8.45209e-57	25.9341	19.4162	20.4517	10.2761	12.7785	11.6023	LTN1	listerin E3 ubiquitin protein ligase 1 [Source:HGNC Symbol%3BAcc:HGNC:13082]	GO:0005829,GO:0008270,GO:0043023,GO:0043161,GO:0051865,GO:0061630,GO:0072344,GO:1990112,GO:1990116	cytosol|zinc ion binding|ribosomal large subunit binding|proteasome-mediated ubiquitin-dependent protein catabolic process|protein autoubiquitination|ubiquitin protein ligase activity|rescue of stalled ribosome|RQC complex|ribosome-associated ubiquitin-dependent protein catabolic process
ENSBGRG00000000076	625.771	0.183935	-9.3788	0.30248	-1.72509	6.67301e-21	3.31266e-20	8.89618	8.11466	9.33364	9.81752	8.17161	8.50526	RWDD2B	RWD domain containing 2B [Source:HGNC Symbol%3BAcc:HGNC:1302]
ENSBGRG00000000077	3157.16	0.164245	-15.3832	0.173547	-2.5266	2.123e-53	3.71656e-52	19.4874	19.0934	19.4296	11.8085	13.3144	11.2711	USP16	ubiquitin specific peptidase 16 [Source:HGNC Symbol%3BAcc:HGNC:12614]	GO:0000278,GO:0003713,GO:0004197,GO:0004843,GO:0005634,GO:0006357,GO:0006511,GO:0006974,GO:0008270,GO:0016578,GO:0035522,GO:0036459,GO:0042393,GO:0043130,GO:0045893,GO:0045901,GO:0045944,GO:0051289,GO:0051301,GO:0051726,GO:0070537,GO:0140014	mitotic cell cycle|transcription coactivator activity|cysteine-type endopeptidase activity|thiol-dependent ubiquitin-specific protease activity|nucleus|regulation of transcription by RNA polymerase II|ubiquitin-dependent protein catabolic process|cellular response to DNA damage stimulus|zinc ion binding|histone deubiquitination|monoubiquitinated histone H2A deubiquitination|thiol-dependent ubiqui…
ENSBGRG00000000078	4283.52	0.136662	-2.66681	0.776763	-0.364453	0.00765738	0.0123834	37.9328	35.2869	33.4787	102.531	85.0452	94.8225	USP16	ubiquitin specific peptidase 16 [Source:HGNC Symbol%3BAcc:HGNC:12614]	GO:0005524,GO:0005815,GO:0005832,GO:0005929,GO:0006457,GO:0051082	ATP binding|microtubule organizing center|chaperonin-containing T-complex|cilium|protein folding|unfolded protein binding
ENSBGRG00000000079	4.91945	1.28359	0.0786079	1.07244	0.1009	0.937345	0.948895	0	0	0	0.0533687	0.19699	0	USP16	ubiquitin specific peptidase 16 [Source:HGNC Symbol%3BAcc:HGNC:12614]	GO:0005634,GO:0005829	nucleus|cytosol	ko05168	Herpes simplex virus 1 infection
ENSBGRG00000000080	247.766	0.272475	-0.837379	0.85372	-0.228165	0.402379	0.483556	1.65686	2.16579	1.68195	2.97063	3.68459	5.07698	BACH1	BTB domain and CNC homolog 1 [Source:HGNC Symbol%3BAcc:HGNC:935]	GO:0000083,GO:0000117,GO:0000122,GO:0000980,GO:0000981,GO:0001078,GO:0001205,GO:0001206,GO:0003700,GO:0005634,GO:0005737,GO:0006281,GO:0006355,GO:0020037,GO:0061418	regulation of transcription involved in G1/S transition of mitotic cell cycle|regulation of transcription involved in G2/M transition of mitotic cell cycle|negative regulation of transcription by RNA polymerase II|RNA polymerase II distal enhancer sequence-specific DNA binding|DNA-binding transcription factor activity, RNA polymerase II-specific|proximal promoter DNA-binding transcription repress…
ENSBGRG00000000082	105.293	1.2392	-7.97016	0.00106373	-9.87665	1.58464e-15	6.10517e-15	0.476003	0.295327	0.701387	0	0	0.014596	GRIK1	glutamate ionotropic receptor kainate type subunit 1 [Source:HGNC Symbol%3BAcc:HGNC:4579]	GO:0003964,GO:0006310,GO:0009036,GO:0032197,GO:0032199,GO:0046872,GO:0090305	RNA-directed DNA polymerase activity|DNA recombination|type II site-specific deoxyribonuclease activity|transposition, RNA-mediated|reverse transcription involved in RNA-mediated transposition|metal ion binding|nucleic acid phosphodiester bond hydrolysis
ENSBGRG00000000083	0							0	0	0	0	0	0	CLDN17	claudin 17 [Source:HGNC Symbol%3BAcc:HGNC:2038]	GO:0005198,GO:0005254,GO:0005886,GO:0005923,GO:0016338,GO:0034707,GO:0042802	structural molecule activity|chloride channel activity|plasma membrane|bicellular tight junction|calcium-independent cell-cell adhesion via plasma membrane cell-adhesion molecules|chloride channel complex|identical protein binding	ko04514,ko04530,ko04670,ko05130,ko05160	Cell adhesion molecules (CAMs)|Tight junction|Leukocyte transendothelial migration|Pathogenic Escherichia coli infection|Hepatitis C
ENSBGRG00000000084	0							0	0	0	0	0	0	CLDN8	claudin 8 [Source:HGNC Symbol%3BAcc:HGNC:2050]	GO:0005198,GO:0005923,GO:0016021,GO:0016323,GO:0016327,GO:0016338,GO:0042802	structural molecule activity|bicellular tight junction|integral component of membrane|basolateral plasma membrane|apicolateral plasma membrane|calcium-independent cell-cell adhesion via plasma membrane cell-adhesion molecules|identical protein binding	ko04514,ko04530,ko04670,ko05130,ko05160	Cell adhesion molecules (CAMs)|Tight junction|Leukocyte transendothelial migration|Pathogenic Escherichia coli infection|Hepatitis C
ENSBGRG00000000085	0.272627	4.08047	-0.557787	0.206464	-2.27604	0.57699	0.642112	0.0821427	0	0	0	0	0	KRTAP24-1	keratin associated protein 24-1 [Source:HGNC Symbol%3BAcc:HGNC:33902]	GO:0005198,GO:0005829,GO:0031424,GO:0045095	structural molecule activity|cytosol|keratinization|keratin filament
ENSBGRG00000000086	0							0	0	0	0	0	0	KRTAP24-1	keratin associated protein 24-1 [Source:HGNC Symbol%3BAcc:HGNC:33902]	GO:0005829,GO:0005882,GO:0031424	cytosol|intermediate filament|keratinization
ENSBGRG00000000088	0.111335	4.08047	-0.0863827	0.783235	-0.352482	0.931162	0.943626	0	0	0	0	0	0	KRTAP24-1	keratin associated protein 24-1 [Source:HGNC Symbol%3BAcc:HGNC:33902]	GO:0005829,GO:0005882,GO:0031424	cytosol|intermediate filament|keratinization
ENSBGRG00000000089	0							0	0	0	0	0	0	KRTAP24-1	keratin associated protein 24-1 [Source:HGNC Symbol%3BAcc:HGNC:33902]	GO:0005829,GO:0005882,GO:0031424	cytosol|intermediate filament|keratinization
ENSBGRG00000000090	0							0	0	0	0	0	0	KRTAP24-1	keratin associated protein 24-1 [Source:HGNC Symbol%3BAcc:HGNC:33902]	GO:0005829,GO:0005882,GO:0031424	cytosol|intermediate filament|keratinization
ENSBGRG00000000091	0							0	0	0	0	0	0	KAP13.1	keratin associated protein 13-3 [Source:HGNC Symbol%3BAcc:HGNC:18925]	GO:0005829,GO:0005882,GO:0031424	cytosol|intermediate filament|keratinization
ENSBGRG00000000092	0							0	0	0	0	0	0	KRTAP15-1	keratin associated protein 15-1 [Source:HGNC Symbol%3BAcc:HGNC:18927]	GO:0005882	intermediate filament
ENSBGRG00000000093	5.52471	1.69041	3.1183	38.618	5.2712	0.00181901	0.00315608	0	0	0	0.206105	0.0864379	0.241505	KRTAP15-1	keratin associated protein 15-1 [Source:HGNC Symbol%3BAcc:HGNC:18927]	GO:0003677,GO:0003723,GO:0005681,GO:0006397,GO:0008380	DNA binding|RNA binding|spliceosomal complex|mRNA processing|RNA splicing	ko03013,ko03015	RNA transport|mRNA surveillance pathway
ENSBGRG00000000094	0							0	0	0	0	0	0	KRTAP15-1	keratin associated protein 15-1 [Source:HGNC Symbol%3BAcc:HGNC:18927]
ENSBGRG00000000096	0							0	0	0	0	0	0	KRTAP19-3	keratin associated protein 19-3 [Source:HGNC Symbol%3BAcc:HGNC:18938]
ENSBGRG00000000097	0							0	0	0	0	0	0	KRTAP19-5	keratin associated protein 19-5 [Source:HGNC Symbol%3BAcc:HGNC:18940]
ENSBGRG00000000099	0							0	0	0	0	0	0	KRTAP19-5	keratin associated protein 19-5 [Source:HGNC Symbol%3BAcc:HGNC:18940]
ENSBGRG00000000100	0							0	0	0	0	0	0	KRTAP19-5	keratin associated protein 19-5 [Source:HGNC Symbol%3BAcc:HGNC:18940]
ENSBGRG00000000101	0							0	0	0	0	0	0	KRTAP19-5	keratin associated protein 19-5 [Source:HGNC Symbol%3BAcc:HGNC:18940]
ENSBGRG00000000103	0							0	0	0	0	0	0	KRTAP19-5	keratin associated protein 19-5 [Source:HGNC Symbol%3BAcc:HGNC:18940]
ENSBGRG00000000105	0							0	0	0	0	0	0	KRTAP19-5	keratin associated protein 19-5 [Source:HGNC Symbol%3BAcc:HGNC:18940]	GO:0003964,GO:0006310,GO:0009036,GO:0032197,GO:0032199,GO:0046872,GO:0090305	RNA-directed DNA polymerase activity|DNA recombination|type II site-specific deoxyribonuclease activity|transposition, RNA-mediated|reverse transcription involved in RNA-mediated transposition|metal ion binding|nucleic acid phosphodiester bond hydrolysis
ENSBGRG00000000106	0							0	0	0	0	0	0	KRTAP19-5	keratin associated protein 19-5 [Source:HGNC Symbol%3BAcc:HGNC:18940]
ENSBGRG00000000107	0							0	0	0	0	0	0	KRTAP19-5	keratin associated protein 19-5 [Source:HGNC Symbol%3BAcc:HGNC:18940]
ENSBGRG00000000108	0							0	0	0	0	0	0	KRTAP19-5	keratin associated protein 19-5 [Source:HGNC Symbol%3BAcc:HGNC:18940]
ENSBGRG00000000109	0							0	0	0	0	0	0	KRTAP8-1	keratin associated protein 8-1 [Source:HGNC Symbol%3BAcc:HGNC:18935]	GO:0005882	intermediate filament
ENSBGRG00000000110	0							0	0	0	0	0	0	KRTAP7-1	keratin associated protein 7-1 (gene/pseudogene) [Source:HGNC Symbol%3BAcc:HGNC:18934]	GO:0005882	intermediate filament
ENSBGRG00000000111	0							0	0	0	0	0	0	KAP11.1	keratin associated protein 11-1 [Source:HGNC Symbol%3BAcc:HGNC:18922]	GO:0005882	intermediate filament
ENSBGRG00000000112	2621.27	0.183731	3.84511	1.6318	0.706467	0.000120501	0.000233808	5.47717	5.62102	4.27224	13.7658	17.1441	17.5458	TIAM1	TIAM Rac1 associated GEF 1 [Source:HGNC Symbol%3BAcc:HGNC:11805]	GO:0003964,GO:0006310,GO:0009036,GO:0032197,GO:0032199,GO:0046872,GO:0090305	RNA-directed DNA polymerase activity|DNA recombination|type II site-specific deoxyribonuclease activity|transposition, RNA-mediated|reverse transcription involved in RNA-mediated transposition|metal ion binding|nucleic acid phosphodiester bond hydrolysis	ko04014,ko04015,ko04024,ko04062,ko04530,ko04810,ko05205	Ras signaling pathway|Rap1 signaling pathway|cAMP signaling pathway|Chemokine signaling pathway|Tight junction|Regulation of actin cytoskeleton|Proteoglycans in cancer
ENSBGRG00000000114	0.637133	3.45567	-0.649928	0.210817	-2.24594	0.515739	0.595384	0	0	0	0.0289382	0	0	TIAM1	TIAM Rac1 associated GEF 1 [Source:HGNC Symbol%3BAcc:HGNC:11805]	GO:0003964,GO:0006310,GO:0009036,GO:0032197,GO:0032199,GO:0046872,GO:0090305	RNA-directed DNA polymerase activity|DNA recombination|type II site-specific deoxyribonuclease activity|transposition, RNA-mediated|reverse transcription involved in RNA-mediated transposition|metal ion binding|nucleic acid phosphodiester bond hydrolysis
ENSBGRG00000000116	0							0	0	0	0	0	0	TIAM1	TIAM Rac1 associated GEF 1 [Source:HGNC Symbol%3BAcc:HGNC:11805]	GO:0003964,GO:0006310,GO:0009036,GO:0032197,GO:0032199,GO:0046872,GO:0090305	RNA-directed DNA polymerase activity|DNA recombination|type II site-specific deoxyribonuclease activity|transposition, RNA-mediated|reverse transcription involved in RNA-mediated transposition|metal ion binding|nucleic acid phosphodiester bond hydrolysis
ENSBGRG00000000117	4423.27	0.170039	8.86995	2.84462	1.50824	7.31784e-19	3.31173e-18	46.6222	56.7147	41.9861	400.29	338.957	396.036	SOD1	Superoxide dismutase [Cu-Zn] [Source:UniProtKB/Swiss-Prot%3BAcc:Q52RN5]	GO:0000187,GO:0000303,GO:0001541,GO:0001819,GO:0001895,GO:0002262,GO:0004784,GO:0005507,GO:0005615,GO:0005634,GO:0005737,GO:0005739,GO:0005829,GO:0006749,GO:0006801,GO:0006879,GO:0007283,GO:0007566,GO:0007569,GO:0007605,GO:0007626,GO:0008217,GO:0008270,GO:0009408,GO:0010033,GO:0019226,GO:0019430,GO:0030346,GO:0031410,GO:0032287,GO:0032839,GO:0032991,GO:0040014,GO:0042493,GO:0042542,GO:0043025,GO:…	activation of MAPK activity|response to superoxide|ovarian follicle development|positive regulation of cytokine production|retina homeostasis|myeloid cell homeostasis|superoxide dismutase activity|copper ion binding|extracellular space|nucleus|cytoplasm|mitochondrion|cytosol|glutathione metabolic process|superoxide metabolic process|cellular iron ion homeostasis|spermatogenesis|embryo implantatio…
ENSBGRG00000000118	3278.63	0.13562	-0.835229	0.924488	-0.113273	0.403589	0.484708	13.0785	11.5623	11.6407	22.5522	22.817	22.9409	SCAF4	SR-related CTD associated factor 4 [Source:HGNC Symbol%3BAcc:HGNC:19304]	GO:0003723,GO:0005654	RNA binding|nucleoplasm
ENSBGRG00000000119	87.9345	0.36067	-5.63097	0.244699	-2.03092	1.79201e-08	4.59756e-08	0.89016	0.936203	0.630581	0.433725	0.418267	0.321583	HUNK	hormonally up-regulated Neu-associated kinase [Source:HGNC Symbol%3BAcc:HGNC:13326]	GO:0004674,GO:0005524,GO:0005634,GO:0005737,GO:0006468,GO:0035556	protein serine/threonine kinase activity|ATP binding|nucleus|cytoplasm|protein phosphorylation|intracellular signal transduction
ENSBGRG00000000120	205.898	0.299529	1.63586	1.40443	0.489987	0.101869	0.140688	4.36618	3.95306	2.13306	16.5596	10.2793	11.2541	MIS18A	MIS18 kinetochore protein A [Source:HGNC Symbol%3BAcc:HGNC:1286]	GO:0000775,GO:0000785,GO:0005634,GO:0005829,GO:0007049,GO:0007059,GO:0034080,GO:0044030,GO:0046872,GO:0051301	chromosome, centromeric region|chromatin|nucleus|cytosol|cell cycle|chromosome segregation|CENP-A containing nucleosome assembly|regulation of DNA methylation|metal ion binding|cell division	ko05168	Herpes simplex virus 1 infection
ENSBGRG00000000121	11.5926	1.14112	2.62902	8.0001	3.00002	0.00856324	0.0137625	0	0.164575	0.157408	1.324	0.214631	0.669013	MIS18A	MIS18 kinetochore protein A [Source:HGNC Symbol%3BAcc:HGNC:1286]	GO:0005789,GO:0005886,GO:0016021	endoplasmic reticulum membrane|plasma membrane|integral component of membrane	ko04927,ko04934	Cortisol synthesis and secretion|Cushing syndrome
ENSBGRG00000000122	1090.85	0.17037	9.49914	3.07027	1.61837	2.11631e-21	1.07633e-20	0.960454	1.06705	1.10238	5.44137	6.96592	6.92239	URB1	URB1 ribosome biogenesis homolog [Source:HGNC Symbol%3BAcc:HGNC:17344]	GO:0005634,GO:0005737	nucleus|cytoplasm
ENSBGRG00000000123	58.5267	0.412827	4.4596	3.58268	1.84104	8.2114e-06	1.74688e-05	0.0815984	0.259853	0.0494075	1.37618	1.63195	1.72721	EVA1C	eva-1 homolog C [Source:HGNC Symbol%3BAcc:HGNC:13239]	GO:0005886,GO:0008201,GO:0016021,GO:0030246	plasma membrane|heparin binding|integral component of membrane|carbohydrate binding
ENSBGRG00000000124	6688.71	0.212357	-8.75101	0.275793	-1.85834	2.1146e-18	9.35698e-18	87.2478	74.5733	79.031	97.3371	76.8208	57.8317	EVA1C	eva-1 homolog C [Source:HGNC Symbol%3BAcc:HGNC:13239]	GO:0003352,GO:0005634,GO:0005829,GO:0005856,GO:0005929,GO:0060271	regulation of cilium movement|nucleus|cytosol|cytoskeleton|cilium|cilium assembly
ENSBGRG00000000125	1719.02	0.153785	-6.48458	0.50096	-0.997231	8.89807e-11	2.63193e-10	4.16375	4.56214	4.20131	6.76201	5.95554	5.84115	SYNJ1	synaptojanin 1 [Source:HGNC Symbol%3BAcc:HGNC:11503]	GO:0003723,GO:0004438,GO:0004439,GO:0005829,GO:0006661,GO:0006836,GO:0007420,GO:0007612,GO:0012506,GO:0014015,GO:0016082,GO:0016191,GO:0017124,GO:0030117,GO:0030132,GO:0032526,GO:0034097,GO:0034595,GO:0034596,GO:0043005,GO:0043195,GO:0043647,GO:0043812,GO:0043813,GO:0046488,GO:0046855,GO:0046856,GO:0048260,GO:0048471,GO:0048488,GO:0048489,GO:0052629,GO:0052658,GO:0052659,GO:0061024,GO:0097060,GO:…	RNA binding|phosphatidylinositol-3-phosphatase activity|phosphatidylinositol-4,5-bisphosphate 5-phosphatase activity|cytosol|phosphatidylinositol biosynthetic process|neurotransmitter transport|brain development|learning|vesicle membrane|positive regulation of gliogenesis|synaptic vesicle priming|synaptic vesicle uncoating|SH3 domain binding|membrane coat|clathrin coat of coated pit|response to r…	ko00562,ko04070	Inositol phosphate metabolism|Phosphatidylinositol signaling system
ENSBGRG00000000127	1856.42	0.247247	-5.4553	0.392617	-1.3488	4.88911e-08	1.21808e-07	8.53242	10.5178	9.9279	9.69214	16.4712	12.0443	PAXBP1	PAX3 and PAX7 binding protein 1 [Source:HGNC Symbol%3BAcc:HGNC:13579]	GO:0000122,GO:0000978,GO:0001078,GO:0005634,GO:0005829,GO:0007517,GO:0008134,GO:0014842,GO:0031062,GO:0045944,GO:2000288	negative regulation of transcription by RNA polymerase II|RNA polymerase II proximal promoter sequence-specific DNA binding|proximal promoter DNA-binding transcription repressor activity, RNA polymerase II-specific|nucleus|cytosol|muscle organ development|transcription factor binding|regulation of skeletal muscle satellite cell proliferation|positive regulation of histone methylation|positive reg…
ENSBGRG00000000128	58.4962	0.351659	-5.98274	0.232631	-2.10389	2.19414e-09	5.98899e-09	1.80484	1.2754	1.52869	0.603832	0.662659	1.19365	C21orf62	chromosome 21 open reading frame 62 [Source:HGNC Symbol%3BAcc:HGNC:1305]
ENSBGRG00000000129	155.93	0.37619	5.25651	3.93796	1.97745	1.46816e-07	3.53906e-07	2.11143	2.29607	2.22981	13.5944	7.8405	9.07789	OLIG1	oligodendrocyte transcription factor 1 [Source:HGNC Symbol%3BAcc:HGNC:16983]	GO:0003677,GO:0005634,GO:0006355,GO:0046983,GO:0048663,GO:0048709	DNA binding|nucleus|regulation of transcription, DNA-templated|protein dimerization activity|neuron fate commitment|oligodendrocyte differentiation
ENSBGRG00000000130	0							0	0	0	0	0	0	OLIG1	oligodendrocyte transcription factor 1 [Source:HGNC Symbol%3BAcc:HGNC:16983]	GO:0003735,GO:0005730,GO:0006412,GO:0014069,GO:0022627,GO:0033119,GO:0048027,GO:0070181	structural constituent of ribosome|nucleolus|translation|postsynaptic density|cytosolic small ribosomal subunit|negative regulation of RNA splicing|mRNA 5'-UTR binding|small ribosomal subunit rRNA binding	ko03010	Ribosome
ENSBGRG00000000131	56.4542	0.442713	3.0527	2.55172	1.35147	0.00226796	0.00389305	0.160597	0.123447	0.222501	0.915637	1.44383	1.10008	OLIG1	oligodendrocyte transcription factor 1 [Source:HGNC Symbol%3BAcc:HGNC:16983]	GO:0004905,GO:0005886,GO:0005887,GO:0019221,GO:0035455,GO:0035456,GO:0051607,GO:0060337	type I interferon receptor activity|plasma membrane|integral component of plasma membrane|cytokine-mediated signaling pathway|response to interferon-alpha|response to interferon-beta|defense response to virus|type I interferon signaling pathway	ko04060,ko04151,ko04217,ko04380,ko04620,ko04621,ko04630,ko04650,ko05160,ko05162,ko05164,ko05165,ko05167,ko05168,ko05169,ko05200	Cytokine-cytokine receptor interaction|PI3K-Akt signaling pathway|Necroptosis|Osteoclast differentiation|Toll-like receptor signaling pathway|NOD-like receptor signaling pathway|Jak-STAT signaling pathway|Natural killer cell mediated cytotoxicity|Hepatitis C|Measles|Influenza A|Human papillomavirus infection|Kaposi sarcoma-associated herpesvirus infection|Herpes simplex virus 1 infection|Epstein-…
ENSBGRG00000000132	310.379	0.223195	1.38302	1.23858	0.308683	0.166658	0.220106	3.04085	3.97053	3.25259	7.6614	9.37079	10.1883	IL10RB	interleukin 10 receptor subunit beta [Source:HGNC Symbol%3BAcc:HGNC:5965]	GO:0003964,GO:0006310,GO:0009036,GO:0032197,GO:0032199,GO:0046872,GO:0090305	RNA-directed DNA polymerase activity|DNA recombination|type II site-specific deoxyribonuclease activity|transposition, RNA-mediated|reverse transcription involved in RNA-mediated transposition|metal ion binding|nucleic acid phosphodiester bond hydrolysis
ENSBGRG00000000133	182.188	0.241831	-4.24451	0.490915	-1.02645	2.1907e-05	4.51615e-05	2.08107	2.14581	1.84018	3.0582	3.26698	2.78832	IFNAR1	interferon alpha and beta receptor subunit 1 [Source:HGNC Symbol%3BAcc:HGNC:5432]	GO:0004905,GO:0005764,GO:0005770,GO:0005886,GO:0005887,GO:0019221,GO:0019962,GO:0032496,GO:0035457,GO:0060337	type I interferon receptor activity|lysosome|late endosome|plasma membrane|integral component of plasma membrane|cytokine-mediated signaling pathway|type I interferon binding|response to lipopolysaccharide|cellular response to interferon-alpha|type I interferon signaling pathway	ko05168	Herpes simplex virus 1 infection
ENSBGRG00000000134	351.1	0.205697	11.4196	5.09462	2.34897	3.33845e-30	2.50202e-29	1.48312	1.60893	1.47732	12.5912	12.6923	14.1054	IFNGR2	interferon gamma receptor 2 [Source:HGNC Symbol%3BAcc:HGNC:5440]	GO:0003964,GO:0004519,GO:0006310,GO:0046872	RNA-directed DNA polymerase activity|endonuclease activity|DNA recombination|metal ion binding	ko04060,ko04066,ko04217,ko04380,ko04630,ko04650,ko04658,ko04659,ko05140,ko05142,ko05145,ko05152,ko05164,ko05168,ko05200,ko05235,ko05321	Cytokine-cytokine receptor interaction|HIF-1 signaling pathway|Necroptosis|Osteoclast differentiation|Jak-STAT signaling pathway|Natural killer cell mediated cytotoxicity|Th1 and Th2 cell differentiation|Th17 cell differentiation|Leishmaniasis|Chagas disease (American trypanosomiasis)|Toxoplasmosis|Tuberculosis|Influenza A|Herpes simplex virus 1 infection|Pathways in cancer|PD-L1 expression and P…
ENSBGRG00000000136	1035.9	0.271365	-10.6367	0.135237	-2.88644	2.01058e-26	1.28361e-25	16.3669	10.6379	18.1672	16.3706	13.7433	11.2572	TMEM50B	transmembrane protein 50B [Source:HGNC Symbol%3BAcc:HGNC:1280]	GO:0005634,GO:0005737	nucleus|cytoplasm
ENSBGRG00000000137	1420.94	0.222793	-21.4945	0.036176	-4.78882	1.75291e-102	1.49082e-100	29.7879	28.0529	25.5445	4.72985	4.70081	3.36459	DNAJC28	DnaJ heat shock protein family (Hsp40) member C28 [Source:HGNC Symbol%3BAcc:HGNC:1297]	GO:0006890,GO:0007030,GO:0017119,GO:0048213	retrograde vesicle-mediated transport, Golgi to ER|Golgi organization|Golgi transport complex|Golgi vesicle prefusion complex stabilization
ENSBGRG00000000138	3197.57	0.165391	0.0312943	1.00359	0.0051758	0.975035	0.979398	12.356	11.3625	9.23955	33.2861	30.6683	32.8428	GART	phosphoribosylglycinamide formyltransferase%2C phosphoribosylglycinamide synthetase%2C phosphoribosylaminoimidazole synthetase [Source:HGNC Symbol%3BAcc:HGNC:4163]	GO:0004637,GO:0004641,GO:0004644,GO:0005524,GO:0005829,GO:0006164,GO:0006189,GO:0046084,GO:0046872	phosphoribosylamine-glycine ligase activity|phosphoribosylformylglycinamidine cyclo-ligase activity|phosphoribosylglycinamide formyltransferase activity|ATP binding|cytosol|purine nucleotide biosynthetic process|'de novo' IMP biosynthetic process|adenine biosynthetic process|metal ion binding	ko00230,ko00670,ko01523	Purine metabolism|One carbon pool by folate|Antifolate resistance
ENSBGRG00000000139	14770.6	0.145273	-0.954073	0.9084	-0.138601	0.340047	0.416558	21.8349	24.2577	22.0207	52.6821	53.8343	62.682	SON	SON DNA binding protein [Source:HGNC Symbol%3BAcc:HGNC:11183]	GO:0000226,GO:0000281,GO:0003677,GO:0003723,GO:0006397,GO:0008380,GO:0016607,GO:0043066,GO:0043484,GO:0048024,GO:0050733,GO:0051726	microtubule cytoskeleton organization|mitotic cytokinesis|DNA binding|RNA binding|mRNA processing|RNA splicing|nuclear speck|negative regulation of apoptotic process|regulation of RNA splicing|regulation of mRNA splicing, via spliceosome|RS domain binding|regulation of cell cycle
ENSBGRG00000000141	2039.94	0.196054	-7.81907	0.345567	-1.53296	5.32136e-15	2.00223e-14	14.6855	13.0592	12.7062	15.3855	15.1758	11.2247	DONSON	downstream neighbor of SON [Source:HGNC Symbol%3BAcc:HGNC:2993]	GO:0000077,GO:0005634,GO:0005657,GO:0006260,GO:0007095,GO:0007275,GO:0030894,GO:0033260,GO:0048478	DNA damage checkpoint|nucleus|replication fork|DNA replication|mitotic G2 DNA damage checkpoint|multicellular organism development|replisome|nuclear DNA replication|replication fork protection
ENSBGRG00000000142	1439.32	0.152059	-18.7417	0.13871	-2.84985	2.26276e-78	9.11999e-77	14.2805	14.413	15.0343	9.09645	8.30084	8.1512	CRYZL1	crystallin zeta like 1 [Source:HGNC Symbol%3BAcc:HGNC:2420]	GO:0003964,GO:0006310,GO:0009036,GO:0032197,GO:0032199,GO:0046872,GO:0090305	RNA-directed DNA polymerase activity|DNA recombination|type II site-specific deoxyribonuclease activity|transposition, RNA-mediated|reverse transcription involved in RNA-mediated transposition|metal ion binding|nucleic acid phosphodiester bond hydrolysis
ENSBGRG00000000143	876.725	0.17245	-6.30485	0.470652	-1.08727	2.88482e-10	8.29772e-10	2.07676	2.16071	2.27705	2.18569	2.95711	2.66636	ITSN1	intersectin 1 [Source:HGNC Symbol%3BAcc:HGNC:6183]	GO:0005634,GO:0005737	nucleus|cytoplasm
ENSBGRG00000000144	1012.71	0.222227	1.76906	1.31324	0.393134	0.076883	0.108446	8.08956	8.9376	14.4678	53.1886	42.5399	48.7545	ITSN1	intersectin 1 [Source:HGNC Symbol%3BAcc:HGNC:6183]	GO:0005753,GO:0015986,GO:0043209,GO:0046933	mitochondrial proton-transporting ATP synthase complex|ATP synthesis coupled proton transport|myelin sheath|proton-transporting ATP synthase activity, rotational mechanism	ko00190,ko04714,ko05010,ko05012,ko05016	Oxidative phosphorylation|Thermogenesis|Alzheimer disease|Parkinson disease|Huntington disease
ENSBGRG00000000146	2061.54	0.18232	10.6916	3.86184	1.94929	1.1147e-26	7.19266e-26	25.1022	15.7431	14.2436	140.932	152.189	158.145	MRPS6	mitochondrial ribosomal protein S6 [Source:HGNC Symbol%3BAcc:HGNC:14051]	GO:0006020,GO:0006814,GO:0007422,GO:0015293,GO:0015798,GO:0016021,GO:0043576	inositol metabolic process|sodium ion transport|peripheral nervous system development|symporter activity|myo-inositol transport|integral component of membrane|regulation of respiratory gaseous exchange
ENSBGRG00000000147	3.75922	2.27835	-2.64567	0.0153273	-6.02776	0.00815303	0.0131423	0.662065	0.412659	0	0	0	0	MRPS6	mitochondrial ribosomal protein S6 [Source:HGNC Symbol%3BAcc:HGNC:14051]	GO:0005242,GO:0005251,GO:0005764,GO:0005783,GO:0005794,GO:0005886,GO:0007568,GO:0008076,GO:0009986,GO:0010107,GO:0015459,GO:0035690,GO:0042803,GO:0043586,GO:0044325,GO:0060306,GO:0060307,GO:0071435,GO:0071805,GO:0086002,GO:0086005,GO:0086009,GO:0086011,GO:0086091,GO:0098915,GO:1901379,GO:1901387,GO:1901800,GO:1901979,GO:1902159,GO:1902259,GO:1902260,GO:1902282	inward rectifier potassium channel activity|delayed rectifier potassium channel activity|lysosome|endoplasmic reticulum|Golgi apparatus|plasma membrane|aging|voltage-gated potassium channel complex|cell surface|potassium ion import|potassium channel regulator activity|cellular response to drug|protein homodimerization activity|tongue development|ion channel binding|regulation of membrane repolari…	ko04971	Gastric acid secretion
ENSBGRG00000000148	25.8562	1.30408	-6.75858	0.00222231	-8.81372	1.39352e-11	4.3344e-11	0	0	0	0	0	0	MRPS6	mitochondrial ribosomal protein S6 [Source:HGNC Symbol%3BAcc:HGNC:14051]	GO:0005242,GO:0005251,GO:0005764,GO:0005783,GO:0005794,GO:0005886,GO:0007568,GO:0008076,GO:0009986,GO:0010107,GO:0015459,GO:0035690,GO:0042803,GO:0043586,GO:0044325,GO:0060306,GO:0060307,GO:0071435,GO:0071805,GO:0086002,GO:0086005,GO:0086009,GO:0086011,GO:0086091,GO:0098915,GO:1901379,GO:1901387,GO:1901800,GO:1901979,GO:1902159,GO:1902259,GO:1902260,GO:1902282	inward rectifier potassium channel activity|delayed rectifier potassium channel activity|lysosome|endoplasmic reticulum|Golgi apparatus|plasma membrane|aging|voltage-gated potassium channel complex|cell surface|potassium ion import|potassium channel regulator activity|cellular response to drug|protein homodimerization activity|tongue development|ion channel binding|regulation of membrane repolari…	ko04971	Gastric acid secretion
ENSBGRG00000000149	214.893	0.268958	8.05097	4.48581	2.16537	8.21395e-16	3.22118e-15	12.8528	4.83591	5.11219	136.859	83.1616	72.8597	MRPS6	mitochondrial ribosomal protein S6 [Source:HGNC Symbol%3BAcc:HGNC:14051]	GO:0016021	integral component of membrane
ENSBGRG00000000150	1071.34	1.25851	-7.11297	0.00201957	-8.95173	1.13576e-12	3.76299e-12	42.7475	36.1864	37.3772	0.775045	0.155529	0	MRPS6	mitochondrial ribosomal protein S6 [Source:HGNC Symbol%3BAcc:HGNC:14051]
ENSBGRG00000000151	0.522231	4.03691	-0.788346	0.110148	-3.18248	0.430494	0.510857	0	0	0	0	0	0	MRPS6	mitochondrial ribosomal protein S6 [Source:HGNC Symbol%3BAcc:HGNC:14051]	GO:0016021	integral component of membrane
ENSBGRG00000000152	0							0	0	0	0	0	0	MRPS6	mitochondrial ribosomal protein S6 [Source:HGNC Symbol%3BAcc:HGNC:14051]	GO:0005769,GO:0005770,GO:0005776,GO:0005802,GO:0008021,GO:0016021,GO:0030054,GO:0048489,GO:0055037	early endosome|late endosome|autophagosome|trans-Golgi network|synaptic vesicle|integral component of membrane|cell junction|synaptic vesicle transport|recycling endosome
ENSBGRG00000000153	4.52083	1.61136	1.81403	7.58456	2.92307	0.0696726	0.0990063	0	0	0	0.383063	0.13453	1.34366	MRPS6	mitochondrial ribosomal protein S6 [Source:HGNC Symbol%3BAcc:HGNC:14051]	GO:0005251,GO:0005886,GO:0006487,GO:0006493,GO:0015459,GO:0016021,GO:0016324,GO:0044325,GO:0045121,GO:0060307,GO:0071435,GO:0086005,GO:0086011,GO:0086091,GO:0098915,GO:1902260	delayed rectifier potassium channel activity|plasma membrane|protein N-linked glycosylation|protein O-linked glycosylation|potassium channel regulator activity|integral component of membrane|apical plasma membrane|ion channel binding|membrane raft|regulation of ventricular cardiac muscle cell membrane repolarization|potassium ion export|ventricular cardiac muscle cell action potential|membrane re…	ko04261	Adrenergic signaling in cardiomyocytes
ENSBGRG00000000154	46.4524	0.486233	3.37907	3.12317	1.64301	0.000727325	0.00131378	0.187459	0.149079	0.114323	1.30221	1.0195	1.82825	RCAN1	regulator of calcineurin 1 [Source:HGNC Symbol%3BAcc:HGNC:3040]	GO:0005634,GO:0005737	nucleus|cytoplasm
ENSBGRG00000000156	0.487916	4.04468	-0.765805	0.116837	-3.09743	0.443793	0.521953	0	0	0	0	0	0	DPPA2	developmental pluripotency associated 2 [Source:HGNC Symbol%3BAcc:HGNC:19197]	GO:0003964,GO:0006310,GO:0009036,GO:0032197,GO:0032199,GO:0046872,GO:0090305	RNA-directed DNA polymerase activity|DNA recombination|type II site-specific deoxyribonuclease activity|transposition, RNA-mediated|reverse transcription involved in RNA-mediated transposition|metal ion binding|nucleic acid phosphodiester bond hydrolysis	ko05168	Herpes simplex virus 1 infection
ENSBGRG00000000157	1.02862	3.4846	0.817401	7.20158	2.84831	0.413699	0.495956	0	0	0	0.810684	0.116386	0	RCAN1	regulator of calcineurin 1 [Source:HGNC Symbol%3BAcc:HGNC:3040]	GO:0000779,GO:0000785,GO:0005635,GO:0005719,GO:0005720,GO:0005819,GO:0006325,GO:0006974,GO:0019904,GO:0031618,GO:0045892,GO:0048511,GO:0090734	condensed chromosome, centromeric region|chromatin|nuclear envelope|nuclear euchromatin|nuclear heterochromatin|spindle|chromatin organization|cellular response to DNA damage stimulus|protein domain specific binding|nuclear pericentric heterochromatin|negative regulation of transcription, DNA-templated|rhythmic process|site of DNA damage	ko05131	Shigellosis
ENSBGRG00000000158	97.2046	0.665822	-7.64727	0.0293251	-5.09172	2.05285e-14	7.46933e-14	1.59627	0.804186	0.490975	0.0983806	0.013851	0.0933413	RCAN1	regulator of calcineurin 1 [Source:HGNC Symbol%3BAcc:HGNC:3040]	GO:0005634,GO:0005737	nucleus|cytoplasm
ENSBGRG00000000161	0.0981065	4.08047	-0.0863827	0.783235	-0.352482	0.931162	0.943626	0	0	0	0	0.055267	0	HTR1F	5-hydroxytryptamine receptor 1F [Source:HGNC Symbol%3BAcc:HGNC:5292]	GO:0004930,GO:0004993,GO:0005886,GO:0005887,GO:0007186,GO:0007187,GO:0007193,GO:0007268,GO:0030425,GO:0030594,GO:0051378	G protein-coupled receptor activity|G protein-coupled serotonin receptor activity|plasma membrane|integral component of plasma membrane|G protein-coupled receptor signaling pathway|G protein-coupled receptor signaling pathway, coupled to cyclic nucleotide second messenger|adenylate cyclase-inhibiting G protein-coupled receptor signaling pathway|chemical synaptic transmission|dendrite|neurotransmi…	ko04024,ko04080,ko04726,ko04742	cAMP signaling pathway|Neuroactive ligand-receptor interaction|Serotonergic synapse|Taste transduction
ENSBGRG00000000164	1023.89	0.139136	-1.51029	0.864456	-0.210136	0.13097	0.177042	12.2256	10.4667	11.2867	30.8567	29.6407	31.2792	CGGBP1	CGG triplet repeat binding protein 1 [Source:HGNC Symbol%3BAcc:HGNC:1888]	GO:0000981,GO:0003677,GO:0005634,GO:0046872	DNA-binding transcription factor activity, RNA polymerase II-specific|DNA binding|nucleus|metal ion binding
ENSBGRG00000000165	1.57879	2.65988	-0.387855	0.489151	-1.03165	0.698123	0.756849	0.0743174	0	0.0232013	0.0984049	0	0	EIF4G1	eukaryotic translation initiation factor 4 gamma 1 [Source:HGNC Symbol%3BAcc:HGNC:3296]
ENSBGRG00000000166	1623.54	0.166956	-20.8754	0.0892958	-3.48526	8.96412e-97	6.38602e-95	10.8361	10.5638	11.134	4.50348	3.80477	3.6597	ZNF654	zinc finger protein 654 [Source:HGNC Symbol%3BAcc:HGNC:25612]	GO:0000981,GO:0003677,GO:0005634,GO:0046872	DNA-binding transcription factor activity, RNA polymerase II-specific|DNA binding|nucleus|metal ion binding
ENSBGRG00000000167	0							0	0	0	0	0	0	TSPEAR	thrombospondin type laminin G domain and EAR repeats [Source:HGNC Symbol%3BAcc:HGNC:1268]	GO:0005829,GO:0031424,GO:0045095	cytosol|keratinization|keratin filament
ENSBGRG00000000168	4586.19	0.17379	-27.7576	0.0353047	-4.824	1.41083e-169	6.64331e-167	41.8645	37.0397	44.3928	7.24276	6.15145	5.50433	NECTIN3	nectin cell adhesion molecule 3 [Source:HGNC Symbol%3BAcc:HGNC:17664]	GO:0002089,GO:0005886,GO:0005911,GO:0005913,GO:0007156,GO:0007157,GO:0007286,GO:0009566,GO:0034332,GO:0038023,GO:0042802,GO:0042803,GO:0043296,GO:0044291,GO:0050839,GO:0060042,GO:0061951,GO:0098686,GO:0099061,GO:1902414	lens morphogenesis in camera-type eye|plasma membrane|cell-cell junction|cell-cell adherens junction|homophilic cell adhesion via plasma membrane adhesion molecules|heterophilic cell-cell adhesion via plasma membrane cell adhesion molecules|spermatid development|fertilization|adherens junction organization|signaling receptor activity|identical protein binding|protein homodimerization activity|api…
ENSBGRG00000000169	0							0	0	0	0	0	0	PLOD2	procollagen-lysine%2C2-oxoglutarate 5-dioxygenase 2 [Source:HGNC Symbol%3BAcc:HGNC:9082]	GO:0003964,GO:0006310,GO:0009036,GO:0032197,GO:0032199,GO:0046872,GO:0090305	RNA-directed DNA polymerase activity|DNA recombination|type II site-specific deoxyribonuclease activity|transposition, RNA-mediated|reverse transcription involved in RNA-mediated transposition|metal ion binding|nucleic acid phosphodiester bond hydrolysis
ENSBGRG00000000170	3.16249	2.00446	-2.88303	0.0182126	-5.77892	0.0039387	0.00659272	0.0705618	0.0336883	0.0327773	0	0	0	ZFAND2B	zinc finger AN1-type containing 2B [Source:HGNC Symbol%3BAcc:HGNC:25206]	GO:0003964,GO:0004519,GO:0006310,GO:0046872	RNA-directed DNA polymerase activity|endonuclease activity|DNA recombination|metal ion binding
ENSBGRG00000000172	28.2317	0.66208	2.36711	2.96332	1.56721	0.0179277	0.0277489	0.129019	0.153604	0.0583516	0.701187	0.779414	0.950354	FAM43B	family with sequence similarity 43 member B [Source:HGNC Symbol%3BAcc:HGNC:31791]	GO:0001882,GO:0004126,GO:0005829,GO:0008270,GO:0009972,GO:0030308,GO:0042802,GO:0042803,GO:0045980,GO:0051289	nucleoside binding|cytidine deaminase activity|cytosol|zinc ion binding|cytidine deamination|negative regulation of cell growth|identical protein binding|protein homodimerization activity|negative regulation of nucleotide metabolic process|protein homotetramerization	ko04742	Taste transduction
ENSBGRG00000000173	11409.5	0.174298	-2.61626	0.729	-0.456009	0.00888983	0.0142583	67.1309	68.1865	56.7381	118.427	99.6626	93.2293	PSMD2	proteasome 26S subunit%2C non-ATPase 2 [Source:HGNC Symbol%3BAcc:HGNC:9559]	GO:0005634,GO:0008540,GO:0022624,GO:0030234,GO:0034515,GO:0042176,GO:0043161	nucleus|proteasome regulatory particle, base subcomplex|proteasome accessory complex|enzyme regulator activity|proteasome storage granule|regulation of protein catabolic process|proteasome-mediated ubiquitin-dependent protein catabolic process	ko03050,ko05169	Proteasome|Epstein-Barr virus infection
ENSBGRG00000000174	4115.68	0.154079	-5.54059	0.553368	-0.85369	3.01451e-08	7.6066e-08	21.0511	22.7769	20.4177	52.7262	56.0877	52.9344	RFTN1	raftlin%2C lipid raft linker 1 [Source:HGNC Symbol%3BAcc:HGNC:30278]	GO:0001556,GO:0003730,GO:0005622,GO:0005634,GO:0005737,GO:0005844,GO:0007147,GO:0007275,GO:0007281,GO:0007283,GO:0008494,GO:0032991,GO:0042802,GO:0045836,GO:0045948	oocyte maturation|mRNA 3'-UTR binding|intracellular|nucleus|cytoplasm|polysome|female meiosis II|multicellular organism development|germ cell development|spermatogenesis|translation activator activity|protein-containing complex|identical protein binding|positive regulation of meiotic nuclear division|positive regulation of translational initiation
ENSBGRG00000000176	0							0	0	0	0	0	0	TSPEAR	thrombospondin type laminin G domain and EAR repeats [Source:HGNC Symbol%3BAcc:HGNC:1268]
ENSBGRG00000000177	10187.3	0.193568	-8.81748	0.306343	-1.70678	1.17069e-18	5.24273e-18	151.155	144.436	145.439	90.2654	65.3719	67.5968	RETREG2	reticulophagy regulator family member 2 [Source:HGNC Symbol%3BAcc:HGNC:28450]	GO:0016021	integral component of membrane
ENSBGRG00000000178	2649.12	0.194186	-18.5088	0.0828044	-3.59415	1.75248e-76	6.67326e-75	12.224	10.3541	12.6011	4.06367	3.49824	2.37894	C3orf38	chromosome 3 open reading frame 38 [Source:HGNC Symbol%3BAcc:HGNC:28384]	GO:0006915	apoptotic process
ENSBGRG00000000179	0							0	0	0	0	0	0	FAM43B	family with sequence similarity 43 member B [Source:HGNC Symbol%3BAcc:HGNC:31791]	GO:0003964,GO:0006310,GO:0009036,GO:0032197,GO:0032199,GO:0046872,GO:0090305	RNA-directed DNA polymerase activity|DNA recombination|type II site-specific deoxyribonuclease activity|transposition, RNA-mediated|reverse transcription involved in RNA-mediated transposition|metal ion binding|nucleic acid phosphodiester bond hydrolysis
ENSBGRG00000000180	303.093	0.262498	3.84773	2.01394	1.01002	0.000119217	0.000231479	1.8004	1.30647	1.78914	8.11566	11.9745	10.053	DIPK2A	divergent protein kinase domain 2A [Source:HGNC Symbol%3BAcc:HGNC:28490]	GO:0000139,GO:0005615,GO:0014066,GO:0030126,GO:0034392,GO:0060038	Golgi membrane|extracellular space|regulation of phosphatidylinositol 3-kinase signaling|COPI vesicle coat|negative regulation of smooth muscle cell apoptotic process|cardiac muscle cell proliferation
ENSBGRG00000000181	1698.49	0.160847	7.67223	2.35227	1.23406	1.69034e-14	6.17827e-14	17.424	12.8733	15.4807	56.6606	64.3668	59.7491	UBE2G2	ubiquitin conjugating enzyme E2 G2 [Source:HGNC Symbol%3BAcc:HGNC:12483]	GO:0000209,GO:0004842,GO:0005524,GO:0005783,GO:0005829,GO:0006511,GO:0018279,GO:0030433,GO:0035458,GO:0042802,GO:0044257,GO:0061631,GO:0070936,GO:1904153	protein polyubiquitination|ubiquitin-protein transferase activity|ATP binding|endoplasmic reticulum|cytosol|ubiquitin-dependent protein catabolic process|protein N-linked glycosylation via asparagine|ubiquitin-dependent ERAD pathway|cellular response to interferon-beta|identical protein binding|cellular protein catabolic process|ubiquitin conjugating enzyme activity|protein K48-linked ubiquitinat…	ko05168	Herpes simplex virus 1 infection
ENSBGRG00000000182	481.74	0.679315	-14.5074	0.00107976	-9.85507	1.08823e-47	1.57256e-46	16.6688	15.7814	17.0934	0.143933	0.0644931	0	C3orf38	chromosome 3 open reading frame 38 [Source:HGNC Symbol%3BAcc:HGNC:28384]	GO:0005634	nucleus
ENSBGRG00000000183	158.107	0.35096	-1.28527	0.731496	-0.451078	0.198697	0.258546	0.393775	0.382328	0.386071	0.894565	1.6665	1.77648	ATP13A4	ATPase 13A4 [Source:HGNC Symbol%3BAcc:HGNC:25422]	GO:0005634,GO:0005737	nucleus|cytoplasm
ENSBGRG00000000185	4906.65	0.132136	-6.79931	0.536468	-0.898437	1.05121e-11	3.29406e-11	20.2931	19.9273	19.203	19.324	18.3692	18.56	PINK1	PTEN induced kinase 1 [Source:HGNC Symbol%3BAcc:HGNC:14581]	GO:0003777,GO:0005524,GO:0005871,GO:0005874,GO:0005929,GO:0005930,GO:0007017,GO:0007018,GO:0008017,GO:0008574,GO:0015031,GO:0015630,GO:0016192,GO:0016887,GO:0030992,GO:0031503,GO:0032391,GO:0032839,GO:0036064,GO:0042073,GO:0043005,GO:0098971,GO:1990075	microtubule motor activity|ATP binding|kinesin complex|microtubule|cilium|axoneme|microtubule-based process|microtubule-based movement|microtubule binding|ATP-dependent microtubule motor activity, plus-end-directed|protein transport|microtubule cytoskeleton|vesicle-mediated transport|ATPase activity|intraciliary transport particle B|protein-containing complex localization|photoreceptor connecting…
ENSBGRG00000000186	1414.39	0.159833	14.7828	5.14359	2.36278	1.89139e-49	2.90725e-48	4.2113	2.89472	2.75868	76.9225	65.4414	65.3454	UBE2G2	ubiquitin conjugating enzyme E2 G2 [Source:HGNC Symbol%3BAcc:HGNC:12483]	GO:0005634,GO:0005737,GO:0016605,GO:0016925,GO:0031386	nucleus|cytoplasm|PML body|protein sumoylation|protein tag
ENSBGRG00000000190	14.0555	1.04453	3.49452	12.5545	3.65014	0.000474919	0.000874466	0.330116	0	0	2.75202	0.738148	2.17985	NHLH1	nescient helix-loop-helix 1 [Source:HGNC Symbol%3BAcc:HGNC:7817]	GO:0000977,GO:0000981,GO:0001228,GO:0005634,GO:0006357,GO:0007275,GO:0030154,GO:0045944,GO:0046983	RNA polymerase II regulatory region sequence-specific DNA binding|DNA-binding transcription factor activity, RNA polymerase II-specific|DNA-binding transcription activator activity, RNA polymerase II-specific|nucleus|regulation of transcription by RNA polymerase II|multicellular organism development|cell differentiation|positive regulation of transcription by RNA polymerase II|protein dimerizatio…
ENSBGRG00000000191	764.459	0.187754	1.79485	1.26312	0.336991	0.0726773	0.102965	4.72005	3.76817	5.0733	11.7851	10.7313	12.725	CNPPD1	cyclin Pas1/PHO80 domain containing 1 [Source:HGNC Symbol%3BAcc:HGNC:25220]	GO:0000079,GO:0016021,GO:0019901	regulation of cyclin-dependent protein serine/threonine kinase activity|integral component of membrane|protein kinase binding
ENSBGRG00000000192	0							0	0	0	0	0	0	SATB2	SATB homeobox 2 [Source:HGNC Symbol%3BAcc:HGNC:21637]	GO:0003964,GO:0004519,GO:0006310,GO:0046872	RNA-directed DNA polymerase activity|endonuclease activity|DNA recombination|metal ion binding
ENSBGRG00000000193	1157.11	0.171376	10.8529	3.62989	1.85993	1.93238e-27	1.28422e-26	7.29033	4.78541	5.49481	38.1641	43.7211	46.6321	PTTG1IP	PTTG1 interacting protein [Source:HGNC Symbol%3BAcc:HGNC:13524]
ENSBGRG00000000195	42.8118	0.50857	-2.96073	0.35215	-1.50574	0.00306907	0.00520068	0.163256	0.516307	0.420636	0.352935	0.685161	0.404995	SLC9A9	solute carrier family 9 member A9 [Source:HGNC Symbol%3BAcc:HGNC:20653]	GO:0003964,GO:0006310,GO:0009036,GO:0032197,GO:0032199,GO:0046872,GO:0090305	RNA-directed DNA polymerase activity|DNA recombination|type II site-specific deoxyribonuclease activity|transposition, RNA-mediated|reverse transcription involved in RNA-mediated transposition|metal ion binding|nucleic acid phosphodiester bond hydrolysis
ENSBGRG00000000197	500.691	0.266228	1.95067	1.43328	0.519323	0.0510959	0.0742967	0.804217	1.12298	1.59236	5.67102	6.76552	6.32798	EPHA3	EPH receptor A3 [Source:HGNC Symbol%3BAcc:HGNC:3387]	GO:0003964,GO:0006310,GO:0009036,GO:0032197,GO:0032199,GO:0046872,GO:0090305	RNA-directed DNA polymerase activity|DNA recombination|type II site-specific deoxyribonuclease activity|transposition, RNA-mediated|reverse transcription involved in RNA-mediated transposition|metal ion binding|nucleic acid phosphodiester bond hydrolysis
ENSBGRG00000000198	35.6015	0.504278	2.46616	2.36793	1.24363	0.0136571	0.0214205	0.104296	0.0990308	0.143214	0.549868	1.05453	0.878403	CD96	CD96 molecule [Source:HGNC Symbol%3BAcc:HGNC:16892]	GO:0000981,GO:0003677,GO:0046872	DNA-binding transcription factor activity, RNA polymerase II-specific|DNA binding|metal ion binding
ENSBGRG00000000199	1.73637	2.89437	-1.70065	0.0329792	-4.9223	0.0890095	0.124065	0	0	0.112543	0	0	0	ACTR3	actin related protein 3 [Source:HGNC Symbol%3BAcc:HGNC:170]			ko05168	Herpes simplex virus 1 infection
ENSBGRG00000000200	0							0	0	0	0	0	0	ORMDL1	ORMDL sphingolipid biosynthesis regulator 1 [Source:HGNC Symbol%3BAcc:HGNC:16036]			ko05168	Herpes simplex virus 1 infection
ENSBGRG00000000201	1.57508	3.08897	-1.20309	0.076081	-3.71632	0.22894	0.294072	0	0	0	0	0	0.0367456	SLC44A3	solute carrier family 44 member 3 [Source:HGNC Symbol%3BAcc:HGNC:28689]	GO:0003964,GO:0006310,GO:0009036,GO:0032197,GO:0032199,GO:0046872,GO:0090305	RNA-directed DNA polymerase activity|DNA recombination|type II site-specific deoxyribonuclease activity|transposition, RNA-mediated|reverse transcription involved in RNA-mediated transposition|metal ion binding|nucleic acid phosphodiester bond hydrolysis
ENSBGRG00000000202	2614.65	0.176238	-5.614	0.503686	-0.989402	1.97704e-08	5.05413e-08	35.8867	33.8164	27.7419	42.1534	51.7183	49.0779	MTX2	metaxin 2 [Source:HGNC Symbol%3BAcc:HGNC:7506]	GO:0003723,GO:0003729,GO:0005634,GO:0005654,GO:0005737,GO:0006397,GO:0008380,GO:0014069,GO:0035770,GO:0043005,GO:0051028,GO:0051033,GO:0071013,GO:1990124,GO:1990904	RNA binding|mRNA binding|nucleus|nucleoplasm|cytoplasm|mRNA processing|RNA splicing|postsynaptic density|ribonucleoprotein granule|neuron projection|mRNA transport|RNA transmembrane transporter activity|catalytic step 2 spliceosome|messenger ribonucleoprotein complex|ribonucleoprotein complex	ko03040	Spliceosome
ENSBGRG00000000203	6914.29	0.164788	9.50783	2.96242	1.56677	1.94672e-21	9.91384e-21	23.4163	31.1837	24.8519	122.307	132.794	129.477	DDOST	dolichyl-diphosphooligosaccharide--protein glycosyltransferase non-catalytic subunit [Source:HGNC Symbol%3BAcc:HGNC:2728]	GO:0005783,GO:0006486,GO:0008250,GO:0016021,GO:0018279	endoplasmic reticulum|protein glycosylation|oligosaccharyltransferase complex|integral component of membrane|protein N-linked glycosylation via asparagine
ENSBGRG00000000205	1.04455	2.74024	1.0471	7.30709	2.8693	0.295055	0.367529	0	0	0	0.0406275	0.106594	0.169641	MSTN	myostatin [Source:HGNC Symbol%3BAcc:HGNC:4223]	GO:0005125,GO:0005615,GO:0008083,GO:0008201,GO:0010592,GO:0010759,GO:0014839,GO:0042802	cytokine activity|extracellular space|growth factor activity|heparin binding|positive regulation of lamellipodium assembly|positive regulation of macrophage chemotaxis|myoblast migration involved in skeletal muscle regeneration|identical protein binding	ko04060	Cytokine-cytokine receptor interaction
ENSBGRG00000000206	1.56105	2.5426	-1.87319	0.0368351	-4.76278	0.061042	0.0875931	0	0.0493208	0.0239171	0	0	0	SLC9A9	solute carrier family 9 member A9 [Source:HGNC Symbol%3BAcc:HGNC:20653]	GO:0003964,GO:0006310,GO:0009036,GO:0032197,GO:0032199,GO:0046872,GO:0090305	RNA-directed DNA polymerase activity|DNA recombination|type II site-specific deoxyribonuclease activity|transposition, RNA-mediated|reverse transcription involved in RNA-mediated transposition|metal ion binding|nucleic acid phosphodiester bond hydrolysis
ENSBGRG00000000207	0.533742	4.03451	-0.795588	0.108082	-3.20981	0.426272	0.507436	0	0.110277	0	0	0	0	ZBED2	zinc finger BED-type containing 2 [Source:HGNC Symbol%3BAcc:HGNC:20710]	GO:0000981,GO:0003677,GO:0046872	DNA-binding transcription factor activity, RNA polymerase II-specific|DNA binding|metal ion binding
ENSBGRG00000000208	238.319	0.232967	8.712	4.08293	2.0296	2.98561e-18	1.3106e-17	0.508286	0.596539	0.711219	3.18466	4.01882	3.7654	ITGB2	integrin subunit beta 2 [Source:HGNC Symbol%3BAcc:HGNC:6155]	GO:0001540,GO:0005178,GO:0005925,GO:0006909,GO:0007159,GO:0007160,GO:0007229,GO:0008305,GO:0009986,GO:0016020,GO:0016477,GO:0019901,GO:0030369,GO:0030593,GO:0031072,GO:0031623,GO:0032930,GO:0033627,GO:0034113,GO:0034687,GO:0035987,GO:0043113,GO:0043315,GO:0044853,GO:0046872,GO:0050730,GO:0071404,GO:0099568	amyloid-beta binding|integrin binding|focal adhesion|phagocytosis|leukocyte cell-cell adhesion|cell-matrix adhesion|integrin-mediated signaling pathway|integrin complex|cell surface|membrane|cell migration|protein kinase binding|ICAM-3 receptor activity|neutrophil chemotaxis|heat shock protein binding|receptor internalization|positive regulation of superoxide anion generation|cell adhesion mediat…	ko04015,ko04145,ko04390,ko04514,ko04610,ko04650,ko04670,ko04810,ko05133,ko05134,ko05140,ko05144,ko05146,ko05150,ko05152,ko05166,ko05323,ko05416	Rap1 signaling pathway|Phagosome|Hippo signaling pathway|Cell adhesion molecules (CAMs)|Complement and coagulation cascades|Natural killer cell mediated cytotoxicity|Leukocyte transendothelial migration|Regulation of actin cytoskeleton|Pertussis|Legionellosis|Leishmaniasis|Malaria|Amoebiasis|Staphylococcus aureus infection|Tuberculosis|Human T-cell leukemia virus 1 infection|Rheumatoid arthritis|…
ENSBGRG00000000209	1270.96	0.16894	2.54164	1.34666	0.429383	0.0110335	0.0175046	7.75666	5.9071	6.52141	12.6332	14.5359	15.1686	VANGL2	VANGL planar cell polarity protein 2 [Source:HGNC Symbol%3BAcc:HGNC:15511]	GO:0001725,GO:0001736,GO:0001843,GO:0001942,GO:0001947,GO:0003149,GO:0003150,GO:0003402,GO:0005886,GO:0005911,GO:0007266,GO:0009952,GO:0015012,GO:0016021,GO:0016323,GO:0016324,GO:0016328,GO:0022007,GO:0030111,GO:0030134,GO:0032835,GO:0032956,GO:0035019,GO:0035787,GO:0036342,GO:0036514,GO:0036515,GO:0042060,GO:0043507,GO:0045176,GO:0045197,GO:0048103,GO:0048105,GO:0048546,GO:0060028,GO:0060122,GO:…	stress fiber|establishment of planar polarity|neural tube closure|hair follicle development|heart looping|membranous septum morphogenesis|muscular septum morphogenesis|planar cell polarity pathway involved in axis elongation|plasma membrane|cell-cell junction|Rho protein signal transduction|anterior/posterior pattern specification|heparan sulfate proteoglycan biosynthetic process|integral compone…	ko04310	Wnt signaling pathway
ENSBGRG00000000210	1482.15	0.192899	-27.1566	0.0264886	-5.23848	2.11821e-162	8.17883e-160	12.0185	11.7202	12.2767	1.13554	1.46891	0.943566	PLCL1	phospholipase C like 1 (inactive) [Source:HGNC Symbol%3BAcc:HGNC:9063]	GO:0004435,GO:0004629,GO:0005737,GO:0005886,GO:0006629,GO:0007214,GO:0032228,GO:0033135,GO:0035556,GO:0050811,GO:0070679,GO:0120163,GO:1900122	phosphatidylinositol phospholipase C activity|phospholipase C activity|cytoplasm|plasma membrane|lipid metabolic process|gamma-aminobutyric acid signaling pathway|regulation of synaptic transmission, GABAergic|regulation of peptidyl-serine phosphorylation|intracellular signal transduction|GABA receptor binding|inositol 1,4,5 trisphosphate binding|negative regulation of cold-induced thermogenesis|…	ko04727	GABAergic synapse
ENSBGRG00000000211	122.195	0.343118	-3.24967	0.461684	-1.11502	0.00115537	0.0020509	1.03522	1.22742	0.658034	1.00479	1.19958	0.841265	ECE2	endothelin converting enzyme 2 [Source:HGNC Symbol%3BAcc:HGNC:13275]	GO:0000139,GO:0004222,GO:0007420,GO:0007507,GO:0010002,GO:0016021,GO:0016486,GO:0030658,GO:0030659,GO:0046872	Golgi membrane|metalloendopeptidase activity|brain development|heart development|cardioblast differentiation|integral component of membrane|peptide hormone processing|transport vesicle membrane|cytoplasmic vesicle membrane|metal ion binding
ENSBGRG00000000212	0							0	0	0	0	0	0	SLC9A9	solute carrier family 9 member A9 [Source:HGNC Symbol%3BAcc:HGNC:20653]	GO:0005634,GO:0005737	nucleus|cytoplasm
ENSBGRG00000000213	1069.31	0.175589	7.21717	2.40703	1.26726	5.30803e-13	1.79155e-12	2.86079	2.84286	2.92352	17.181	20.2275	17.5444	NFE2L2	nuclear factor%2C erythroid 2 like 2 [Source:HGNC Symbol%3BAcc:HGNC:7782]	GO:0000976,GO:0003700,GO:0005634,GO:0005737,GO:0005829,GO:0010499,GO:0016567,GO:0034599,GO:0043161,GO:0045454,GO:0045893,GO:0045944,GO:0071498	transcription regulatory region sequence-specific DNA binding|DNA-binding transcription factor activity|nucleus|cytoplasm|cytosol|proteasomal ubiquitin-independent protein catabolic process|protein ubiquitination|cellular response to oxidative stress|proteasome-mediated ubiquitin-dependent protein catabolic process|cell redox homeostasis|positive regulation of transcription, DNA-templated|positiv…	ko04141,ko04212,ko05200,ko05225,ko05418	Protein processing in endoplasmic reticulum|Longevity regulating pathway - worm|Pathways in cancer|Hepatocellular carcinoma|Fluid shear stress and atherosclerosis
ENSBGRG00000000214	0.645078	3.44215	-0.652462	0.210826	-2.24587	0.514103	0.593793	0	0.0263836	0	0	0	0.0332411	ZBED2	zinc finger BED-type containing 2 [Source:HGNC Symbol%3BAcc:HGNC:20710]	GO:0003964,GO:0006310,GO:0009036,GO:0032197,GO:0032199,GO:0046872,GO:0090305	RNA-directed DNA polymerase activity|DNA recombination|type II site-specific deoxyribonuclease activity|transposition, RNA-mediated|reverse transcription involved in RNA-mediated transposition|metal ion binding|nucleic acid phosphodiester bond hydrolysis
ENSBGRG00000000215	3385.37	0.172997	-16.7226	0.134626	-2.89297	8.96787e-63	2.15877e-61	18.2255	19.4146	23.6802	5.16399	6.56905	5.51596	PLCL2	phospholipase C like 2 [Source:HGNC Symbol%3BAcc:HGNC:9064]	GO:0002322,GO:0002337,GO:0004435,GO:0005737,GO:0006629,GO:0007214,GO:0032228,GO:0033135,GO:0035556,GO:0050811,GO:0050859,GO:0070679,GO:0120163,GO:1900122	B cell proliferation involved in immune response|B-1a B cell differentiation|phosphatidylinositol phospholipase C activity|cytoplasm|lipid metabolic process|gamma-aminobutyric acid signaling pathway|regulation of synaptic transmission, GABAergic|regulation of peptidyl-serine phosphorylation|intracellular signal transduction|GABA receptor binding|negative regulation of B cell receptor signaling pa…
ENSBGRG00000000217	4.66643	1.70803	-3.13432	0.0244584	-5.35353	0.00172251	0.00299755	0	0	0	1.26093	0	0	MSTN	myostatin [Source:HGNC Symbol%3BAcc:HGNC:4223]	GO:0000139,GO:0009306,GO:0016021,GO:0046907	Golgi membrane|protein secretion|integral component of membrane|intracellular transport
ENSBGRG00000000218	145.162	0.367916	6.67328	5.48393	2.45521	2.50142e-11	7.66304e-11	0.539185	0.762652	0.752754	3.60718	3.27966	5.57396	CHST2	carbohydrate sulfotransferase 2 [Source:HGNC Symbol%3BAcc:HGNC:1970]	GO:0000139,GO:0001517,GO:0005794,GO:0005802,GO:0005975,GO:0006044,GO:0006790,GO:0006954,GO:0007275,GO:0008146,GO:0016021,GO:0018146,GO:0031228	Golgi membrane|N-acetylglucosamine 6-O-sulfotransferase activity|Golgi apparatus|trans-Golgi network|carbohydrate metabolic process|N-acetylglucosamine metabolic process|sulfur compound metabolic process|inflammatory response|multicellular organism development|sulfotransferase activity|integral component of membrane|keratan sulfate biosynthetic process|intrinsic component of Golgi membrane	ko00533	Glycosaminoglycan biosynthesis - keratan sulfate
ENSBGRG00000000219	10.4538	0.839928	-1.5977	0.394487	-1.34195	0.11011	0.151055	0	0.123754	0.0797057	0.199394	0.28096	0.340888	VANGL2	VANGL planar cell polarity protein 2 [Source:HGNC Symbol%3BAcc:HGNC:15511]	GO:0000307,GO:0005634,GO:0016538,GO:0016592,GO:0045737,GO:0045944,GO:1901409	cyclin-dependent protein kinase holoenzyme complex|nucleus|cyclin-dependent protein serine/threonine kinase regulator activity|mediator complex|positive regulation of cyclin-dependent protein serine/threonine kinase activity|positive regulation of transcription by RNA polymerase II|positive regulation of phosphorylation of RNA polymerase II C-terminal domain
ENSBGRG00000000220	6.85878	1.2188	2.06449	5.72067	2.51618	0.0389717	0.057688	0	0.0340494	0	0.131068	0.125336	0.114557	CA14	carbonic anhydrase 14 [Source:HGNC Symbol%3BAcc:HGNC:1372]	GO:0004089,GO:0005886,GO:0008270,GO:0015701,GO:0016021	carbonate dehydratase activity|plasma membrane|zinc ion binding|bicarbonate transport|integral component of membrane	ko00910	Nitrogen metabolism
ENSBGRG00000000221	79.2795	0.463609	4.35462	4.05259	2.01884	1.33295e-05	2.79111e-05	0.169481	0.234529	0.126606	1.97104	1.09256	2.65334	F3	coagulation factor III%2C tissue factor [Source:HGNC Symbol%3BAcc:HGNC:3541]	GO:0001938,GO:0002020,GO:0002541,GO:0004252,GO:0005543,GO:0005615,GO:0005886,GO:0006919,GO:0007596,GO:0009986,GO:0010641,GO:0016021,GO:0019221,GO:0031012,GO:0045766,GO:0051897,GO:0062023,GO:1905286	positive regulation of endothelial cell proliferation|protease binding|activation of plasma proteins involved in acute inflammatory response|serine-type endopeptidase activity|phospholipid binding|extracellular space|plasma membrane|activation of cysteine-type endopeptidase activity involved in apoptotic process|blood coagulation|cell surface|positive regulation of platelet-derived growth factor …	ko05168	Herpes simplex virus 1 infection
ENSBGRG00000000223	1579.19	0.167168	-3.59732	0.659133	-0.601359	0.000321507	0.000600582	4.99407	4.81226	5.18335	12.8798	15.1973	14.3086	U2SURP	U2 snRNP associated SURP domain containing [Source:HGNC Symbol%3BAcc:HGNC:30855]	GO:0003964,GO:0004519,GO:0006310,GO:0046872	RNA-directed DNA polymerase activity|endonuclease activity|DNA recombination|metal ion binding
ENSBGRG00000000225	1924.9	0.164782	-12.7	0.234436	-2.09273	5.91003e-37	5.80066e-36	21.8663	19.0793	19.9315	20.7341	24.1165	18.7236	SLC35F5	solute carrier family 35 member F5 [Source:HGNC Symbol%3BAcc:HGNC:23617]	GO:0003964,GO:0006310,GO:0009036,GO:0032197,GO:0032199,GO:0046872,GO:0090305	RNA-directed DNA polymerase activity|DNA recombination|type II site-specific deoxyribonuclease activity|transposition, RNA-mediated|reverse transcription involved in RNA-mediated transposition|metal ion binding|nucleic acid phosphodiester bond hydrolysis
ENSBGRG00000000226	14.1679	0.852694	0.88551	1.68771	0.755068	0.375882	0.454913	0.0808918	0.10163	0.0247862	0.223986	0.789059	0.533975	SLAMF6	SLAM family member 6 [Source:HGNC Symbol%3BAcc:HGNC:21392]	GO:0005886,GO:0016021,GO:0032729,GO:0032740,GO:0045087,GO:0045954,GO:0050776,GO:0070062,GO:0072540	plasma membrane|integral component of membrane|positive regulation of interferon-gamma production|positive regulation of interleukin-17 production|innate immune response|positive regulation of natural killer cell mediated cytotoxicity|regulation of immune response|extracellular exosome|T-helper 17 cell lineage commitment
ENSBGRG00000000227	0.946037	2.63553	-0.103948	0.827048	-0.273957	0.917211	0.94362	0	0	0	0.0484778	0	0.103616	PLCL2	phospholipase C like 2 [Source:HGNC Symbol%3BAcc:HGNC:9064]	GO:0003964,GO:0004519,GO:0006310,GO:0046872	RNA-directed DNA polymerase activity|endonuclease activity|DNA recombination|metal ion binding
ENSBGRG00000000228	21145.4	0.636919	-6.47353	0.0573877	-4.12311	9.57409e-11	2.82626e-10	168.655	150.686	153.643	19.3873	11.6487	3.53339	KIF17	kinesin family member 17 [Source:HGNC Symbol%3BAcc:HGNC:19167]	GO:0003777,GO:0005524,GO:0005871,GO:0005874,GO:0005929,GO:0005930,GO:0007017,GO:0007018,GO:0008017,GO:0008574,GO:0015031,GO:0015630,GO:0016192,GO:0016887,GO:0030992,GO:0031503,GO:0032391,GO:0032839,GO:0036064,GO:0042073,GO:0043005,GO:0098971,GO:1990075	microtubule motor activity|ATP binding|kinesin complex|microtubule|cilium|axoneme|microtubule-based process|microtubule-based movement|microtubule binding|ATP-dependent microtubule motor activity, plus-end-directed|protein transport|microtubule cytoskeleton|vesicle-mediated transport|ATPase activity|intraciliary transport particle B|protein-containing complex localization|photoreceptor connecting…
ENSBGRG00000000229	449.284	0.219092	-18.6742	0.058664	-4.09138	8.02306e-78	3.1871e-76	18.4032	15.567	17.8933	1.30468	1.8512	1.83163	PAQR9	progestin and adipoQ receptor family member 9 [Source:HGNC Symbol%3BAcc:HGNC:30131]	GO:0005496,GO:0005886,GO:0016021,GO:0038023	steroid binding|plasma membrane|integral component of membrane|signaling receptor activity
ENSBGRG00000000230	2814.6	0.831183	-11.7802	0.00112837	-9.79154	4.93478e-32	3.97957e-31	108.04	93.8371	141.647	2.12521	0.311348	0	TMCO2	transmembrane and coiled-coil domains 2 [Source:HGNC Symbol%3BAcc:HGNC:23312]	GO:0016021	integral component of membrane
ENSBGRG00000000231	631.008	0.231196	6.69706	2.92479	1.54833	2.12653e-11	6.53946e-11	20.969	19.3968	27.1147	117.795	79.0163	70.4241	PLCL2	phospholipase C like 2 [Source:HGNC Symbol%3BAcc:HGNC:9064]	GO:0005783,GO:0005794,GO:0008289,GO:0036042,GO:0036151,GO:0046983	endoplasmic reticulum|Golgi apparatus|lipid binding|long-chain fatty acyl-CoA binding|phosphatidylcholine acyl-chain remodeling|protein dimerization activity	ko03320	PPAR signaling pathway
ENSBGRG00000000232	0							0	0	0	0	0	0	TACSTD2	tumor associated calcium signal transducer 2 [Source:HGNC Symbol%3BAcc:HGNC:11530]	GO:0003964,GO:0004519,GO:0006310,GO:0046872	RNA-directed DNA polymerase activity|endonuclease activity|DNA recombination|metal ion binding
ENSBGRG00000000234	0.261116	4.08047	-0.557787	0.206464	-2.27604	0.57699	0.642112	0	0	0	0	0	0	SMIM10L1	small integral membrane protein 10 like 1 [Source:HGNC Symbol%3BAcc:HGNC:49847]	GO:0004930,GO:0016021,GO:0033038	G protein-coupled receptor activity|integral component of membrane|bitter taste receptor activity	ko04742	Taste transduction
ENSBGRG00000000235	9.17776	1.5187	-4.82109	0.00625061	-7.32179	1.42775e-06	3.2171e-06	0	0.107077	0.210158	0	0	0	COL24A1	collagen type XXIV alpha 1 chain [Source:HGNC Symbol%3BAcc:HGNC:20821]	GO:0000981,GO:0005634,GO:0006357,GO:0030154,GO:0043565	DNA-binding transcription factor activity, RNA polymerase II-specific|nucleus|regulation of transcription by RNA polymerase II|cell differentiation|sequence-specific DNA binding
ENSBGRG00000000236	1906.97	0.170983	-9.60268	0.320436	-1.64189	7.78953e-22	4.05787e-21	5.67834	5.80683	6.56017	6.3689	7.45149	7.90971	RLF	rearranged L-myc fusion [Source:HGNC Symbol%3BAcc:HGNC:10025]	GO:0000981,GO:0003677,GO:0005634,GO:0006355,GO:0008270,GO:0015074,GO:0044030,GO:0045893,GO:0045944,GO:0051276,GO:0097692	DNA-binding transcription factor activity, RNA polymerase II-specific|DNA binding|nucleus|regulation of transcription, DNA-templated|zinc ion binding|DNA integration|regulation of DNA methylation|positive regulation of transcription, DNA-templated|positive regulation of transcription by RNA polymerase II|chromosome organization|histone H3-K4 monomethylation
ENSBGRG00000000237	915.194	0.155539	-7.33647	0.453411	-1.14111	2.19304e-13	7.56185e-13	5.89427	6.2464	6.37757	11.8274	12.3453	12.7327	AGPS	alkylglycerone phosphate synthase [Source:HGNC Symbol%3BAcc:HGNC:327]	GO:0003964,GO:0006310,GO:0009036,GO:0032197,GO:0032199,GO:0046872,GO:0090305	RNA-directed DNA polymerase activity|DNA recombination|type II site-specific deoxyribonuclease activity|transposition, RNA-mediated|reverse transcription involved in RNA-mediated transposition|metal ion binding|nucleic acid phosphodiester bond hydrolysis
ENSBGRG00000000238	20.2451	0.572919	-1.93607	0.463548	-1.10921	0.0528596	0.0766664	0	0	0	0	0	0	AGK	acylglycerol kinase [Source:HGNC Symbol%3BAcc:HGNC:21869]	GO:0005743,GO:0005763	mitochondrial inner membrane|mitochondrial small ribosomal subunit
ENSBGRG00000000240	6.601	1.39015	2.55924	11.7756	3.55773	0.0104902	0.0166933	0	0	0	4.08788	3.2422	1.04909	CAMK2N2	calcium/calmodulin dependent protein kinase II inhibitor 2 [Source:HGNC Symbol%3BAcc:HGNC:24197]	GO:0005634,GO:0005813,GO:0005829,GO:0008427,GO:0019901	nucleus|centrosome|cytosol|calcium-dependent protein kinase inhibitor activity|protein kinase binding
ENSBGRG00000000241	1.05512	2.73406	1.05446	7.37652	2.88294	0.291675	0.364275	0	0	0	0	0.0533048	0.118625	SLC35F5	solute carrier family 35 member F5 [Source:HGNC Symbol%3BAcc:HGNC:23617]	GO:0004930,GO:0005886,GO:0016021,GO:0046872	G protein-coupled receptor activity|plasma membrane|integral component of membrane|metal ion binding
ENSBGRG00000000242	386.425	0.194569	-13.7451	0.156652	-2.67437	5.44834e-43	6.69546e-42	1.50365	1.34028	1.37729	0.45411	0.557451	0.425418	GPC1	glypican 1 [Source:HGNC Symbol%3BAcc:HGNC:4449]	GO:0046872	metal ion binding
ENSBGRG00000000243	107.311	0.375342	-1.81731	0.623251	-0.682114	0.0691691	0.0983705	1.18874	0.946336	0.990071	1.30045	1.04344	0.823109	SH2D5	SH2 domain containing 5 [Source:HGNC Symbol%3BAcc:HGNC:28819]	GO:0014069,GO:0030054,GO:0045211	postsynaptic density|cell junction|postsynaptic membrane
ENSBGRG00000000244	508.108	0.195182	-11.7066	0.205197	-2.28492	1.17957e-31	9.37535e-31	1.19585	1.21215	0.98097	0.871084	0.875932	0.872912	BEND5	BEN domain containing 5 [Source:HGNC Symbol%3BAcc:HGNC:25668]	GO:0003964,GO:0006310,GO:0009036,GO:0032197,GO:0032199,GO:0046872,GO:0090305	RNA-directed DNA polymerase activity|DNA recombination|type II site-specific deoxyribonuclease activity|transposition, RNA-mediated|reverse transcription involved in RNA-mediated transposition|metal ion binding|nucleic acid phosphodiester bond hydrolysis
ENSBGRG00000000245	1205.38	0.219855	2.28098	1.41567	0.501485	0.0225494	0.0344631	4.74756	4.74113	3.76947	23.3311	36.1307	30.3028	ABCD3	ATP binding cassette subfamily D member 3 [Source:HGNC Symbol%3BAcc:HGNC:67]	GO:0003964,GO:0006310,GO:0009036,GO:0032197,GO:0032199,GO:0046872,GO:0090305	RNA-directed DNA polymerase activity|DNA recombination|type II site-specific deoxyribonuclease activity|transposition, RNA-mediated|reverse transcription involved in RNA-mediated transposition|metal ion binding|nucleic acid phosphodiester bond hydrolysis
ENSBGRG00000000246	200.488	0.310731	3.29226	2.03215	1.02301	0.000993849	0.00177282	0.747478	0	0	16.8805	28.9003	8.53907	AGK	acylglycerol kinase [Source:HGNC Symbol%3BAcc:HGNC:21869]	GO:0005743,GO:0005763	mitochondrial inner membrane|mitochondrial small ribosomal subunit
ENSBGRG00000000248	240.029	0.338456	-2.27218	0.586811	-0.769033	0.0230759	0.0352148	7.32813	6.53653	5.71664	11.6501	8.47913	5.87988	EEF1AKMT4	EEF1A lysine methyltransferase 4 [Source:HGNC Symbol%3BAcc:HGNC:53611]	GO:0008168,GO:0016279	methyltransferase activity|protein-lysine N-methyltransferase activity
ENSBGRG00000000249	846.404	0.166949	3.34883	1.47334	0.559086	0.000811533	0.00145866	3.93346	5.4478	4.60961	12.479	14.3531	15.1439	APH1A	aph-1 homolog A%2C gamma-secretase subunit [Source:HGNC Symbol%3BAcc:HGNC:29509]	GO:0001656,GO:0004175,GO:0005739,GO:0005783,GO:0005789,GO:0005794,GO:0005886,GO:0005887,GO:0006509,GO:0007219,GO:0007220,GO:0008233,GO:0016021,GO:0016485,GO:0031293,GO:0032580,GO:0034205,GO:0042982,GO:0042987,GO:0043085,GO:0070765,GO:0099056	metanephros development|endopeptidase activity|mitochondrion|endoplasmic reticulum|endoplasmic reticulum membrane|Golgi apparatus|plasma membrane|integral component of plasma membrane|membrane protein ectodomain proteolysis|Notch signaling pathway|Notch receptor processing|peptidase activity|integral component of membrane|protein processing|membrane protein intracellular domain proteolysis|Golgi …	ko04330,ko05010	Notch signaling pathway|Alzheimer disease
ENSBGRG00000000250	5.93913	1.38061	-0.516478	0.610027	-0.713055	0.60552	0.669081	0.0234667	0.022325	0.0107405	0.0432666	0.0379844	0	ATP13A5	ATPase 13A5 [Source:HGNC Symbol%3BAcc:HGNC:31789]	GO:0003964,GO:0006310,GO:0009036,GO:0032197,GO:0032199,GO:0046872,GO:0090305	RNA-directed DNA polymerase activity|DNA recombination|type II site-specific deoxyribonuclease activity|transposition, RNA-mediated|reverse transcription involved in RNA-mediated transposition|metal ion binding|nucleic acid phosphodiester bond hydrolysis
ENSBGRG00000000252	39.0029	0.494751	-0.907603	0.732531	-0.449038	0.364088	0.442526	0.223277	0.16385	0.318438	0.452009	0.812012	0.970442	CD84	CD84 molecule [Source:HGNC Symbol%3BAcc:HGNC:1704]
ENSBGRG00000000253	154.119	0.283766	-7.75793	0.217421	-2.20144	8.63255e-15	3.21241e-14	1.38202	1.97895	2.02951	2.56349	2.57146	2.44002	OMA1	OMA1 zinc metallopeptidase [Source:HGNC Symbol%3BAcc:HGNC:29661]	GO:0002024,GO:0004222,GO:0005743,GO:0006006,GO:0006515,GO:0006629,GO:0010637,GO:0016021,GO:0031966,GO:0034982,GO:0042407,GO:0046872,GO:0097009,GO:0120162	diet induced thermogenesis|metalloendopeptidase activity|mitochondrial inner membrane|glucose metabolic process|protein quality control for misfolded or incompletely synthesized proteins|lipid metabolic process|negative regulation of mitochondrial fusion|integral component of membrane|mitochondrial membrane|mitochondrial protein processing|cristae formation|metal ion binding|energy homeostasis|po…
ENSBGRG00000000254	146.078	0.288538	2.97606	1.81341	0.858707	0.00291978	0.00495423	0.83424	0.83835	0.72322	4.09975	4.16187	5.92874	PCOLCE2	procollagen C-endopeptidase enhancer 2 [Source:HGNC Symbol%3BAcc:HGNC:8739]	GO:0003964,GO:0006310,GO:0009036,GO:0032197,GO:0032199,GO:0046872,GO:0090305	RNA-directed DNA polymerase activity|DNA recombination|type II site-specific deoxyribonuclease activity|transposition, RNA-mediated|reverse transcription involved in RNA-mediated transposition|metal ion binding|nucleic acid phosphodiester bond hydrolysis
ENSBGRG00000000255	1034.82	0.177874	0.808228	1.10478	0.143763	0.418959	0.50139	2.16742	2.02374	2.0522	5.73228	5.40135	7.02431	PHLDB2	pleckstrin homology like domain family B member 2 [Source:HGNC Symbol%3BAcc:HGNC:29573]	GO:0000226,GO:0005829,GO:0005886,GO:0010470,GO:0010717,GO:0031252,GO:0045111,GO:0045180,GO:0045184,GO:0045296,GO:0051497,GO:0051895,GO:0070507,GO:1903690,GO:1904261	microtubule cytoskeleton organization|cytosol|plasma membrane|regulation of gastrulation|regulation of epithelial to mesenchymal transition|cell leading edge|intermediate filament cytoskeleton|basal cortex|establishment of protein localization|cadherin binding|negative regulation of stress fiber assembly|negative regulation of focal adhesion assembly|regulation of microtubule cytoskeleton organiz…
ENSBGRG00000000256	391.48	0.253597	-8.79724	0.213018	-2.23095	1.40222e-18	6.24191e-18	2.83664	4.08547	4.3095	2.63764	2.37524	1.86035	AGPS	alkylglycerone phosphate synthase [Source:HGNC Symbol%3BAcc:HGNC:327]	GO:0005929,GO:0030992,GO:0042073	cilium|intraciliary transport particle B|intraciliary transport
ENSBGRG00000000257	501.246	0.219144	12.6182	6.79837	2.76519	1.67702e-36	1.61721e-35	2.63152	1.415	1.5554	23.163	16.8866	24.6986	FAM207A	family with sequence similarity 207 member A [Source:HGNC Symbol%3BAcc:HGNC:15811]	GO:0003964,GO:0006310,GO:0009036,GO:0032197,GO:0032199,GO:0046872,GO:0090305	RNA-directed DNA polymerase activity|DNA recombination|type II site-specific deoxyribonuclease activity|transposition, RNA-mediated|reverse transcription involved in RNA-mediated transposition|metal ion binding|nucleic acid phosphodiester bond hydrolysis	ko05168	Herpes simplex virus 1 infection
ENSBGRG00000000258	210.527	0.237289	3.53244	1.78783	0.838207	0.000411751	0.000761934	2.00142	2.67069	2.34063	9.00361	8.38473	8.85949	ALG3	ALG3 alpha-1%2C3- mannosyltransferase [Source:HGNC Symbol%3BAcc:HGNC:23056]	GO:0000033,GO:0005789,GO:0006486,GO:0006488,GO:0030176,GO:0052925	alpha-1,3-mannosyltransferase activity|endoplasmic reticulum membrane|protein glycosylation|dolichol-linked oligosaccharide biosynthetic process|integral component of endoplasmic reticulum membrane|dol-P-Man:Man(5)GlcNAc(2)-PP-Dol alpha-1,3-mannosyltransferase activity	ko00510,ko00513	N-Glycan biosynthesis|Various types of N-glycan biosynthesis
ENSBGRG00000000259	536.256	0.20126	0.710895	1.10426	0.143075	0.477149	0.555935	6.60457	6.34228	5.38099	13.6554	11.0652	10.8601	DUSP28	dual specificity phosphatase 28 [Source:HGNC Symbol%3BAcc:HGNC:33237]	GO:0004725,GO:0008138,GO:0016311,GO:0016791	protein tyrosine phosphatase activity|protein tyrosine/serine/threonine phosphatase activity|dephosphorylation|phosphatase activity
ENSBGRG00000000260	5.08743	1.19456	0.688029	1.76772	0.82189	0.491435	0.570685	0.0299804	0.0870473	0	0.160198	0.0739509	0.120375	LYPD1	LY6/PLAUR domain containing 1 [Source:HGNC Symbol%3BAcc:HGNC:28431]	GO:0003964,GO:0006310,GO:0009036,GO:0032197,GO:0032199,GO:0046872,GO:0090305	RNA-directed DNA polymerase activity|DNA recombination|type II site-specific deoxyribonuclease activity|transposition, RNA-mediated|reverse transcription involved in RNA-mediated transposition|metal ion binding|nucleic acid phosphodiester bond hydrolysis
ENSBGRG00000000262	2183.97	0.202559	-16.3525	0.100666	-3.31234	4.175e-60	9.26465e-59	10.7256	9.37922	10.1842	7.27879	5.06937	4.12722	BOLL	boule homolog%2C RNA binding protein [Source:HGNC Symbol%3BAcc:HGNC:14273]	GO:0005634,GO:0005737	nucleus|cytoplasm
ENSBGRG00000000263	170.012	0.281972	-6.304	0.291678	-1.77755	2.90067e-10	8.34084e-10	1.59309	2.10575	1.61166	2.00224	1.52418	1.27664	ZNHIT6	zinc finger HIT-type containing 6 [Source:HGNC Symbol%3BAcc:HGNC:26089]	GO:0005634,GO:0005737	nucleus|cytoplasm
ENSBGRG00000000264	2.29292	2.21009	-2.40768	0.0250132	-5.32117	0.0160545	0.0249837	0	0.108576	0.0701053	0	0	0	AGPS	alkylglycerone phosphate synthase [Source:HGNC Symbol%3BAcc:HGNC:327]	GO:0003964,GO:0006310,GO:0009036,GO:0032197,GO:0032199,GO:0046872,GO:0090305	RNA-directed DNA polymerase activity|DNA recombination|type II site-specific deoxyribonuclease activity|transposition, RNA-mediated|reverse transcription involved in RNA-mediated transposition|metal ion binding|nucleic acid phosphodiester bond hydrolysis
ENSBGRG00000000265	338.936	0.223541	-4.88755	0.468926	-1.09257	1.02098e-06	2.32632e-06	4.33308	3.39204	3.85932	5.50104	6.23303	5.99084	CCDC126	coiled-coil domain containing 126 [Source:HGNC Symbol%3BAcc:HGNC:22398]	GO:0005634,GO:0005737	nucleus|cytoplasm
ENSBGRG00000000266	2751.97	0.177479	3.2182	1.48572	0.571163	0.00128997	0.00227747	7.10099	8.63589	6.85895	35.6764	39.8745	42.852	PROS1	protein S [Source:HGNC Symbol%3BAcc:HGNC:9456]			ko05168	Herpes simplex virus 1 infection
ENSBGRG00000000267	576.198	0.185643	4.08282	1.69108	0.757946	4.44916e-05	8.94465e-05	2.74592	2.91285	2.61099	11.7121	12.2616	14.1439	RLF	rearranged L-myc fusion [Source:HGNC Symbol%3BAcc:HGNC:10025]	GO:0002084,GO:0005576,GO:0005634,GO:0005764,GO:0005794,GO:0005829,GO:0006898,GO:0006907,GO:0007042,GO:0007399,GO:0007420,GO:0008021,GO:0008474,GO:0015031,GO:0016042,GO:0016290,GO:0030308,GO:0030424,GO:0031579,GO:0043066,GO:0043524,GO:0045121,GO:0048260,GO:0048549,GO:0051181,GO:0051186	protein depalmitoylation|extracellular region|nucleus|lysosome|Golgi apparatus|cytosol|receptor-mediated endocytosis|pinocytosis|lysosomal lumen acidification|nervous system development|brain development|synaptic vesicle|palmitoyl-(protein) hydrolase activity|protein transport|lipid catabolic process|palmitoyl-CoA hydrolase activity|negative regulation of cell growth|axon|membrane raft organizati…
ENSBGRG00000000268	64.1408	0.41332	5.65535	5.05414	2.33747	1.55532e-08	4.00682e-08	0.336087	0.340917	0.457459	2.24466	1.36525	2.12154	DUSP28	dual specificity phosphatase 28 [Source:HGNC Symbol%3BAcc:HGNC:33237]	GO:0006508,GO:0008270,GO:0070006	proteolysis|zinc ion binding|metalloaminopeptidase activity
ENSBGRG00000000269	6.37581	1.46969	-1.95747	0.136136	-2.87688	0.0502918	0.0732503	0.645784	0.823573	0.195776	0.101547	0	0.337453	LYPD1	LY6/PLAUR domain containing 1 [Source:HGNC Symbol%3BAcc:HGNC:28431]	GO:0004930,GO:0005886,GO:0016021,GO:0046872	G protein-coupled receptor activity|plasma membrane|integral component of membrane|metal ion binding
ENSBGRG00000000270	1273.54	0.246358	-11.6216	0.137445	-2.86307	3.20187e-31	2.50264e-30	14.4751	16.4116	16.9561	6.92726	4.46541	3.94748	AGPS	alkylglycerone phosphate synthase [Source:HGNC Symbol%3BAcc:HGNC:327]	GO:0005929,GO:0030992,GO:0042073	cilium|intraciliary transport particle B|intraciliary transport
ENSBGRG00000000271	342.556	0.224097	0.930996	1.15559	0.208634	0.351856	0.429469	1.55915	2.26186	1.6511	8.2965	8.70949	9.30423	HIBCH	3-hydroxyisobutyryl-CoA hydrolase [Source:HGNC Symbol%3BAcc:HGNC:4908]	GO:0005634,GO:0005737	nucleus|cytoplasm
ENSBGRG00000000272	41.817	0.459805	-0.894478	0.751953	-0.411286	0.371066	0.449987	0	0	0	2.02405	1.4284	2.05216	C1orf54	chromosome 1 open reading frame 54 [Source:HGNC Symbol%3BAcc:HGNC:26258]	GO:0005576	extracellular region
ENSBGRG00000000274	5.5335	1.16549	0.667547	1.71477	0.778017	0.504423	0.584151	0	0.0442399	0.0851089	0.144645	0.171712	0.396766	SLAMF1	signaling lymphocytic activation molecule family member 1 [Source:HGNC Symbol%3BAcc:HGNC:10903]	GO:0001618,GO:0002250,GO:0002277,GO:0003823,GO:0004888,GO:0005886,GO:0006909,GO:0007155,GO:0008284,GO:0009986,GO:0016021,GO:0032695,GO:0032715,GO:0032720,GO:0042802,GO:0045087,GO:0046330,GO:0046649,GO:0070062,GO:0070374,GO:2000349	virus receptor activity|adaptive immune response|myeloid dendritic cell activation involved in immune response|antigen binding|transmembrane signaling receptor activity|plasma membrane|phagocytosis|cell adhesion|positive regulation of cell proliferation|cell surface|integral component of membrane|negative regulation of interleukin-12 production|negative regulation of interleukin-6 production|nega…	ko05162	Measles
ENSBGRG00000000275	70.1211	0.457153	0.884788	1.32361	0.404483	0.376271	0.455356	0.334469	0.131836	0.225008	0.842025	0.799754	0.484164	CNPPD1	cyclin Pas1/PHO80 domain containing 1 [Source:HGNC Symbol%3BAcc:HGNC:25220]	GO:0016021,GO:0022857	integral component of membrane|transmembrane transporter activity
ENSBGRG00000000276	1477.68	0.195064	-12.1946	0.192278	-2.37874	3.31944e-34	2.91694e-33	23.5734	18.9871	15.7482	9.86096	8.33328	10.36	HERPUD2	HERPUD family member 2 [Source:HGNC Symbol%3BAcc:HGNC:21915]	GO:0003964,GO:0006310,GO:0009036,GO:0032197,GO:0032199,GO:0046872,GO:0090305	RNA-directed DNA polymerase activity|DNA recombination|type II site-specific deoxyribonuclease activity|transposition, RNA-mediated|reverse transcription involved in RNA-mediated transposition|metal ion binding|nucleic acid phosphodiester bond hydrolysis
ENSBGRG00000000277	740.859	0.176484	12.3669	4.53958	2.18256	3.94741e-35	3.5846e-34	2.87431	3.47183	3.77563	18.285	19.4958	20.4777	DUSP28	dual specificity phosphatase 28 [Source:HGNC Symbol%3BAcc:HGNC:33237]	GO:0006508,GO:0008270,GO:0070006	proteolysis|zinc ion binding|metalloaminopeptidase activity
ENSBGRG00000000280	479.185	0.285981	5.97393	3.26805	1.70843	2.316e-09	6.30999e-09	0.888393	0.766526	1.22458	4.26592	5.29942	7.39582	ADARB1	adenosine deaminase RNA specific B1 [Source:HGNC Symbol%3BAcc:HGNC:226]	GO:0003723,GO:0003725,GO:0003726,GO:0003729,GO:0005634,GO:0005654,GO:0005730,GO:0005737,GO:0005829,GO:0006382,GO:0006396,GO:0006397,GO:0007274,GO:0008251,GO:0008285,GO:0016553,GO:0021610,GO:0021618,GO:0021965,GO:0030336,GO:0035264,GO:0044387,GO:0045070,GO:0045087,GO:0046872,GO:0050884,GO:0051607,GO:0051726,GO:0060384,GO:0060415,GO:0061744,GO:0097049	RNA binding|double-stranded RNA binding|double-stranded RNA adenosine deaminase activity|mRNA binding|nucleus|nucleoplasm|nucleolus|cytoplasm|cytosol|adenosine to inosine editing|RNA processing|mRNA processing|neuromuscular synaptic transmission|tRNA-specific adenosine deaminase activity|negative regulation of cell proliferation|base conversion or substitution editing|facial nerve morphogenesis|h…
ENSBGRG00000000281	1.84519	2.35967	-2.11956	0.0312184	-5.00146	0.0340435	0.0507329	0.135926	0.195715	0.0624799	0	0	0	OR10AD1	olfactory receptor family 10 subfamily AD member 1 [Source:HGNC Symbol%3BAcc:HGNC:14819]	GO:0001822,GO:0002040,GO:0003713,GO:0003727,GO:0005506,GO:0005634,GO:0005654,GO:0005730,GO:0005829,GO:0005886,GO:0006397,GO:0007166,GO:0007507,GO:0008380,GO:0018395,GO:0030324,GO:0033077,GO:0033746,GO:0033749,GO:0038023,GO:0042116,GO:0042803,GO:0043654,GO:0045893,GO:0048024,GO:0048821,GO:0060041,GO:0070815,GO:1990904	kidney development|sprouting angiogenesis|transcription coactivator activity|single-stranded RNA binding|iron ion binding|nucleus|nucleoplasm|nucleolus|cytosol|plasma membrane|mRNA processing|cell surface receptor signaling pathway|heart development|RNA splicing|peptidyl-lysine hydroxylation to 5-hydroxy-L-lysine|lung development|T cell differentiation in thymus|histone demethylase activity (H3-R…
ENSBGRG00000000282	55.436	0.417962	-4.58705	0.264766	-1.91721	4.49563e-06	9.73776e-06	0.21064	0.231372	0.327347	0.216004	0.284176	0.338433	ADAM22	ADAM metallopeptidase domain 22 [Source:HGNC Symbol%3BAcc:HGNC:201]	GO:0005634,GO:0005737	nucleus|cytoplasm
ENSBGRG00000000283	2507.03	0.147585	7.01158	2.04883	1.0348	2.3564e-12	7.66644e-12	6.15988	6.04057	6.39782	36.1007	37.918	41.3117	HP1BP3	heterochromatin protein 1 binding protein 3 [Source:HGNC Symbol%3BAcc:HGNC:24973]	GO:0003964,GO:0004519,GO:0006310,GO:0046872	RNA-directed DNA polymerase activity|endonuclease activity|DNA recombination|metal ion binding
ENSBGRG00000000284	138.977	0.387433	4.35929	3.22418	1.68893	1.30487e-05	2.73378e-05	0.323354	0.657978	0.358402	1.49221	1.98483	2.80144	ETV6	ETS variant transcription factor 6 [Source:HGNC Symbol%3BAcc:HGNC:3495]	GO:0000981,GO:0005634,GO:0006357,GO:0030154,GO:0043565,GO:0071425	DNA-binding transcription factor activity, RNA polymerase II-specific|nucleus|regulation of transcription by RNA polymerase II|cell differentiation|sequence-specific DNA binding|hematopoietic stem cell proliferation
ENSBGRG00000000285	400.358	0.193458	-5.57215	0.473692	-1.07798	2.51612e-08	6.38823e-08	1.42625	1.42011	1.60556	1.73608	2.18028	1.88183	CIART	circadian associated repressor of transcription [Source:HGNC Symbol%3BAcc:HGNC:25200]	GO:0000980,GO:0005634,GO:0016605,GO:0032922,GO:0045475,GO:0045892,GO:0070888	RNA polymerase II distal enhancer sequence-specific DNA binding|nucleus|PML body|circadian regulation of gene expression|locomotor rhythm|negative regulation of transcription, DNA-templated|E-box binding
ENSBGRG00000000286	385.812	0.191716	-12.4684	0.190732	-2.39038	1.11079e-35	1.03349e-34	2.91704	2.79163	3.27106	3.16795	3.36478	3.30755	TRPC1	transient receptor potential cation channel subfamily C member 1 [Source:HGNC Symbol%3BAcc:HGNC:12333]	GO:0005634,GO:0005737	nucleus|cytoplasm
ENSBGRG00000000287	0.111335	4.08047	-0.0863827	0.783235	-0.352482	0.931162	0.943626	0	0	0	0	0	0.0478099	ABCD3	ATP binding cassette subfamily D member 3 [Source:HGNC Symbol%3BAcc:HGNC:67]	GO:0003964,GO:0006310,GO:0009036,GO:0032197,GO:0032199,GO:0046872,GO:0090305	RNA-directed DNA polymerase activity|DNA recombination|type II site-specific deoxyribonuclease activity|transposition, RNA-mediated|reverse transcription involved in RNA-mediated transposition|metal ion binding|nucleic acid phosphodiester bond hydrolysis	ko05168	Herpes simplex virus 1 infection
ENSBGRG00000000288	11.5092	0.934928	-1.15051	0.474459	-1.07564	0.249934	0.317289	0.0091079	0.034848	0.0583292	0.0164604	0.0701323	0.0803076	AGPS	alkylglycerone phosphate synthase [Source:HGNC Symbol%3BAcc:HGNC:327]	GO:0003964,GO:0006310,GO:0009036,GO:0032197,GO:0032199,GO:0046872,GO:0090305	RNA-directed DNA polymerase activity|DNA recombination|type II site-specific deoxyribonuclease activity|transposition, RNA-mediated|reverse transcription involved in RNA-mediated transposition|metal ion binding|nucleic acid phosphodiester bond hydrolysis
ENSBGRG00000000289	3129.97	0.280169	-10.9407	0.119473	-3.06525	7.36076e-28	4.97921e-27	120.559	105.859	109.509	47.3488	35.9588	20.9184	GTSF1	gametocyte specific factor 1 [Source:HGNC Symbol%3BAcc:HGNC:26565]	GO:0005737,GO:0007283,GO:0030154,GO:0046872	cytoplasm|spermatogenesis|cell differentiation|metal ion binding	ko05168	Herpes simplex virus 1 infection
ENSBGRG00000000290	174.273	0.329404	-0.622132	0.867579	-0.204932	0.533855	0.612541	0.781368	1.60255	1.17695	1.9948	3.68752	2.77627	IGF1	insulin like growth factor 1 [Source:HGNC Symbol%3BAcc:HGNC:5464]	GO:0005159,GO:0005179,GO:0005615,GO:0008083,GO:0008284,GO:0035867,GO:0043066,GO:0045725,GO:0046326,GO:0048009,GO:0070382,GO:0090201	insulin-like growth factor receptor binding|hormone activity|extracellular space|growth factor activity|positive regulation of cell proliferation|alphav-beta3 integrin-IGF-1-IGF1R complex|negative regulation of apoptotic process|positive regulation of glycogen biosynthetic process|positive regulation of glucose import|insulin-like growth factor receptor signaling pathway|exocytic vesicle|negative…	ko04742	Taste transduction
ENSBGRG00000000291	4.68172	1.41413	0.468018	1.5821	0.66184	0.639771	0.702065	0	0.105392	0.0326763	0.0376731	0.0779662	0.106349	UPK3A	uroplakin 3A [Source:HGNC Symbol%3BAcc:HGNC:12580]	GO:0000902,GO:0001822,GO:0005783,GO:0005789,GO:0005886,GO:0006833,GO:0015840,GO:0016021,GO:0030855,GO:0055075,GO:0055078,GO:0060157,GO:0120001	cell morphogenesis|kidney development|endoplasmic reticulum|endoplasmic reticulum membrane|plasma membrane|water transport|urea transport|integral component of membrane|epithelial cell differentiation|potassium ion homeostasis|sodium ion homeostasis|urinary bladder development|apical plasma membrane urothelial plaque	ko05219	Bladder cancer
ENSBGRG00000000293	331.065	0.318304	-18.6837	0.0162085	-5.94711	6.71463e-78	2.67836e-76	3.78901	3.03359	3.7062	0.162068	0.265454	0.163244	SLC25A24	solute carrier family 25 member 24 [Source:HGNC Symbol%3BAcc:HGNC:20662]	GO:0003964,GO:0006310,GO:0009036,GO:0032197,GO:0032199,GO:0046872,GO:0090305	RNA-directed DNA polymerase activity|DNA recombination|type II site-specific deoxyribonuclease activity|transposition, RNA-mediated|reverse transcription involved in RNA-mediated transposition|metal ion binding|nucleic acid phosphodiester bond hydrolysis
ENSBGRG00000000294	215.436	0.303869	5.06143	2.90394	1.53801	4.16134e-07	9.72978e-07	0.673526	0.420106	0.317782	3.3575	2.7819	2.42564	DAB1	DAB adaptor protein 1 [Source:HGNC Symbol%3BAcc:HGNC:2661]	GO:0003964,GO:0006310,GO:0009036,GO:0032197,GO:0032199,GO:0046872,GO:0090305	RNA-directed DNA polymerase activity|DNA recombination|type II site-specific deoxyribonuclease activity|transposition, RNA-mediated|reverse transcription involved in RNA-mediated transposition|metal ion binding|nucleic acid phosphodiester bond hydrolysis
ENSBGRG00000000295	45.4234	0.731079	6.57583	28.0019	4.80745	4.83809e-11	1.45535e-10	0.376074	0.180584	0	4.50772	6.14469	4.97598	ABCD3	ATP binding cassette subfamily D member 3 [Source:HGNC Symbol%3BAcc:HGNC:67]	GO:0003964,GO:0006310,GO:0009036,GO:0032197,GO:0032199,GO:0046872,GO:0090305	RNA-directed DNA polymerase activity|DNA recombination|type II site-specific deoxyribonuclease activity|transposition, RNA-mediated|reverse transcription involved in RNA-mediated transposition|metal ion binding|nucleic acid phosphodiester bond hydrolysis	ko04014,ko04015,ko04020,ko04022,ko04024,ko04070,ko04114,ko04218,ko04261,ko04270,ko04371,ko04625,ko04713,ko04720,ko04722,ko04728,ko04740,ko04744,ko04745,ko04750,ko04910,ko04912,ko04915,ko04916,ko04921,ko04922,ko04924,ko04925,ko04970,ko04971,ko05010,ko05031,ko05034,ko05133,ko05152,ko05163,ko05167,ko05170,ko05200,ko05214,ko05418	Ras signaling pathway|Rap1 signaling pathway|Calcium signaling pathway|cGMP-PKG signaling pathway|cAMP signaling pathway|Phosphatidylinositol signaling system|Oocyte meiosis|Cellular senescence|Adrenergic signaling in cardiomyocytes|Vascular smooth muscle contraction|Apelin signaling pathway|C-type lectin receptor signaling pathway|Circadian entrainment|Long-term potentiation|Neurotrophin signali…
ENSBGRG00000000297	1367.45	0.204936	-1.69293	0.786249	-0.346943	0.0904685	0.125835	14.3093	13.9722	16.6124	15.4552	12.229	10.9775	DCP1B	decapping mRNA 1B [Source:HGNC Symbol%3BAcc:HGNC:24451]	GO:0000184,GO:0000290,GO:0000932,GO:0003729,GO:0005634,GO:0008047,GO:0016787,GO:0031087	nuclear-transcribed mRNA catabolic process, nonsense-mediated decay|deadenylation-dependent decapping of nuclear-transcribed mRNA|P-body|mRNA binding|nucleus|enzyme activator activity|hydrolase activity|deadenylation-independent decapping of nuclear-transcribed mRNA	ko03018	RNA degradation
ENSBGRG00000000298	15.9124	0.7833	2.27724	3.44323	1.78376	0.022772	0.0347813	0	0.132741	0.0316065	0.447026	0.257392	0.64392	CD4	CD4 molecule [Source:HGNC Symbol%3BAcc:HGNC:1678]	GO:0002250,GO:0005886,GO:0007155,GO:0015026,GO:0016021	adaptive immune response|plasma membrane|cell adhesion|coreceptor activity|integral component of membrane	ko05168	Herpes simplex virus 1 infection
ENSBGRG00000000299	1598.1	0.160845	-3.54027	0.673881	-0.569435	0.000399725	0.000740319	10.9163	10.4724	8.82925	27.0576	29.0094	28.8881	TRA2A	transformer 2 alpha homolog [Source:HGNC Symbol%3BAcc:HGNC:16645]	GO:0000398,GO:0003723,GO:0005634,GO:0005730,GO:0042802,GO:0043231,GO:0048026,GO:1990904	mRNA splicing, via spliceosome|RNA binding|nucleus|nucleolus|identical protein binding|intracellular membrane-bounded organelle|positive regulation of mRNA splicing, via spliceosome|ribonucleoprotein complex	ko03040	Spliceosome
ENSBGRG00000000300	184.188	0.260217	4.34882	2.19107	1.13164	1.36871e-05	2.86256e-05	1.23949	0.97054	0.998646	4.7787	5.53774	5.3772	ZNF641	zinc finger protein 641 [Source:HGNC Symbol%3BAcc:HGNC:31834]	GO:0000981,GO:0003677,GO:0005654,GO:0005829,GO:0046872	DNA-binding transcription factor activity, RNA polymerase II-specific|DNA binding|nucleoplasm|cytosol|metal ion binding	ko05168	Herpes simplex virus 1 infection
ENSBGRG00000000301	4431.26	0.176258	-23.2493	0.0584011	-4.09786	1.44664e-119	1.99492e-117	25.3311	23.3353	25.5422	7.01099	6.22992	5.42885	BRAF	B-Raf proto-oncogene%2C serine/threonine kinase [Source:HGNC Symbol%3BAcc:HGNC:1097]	GO:0003964,GO:0006310,GO:0009036,GO:0032197,GO:0032199,GO:0046872,GO:0090305	RNA-directed DNA polymerase activity|DNA recombination|type II site-specific deoxyribonuclease activity|transposition, RNA-mediated|reverse transcription involved in RNA-mediated transposition|metal ion binding|nucleic acid phosphodiester bond hydrolysis	ko00310	Lysine degradation
ENSBGRG00000000303	20.7615	1.02465	-3.54452	0.0806671	-3.63188	0.000393333	0.00072883	0.101239	0	0	0	0.0557966	0	HPGDS	hematopoietic prostaglandin D synthase [Source:HGNC Symbol%3BAcc:HGNC:17890]	GO:0005634,GO:0005737	nucleus|cytoplasm
ENSBGRG00000000304	973.32	0.179411	5.07806	1.88043	0.911062	3.813e-07	8.94347e-07	9.90534	11.2112	11.3545	47.3179	35.8094	41.651	GDF11	growth differentiation factor 11 [Source:HGNC Symbol%3BAcc:HGNC:4216]	GO:0003677,GO:0005634	DNA binding|nucleus
ENSBGRG00000000305	88.4698	0.389224	1.61916	1.54779	0.630214	0.105414	0.145158	0.118802	0.0415066	0.18981	0.372537	0.576893	0.635754	NCKAP5	NCK associated protein 5 [Source:HGNC Symbol%3BAcc:HGNC:29847]	GO:0001578,GO:0007019,GO:0035371	microtubule bundle formation|microtubule depolymerization|microtubule plus-end
ENSBGRG00000000306	1976.2	0.178818	-11.1386	0.251428	-1.99178	8.1355e-29	5.75115e-28	8.30166	8.90296	8.97341	7.99706	9.61186	8.11043	C2CD5	C2 calcium dependent domain containing 5 [Source:HGNC Symbol%3BAcc:HGNC:29062]	GO:0003964,GO:0006310,GO:0009036,GO:0032197,GO:0032199,GO:0046872,GO:0090305	RNA-directed DNA polymerase activity|DNA recombination|type II site-specific deoxyribonuclease activity|transposition, RNA-mediated|reverse transcription involved in RNA-mediated transposition|metal ion binding|nucleic acid phosphodiester bond hydrolysis
ENSBGRG00000000307	228.465	0.292131	4.7631	2.62342	1.39145	1.90642e-06	4.25396e-06	2.26782	1.15301	2.33565	7.21581	7.97897	12.6834	KLF9	Kruppel like factor 9 [Source:HGNC Symbol%3BAcc:HGNC:1123]	GO:0000981,GO:0003677,GO:0005634,GO:0006357,GO:0010839,GO:0046872,GO:0048511,GO:0071387	DNA-binding transcription factor activity, RNA polymerase II-specific|DNA binding|nucleus|regulation of transcription by RNA polymerase II|negative regulation of keratinocyte proliferation|metal ion binding|rhythmic process|cellular response to cortisol stimulus
ENSBGRG00000000308	47.1427	0.487869	1.1302	1.4655	0.551391	0.258391	0.327093	0.446835	0.842931	0.410709	1.75739	4.32992	2.66019	CD48	CD48 molecule [Source:HGNC Symbol%3BAcc:HGNC:1683]	GO:0005634,GO:0005737	nucleus|cytoplasm	ko04650	Natural killer cell mediated cytotoxicity
ENSBGRG00000000309	26.1145	0.791584	1.64898	2.47136	1.30531	0.0991518	0.137211	0	0.284747	0.46713	0.712751	0.810566	0.414511	FIGNL2	fidgetin like 2 [Source:HGNC Symbol%3BAcc:HGNC:13287]	GO:0005524,GO:0008568,GO:0010569,GO:0016887,GO:0031122	ATP binding|microtubule-severing ATPase activity|regulation of double-strand break repair via homologous recombination|ATPase activity|cytoplasmic microtubule organization
ENSBGRG00000000310	1651.78	0.402817	-16.6165	0.00966222	-6.69343	5.29043e-62	1.25475e-60	10.9361	10.4326	12.7545	0.386928	0.231822	0.10476	VWA5B2	von Willebrand factor A domain containing 5B2 [Source:HGNC Symbol%3BAcc:HGNC:25144]
ENSBGRG00000000313	408.829	0.273586	6.37485	3.34979	1.74407	1.83146e-10	5.32905e-10	1.64262	2.22006	1.54514	14.6222	8.72272	13.8889	CCN1	cellular communication network factor 1 [Source:HGNC Symbol%3BAcc:HGNC:2654]
ENSBGRG00000000314	192.355	0.312267	-3.89563	0.430332	-1.21648	9.79422e-05	0.00019152	0.57191	0.510206	0.581865	1.00531	1.37839	0.787085	NCKAP1L	NCK associated protein 1 like [Source:HGNC Symbol%3BAcc:HGNC:4862]	GO:0000902,GO:0001782,GO:0002262,GO:0005096,GO:0005829,GO:0005886,GO:0005887,GO:0006935,GO:0016020,GO:0016477,GO:0030011,GO:0030031,GO:0030295,GO:0030593,GO:0030667,GO:0030838,GO:0030866,GO:0030890,GO:0031209,GO:0032700,GO:0032715,GO:0033630,GO:0034101,GO:0035509,GO:0038096,GO:0042102,GO:0042327,GO:0042493,GO:0043029,GO:0043066,GO:0043312,GO:0043372,GO:0043378,GO:0044877,GO:0045579,GO:0045588,GO:…	cell morphogenesis|B cell homeostasis|myeloid cell homeostasis|GTPase activator activity|cytosol|plasma membrane|integral component of plasma membrane|chemotaxis|membrane|cell migration|maintenance of cell polarity|cell projection assembly|protein kinase activator activity|neutrophil chemotaxis|secretory granule membrane|positive regulation of actin filament polymerization|cortical actin cytoskel…
ENSBGRG00000000315	797.756	0.194009	-2.97054	0.670676	-0.576312	0.00297274	0.00504144	7.79212	8.09151	10.108	7.36106	7.62391	7.60541	CAPN10	calpain 10 [Source:HGNC Symbol%3BAcc:HGNC:1477]	GO:0004198,GO:0005622,GO:0032869	calcium-dependent cysteine-type endopeptidase activity|intracellular|cellular response to insulin stimulus
ENSBGRG00000000316	44.4808	0.753675	6.08084	23.967	4.58298	1.19553e-09	3.31622e-09	0	0.0660089	0.184247	1.54363	2.11473	1.27241	FIGNL2	fidgetin like 2 [Source:HGNC Symbol%3BAcc:HGNC:13287]	GO:0000122,GO:0005634,GO:0005829,GO:0035914,GO:2000678	negative regulation of transcription by RNA polymerase II|nucleus|cytosol|skeletal muscle cell differentiation|negative regulation of transcription regulatory region DNA binding
ENSBGRG00000000317	2.06612	2.30808	-2.23931	0.0278051	-5.1685	0.0251361	0.0381627	0	0.0552723	0	0	0	0	AGPS	alkylglycerone phosphate synthase [Source:HGNC Symbol%3BAcc:HGNC:327]	GO:0003964,GO:0006310,GO:0009036,GO:0032197,GO:0032199,GO:0046872,GO:0090305	RNA-directed DNA polymerase activity|DNA recombination|type II site-specific deoxyribonuclease activity|transposition, RNA-mediated|reverse transcription involved in RNA-mediated transposition|metal ion binding|nucleic acid phosphodiester bond hydrolysis
ENSBGRG00000000318	66.8423	0.502462	-0.470694	0.848799	-0.236506	0.637859	0.700404	0.190666	0.421661	0.479834	0.420122	0.601358	0.878044	DCP1B	decapping mRNA 1B [Source:HGNC Symbol%3BAcc:HGNC:24451]	GO:0005245,GO:0005516,GO:0005622,GO:0005886,GO:0005887,GO:0005891,GO:0007204,GO:0008331,GO:0010881,GO:0014069,GO:0016021,GO:0030054,GO:0030315,GO:0030425,GO:0042383,GO:0043204,GO:0045211,GO:0046872,GO:0060402,GO:0061337,GO:0061577,GO:0070588,GO:0098903,GO:1990454	voltage-gated calcium channel activity|calmodulin binding|intracellular|plasma membrane|integral component of plasma membrane|voltage-gated calcium channel complex|positive regulation of cytosolic calcium ion concentration|high voltage-gated calcium channel activity|regulation of cardiac muscle contraction by regulation of the release of sequestered calcium ion|postsynaptic density|integral compo…
ENSBGRG00000000319	0							0	0	0	0	0	0	AGPS	alkylglycerone phosphate synthase [Source:HGNC Symbol%3BAcc:HGNC:327]	GO:0003964,GO:0004519,GO:0006310,GO:0046872	RNA-directed DNA polymerase activity|endonuclease activity|DNA recombination|metal ion binding
ENSBGRG00000000320	223.998	0.393396	0.681837	1.20433	0.268232	0.495342	0.574614	2.46092	2.54569	1.80963	9.93057	23.7974	9.73595	HERPUD2	HERPUD family member 2 [Source:HGNC Symbol%3BAcc:HGNC:21915]	GO:0003964,GO:0006310,GO:0009036,GO:0032197,GO:0032199,GO:0046872,GO:0090305	RNA-directed DNA polymerase activity|DNA recombination|type II site-specific deoxyribonuclease activity|transposition, RNA-mediated|reverse transcription involved in RNA-mediated transposition|metal ion binding|nucleic acid phosphodiester bond hydrolysis
ENSBGRG00000000321	3414.72	0.153496	-10.682	0.320937	-1.63964	1.2364e-26	7.95668e-26	13.9667	13.541	15.0235	17.5558	19.1519	17.5141	ARHGAP29	Rho GTPase activating protein 29 [Source:HGNC Symbol%3BAcc:HGNC:30207]	GO:0005096,GO:0005737,GO:0030165,GO:0032991,GO:0035556,GO:0046872	GTPase activator activity|cytoplasm|PDZ domain binding|protein-containing complex|intracellular signal transduction|metal ion binding
ENSBGRG00000000322	631.3	0.192468	-1.00147	0.874936	-0.19275	0.316601	0.391087	15.0137	11.8992	12.985	31.3005	32.9337	29.5313	MRPS21	mitochondrial ribosomal protein S21 [Source:HGNC Symbol%3BAcc:HGNC:14046]	GO:0003735,GO:0005743,GO:0005763,GO:0032543	structural constituent of ribosome|mitochondrial inner membrane|mitochondrial small ribosomal subunit|mitochondrial translation	ko04742	Taste transduction
ENSBGRG00000000324	1095.21	0.181508	0.736856	1.09714	0.133746	0.46121	0.539709	25.0846	19.9774	23.9886	50.0706	58.9079	48.8344	ORMDL2	ORMDL sphingolipid biosynthesis regulator 2 [Source:HGNC Symbol%3BAcc:HGNC:16037]	GO:0005783,GO:0006672,GO:0016021,GO:0035339,GO:0090156,GO:1900060	endoplasmic reticulum|ceramide metabolic process|integral component of membrane|SPOTS complex|cellular sphingolipid homeostasis|negative regulation of ceramide biosynthetic process
ENSBGRG00000000325	0							0	0	0	0	0	0	ZNF641	zinc finger protein 641 [Source:HGNC Symbol%3BAcc:HGNC:31834]			ko04740	Olfactory transduction
ENSBGRG00000000326	2807.28	0.142527	8.23833	2.25666	1.17419	1.74626e-16	7.06039e-16	11.8709	11.9761	12.8702	44.0101	43.0971	44.1781	POFUT2	protein O-fucosyltransferase 2 [Source:HGNC Symbol%3BAcc:HGNC:14683]	GO:0005783,GO:0005794,GO:0006004,GO:0036066,GO:0046922	endoplasmic reticulum|Golgi apparatus|fucose metabolic process|protein O-linked fucosylation|peptide-O-fucosyltransferase activity
ENSBGRG00000000328	242.869	0.244882	-6.32962	0.341507	-1.55001	2.45762e-10	7.09751e-10	11.4992	7.42591	6.10071	14.8775	10.3998	10.8018	AGPS	alkylglycerone phosphate synthase [Source:HGNC Symbol%3BAcc:HGNC:327]			ko04742	Taste transduction
ENSBGRG00000000329	0							0	0	0	0	0	0	BEND5	BEN domain containing 5 [Source:HGNC Symbol%3BAcc:HGNC:25668]	GO:0000788,GO:0003677,GO:0006335,GO:0006336,GO:0006352,GO:0019904,GO:0045653,GO:0046982,GO:0051290	nuclear nucleosome|DNA binding|DNA replication-dependent nucleosome assembly|DNA replication-independent nucleosome assembly|DNA-templated transcription, initiation|protein domain specific binding|negative regulation of megakaryocyte differentiation|protein heterodimerization activity|protein heterotetramerization	ko05034,ko05203,ko05322	Alcoholism|Viral carcinogenesis|Systemic lupus erythematosus
ENSBGRG00000000330	22.8261	0.659543	3.30092	4.52244	2.1771	0.000963672	0.0017209	0.097178	0.139962	0.174137	0.347743	0.975683	0.820916	LAG 3	lymphocyte activating 3 [Source:HGNC Symbol%3BAcc:HGNC:6476]	GO:0003823,GO:0004888,GO:0005886,GO:0007166,GO:0009897,GO:0016021,GO:0019886,GO:0042289,GO:0045085,GO:0045954,GO:0050868	antigen binding|transmembrane signaling receptor activity|plasma membrane|cell surface receptor signaling pathway|external side of plasma membrane|integral component of membrane|antigen processing and presentation of exogenous peptide antigen via MHC class II|MHC class II protein binding|negative regulation of interleukin-2 biosynthetic process|positive regulation of natural killer cell mediated …
ENSBGRG00000000331	484.213	0.401163	-9.02732	0.0812533	-3.62143	1.7593e-19	8.18634e-19	6.30752	4.93363	6.23975	2.41912	1.45048	0.648505	PLAAT1	phospholipase A and acyltransferase 1 [Source:HGNC Symbol%3BAcc:HGNC:14922]	GO:0001558,GO:0004620,GO:0004623,GO:0005641,GO:0005737,GO:0005777,GO:0007031,GO:0007265,GO:0008374,GO:0008970,GO:0016021,GO:0016042,GO:0016410,GO:0046470,GO:0046485	regulation of cell growth|phospholipase activity|phospholipase A2 activity|nuclear envelope lumen|cytoplasm|peroxisome|peroxisome organization|Ras protein signal transduction|O-acyltransferase activity|phospholipase A1 activity|integral component of membrane|lipid catabolic process|N-acyltransferase activity|phosphatidylcholine metabolic process|ether lipid metabolic process
ENSBGRG00000000335	1312.79	0.348557	-20.1029	0.00777467	-7.007	6.95818e-90	4.04622e-88	9.84615	7.46858	10.8347	0.360753	0.183432	0.11426	BCL2L14	BCL2 like 14 [Source:HGNC Symbol%3BAcc:HGNC:16657]	GO:0005737,GO:0006915,GO:0042981	cytoplasm|apoptotic process|regulation of apoptotic process
ENSBGRG00000000336	328.814	0.250991	7.67374	3.8001	1.92604	1.67053e-14	6.1082e-14	1.01809	0.985439	1.48623	8.33152	8.47707	7.89491	ACVRL1	activin A receptor like type 1 [Source:HGNC Symbol%3BAcc:HGNC:175]
ENSBGRG00000000337	8.71874	1.61305	-4.49237	0.00658587	-7.24641	7.04364e-06	1.50642e-05	0	0	1.23253	0	0	0	CCN1	cellular communication network factor 1 [Source:HGNC Symbol%3BAcc:HGNC:2654]
ENSBGRG00000000338	0							0	0	0	0	0	0	HERPUD2	HERPUD family member 2 [Source:HGNC Symbol%3BAcc:HGNC:21915]	GO:0003964,GO:0006310,GO:0009036,GO:0032197,GO:0032199,GO:0046872,GO:0090305	RNA-directed DNA polymerase activity|DNA recombination|type II site-specific deoxyribonuclease activity|transposition, RNA-mediated|reverse transcription involved in RNA-mediated transposition|metal ion binding|nucleic acid phosphodiester bond hydrolysis
ENSBGRG00000000339	5132.56	0.126557	-2.42389	0.808455	-0.30676	0.0153553	0.0239478	33.4883	31.2235	32.1064	72.0363	69.2678	68.7346	RLF	rearranged L-myc fusion [Source:HGNC Symbol%3BAcc:HGNC:10025]	GO:0000902,GO:0003779,GO:0005886,GO:0007163,GO:0008154,GO:0008179,GO:0030864,GO:0045761	cell morphogenesis|actin binding|plasma membrane|establishment or maintenance of cell polarity|actin polymerization or depolymerization|adenylate cyclase binding|cortical actin cytoskeleton|regulation of adenylate cyclase activity	ko05168	Herpes simplex virus 1 infection
ENSBGRG00000000340	0							0	0	0	0	0	0	ZNF641	zinc finger protein 641 [Source:HGNC Symbol%3BAcc:HGNC:31834]			ko04740	Olfactory transduction
ENSBGRG00000000341	1306.57	0.140661	-9.43644	0.398504	-1.32733	3.85649e-21	1.94192e-20	9.84556	10.111	10.9214	6.65539	7.25119	7.44299	RBM45	RNA binding motif protein 45 [Source:HGNC Symbol%3BAcc:HGNC:24468]	GO:0003723,GO:0003729,GO:0005634,GO:0005737,GO:0007399,GO:0030154,GO:1990904	RNA binding|mRNA binding|nucleus|cytoplasm|nervous system development|cell differentiation|ribonucleoprotein complex
ENSBGRG00000000342	1925.7	0.143382	2.29579	1.2563	0.329176	0.0216877	0.0332146	11.0622	12.7295	11.4785	35.9683	32.6002	36.7817	ORMDL2	ORMDL sphingolipid biosynthesis regulator 2 [Source:HGNC Symbol%3BAcc:HGNC:16037]	GO:0005789,GO:0015031,GO:0016021,GO:0016032	endoplasmic reticulum membrane|protein transport|integral component of membrane|viral process
ENSBGRG00000000343	15.2924	0.708348	1.86334	2.49648	1.3199	0.0624141	0.0894489	0.0846689	0.0642629	0.0620549	0.251026	0.326095	0.508698	SLAMF7	SLAM family member 7 [Source:HGNC Symbol%3BAcc:HGNC:21394]	GO:0003964,GO:0006310,GO:0009036,GO:0032197,GO:0032199,GO:0046872,GO:0090305	RNA-directed DNA polymerase activity|DNA recombination|type II site-specific deoxyribonuclease activity|transposition, RNA-mediated|reverse transcription involved in RNA-mediated transposition|metal ion binding|nucleic acid phosphodiester bond hydrolysis
ENSBGRG00000000344	185.775	0.423779	-11.9643	0.0297657	-5.0702	5.46713e-33	4.55343e-32	2.13598	3.33955	3.01738	0.60696	0.450335	0	SLC25A24	solute carrier family 25 member 24 [Source:HGNC Symbol%3BAcc:HGNC:20662]	GO:0003964,GO:0006310,GO:0009036,GO:0032197,GO:0032199,GO:0046872,GO:0090305	RNA-directed DNA polymerase activity|DNA recombination|type II site-specific deoxyribonuclease activity|transposition, RNA-mediated|reverse transcription involved in RNA-mediated transposition|metal ion binding|nucleic acid phosphodiester bond hydrolysis
ENSBGRG00000000345	278.577	0.28263	-1.12787	0.801753	-0.31877	0.259375	0.32821	5.49936	4.65507	3.13676	14.8016	17.2099	18.3233	HERPUD2	HERPUD family member 2 [Source:HGNC Symbol%3BAcc:HGNC:21915]	GO:0000777,GO:0005525,GO:0005819,GO:0005930,GO:0007049,GO:0016476,GO:0030496,GO:0031105,GO:0032154,GO:0051301,GO:0060031,GO:0060271	condensed chromosome kinetochore|GTP binding|spindle|axoneme|cell cycle|regulation of embryonic cell shape|midbody|septin complex|cleavage furrow|cell division|mediolateral intercalation|cilium assembly	ko05168	Herpes simplex virus 1 infection
ENSBGRG00000000346	2.64063	2.2549	-1.9994	0.0439364	-4.50844	0.0455652	0.0667967	0	0	0	0	0	0	IGF1	insulin like growth factor 1 [Source:HGNC Symbol%3BAcc:HGNC:5464]	GO:0003730,GO:0005524,GO:0005730,GO:0005813,GO:0005829,GO:0005832,GO:0005874,GO:0006457,GO:0007339,GO:0009615,GO:0031681,GO:0032212,GO:0043209,GO:0044297,GO:0048027,GO:0048487,GO:0050821,GO:0051082,GO:0070062,GO:1901998,GO:1904851,GO:1904871,GO:1904874	mRNA 3'-UTR binding|ATP binding|nucleolus|centrosome|cytosol|chaperonin-containing T-complex|microtubule|protein folding|binding of sperm to zona pellucida|response to virus|G-protein beta-subunit binding|positive regulation of telomere maintenance via telomerase|myelin sheath|cell body|mRNA 5'-UTR binding|beta-tubulin binding|protein stabilization|unfolded protein binding|extracellular exosome|t…
ENSBGRG00000000347	1120.21	0.203959	13.3803	6.6301	2.72903	7.88628e-41	8.97715e-40	4.93873	4.1691	3.35105	38.9487	49.8561	47.3715	DDAH1	dimethylarginine dimethylaminohydrolase 1 [Source:HGNC Symbol%3BAcc:HGNC:2715]	GO:0005634,GO:0005737	nucleus|cytoplasm
ENSBGRG00000000348	1030.66	1.59649	-3.80973	0.0147598	-6.08219	0.000139116	0.000268551	3.58555	0.4307	1.87163	1.75598	0.243919	0	C12orf54	chromosome 12 open reading frame 54 [Source:HGNC Symbol%3BAcc:HGNC:28553]	GO:0005634,GO:0005737	nucleus|cytoplasm
ENSBGRG00000000350	13.6798	0.882229	1.5761	2.62167	1.39048	0.115002	0.157051	0.0375658	0.0179429	0.0692224	0.316812	0.698084	0.322894	PLS1	plastin 1 [Source:HGNC Symbol%3BAcc:HGNC:9090]	GO:0001951,GO:0005509,GO:0005737,GO:0005884,GO:0005903,GO:0032432,GO:0032532,GO:0040018,GO:0051015,GO:0051017,GO:0051639,GO:1902896,GO:1903078,GO:1990357	intestinal D-glucose absorption|calcium ion binding|cytoplasm|actin filament|brush border|actin filament bundle|regulation of microvillus length|positive regulation of multicellular organism growth|actin filament binding|actin filament bundle assembly|actin filament network formation|terminal web assembly|positive regulation of protein localization to plasma membrane|terminal web
ENSBGRG00000000351	87.2375	0.295739	-5.44937	0.327238	-1.61159	5.05475e-08	1.25724e-07	0.736387	1.02253	0.649563	0.570763	0.524113	0.454077	EEPD1	endonuclease/exonuclease/phosphatase family domain containing 1 [Source:HGNC Symbol%3BAcc:HGNC:22223]	GO:0003677,GO:0006281	DNA binding|DNA repair
ENSBGRG00000000352	171.787	0.257814	-3.16515	0.568007	-0.816018	0.00155004	0.00271089	1.02592	0.832455	0.73587	1.65239	2.45013	1.89112	IGF2BP3	insulin like growth factor 2 mRNA binding protein 3 [Source:HGNC Symbol%3BAcc:HGNC:28868]	GO:0005634,GO:0005737	nucleus|cytoplasm
ENSBGRG00000000354	41.5166	0.634638	-6.28866	0.0628901	-3.99102	3.20212e-10	9.18439e-10	0.717382	1.32987	1.1877	0.38754	0.310466	0.0513174	SLC25A24	solute carrier family 25 member 24 [Source:HGNC Symbol%3BAcc:HGNC:20662]	GO:0003964,GO:0046872	RNA-directed DNA polymerase activity|metal ion binding
ENSBGRG00000000355	0.243958	4.08047	-0.557787	0.206464	-2.27604	0.57699	0.642112	0	0	0	0	0	0	PMCH	pro-melanin concentrating hormone [Source:HGNC Symbol%3BAcc:HGNC:9109]	GO:0005576,GO:0005634,GO:0007218,GO:0007268,GO:0007631,GO:0030354	extracellular region|nucleus|neuropeptide signaling pathway|chemical synaptic transmission|feeding behavior|melanin-concentrating hormone activity	ko04080	Neuroactive ligand-receptor interaction
ENSBGRG00000000356	3377.63	0.176068	-33.7526	0.0162576	-5.94274	9.80812e-250	3.78711e-246	44.7091	41.3785	42.1403	2.20569	1.96789	1.64517	SPATA18	spermatogenesis associated 18 [Source:HGNC Symbol%3BAcc:HGNC:29579]	GO:0003964,GO:0006310,GO:0009036,GO:0032197,GO:0032199,GO:0046872,GO:0090305	RNA-directed DNA polymerase activity|DNA recombination|type II site-specific deoxyribonuclease activity|transposition, RNA-mediated|reverse transcription involved in RNA-mediated transposition|metal ion binding|nucleic acid phosphodiester bond hydrolysis
ENSBGRG00000000358	795.739	0.178721	13.2387	5.15524	2.36604	5.24388e-40	5.78836e-39	3.84517	5.8667	4.41303	22.1642	25.0777	22.2876	LAG 3	lymphocyte activating 3 [Source:HGNC Symbol%3BAcc:HGNC:6476]
ENSBGRG00000000359	0.749031	3.77259	-0.983325	0.0764316	-3.70969	0.325447	0.400554	0	0.0653263	0.0626231	0	0	0	C12orf54	chromosome 12 open reading frame 54 [Source:HGNC Symbol%3BAcc:HGNC:28553]	GO:0003964,GO:0006310,GO:0009036,GO:0032197,GO:0032199,GO:0046872,GO:0090305	RNA-directed DNA polymerase activity|DNA recombination|type II site-specific deoxyribonuclease activity|transposition, RNA-mediated|reverse transcription involved in RNA-mediated transposition|metal ion binding|nucleic acid phosphodiester bond hydrolysis	ko04740	Olfactory transduction
ENSBGRG00000000360	1262.84	0.165291	2.19036	1.28525	0.362047	0.0284983	0.0429666	3.37747	3.63632	3.05104	13.4148	9.93826	10.819	PRPF3	pre-mRNA processing factor 3 [Source:HGNC Symbol%3BAcc:HGNC:17348]	GO:0000244,GO:0000398,GO:0005634,GO:0005681,GO:0016607,GO:0046540	spliceosomal tri-snRNP complex assembly|mRNA splicing, via spliceosome|nucleus|spliceosomal complex|nuclear speck|U4/U6 x U5 tri-snRNP complex	ko03040	Spliceosome
ENSBGRG00000000361	9842.14	0.268454	-19.5608	0.0262565	-5.25118	3.33646e-85	1.73155e-83	121.197	120.384	125.527	13.4244	8.0815	5.8362	SPATA6	spermatogenesis associated 6 [Source:HGNC Symbol%3BAcc:HGNC:18309]	GO:0003964,GO:0006310,GO:0009036,GO:0032197,GO:0032199,GO:0046872,GO:0090305	RNA-directed DNA polymerase activity|DNA recombination|type II site-specific deoxyribonuclease activity|transposition, RNA-mediated|reverse transcription involved in RNA-mediated transposition|metal ion binding|nucleic acid phosphodiester bond hydrolysis
ENSBGRG00000000362	139.468	0.279826	3.59585	2.00863	1.00621	0.000323338	0.00060371	0.379344	0.323967	0.513361	1.3942	0.959691	1.13624	ORMDL2	ORMDL sphingolipid biosynthesis regulator 2 [Source:HGNC Symbol%3BAcc:HGNC:16037]	GO:0005886,GO:0007275,GO:0016021,GO:0016055,GO:0031410,GO:0090263	plasma membrane|multicellular organism development|integral component of membrane|Wnt signaling pathway|cytoplasmic vesicle|positive regulation of canonical Wnt signaling pathway
ENSBGRG00000000364	0.718451	3.89599	0.598248	5.03074	2.33077	0.549674	0.628227	0	0	0	0.274669	0	0	TUBB4A	tubulin beta 4A class IVa [Source:HGNC Symbol%3BAcc:HGNC:20774]	GO:0000786,GO:0003677,GO:0005634,GO:0006334,GO:0046982	nucleosome|DNA binding|nucleus|nucleosome assembly|protein heterodimerization activity
ENSBGRG00000000366	1481.72	0.241264	-2.95628	0.609948	-0.713242	0.00311377	0.00527273	10.29	12.0439	11.5543	18.4786	12.3505	12.1258	FAM118A	family with sequence similarity 118 member A [Source:HGNC Symbol%3BAcc:HGNC:1313]	GO:0016021,GO:0042802	integral component of membrane|identical protein binding
ENSBGRG00000000367	2.56555	2.07986	-2.63577	0.0223738	-5.48205	0.0083946	0.0135099	0	0.0714184	0.0703915	0	0	0	MPDZ	multiple PDZ domain crumbs cell polarity complex component [Source:HGNC Symbol%3BAcc:HGNC:7208]	GO:0005634,GO:0005737	nucleus|cytoplasm
ENSBGRG00000000369	26.8452	0.623419	-5.33791	0.0995971	-3.32775	9.40256e-08	2.301e-07	0.119173	0.106639	0.101683	0.0303375	0.0229283	0.0460412	ABCA4	ATP binding cassette subfamily A member 4 [Source:HGNC Symbol%3BAcc:HGNC:34]	GO:0005634,GO:0005737	nucleus|cytoplasm
ENSBGRG00000000370	13.7115	0.74344	-0.0599527	0.969578	-0.0445712	0.952193	0.961356	0.0279942	0.0806521	0.0763891	0.21454	0.097126	0.0874098	DOHH	deoxyhypusine hydroxylase [Source:HGNC Symbol%3BAcc:HGNC:28662]	GO:0016021	integral component of membrane
ENSBGRG00000000372	334.498	0.179262	-1.64048	0.815595	-0.294076	0.100905	0.139457	4.79851	4.68572	4.43959	10.823	10.4863	10.5528	ALG2	ALG2 alpha-1%2C3/1%2C6-mannosyltransferase [Source:HGNC Symbol%3BAcc:HGNC:23159]	GO:0000033,GO:0004378,GO:0005634,GO:0005737,GO:0005789,GO:0005829,GO:0006488,GO:0006490,GO:0015629,GO:0016020,GO:0016021,GO:0033577,GO:0046982,GO:0047485,GO:0048306,GO:0048471,GO:0051592,GO:0102704	alpha-1,3-mannosyltransferase activity|GDP-Man:Man1GlcNAc2-PP-Dol alpha-1,3-mannosyltransferase activity|nucleus|cytoplasm|endoplasmic reticulum membrane|cytosol|dolichol-linked oligosaccharide biosynthetic process|oligosaccharide-lipid intermediate biosynthetic process|actin cytoskeleton|membrane|integral component of membrane|protein glycosylation in endoplasmic reticulum|protein heterodimeriza…	ko00510,ko00513	N-Glycan biosynthesis|Various types of N-glycan biosynthesis
ENSBGRG00000000373	1553.66	0.293487	4.7681	2.63788	1.39938	1.8597e-06	4.15356e-06	6.42555	8.50805	8.04803	75.8561	61.6467	58.8646	LEF1	lymphoid enhancer binding factor 1 [Source:HGNC Symbol%3BAcc:HGNC:6551]	GO:0003735,GO:0005783,GO:0005829,GO:0005840,GO:0006412	structural constituent of ribosome|endoplasmic reticulum|cytosol|ribosome|translation	ko04742	Taste transduction
ENSBGRG00000000374	3.26976	1.42806	1.1778	3.20866	1.68197	0.238877	0.30487	0.0272223	0	0	0.223007	0.109225	0.0993114	RBM45	RNA binding motif protein 45 [Source:HGNC Symbol%3BAcc:HGNC:24468]	GO:0003964,GO:0006310,GO:0009036,GO:0032197,GO:0032199,GO:0046872,GO:0090305	RNA-directed DNA polymerase activity|DNA recombination|type II site-specific deoxyribonuclease activity|transposition, RNA-mediated|reverse transcription involved in RNA-mediated transposition|metal ion binding|nucleic acid phosphodiester bond hydrolysis
ENSBGRG00000000375	168.98	0.252533	0.428401	1.07787	0.108185	0.668359	0.728632	1.80909	1.79149	1.8246	3.43887	3.90771	4.64843	MARS2	methionyl-tRNA synthetase 2%2C mitochondrial [Source:HGNC Symbol%3BAcc:HGNC:25133]	GO:0004825,GO:0005524,GO:0005739,GO:0005759,GO:0006431	methionine-tRNA ligase activity|ATP binding|mitochondrion|mitochondrial matrix|methionyl-tRNA aminoacylation	ko00450,ko00970	Selenocompound metabolism|Aminoacyl-tRNA biosynthesis
ENSBGRG00000000376	428.127	0.176251	-2.49476	0.737285	-0.439706	0.0126041	0.0198641	4.27765	4.19714	4.9507	7.74191	7.85742	8.6006	MB21D2	Mab-21 domain containing 2 [Source:HGNC Symbol%3BAcc:HGNC:30438]	GO:0044877,GO:0045296	protein-containing complex binding|cadherin binding
ENSBGRG00000000377	271.425	0.266896	-1.65849	0.735785	-0.442645	0.097219	0.134681	1.4105	1.86818	1.52003	3.39714	4.3584	5.4647	FAM102B	family with sequence similarity 102 member B [Source:HGNC Symbol%3BAcc:HGNC:27637]			ko05168	Herpes simplex virus 1 infection
ENSBGRG00000000379	842.112	0.183304	-2.84006	0.697085	-0.520594	0.00451053	0.00750239	4.09692	3.93079	4.1857	7.33979	7.74402	7.3447	MSANTD3-TMEFF1	MSANTD3-TMEFF1 readthrough [Source:HGNC Symbol%3BAcc:HGNC:38838]	GO:0005634,GO:0005737	nucleus|cytoplasm
ENSBGRG00000000380	147.394	0.343041	6.48649	4.67553	2.22513	8.7861e-11	2.60001e-10	0.173705	0.284608	0.221621	1.45713	1.60194	1.73503	DCP1B	decapping mRNA 1B [Source:HGNC Symbol%3BAcc:HGNC:24451]	GO:0002520,GO:0005245,GO:0005516,GO:0005737,GO:0005886,GO:0005887,GO:0005891,GO:0006816,GO:0007204,GO:0007507,GO:0008331,GO:0010881,GO:0014069,GO:0016021,GO:0030018,GO:0030054,GO:0030425,GO:0035115,GO:0035585,GO:0043010,GO:0043204,GO:0045211,GO:0046872,GO:0050796,GO:0051393,GO:0060402,GO:0061337,GO:0061577,GO:0070509,GO:0070588,GO:0086002,GO:0086007,GO:0086012,GO:0086045,GO:0086056,GO:0086064,GO:…	immune system development|voltage-gated calcium channel activity|calmodulin binding|cytoplasm|plasma membrane|integral component of plasma membrane|voltage-gated calcium channel complex|calcium ion transport|positive regulation of cytosolic calcium ion concentration|heart development|high voltage-gated calcium channel activity|regulation of cardiac muscle contraction by regulation of the release …	ko04010,ko04020,ko04022,ko04024,ko04260,ko04261,ko04270,ko04713,ko04720,ko04723,ko04724,ko04725,ko04726,ko04727,ko04728,ko04742,ko04911,ko04912,ko04921,ko04924,ko04925,ko04927,ko04929,ko04930,ko04934,ko04935,ko05010,ko05031,ko05410,ko05412,ko05414	MAPK signaling pathway|Calcium signaling pathway|cGMP-PKG signaling pathway|cAMP signaling pathway|Cardiac muscle contraction|Adrenergic signaling in cardiomyocytes|Vascular smooth muscle contraction|Circadian entrainment|Long-term potentiation|Retrograde endocannabinoid signaling|Glutamatergic synapse|Cholinergic synapse|Serotonergic synapse|GABAergic synapse|Dopaminergic synapse|Taste transduct…
ENSBGRG00000000381	97.5542	0.351798	-4.65191	0.321629	-1.63653	3.28881e-06	7.18987e-06	1.03974	1.15862	0.755292	1.29476	1.6223	1.99771	PARPBP	PARP1 binding protein [Source:HGNC Symbol%3BAcc:HGNC:26074]	GO:0003964,GO:0006310,GO:0009036,GO:0032197,GO:0032199,GO:0046872,GO:0090305	RNA-directed DNA polymerase activity|DNA recombination|type II site-specific deoxyribonuclease activity|transposition, RNA-mediated|reverse transcription involved in RNA-mediated transposition|metal ion binding|nucleic acid phosphodiester bond hydrolysis
ENSBGRG00000000382	0.760542	3.75433	-0.9933	0.0754061	-3.72918	0.320564	0.395224	0.0314793	0	0	0	0	0	MB21D2	Mab-21 domain containing 2 [Source:HGNC Symbol%3BAcc:HGNC:30438]
ENSBGRG00000000383	509.337	0.386193	4.2682	3.13475	1.64835	1.97053e-05	4.07182e-05	0	0	0	6.08297	2.44422	3.94147	ALG2	ALG2 alpha-1%2C3/1%2C6-mannosyltransferase [Source:HGNC Symbol%3BAcc:HGNC:23159]	GO:0000060,GO:0005784,GO:0016021,GO:0030433,GO:0030970,GO:0031205,GO:0048408	protein import into nucleus, translocation|Sec61 translocon complex|integral component of membrane|ubiquitin-dependent ERAD pathway|retrograde protein transport, ER to cytosol|endoplasmic reticulum Sec complex|epidermal growth factor binding
ENSBGRG00000000384	299.32	0.226033	6.83257	2.9168	1.54438	8.34095e-12	2.62864e-11	1.04267	0.93637	0.864754	4.34538	4.70136	5.8518	BCL10	BCL10 immune signaling adaptor [Source:HGNC Symbol%3BAcc:HGNC:989]			ko04064,ko04625,ko04660,ko04662,ko05131,ko05152	NF-kappa B signaling pathway|C-type lectin receptor signaling pathway|T cell receptor signaling pathway|B cell receptor signaling pathway|Shigellosis|Tuberculosis
ENSBGRG00000000386	2503.78	0.145762	16.4834	5.2877	2.40264	4.83299e-61	1.10683e-59	6.9996	5.70193	5.93464	65.2154	66.5662	64.6075	MLF2	myeloid leukemia factor 2 [Source:HGNC Symbol%3BAcc:HGNC:7126]	GO:0003677,GO:0005634,GO:0005737,GO:0006355,GO:0006952	DNA binding|nucleus|cytoplasm|regulation of transcription, DNA-templated|defense response
ENSBGRG00000000387	41.0492	0.519553	1.10043	1.48631	0.571733	0.271144	0.341223	0.191116	0.204629	0.367236	0.735103	0.858309	0.763029	MMP19	matrix metallopeptidase 19 [Source:HGNC Symbol%3BAcc:HGNC:7165]
ENSBGRG00000000389	1582.92	0.151047	-10.5424	0.33162	-1.5924	5.50783e-26	3.44793e-25	6.75913	7.25161	7.46635	9.15143	9.51021	9.08846	KLF9	Kruppel like factor 9 [Source:HGNC Symbol%3BAcc:HGNC:1123]	GO:0005634,GO:0005737	nucleus|cytoplasm
ENSBGRG00000000390	0.599251	4.04468	-0.528015	0.227565	-2.13565	0.597489	0.661228	0	0	0	0	0	0.0479542	MB21D2	Mab-21 domain containing 2 [Source:HGNC Symbol%3BAcc:HGNC:30438]	GO:0003964,GO:0006310,GO:0009036,GO:0032197,GO:0032199,GO:0046872,GO:0090305	RNA-directed DNA polymerase activity|DNA recombination|type II site-specific deoxyribonuclease activity|transposition, RNA-mediated|reverse transcription involved in RNA-mediated transposition|metal ion binding|nucleic acid phosphodiester bond hydrolysis
ENSBGRG00000000391	547.016	0.186824	5.25878	1.97584	0.982468	1.45015e-07	3.4974e-07	4.93712	5.13284	4.79779	30.5475	36.1064	33.7883	ABHD10	abhydrolase domain containing 10 [Source:HGNC Symbol%3BAcc:HGNC:25656]	GO:0004553,GO:0005739,GO:0005829,GO:0019391,GO:0102390	hydrolase activity, hydrolyzing O-glycosyl compounds|mitochondrion|cytosol|glucuronoside catabolic process|mycophenolic acid acyl-glucuronide esterase activity
ENSBGRG00000000392	338.156	0.217199	-4.20867	0.530669	-0.914117	2.56881e-05	5.26693e-05	4.0388	3.32179	3.74177	8.15492	10.5768	11.0625	SGCB	sarcoglycan beta [Source:HGNC Symbol%3BAcc:HGNC:10806]	GO:0003677,GO:0005634	DNA binding|nucleus
ENSBGRG00000000393	45.7268	0.452743	3.04762	2.6023	1.37979	0.00230658	0.00395795	0.181591	0.0878044	0.186118	0.596605	0.935644	0.922434	DENND1C	DENN domain containing 1C [Source:HGNC Symbol%3BAcc:HGNC:26225]	GO:0005829,GO:0006897,GO:0017112,GO:0017137,GO:0030136,GO:0032456,GO:0043231,GO:1901981	cytosol|endocytosis|Rab guanyl-nucleotide exchange factor activity|Rab GTPase binding|clathrin-coated vesicle|endocytic recycling|intracellular membrane-bounded organelle|phosphatidylinositol phosphate binding
ENSBGRG00000000394	399.109	0.183422	0.395242	1.05153	0.0724961	0.692664	0.751775	1.20385	1.51152	1.9472	3.40294	4.77921	4.12324	ACVR1B	activin A receptor type 1B [Source:HGNC Symbol%3BAcc:HGNC:172]	GO:0000082,GO:0001701,GO:0001942,GO:0004674,GO:0004675,GO:0005024,GO:0005025,GO:0005524,GO:0005829,GO:0005886,GO:0005887,GO:0006355,GO:0006468,GO:0007165,GO:0007178,GO:0007179,GO:0007389,GO:0007417,GO:0009986,GO:0010629,GO:0010862,GO:0016361,GO:0018107,GO:0019838,GO:0030308,GO:0031625,GO:0032924,GO:0032927,GO:0034711,GO:0038092,GO:0043235,GO:0045648,GO:0045944,GO:0046332,GO:0046545,GO:0046777,GO:…	G1/S transition of mitotic cell cycle|in utero embryonic development|hair follicle development|protein serine/threonine kinase activity|transmembrane receptor protein serine/threonine kinase activity|transforming growth factor beta-activated receptor activity|transforming growth factor beta receptor activity, type I|ATP binding|cytosol|plasma membrane|integral component of plasma membrane|regulat…	ko04060,ko04350,ko04550	Cytokine-cytokine receptor interaction|TGF-beta signaling pathway|Signaling pathways regulating pluripotency of stem cells
ENSBGRG00000000395	1357.56	0.156707	-2.7823	0.739179	-0.436005	0.00539754	0.00889045	7.8844	7.67948	6.58434	11.7586	12.4181	11.6519	PPP2R2A	protein phosphatase 2 regulatory subunit Balpha [Source:HGNC Symbol%3BAcc:HGNC:9304]	GO:0000159,GO:0019888	protein phosphatase type 2A complex|protein phosphatase regulator activity
ENSBGRG00000000396	65.6212	0.450461	3.12835	2.6559	1.4092	0.0017579	0.0030561	0.201999	0.217651	0.387777	1.44201	0.934555	0.529124	SHROOM1	shroom family member 1 [Source:HGNC Symbol%3BAcc:HGNC:24084]	GO:0000902,GO:0005874,GO:0005912,GO:0007015,GO:0016324,GO:0030036,GO:0030864,GO:0043296,GO:0045159,GO:0051015,GO:0051017	cell morphogenesis|microtubule|adherens junction|actin filament organization|apical plasma membrane|actin cytoskeleton organization|cortical actin cytoskeleton|apical junction complex|myosin II binding|actin filament binding|actin filament bundle assembly
ENSBGRG00000000397	1106.18	0.146133	-14.672	0.226241	-2.14407	9.74329e-49	1.4593e-47	4.32724	4.31379	4.45291	3.88009	3.53983	4.07563	PDLIM5	PDZ and LIM domain 5 [Source:HGNC Symbol%3BAcc:HGNC:17468]	GO:0003964,GO:0004519,GO:0006310,GO:0046872	RNA-directed DNA polymerase activity|endonuclease activity|DNA recombination|metal ion binding
ENSBGRG00000000398	1424.73	0.188436	-1.30539	0.843242	-0.245982	0.19176	0.25021	6.68106	5.97127	5.64538	9.42291	7.78741	7.27337	ASF1B	anti-silencing function 1B histone chaperone [Source:HGNC Symbol%3BAcc:HGNC:20996]	GO:0000790,GO:0001835,GO:0005654,GO:0006335,GO:0006336,GO:0032991,GO:0042393	nuclear chromatin|blastocyst hatching|nucleoplasm|DNA replication-dependent nucleosome assembly|DNA replication-independent nucleosome assembly|protein-containing complex|histone binding
ENSBGRG00000000399	25.3856	0.555004	2.00781	2.16496	1.11434	0.0446633	0.0655768	0.0774889	0.189223	0.069935	0.497081	0.625427	0.626735	CRLF1	cytokine receptor like factor 1 [Source:HGNC Symbol%3BAcc:HGNC:2364]	GO:0001657,GO:0004896,GO:0005576,GO:0005615,GO:0005829,GO:0008284,GO:0009897,GO:0010469,GO:0019221,GO:0019955,GO:0042531,GO:0043235,GO:0043524,GO:0046982,GO:0070106,GO:0097058,GO:2000672	ureteric bud development|cytokine receptor activity|extracellular region|extracellular space|cytosol|positive regulation of cell proliferation|external side of plasma membrane|regulation of signaling receptor activity|cytokine-mediated signaling pathway|cytokine binding|positive regulation of tyrosine phosphorylation of STAT protein|receptor complex|negative regulation of neuron apoptotic process…
ENSBGRG00000000401	1.87972	2.84253	-1.76857	0.0306661	-5.02721	0.0769657	0.108539	0.0773759	0	0	0	0	0	PRPF3	pre-mRNA processing factor 3 [Source:HGNC Symbol%3BAcc:HGNC:17348]	GO:0003964,GO:0004519,GO:0006310,GO:0046872	RNA-directed DNA polymerase activity|endonuclease activity|DNA recombination|metal ion binding
ENSBGRG00000000402	1207.29	0.260528	-13.1773	0.0925859	-3.43306	1.18519e-39	1.29712e-38	7.48684	6.98051	6.65175	4.40331	3.30034	2.49459	KIAA0895	KIAA0895 [Source:HGNC Symbol%3BAcc:HGNC:22206]	GO:0003964,GO:0006310,GO:0009036,GO:0032197,GO:0032199,GO:0046872,GO:0090305	RNA-directed DNA polymerase activity|DNA recombination|type II site-specific deoxyribonuclease activity|transposition, RNA-mediated|reverse transcription involved in RNA-mediated transposition|metal ion binding|nucleic acid phosphodiester bond hydrolysis
ENSBGRG00000000405	609.483	0.196543	9.16407	3.48493	1.80113	4.99783e-20	2.38714e-19	1.27792	1.09269	1.02021	8.15315	10.0229	9.37142	MFSD2A	major facilitator superfamily domain containing 2A [Source:HGNC Symbol%3BAcc:HGNC:25897]	GO:0005548,GO:0005789,GO:0005886,GO:0005887,GO:0006656,GO:0015245,GO:0015293,GO:0015908,GO:0021766,GO:0045056,GO:0051977,GO:0051978,GO:0060856,GO:1990379	phospholipid transporter activity|endoplasmic reticulum membrane|plasma membrane|integral component of plasma membrane|phosphatidylcholine biosynthetic process|fatty acid transmembrane transporter activity|symporter activity|fatty acid transport|hippocampus development|transcytosis|lysophospholipid transport|lysophospholipid transporter activity|establishment of blood-brain barrier|lipid transpor…
ENSBGRG00000000406	326.562	0.29998	-7.89718	0.19358	-2.369	2.85285e-15	1.08484e-14	3.68746	2.5661	2.91974	1.85312	2.0753	3.55307	RFTN2	raftlin family member 2 [Source:HGNC Symbol%3BAcc:HGNC:26402]	GO:0005634,GO:0005737	nucleus|cytoplasm
ENSBGRG00000000408	1189.97	0.17583	-3.38945	0.661601	-0.595967	0.000700338	0.001268	3.64802	3.67043	2.98781	6.90616	6.84324	7.94251	LRP6	LDL receptor related protein 6 [Source:HGNC Symbol%3BAcc:HGNC:6698]	GO:0005634,GO:0005737	nucleus|cytoplasm
ENSBGRG00000000409	1.04185	3.4727	0.825302	7.29056	2.86603	0.4092	0.490867	0	0	0	0.20416	0	0	CRB3	crumbs cell polarity complex component 3 [Source:HGNC Symbol%3BAcc:HGNC:20237]	GO:0005923,GO:0016021,GO:0016324,GO:0017124,GO:0032991,GO:0045177,GO:0045198,GO:0045216,GO:0072659	bicellular tight junction|integral component of membrane|apical plasma membrane|SH3 domain binding|protein-containing complex|apical part of cell|establishment of epithelial cell apical/basal polarity|cell-cell junction organization|protein localization to plasma membrane	ko04530,ko05165	Tight junction|Human papillomavirus infection
ENSBGRG00000000410	15.0291	0.86402	1.41021	2.32697	1.21845	0.158478	0.210468	0.0594111	0.114846	0.380324	0.480846	0.789151	0.802162	TAGLN3	transgelin 3 [Source:HGNC Symbol%3BAcc:HGNC:29868]	GO:0000122,GO:0005634,GO:0043209,GO:0051015	negative regulation of transcription by RNA polymerase II|nucleus|myelin sheath|actin filament binding
ENSBGRG00000000411	685.856	0.16697	-6.04428	0.496817	-1.00921	1.50077e-09	4.14031e-09	2.39839	2.13755	2.20814	7.59406	6.03568	7.18415	C1orf52	chromosome 1 open reading frame 52 [Source:HGNC Symbol%3BAcc:HGNC:24871]	GO:0005634	nucleus
ENSBGRG00000000412	1159.52	0.173063	11.4762	3.96165	1.9861	1.73815e-30	1.31905e-29	10.7492	11.0982	13.4053	55.5734	54.3972	58.4269	TUSC1	tumor suppressor candidate 1 [Source:HGNC Symbol%3BAcc:HGNC:31010]	GO:0005774,GO:0015991,GO:0016021,GO:0030177,GO:0031625,GO:0033179,GO:0046961	vacuolar membrane|ATP hydrolysis coupled proton transport|integral component of membrane|positive regulation of Wnt signaling pathway|ubiquitin protein ligase binding|proton-transporting V-type ATPase, V0 domain|proton-transporting ATPase activity, rotational mechanism	ko00190,ko04142,ko04145,ko04721,ko04966,ko05110,ko05120,ko05152,ko05165,ko05323	Oxidative phosphorylation|Lysosome|Phagosome|Synaptic vesicle cycle|Collecting duct acid secretion|Vibrio cholerae infection|Epithelial cell signaling in Helicobacter pylori infection|Tuberculosis|Human papillomavirus infection|Rheumatoid arthritis
ENSBGRG00000000413	214.143	0.252739	2.73611	1.61499	0.691522	0.00621697	0.0101664	2.19655	1.45757	1.87829	5.75023	6.78269	8.18285	OSTC	oligosaccharyltransferase complex non-catalytic subunit [Source:HGNC Symbol%3BAcc:HGNC:24448]	GO:0003964,GO:0006310,GO:0009036,GO:0032197,GO:0032199,GO:0046872,GO:0090305	RNA-directed DNA polymerase activity|DNA recombination|type II site-specific deoxyribonuclease activity|transposition, RNA-mediated|reverse transcription involved in RNA-mediated transposition|metal ion binding|nucleic acid phosphodiester bond hydrolysis
ENSBGRG00000000415	574.382	0.220504	-5.19595	0.451961	-1.14573	2.03676e-07	4.85932e-07	4.78382	7.55766	5.33963	14.1549	13.5989	14.1916	NUP37	nucleoporin 37 [Source:HGNC Symbol%3BAcc:HGNC:29929]	GO:0003964,GO:0006310,GO:0009036,GO:0032197,GO:0032199,GO:0046872,GO:0090305	RNA-directed DNA polymerase activity|DNA recombination|type II site-specific deoxyribonuclease activity|transposition, RNA-mediated|reverse transcription involved in RNA-mediated transposition|metal ion binding|nucleic acid phosphodiester bond hydrolysis
ENSBGRG00000000416	43.6605	0.636109	0.826268	1.43953	0.525596	0.408652	0.490254	0.114976	0.22111	0.0529803	1.2222	0.418034	0.508471	LRRC66	leucine rich repeat containing 66 [Source:HGNC Symbol%3BAcc:HGNC:34299]	GO:0016021	integral component of membrane
ENSBGRG00000000417	1445.2	0.173789	-15.1523	0.161173	-2.63332	7.31181e-52	1.22643e-50	15.269	14.2214	17.907	11.9687	14.0069	11.5741	ETNK1	ethanolamine kinase 1 [Source:HGNC Symbol%3BAcc:HGNC:24649]	GO:0004305,GO:0005524,GO:0005654,GO:0005829,GO:0005886,GO:0006646,GO:0016020	ethanolamine kinase activity|ATP binding|nucleoplasm|cytosol|plasma membrane|phosphatidylethanolamine biosynthetic process|membrane	ko05168	Herpes simplex virus 1 infection
ENSBGRG00000000418	10.5418	1.00566	1.98436	3.98778	1.99559	0.0472159	0.0690725	0	0.080393	0	0.202854	0.414943	0.367751	FGF12	fibroblast growth factor 12 [Source:HGNC Symbol%3BAcc:HGNC:3668]	GO:0003964,GO:0006310,GO:0009036,GO:0032197,GO:0032199,GO:0046872,GO:0090305	RNA-directed DNA polymerase activity|DNA recombination|type II site-specific deoxyribonuclease activity|transposition, RNA-mediated|reverse transcription involved in RNA-mediated transposition|metal ion binding|nucleic acid phosphodiester bond hydrolysis
ENSBGRG00000000419	358.409	0.239688	-4.30002	0.489486	-1.03066	1.70785e-05	3.5503e-05	1.28469	1.70851	1.22001	2.84875	3.14732	2.85407	HENMT1	HEN methyltransferase 1 [Source:HGNC Symbol%3BAcc:HGNC:26400]	GO:0005634,GO:0005737	nucleus|cytoplasm
ENSBGRG00000000420	10509.9	0.127613	-13.3185	0.307869	-1.69961	1.80647e-40	2.02766e-39	29.5694	27.9524	28.9975	19.7701	21.2236	19.8762	EIF4G3	eukaryotic translation initiation factor 4 gamma 3 [Source:HGNC Symbol%3BAcc:HGNC:3298]	GO:0000339,GO:0003723,GO:0003729,GO:0003743,GO:0005829,GO:0006446,GO:0008135,GO:0016281	RNA cap binding|RNA binding|mRNA binding|translation initiation factor activity|cytosol|regulation of translational initiation|translation factor activity, RNA binding|eukaryotic translation initiation factor 4F complex
ENSBGRG00000000421	3132.69	0.144264	10.6823	2.9101	1.54107	1.23179e-26	7.9296e-26	3.87637	3.93352	3.86766	13.0181	15.4906	15.3963	DOHH	deoxyhypusine hydroxylase [Source:HGNC Symbol%3BAcc:HGNC:28662]	GO:0000122,GO:0000981,GO:0003677,GO:0005634,GO:0006260,GO:0045944	negative regulation of transcription by RNA polymerase II|DNA-binding transcription factor activity, RNA polymerase II-specific|DNA binding|nucleus|DNA replication|positive regulation of transcription by RNA polymerase II
ENSBGRG00000000422	2287.12	0.188214	-6.77783	0.413029	-1.27569	1.21994e-11	3.80733e-11	8.35347	7.1547	7.53205	7.18107	8.45751	9.97563	RPRD2	regulation of nuclear pre-mRNA domain containing 2 [Source:HGNC Symbol%3BAcc:HGNC:29039]	GO:0005654,GO:0016591,GO:0042795	nucleoplasm|RNA polymerase II, holoenzyme|snRNA transcription by RNA polymerase II
ENSBGRG00000000423	0.511669	3.96061	0.464993	3.58421	1.84165	0.641937	0.703961	0	0	0	0.0935249	0.0420044	0	ALG2	ALG2 alpha-1%2C3/1%2C6-mannosyltransferase [Source:HGNC Symbol%3BAcc:HGNC:23159]	GO:0003964,GO:0006310,GO:0009036,GO:0032197,GO:0032199,GO:0046872,GO:0090305	RNA-directed DNA polymerase activity|DNA recombination|type II site-specific deoxyribonuclease activity|transposition, RNA-mediated|reverse transcription involved in RNA-mediated transposition|metal ion binding|nucleic acid phosphodiester bond hydrolysis	ko05168	Herpes simplex virus 1 infection
ENSBGRG00000000424	8.33013	1.03338	1.78352	3.58769	1.84306	0.0745013	0.105348	0.0219998	0	0.0201338	0.388116	0.119103	0.231723	C8B	complement C8 beta chain [Source:HGNC Symbol%3BAcc:HGNC:1353]			ko04610,ko05020,ko05146,ko05322	Complement and coagulation cascades|Prion diseases|Amoebiasis|Systemic lupus erythematosus
ENSBGRG00000000425	1338.25	0.155139	10.3259	3.03555	1.60196	5.38023e-25	3.22881e-24	10.4548	10.8108	9.77516	46.422	44.7287	42.0298	COPS7A	COP9 signalosome subunit 7A [Source:HGNC Symbol%3BAcc:HGNC:16758]	GO:0000338,GO:0000715,GO:0005654,GO:0005829,GO:0006283,GO:0008180,GO:0016032,GO:0043687	protein deneddylation|nucleotide-excision repair, DNA damage recognition|nucleoplasm|cytosol|transcription-coupled nucleotide-excision repair|COP9 signalosome|viral process|post-translational protein modification
ENSBGRG00000000426	0							0	0	0	0	0	0	C12orf54	chromosome 12 open reading frame 54 [Source:HGNC Symbol%3BAcc:HGNC:28553]			ko04740	Olfactory transduction
ENSBGRG00000000427	401.101	0.240535	7.99652	3.79328	1.92345	1.27986e-15	4.95766e-15	1.13117	1.16811	0.812572	7.74011	7.53821	5.78155	TMEM59L	transmembrane protein 59 like [Source:HGNC Symbol%3BAcc:HGNC:13237]	GO:0000139,GO:0016021	Golgi membrane|integral component of membrane
ENSBGRG00000000428	2027.97	0.158743	-14.4616	0.20367	-2.29569	2.11665e-47	3.02696e-46	5.38299	5.76988	6.22128	6.81102	5.25287	5.34657	ATR	ATR serine/threonine kinase [Source:HGNC Symbol%3BAcc:HGNC:882]			ko03460,ko04110,ko04115,ko04214,ko04218,ko05165,ko05166,ko05170	Fanconi anemia pathway|Cell cycle|p53 signaling pathway|Apoptosis - fly|Cellular senescence|Human papillomavirus infection|Human T-cell leukemia virus 1 infection|Human immunodeficiency virus 1 infection
ENSBGRG00000000429	393.917	0.184434	-1.59981	0.815039	-0.295059	0.10964	0.150506	6.23552	5.93357	5.15379	13.1581	11.3849	12.2132	CAAP1	caspase activity and apoptosis inhibitor 1 [Source:HGNC Symbol%3BAcc:HGNC:25834]	GO:0003964,GO:0006310,GO:0009036,GO:0032197,GO:0032199,GO:0046872,GO:0090305	RNA-directed DNA polymerase activity|DNA recombination|type II site-specific deoxyribonuclease activity|transposition, RNA-mediated|reverse transcription involved in RNA-mediated transposition|metal ion binding|nucleic acid phosphodiester bond hydrolysis
ENSBGRG00000000430	585.435	0.367552	10.3443	13.9488	3.80207	4.44187e-25	2.67149e-24	0.334132	0.331627	0.130332	4.16522	5.70929	6.53996	SLC25A23	solute carrier family 25 member 23 [Source:HGNC Symbol%3BAcc:HGNC:19375]	GO:0002082,GO:0005347,GO:0005509,GO:0005739,GO:0005743,GO:0006851,GO:0016021,GO:0036444,GO:0043457,GO:0051282,GO:0071277,GO:0097274	regulation of oxidative phosphorylation|ATP transmembrane transporter activity|calcium ion binding|mitochondrion|mitochondrial inner membrane|mitochondrial calcium ion transmembrane transport|integral component of membrane|calcium import into the mitochondrion|regulation of cellular respiration|regulation of sequestering of calcium ion|cellular response to calcium ion|urea homeostasis
ENSBGRG00000000431	205.571	0.328439	-9.12566	0.125241	-2.99723	7.13004e-20	3.37632e-19	2.83725	3.01411	3.09517	2.17945	1.74142	1.17534	GDF9	growth differentiation factor 9 [Source:HGNC Symbol%3BAcc:HGNC:4224]	GO:0001555,GO:0005125,GO:0005160,GO:0005615,GO:0005737,GO:0008083,GO:0008284,GO:0010862,GO:0030308,GO:0030509,GO:0042981,GO:0043408,GO:0048468,GO:0060395,GO:2000870	oocyte growth|cytokine activity|transforming growth factor beta receptor binding|extracellular space|cytoplasm|growth factor activity|positive regulation of cell proliferation|positive regulation of pathway-restricted SMAD protein phosphorylation|negative regulation of cell growth|BMP signaling pathway|regulation of apoptotic process|regulation of MAPK cascade|cell development|SMAD protein signal…	ko04060	Cytokine-cytokine receptor interaction
ENSBGRG00000000433	1387.11	0.177392	-6.88705	0.428775	-1.22171	5.69631e-12	1.81055e-11	5.99674	6.34857	6.4429	6.4729	8.98768	9.21689	TBC1D5	TBC1 domain family member 5 [Source:HGNC Symbol%3BAcc:HGNC:19166]	GO:0003964,GO:0006310,GO:0009036,GO:0032197,GO:0032199,GO:0046872,GO:0090305	RNA-directed DNA polymerase activity|DNA recombination|type II site-specific deoxyribonuclease activity|transposition, RNA-mediated|reverse transcription involved in RNA-mediated transposition|metal ion binding|nucleic acid phosphodiester bond hydrolysis
ENSBGRG00000000434	0							0	0	0	0	0	0	C12orf54	chromosome 12 open reading frame 54 [Source:HGNC Symbol%3BAcc:HGNC:28553]			ko04740	Olfactory transduction
ENSBGRG00000000435	591.232	0.179548	-3.29542	0.663566	-0.591687	0.000982734	0.0017538	2.66701	2.36613	2.74869	6.13264	6.76825	6.31901	SLU7	SLU7 homolog%2C splicing factor [Source:HGNC Symbol%3BAcc:HGNC:16939]	GO:0000375,GO:0005681,GO:0006397,GO:0046872	RNA splicing, via transesterification reactions|spliceosomal complex|mRNA processing|metal ion binding	ko03040	Spliceosome
ENSBGRG00000000436	0.608464	3.50097	-0.622755	0.220638	-2.18025	0.533446	0.61218	0	0	0.0243209	0.032021	0	0	LRRC66	leucine rich repeat containing 66 [Source:HGNC Symbol%3BAcc:HGNC:34299]	GO:0003964,GO:0006310,GO:0009036,GO:0032197,GO:0032199,GO:0046872,GO:0090305	RNA-directed DNA polymerase activity|DNA recombination|type II site-specific deoxyribonuclease activity|transposition, RNA-mediated|reverse transcription involved in RNA-mediated transposition|metal ion binding|nucleic acid phosphodiester bond hydrolysis
ENSBGRG00000000437	703.01	0.198829	7.12938	2.67128	1.41753	1.00821e-12	3.34903e-12	1.49093	1.28831	1.07156	8.81414	10.3696	9.40772	OSBPL6	oxysterol binding protein like 6 [Source:HGNC Symbol%3BAcc:HGNC:16388]	GO:0005634,GO:0005737	nucleus|cytoplasm	ko05168	Herpes simplex virus 1 infection
ENSBGRG00000000438	6.48955	1.53065	2.92797	22.3424	4.48171	0.00341179	0.00574764	0.0318218	0	0	0.16869	0.0747115	0.112806	CAPN10	calpain 10 [Source:HGNC Symbol%3BAcc:HGNC:1477]	GO:0004930,GO:0004950,GO:0005886,GO:0005887,GO:0007010,GO:0007186,GO:0007204,GO:0016494,GO:0035025,GO:0038023,GO:0048246,GO:0051482,GO:0070098,GO:1901386,GO:1904456	G protein-coupled receptor activity|chemokine receptor activity|plasma membrane|integral component of plasma membrane|cytoskeleton organization|G protein-coupled receptor signaling pathway|positive regulation of cytosolic calcium ion concentration|C-X-C chemokine receptor activity|positive regulation of Rho protein signal transduction|signaling receptor activity|macrophage chemotaxis|positive reg…	ko04080	Neuroactive ligand-receptor interaction
ENSBGRG00000000439	698.572	0.207742	-1.51439	0.804072	-0.314603	0.129926	0.175741	2.68257	2.52991	2.32792	5.32557	5.69674	4.68747	HENMT1	HEN methyltransferase 1 [Source:HGNC Symbol%3BAcc:HGNC:26400]	GO:0005681,GO:0006397,GO:0008380	spliceosomal complex|mRNA processing|RNA splicing	ko03040	Spliceosome
ENSBGRG00000000440	655.965	0.229102	1.93403	1.35951	0.443089	0.05311	0.0770122	9.99232	8.53941	8.3747	23.753	20.0657	15.8948	PYM1	PYM homolog 1%2C exon junction complex associated factor [Source:HGNC Symbol%3BAcc:HGNC:30258]	GO:0005634,GO:0005737	nucleus|cytoplasm
ENSBGRG00000000441	8.54347	1.26656	-0.653557	0.5634	-0.827768	0.513397	0.593263	0	0	0.121627	0.101021	0.098691	1.12371	NUP37	nucleoporin 37 [Source:HGNC Symbol%3BAcc:HGNC:29929]	GO:0004660,GO:0004661,GO:0004662,GO:0005737,GO:0005953,GO:0005965,GO:0018343,GO:0018344	protein farnesyltransferase activity|protein geranylgeranyltransferase activity|CAAX-protein geranylgeranyltransferase activity|cytoplasm|CAAX-protein geranylgeranyltransferase complex|protein farnesyltransferase complex|protein farnesylation|protein geranylgeranylation
ENSBGRG00000000442	0							0	0	0	0	0	0	C12orf54	chromosome 12 open reading frame 54 [Source:HGNC Symbol%3BAcc:HGNC:28553]			ko04740	Olfactory transduction
ENSBGRG00000000443	0.243958	4.08047	-0.557787	0.206464	-2.27604	0.57699	0.642112	0	0	0.0459064	0	0	0	SPATA6	spermatogenesis associated 6 [Source:HGNC Symbol%3BAcc:HGNC:18309]			ko05168	Herpes simplex virus 1 infection
ENSBGRG00000000444	2485.65	0.130389	7.45557	1.96173	0.972126	8.94808e-14	3.14838e-13	23.7169	26.2229	23.7834	102.498	101.768	104.941	PPP2R2A	protein phosphatase 2 regulatory subunit Balpha [Source:HGNC Symbol%3BAcc:HGNC:9304]	GO:0005521,GO:0005635,GO:0005739,GO:0005741,GO:0005783,GO:0016021,GO:0016239,GO:0016607,GO:0035694,GO:0042803,GO:0043065,GO:0043066,GO:0046982,GO:0051607,GO:0071456,GO:0097345,GO:1903146,GO:1903214	lamin binding|nuclear envelope|mitochondrion|mitochondrial outer membrane|endoplasmic reticulum|integral component of membrane|positive regulation of macroautophagy|nuclear speck|mitochondrial protein catabolic process|protein homodimerization activity|positive regulation of apoptotic process|negative regulation of apoptotic process|protein heterodimerization activity|defense response to virus|ce…
ENSBGRG00000000445	6.98953	1.44088	-3.46359	0.0314543	-4.9906	0.000533023	0.000976982	0.0924242	0.265581	0.128481	0	0	0.1093	ASF1B	anti-silencing function 1B histone chaperone [Source:HGNC Symbol%3BAcc:HGNC:20996]	GO:0003964,GO:0006310,GO:0009036,GO:0032197,GO:0032199,GO:0046872,GO:0090305	RNA-directed DNA polymerase activity|DNA recombination|type II site-specific deoxyribonuclease activity|transposition, RNA-mediated|reverse transcription involved in RNA-mediated transposition|metal ion binding|nucleic acid phosphodiester bond hydrolysis
ENSBGRG00000000446	275.108	0.345454	-7.46353	0.167437	-2.57831	8.4232e-14	2.96911e-13	2.13389	1.183	2.09777	0.970677	0.960605	0.456089	PDE1B	phosphodiesterase 1B [Source:HGNC Symbol%3BAcc:HGNC:8775]	GO:0001975,GO:0004115,GO:0004117,GO:0005516,GO:0005829,GO:0006915,GO:0007186,GO:0007626,GO:0008542,GO:0030224,GO:0036006,GO:0042053,GO:0042428,GO:0043025,GO:0046872,GO:0047555,GO:0097011	response to amphetamine|3',5'-cyclic-AMP phosphodiesterase activity|calmodulin-dependent cyclic-nucleotide phosphodiesterase activity|calmodulin binding|cytosol|apoptotic process|G protein-coupled receptor signaling pathway|locomotory behavior|visual learning|monocyte differentiation|cellular response to macrophage colony-stimulating factor stimulus|regulation of dopamine metabolic process|seroto…	ko00230,ko04020,ko04740,ko04742,ko04924,ko05032	Purine metabolism|Calcium signaling pathway|Olfactory transduction|Taste transduction|Renin secretion|Morphine addiction
ENSBGRG00000000447	0							0	0	0	0	0	0	ALG2	ALG2 alpha-1%2C3/1%2C6-mannosyltransferase [Source:HGNC Symbol%3BAcc:HGNC:23159]	GO:0005737,GO:0009055,GO:0015035,GO:0045454	cytoplasm|electron transfer activity|protein disulfide oxidoreductase activity|cell redox homeostasis
ENSBGRG00000000448	0.0981065	4.08047	-0.0863827	0.783235	-0.352482	0.931162	0.943626	0	0	0	0	0.0599399	0	C12orf54	chromosome 12 open reading frame 54 [Source:HGNC Symbol%3BAcc:HGNC:28553]			ko04740	Olfactory transduction
ENSBGRG00000000449	55.3956	0.480788	2.24866	2.11569	1.08113	0.0245343	0.0372826	0.709241	0.50972	0.480504	1.66885	2.7585	3.1581	PIANP	PILR alpha associated neural protein [Source:HGNC Symbol%3BAcc:HGNC:25338]	GO:0005912,GO:0016021,GO:0016323	adherens junction|integral component of membrane|basolateral plasma membrane
ENSBGRG00000000450	2.83253	2.02757	-2.77378	0.0202766	-5.62404	0.00554084	0.00911792	0.0196663	0	0.0889857	0	0	0	TMPRSS7	transmembrane serine protease 7 [Source:HGNC Symbol%3BAcc:HGNC:30846]	GO:0004252,GO:0005886,GO:0006508,GO:0008236,GO:0016021	serine-type endopeptidase activity|plasma membrane|proteolysis|serine-type peptidase activity|integral component of membrane	ko05168	Herpes simplex virus 1 infection
ENSBGRG00000000452	0							0	0	0	0	0	0	C12orf54	chromosome 12 open reading frame 54 [Source:HGNC Symbol%3BAcc:HGNC:28553]			ko04740	Olfactory transduction
ENSBGRG00000000453	1380.87	0.166017	-9.13544	0.349498	-1.51664	6.51388e-20	3.08833e-19	7.31421	8.06435	7.39919	3.65176	4.24152	3.22816	ADGRL1	adhesion G protein-coupled receptor L1 [Source:HGNC Symbol%3BAcc:HGNC:20973]	GO:0004930,GO:0005622,GO:0005886,GO:0005887,GO:0007157,GO:0007166,GO:0007189,GO:0014069,GO:0016524,GO:0030054,GO:0030246,GO:0030424,GO:0030426,GO:0035584,GO:0042734,GO:0043005,GO:0045202,GO:0050839,GO:0090129	G protein-coupled receptor activity|intracellular|plasma membrane|integral component of plasma membrane|heterophilic cell-cell adhesion via plasma membrane cell adhesion molecules|cell surface receptor signaling pathway|adenylate cyclase-activating G protein-coupled receptor signaling pathway|postsynaptic density|latrotoxin receptor activity|cell junction|carbohydrate binding|axon|growth cone|cal…
ENSBGRG00000000454	0							0	0	0	0	0	0	ETNK1	ethanolamine kinase 1 [Source:HGNC Symbol%3BAcc:HGNC:24649]	GO:0002181,GO:0003735,GO:0022625	cytoplasmic translation|structural constituent of ribosome|cytosolic large ribosomal subunit
ENSBGRG00000000455	879.596	0.180455	-3.35971	0.656889	-0.606278	0.000780235	0.00140528	5.17395	5.33888	5.18951	12.0932	14.5738	13.8	PLAA	phospholipase A2 activating protein [Source:HGNC Symbol%3BAcc:HGNC:9043]	GO:0005634,GO:0005737,GO:0006693,GO:0006954,GO:0010992,GO:0016005,GO:0016236,GO:0030054,GO:0032430,GO:0043130,GO:0043161,GO:0043162,GO:0045202,GO:0070062,GO:0071222,GO:1900045,GO:1903423,GO:1903861,GO:2001224	nucleus|cytoplasm|prostaglandin metabolic process|inflammatory response|ubiquitin recycling|phospholipase A2 activator activity|macroautophagy|cell junction|positive regulation of phospholipase A2 activity|ubiquitin binding|proteasome-mediated ubiquitin-dependent protein catabolic process|ubiquitin-dependent protein catabolic process via the multivesicular body sorting pathway|synapse|extracellul…
ENSBGRG00000000456	132.174	0.350828	-5.89894	0.238239	-2.06952	3.65836e-09	9.84777e-09	0.725319	0.451441	1.0096	0.517909	0.483481	0.701269	SYDE2	synapse defective Rho GTPase homolog 2 [Source:HGNC Symbol%3BAcc:HGNC:25841]	GO:0005096,GO:0005829,GO:0007165,GO:0051056,GO:0090630	GTPase activator activity|cytosol|signal transduction|regulation of small GTPase mediated signal transduction|activation of GTPase activity
ENSBGRG00000000457	818.013	0.168921	-8.09368	0.387645	-1.36719	5.78863e-16	2.28772e-15	6.42523	5.53964	6.78375	10.2173	11.3105	11.7967	STXBP3	syntaxin binding protein 3 [Source:HGNC Symbol%3BAcc:HGNC:11446]	GO:0005634,GO:0005737	nucleus|cytoplasm
ENSBGRG00000000458	0							0	0	0	0	0	0	CAPN10	calpain 10 [Source:HGNC Symbol%3BAcc:HGNC:1477]	GO:0005737,GO:0005886,GO:0015250,GO:0016021	cytoplasm|plasma membrane|water channel activity|integral component of membrane
ENSBGRG00000000459	1478.5	0.14163	-21.3054	0.123494	-3.01748	1.01158e-100	8.13731e-99	10.0844	10.0827	10.5684	2.96906	3.19443	2.91957	LRRC66	leucine rich repeat containing 66 [Source:HGNC Symbol%3BAcc:HGNC:34299]	GO:0000151,GO:0005634,GO:0031624,GO:0032182,GO:0045116,GO:0051443,GO:0097602	ubiquitin ligase complex|nucleus|ubiquitin conjugating enzyme binding|ubiquitin-like protein binding|protein neddylation|positive regulation of ubiquitin-protein transferase activity|cullin family protein binding
ENSBGRG00000000460	405.013	0.245739	11.0124	6.52585	2.70617	3.33137e-28	2.29044e-27	0.632201	0.864859	0.529972	4.95293	5.97947	6.11678	IL17RA	interleukin 17 receptor A [Source:HGNC Symbol%3BAcc:HGNC:5985]	GO:0005102,GO:0005886,GO:0016021,GO:0030368,GO:0032747,GO:0050729,GO:0050832,GO:0071345,GO:0071621,GO:0072537,GO:1900017,GO:2000664,GO:2000667	signaling receptor binding|plasma membrane|integral component of membrane|interleukin-17 receptor activity|positive regulation of interleukin-23 production|positive regulation of inflammatory response|defense response to fungus|cellular response to cytokine stimulus|granulocyte chemotaxis|fibroblast activation|positive regulation of cytokine production involved in inflammatory response|positive r…	ko04060,ko04657	Cytokine-cytokine receptor interaction|IL-17 signaling pathway
ENSBGRG00000000461	21.2127	0.654297	3.28704	4.44044	2.1507	0.00101247	0.00180503	0.0686439	0.0165875	0.0627224	0.444471	0.307605	0.370522	NR4A3	nuclear receptor subfamily 4 group A member 3 [Source:HGNC Symbol%3BAcc:HGNC:7982]	GO:0000122,GO:0000977,GO:0000978,GO:0001077,GO:0001223,GO:0001707,GO:0003677,GO:0003707,GO:0004879,GO:0005634,GO:0005667,GO:0007369,GO:0007411,GO:0008270,GO:0009444,GO:0010613,GO:0010828,GO:0019901,GO:0021766,GO:0030534,GO:0031100,GO:0032765,GO:0035035,GO:0035259,GO:0035497,GO:0035726,GO:0038097,GO:0042542,GO:0042629,GO:0042803,GO:0043303,GO:0043434,GO:0043524,GO:0043565,GO:0044320,GO:0045333,GO:…	negative regulation of transcription by RNA polymerase II|RNA polymerase II regulatory region sequence-specific DNA binding|RNA polymerase II proximal promoter sequence-specific DNA binding|proximal promoter DNA-binding transcription activator activity, RNA polymerase II-specific|transcription coactivator binding|mesoderm formation|DNA binding|steroid hormone receptor activity|nuclear receptor ac…	ko05202	Transcriptional misregulation in cancer
ENSBGRG00000000462	0							0	0	0	0	0	0	C12orf54	chromosome 12 open reading frame 54 [Source:HGNC Symbol%3BAcc:HGNC:28553]			ko04740	Olfactory transduction
ENSBGRG00000000463	631.597	0.172942	-3.87109	0.628735	-0.669477	0.000108348	0.000211119	2.05789	2.24923	2.08147	5.80282	4.02682	4.02486	WASHC3	WASH complex subunit 3 [Source:HGNC Symbol%3BAcc:HGNC:24256]	GO:0003964,GO:0006310,GO:0009036,GO:0032197,GO:0032199,GO:0046872,GO:0090305	RNA-directed DNA polymerase activity|DNA recombination|type II site-specific deoxyribonuclease activity|transposition, RNA-mediated|reverse transcription involved in RNA-mediated transposition|metal ion binding|nucleic acid phosphodiester bond hydrolysis
ENSBGRG00000000464	2521.73	0.144947	-5.27931	0.588364	-0.765219	1.29673e-07	3.13573e-07	13.184	13.1307	14.4755	19.0134	20.1435	19.0565	DGKA	diacylglycerol kinase alpha [Source:HGNC Symbol%3BAcc:HGNC:2849]	GO:0003951,GO:0004143,GO:0005509,GO:0005524,GO:0005543,GO:0005829,GO:0005886,GO:0006654,GO:0007205,GO:0035556,GO:0046339,GO:0046834	NAD+ kinase activity|diacylglycerol kinase activity|calcium ion binding|ATP binding|phospholipid binding|cytosol|plasma membrane|phosphatidic acid biosynthetic process|protein kinase C-activating G protein-coupled receptor signaling pathway|intracellular signal transduction|diacylglycerol metabolic process|lipid phosphorylation	ko00561,ko00564,ko04070,ko04072,ko04361,ko05231	Glycerolipid metabolism|Glycerophospholipid metabolism|Phosphatidylinositol signaling system|Phospholipase D signaling pathway|Axon regeneration|Choline metabolism in cancer
ENSBGRG00000000465	9.46124	0.851832	1.4504	2.35463	1.2355	0.146946	0.196574	0.0397604	0.113231	0.0713793	0.298394	0.429766	0.331178	SLAMF7	SLAM family member 7 [Source:HGNC Symbol%3BAcc:HGNC:21394]	GO:0016021	integral component of membrane
ENSBGRG00000000466	1243.33	0.199481	9.77515	3.86364	1.94996	1.43941e-22	7.76455e-22	3.37797	2.77791	3.41015	16.8868	14.67	17.3829	KLHL26	kelch like family member 26 [Source:HGNC Symbol%3BAcc:HGNC:25623]
ENSBGRG00000000467	1202.43	0.149541	8.99297	2.53998	1.34482	2.40634e-19	1.11514e-18	5.00051	4.80878	4.73333	16.9914	15.0594	17.3885	ZNF384	zinc finger protein 384 [Source:HGNC Symbol%3BAcc:HGNC:11955]			ko04361	Axon regeneration
ENSBGRG00000000468	1059.66	0.202024	6.48202	2.4786	1.30952	9.05029e-11	2.67531e-10	1.18011	2.03897	1.60425	29.7262	21.5505	22.2827	GDF9	growth differentiation factor 9 [Source:HGNC Symbol%3BAcc:HGNC:4224]	GO:0005750,GO:0006122,GO:0008121,GO:0021539,GO:0021548,GO:0021680,GO:0021766,GO:0021794,GO:0021854,GO:0021860,GO:0030901	mitochondrial respiratory chain complex III|mitochondrial electron transport, ubiquinol to cytochrome c|ubiquinol-cytochrome-c reductase activity|subthalamus development|pons development|cerebellar Purkinje cell layer development|hippocampus development|thalamus development|hypothalamus development|pyramidal neuron development|midbrain development
ENSBGRG00000000469	172.411	0.285697	-3.91905	0.460203	-1.11966	8.88986e-05	0.000174312	0.432556	0.681382	0.557515	0.730668	0.922789	1.0855	NFIB	nuclear factor I B [Source:HGNC Symbol%3BAcc:HGNC:7785]	GO:0000122,GO:0000978,GO:0000981,GO:0001077,GO:0001650,GO:0002062,GO:0003677,GO:0003690,GO:0003714,GO:0005634,GO:0006260,GO:0008285,GO:0009617,GO:0010001,GO:0021740,GO:0021960,GO:0030324,GO:0030900,GO:0030902,GO:0043392,GO:0044300,GO:0045893,GO:0045944,GO:0060486,GO:0060509,GO:0060510,GO:0060662,GO:0060689,GO:0061141,GO:0071679,GO:1902894,GO:2000791,GO:2000795	negative regulation of transcription by RNA polymerase II|RNA polymerase II proximal promoter sequence-specific DNA binding|DNA-binding transcription factor activity, RNA polymerase II-specific|proximal promoter DNA-binding transcription activator activity, RNA polymerase II-specific|fibrillar center|chondrocyte differentiation|DNA binding|double-stranded DNA binding|transcription corepressor act…
ENSBGRG00000000470	3179.94	0.178301	-11.4374	0.243282	-2.0393	2.71997e-30	2.04326e-29	14.2509	13.258	14.115	14.0958	10.7154	10.1816	SMC1B	structural maintenance of chromosomes 1B [Source:HGNC Symbol%3BAcc:HGNC:11112]	GO:0003964,GO:0006310,GO:0009036,GO:0032197,GO:0032199,GO:0046872,GO:0090305	RNA-directed DNA polymerase activity|DNA recombination|type II site-specific deoxyribonuclease activity|transposition, RNA-mediated|reverse transcription involved in RNA-mediated transposition|metal ion binding|nucleic acid phosphodiester bond hydrolysis
ENSBGRG00000000471	3.85472	1.78183	2.6677	26.9719	4.75338	0.00763734	0.0123572	0	0	0	0.0696332	0.0584671	0	SLC5A9	solute carrier family 5 member 9 [Source:HGNC Symbol%3BAcc:HGNC:22146]	GO:0005362,GO:0005886,GO:0008645,GO:0016021,GO:0070062	low-affinity glucose:sodium symporter activity|plasma membrane|hexose transmembrane transport|integral component of membrane|extracellular exosome	ko05168	Herpes simplex virus 1 infection
ENSBGRG00000000474	742.3	0.420575	-20.5325	0.00251456	-8.63548	1.10259e-93	7.04853e-92	79.2624	43.483	45.6004	0.246581	1.01145	0.291629	C2orf88	chromosome 2 open reading frame 88 [Source:HGNC Symbol%3BAcc:HGNC:28191]	GO:0005886,GO:0034237	plasma membrane|protein kinase A regulatory subunit binding
ENSBGRG00000000475	60.5147	0.356732	-3.35225	0.436528	-1.19585	0.000801568	0.00144203	0.293006	0.509353	0.446667	0.542641	0.604803	0.465342	LY9	lymphocyte antigen 9 [Source:HGNC Symbol%3BAcc:HGNC:6730]	GO:0003964,GO:0006310,GO:0009036,GO:0032197,GO:0032199,GO:0046872,GO:0090305	RNA-directed DNA polymerase activity|DNA recombination|type II site-specific deoxyribonuclease activity|transposition, RNA-mediated|reverse transcription involved in RNA-mediated transposition|metal ion binding|nucleic acid phosphodiester bond hydrolysis
ENSBGRG00000000477	3.0254	1.94981	-1.61305	0.113037	-3.14514	0.106734	0.14684	0	0	0.200416	0	0	0.045105	NCKAP5	NCK associated protein 5 [Source:HGNC Symbol%3BAcc:HGNC:29847]	GO:0003964,GO:0006310,GO:0009036,GO:0032197,GO:0032199,GO:0046872,GO:0090305	RNA-directed DNA polymerase activity|DNA recombination|type II site-specific deoxyribonuclease activity|transposition, RNA-mediated|reverse transcription involved in RNA-mediated transposition|metal ion binding|nucleic acid phosphodiester bond hydrolysis
ENSBGRG00000000478	5.43896	1.67335	-2.10488	0.0870389	-3.5222	0.0353022	0.0525477	0.0320537	0.092743	0.229889	0	0	0.0382096	IHH	Indian hedgehog signaling molecule [Source:HGNC Symbol%3BAcc:HGNC:5956]	GO:0001501,GO:0001569,GO:0001649,GO:0001701,GO:0001708,GO:0001947,GO:0002053,GO:0003382,GO:0003406,GO:0003413,GO:0005113,GO:0005509,GO:0005615,GO:0005886,GO:0006029,GO:0007224,GO:0007267,GO:0008233,GO:0009612,GO:0009880,GO:0016539,GO:0030704,GO:0031012,GO:0031016,GO:0032355,GO:0032967,GO:0033085,GO:0033088,GO:0033089,GO:0035264,GO:0035988,GO:0040008,GO:0042733,GO:0043066,GO:0045453,GO:0045880,GO:…	skeletal system development|branching involved in blood vessel morphogenesis|osteoblast differentiation|in utero embryonic development|cell fate specification|heart looping|positive regulation of mesenchymal cell proliferation|epithelial cell morphogenesis|retinal pigment epithelium development|chondrocyte differentiation involved in endochondral bone morphogenesis|patched binding|calcium ion bin…	ko04340,ko05205	Hedgehog signaling pathway|Proteoglycans in cancer
ENSBGRG00000000479	2.35931	2.15307	0.152624	1.2558	0.32861	0.878695	0.914257	0	0.0636327	0	0.0460093	0	0.288558	C12orf54	chromosome 12 open reading frame 54 [Source:HGNC Symbol%3BAcc:HGNC:28553]	GO:0003964,GO:0006310,GO:0009036,GO:0032197,GO:0032199,GO:0046872,GO:0090305	RNA-directed DNA polymerase activity|DNA recombination|type II site-specific deoxyribonuclease activity|transposition, RNA-mediated|reverse transcription involved in RNA-mediated transposition|metal ion binding|nucleic acid phosphodiester bond hydrolysis
ENSBGRG00000000480	146.742	0.335083	-13.9715	0.0389672	-4.6816	2.3281e-44	2.99642e-43	2.0964	3.96579	2.9644	0.253704	0.258434	0.163983	SLC25A41	solute carrier family 25 member 41 [Source:HGNC Symbol%3BAcc:HGNC:28533]	GO:0005347,GO:0005743,GO:0016021	ATP transmembrane transporter activity|mitochondrial inner membrane|integral component of membrane
ENSBGRG00000000481	153.359	0.333577	-5.23253	0.298241	-1.74545	1.6721e-07	4.01761e-07	0.695618	0.815711	1.5349	1.52828	1.37391	1.0973	INPP1	inositol polyphosphate-1-phosphatase [Source:HGNC Symbol%3BAcc:HGNC:6071]	GO:0004441,GO:0046854,GO:0046855,GO:0046872	inositol-1,4-bisphosphate 1-phosphatase activity|phosphatidylinositol phosphorylation|inositol phosphate dephosphorylation|metal ion binding	ko00562,ko04070	Inositol phosphate metabolism|Phosphatidylinositol signaling system
ENSBGRG00000000482	0.272627	4.08047	-0.557787	0.206464	-2.27604	0.57699	0.642112	0	0	0	0	0	0	PPP2R2A	protein phosphatase 2 regulatory subunit Balpha [Source:HGNC Symbol%3BAcc:HGNC:9304]	GO:0003676,GO:0003964,GO:0004190,GO:0004519,GO:0046872	nucleic acid binding|RNA-directed DNA polymerase activity|aspartic-type endopeptidase activity|endonuclease activity|metal ion binding
ENSBGRG00000000483	0.103391	4.08047	-0.0863827	0.783235	-0.352482	0.931162	0.943626	0	0	0	0.0451927	0	0	NCKAP5	NCK associated protein 5 [Source:HGNC Symbol%3BAcc:HGNC:29847]	GO:0003964,GO:0006310,GO:0009036,GO:0032197,GO:0032199,GO:0046872,GO:0090305	RNA-directed DNA polymerase activity|DNA recombination|type II site-specific deoxyribonuclease activity|transposition, RNA-mediated|reverse transcription involved in RNA-mediated transposition|metal ion binding|nucleic acid phosphodiester bond hydrolysis	ko05168	Herpes simplex virus 1 infection
ENSBGRG00000000485	71.524	0.346074	-4.01298	0.381885	-1.38879	5.99571e-05	0.000119629	0.99613	0.941948	0.790856	0.961881	1.3799	1.28915	CAVIN4	caveolae associated protein 4 [Source:HGNC Symbol%3BAcc:HGNC:33742]	GO:0005737,GO:0005829,GO:0005886,GO:0005901,GO:0007517,GO:0030018,GO:0030154,GO:0035023,GO:0042383,GO:0045944	cytoplasm|cytosol|plasma membrane|caveola|muscle organ development|Z disc|cell differentiation|regulation of Rho protein signal transduction|sarcolemma|positive regulation of transcription by RNA polymerase II
ENSBGRG00000000487	134.997	0.284642	-1.15349	0.796457	-0.328332	0.248708	0.315912	1.13878	0.817804	0.713903	5.54404	3.77008	3.62901	RFTN2	raftlin family member 2 [Source:HGNC Symbol%3BAcc:HGNC:26402]	GO:0003964,GO:0006310,GO:0009036,GO:0032197,GO:0032199,GO:0046872,GO:0090305	RNA-directed DNA polymerase activity|DNA recombination|type II site-specific deoxyribonuclease activity|transposition, RNA-mediated|reverse transcription involved in RNA-mediated transposition|metal ion binding|nucleic acid phosphodiester bond hydrolysis
ENSBGRG00000000489	8.23315	1.61835	-4.42352	0.00699812	-7.15882	9.71062e-06	2.05608e-05	0.188302	0.135423	0.0219055	0	0	0	NCKAP5	NCK associated protein 5 [Source:HGNC Symbol%3BAcc:HGNC:29847]	GO:0003964,GO:0004519,GO:0006310,GO:0046872	RNA-directed DNA polymerase activity|endonuclease activity|DNA recombination|metal ion binding
ENSBGRG00000000490	31.1907	0.706048	5.40808	14.1073	3.81837	6.37025e-08	1.5753e-07	0.104163	0.0502484	0.0953386	1.60437	1.96872	2.4272	PNMA2	PNMA family member 2 [Source:HGNC Symbol%3BAcc:HGNC:9159]	GO:0005730	nucleolus
ENSBGRG00000000492	1797.78	0.311108	-4.65904	0.366157	-1.44946	3.17687e-06	6.95619e-06	21.4426	21.0814	19.8964	44.4879	22.1181	16.4184	SLU7	SLU7 homolog%2C splicing factor [Source:HGNC Symbol%3BAcc:HGNC:16939]	GO:0005634,GO:0005737,GO:0006281,GO:0017124,GO:0045143,GO:0051276,GO:0051301,GO:2000816	nucleus|cytoplasm|DNA repair|SH3 domain binding|homologous chromosome segregation|chromosome organization|cell division|negative regulation of mitotic sister chromatid separation	ko04110,ko04114,ko05166	Cell cycle|Oocyte meiosis|Human T-cell leukemia virus 1 infection
ENSBGRG00000000493	0.272627	4.08047	-0.557787	0.206464	-2.27604	0.57699	0.642112	0.0119795	0	0	0	0	0	ETNPPL	ethanolamine-phosphate phospho-lyase [Source:HGNC Symbol%3BAcc:HGNC:14404]	GO:0005739,GO:0008483,GO:0030170,GO:0050459	mitochondrion|transaminase activity|pyridoxal phosphate binding|ethanolamine-phosphate phospho-lyase activity	ko00564	Glycerophospholipid metabolism
ENSBGRG00000000494	2116.32	0.68748	-7.1817	0.0326386	-4.93728	6.88487e-13	2.30923e-12	9.31886	7.85219	6.71799	1.77058	1.18633	0.317713	WDR63	WD repeat domain 63 [Source:HGNC Symbol%3BAcc:HGNC:30711]	GO:0003723,GO:0003729,GO:0005634,GO:0005681,GO:0005737,GO:0006397,GO:0008380,GO:0035198,GO:0051028,GO:1903936,GO:1990904	RNA binding|mRNA binding|nucleus|spliceosomal complex|cytoplasm|mRNA processing|RNA splicing|miRNA binding|mRNA transport|cellular response to sodium arsenite|ribonucleoprotein complex
ENSBGRG00000000495	0.0981065	4.08047	-0.0863827	0.783235	-0.352482	0.931162	0.943626	0	0	0	0	0	0	RPRD2	regulation of nuclear pre-mRNA domain containing 2 [Source:HGNC Symbol%3BAcc:HGNC:29039]	GO:0005634,GO:0005737	nucleus|cytoplasm
ENSBGRG00000000496	0.342064	4.08047	-0.322084	0.402133	-1.31425	0.747389	0.798084	0	0	0.0260584	0	0	0	NCKAP5	NCK associated protein 5 [Source:HGNC Symbol%3BAcc:HGNC:29847]	GO:0003964,GO:0006310,GO:0009036,GO:0032197,GO:0032199,GO:0046872,GO:0090305	RNA-directed DNA polymerase activity|DNA recombination|type II site-specific deoxyribonuclease activity|transposition, RNA-mediated|reverse transcription involved in RNA-mediated transposition|metal ion binding|nucleic acid phosphodiester bond hydrolysis
ENSBGRG00000000499	310.531	0.191838	-2.01303	0.765155	-0.386176	0.0441116	0.0648062	1.43234	1.66191	1.75639	3.41788	3.39936	3.41152	CCDC50	coiled-coil domain containing 50 [Source:HGNC Symbol%3BAcc:HGNC:18111]	GO:0003964,GO:0006310,GO:0009036,GO:0032197,GO:0032199,GO:0046872,GO:0090305	RNA-directed DNA polymerase activity|DNA recombination|type II site-specific deoxyribonuclease activity|transposition, RNA-mediated|reverse transcription involved in RNA-mediated transposition|metal ion binding|nucleic acid phosphodiester bond hydrolysis
ENSBGRG00000000500	4.1864	1.56587	-1.83303	0.136761	-2.87027	0.0667988	0.0952732	0.0723862	0	0.065867	0	0.0504618	0	PLPPR1	phospholipid phosphatase related 1 [Source:HGNC Symbol%3BAcc:HGNC:25993]	GO:0005634,GO:0005737	nucleus|cytoplasm
ENSBGRG00000000501	94.0989	0.45766	5.69757	6.09467	2.60755	1.21527e-08	3.15392e-08	0.341787	0.83451	0.154931	3.54737	4.22079	3.31047	GRASP	general receptor for phosphoinositides 1 associated scaffold protein [Source:HGNC Symbol%3BAcc:HGNC:18707]	GO:0005886,GO:0007165,GO:0008104,GO:0014069,GO:0030054,GO:0030165,GO:0030306,GO:0042802,GO:0045211,GO:0048471,GO:0098685,GO:0098978,GO:0099152	plasma membrane|signal transduction|protein localization|postsynaptic density|cell junction|PDZ domain binding|ADP-ribosylation factor binding|identical protein binding|postsynaptic membrane|perinuclear region of cytoplasm|Schaffer collateral - CA1 synapse|glutamatergic synapse|regulation of neurotransmitter receptor transport, endosome to postsynaptic membrane
ENSBGRG00000000502	57.1179	0.465876	-3.17497	0.358702	-1.47914	0.00149853	0.00262481	0.210031	0.434547	0.0383	0.592882	0.966209	0.545528	CD244	CD244 molecule [Source:HGNC Symbol%3BAcc:HGNC:18171]	GO:0003964,GO:0006310,GO:0009036,GO:0032197,GO:0032199,GO:0046872,GO:0090305	RNA-directed DNA polymerase activity|DNA recombination|type II site-specific deoxyribonuclease activity|transposition, RNA-mediated|reverse transcription involved in RNA-mediated transposition|metal ion binding|nucleic acid phosphodiester bond hydrolysis
ENSBGRG00000000503	435.53	0.227652	-2.76633	0.646284	-0.62976	0.00566919	0.00931961	4.29862	5.90022	6.08508	9.56608	8.7413	6.79967	GCLM	glutamate-cysteine ligase modifier subunit [Source:HGNC Symbol%3BAcc:HGNC:4312]	GO:0004357,GO:0006534,GO:0006536,GO:0006750,GO:0006979,GO:0008637,GO:0017109,GO:0030234,GO:0035226,GO:0035229,GO:0042493,GO:0046982,GO:0050880,GO:0051900,GO:1990830,GO:2001237	glutamate-cysteine ligase activity|cysteine metabolic process|glutamate metabolic process|glutathione biosynthetic process|response to oxidative stress|apoptotic mitochondrial changes|glutamate-cysteine ligase complex|enzyme regulator activity|glutamate-cysteine ligase catalytic subunit binding|positive regulation of glutamate-cysteine ligase activity|response to drug|protein heterodimerization a…
ENSBGRG00000000504	3151.79	0.181678	-8.27919	0.352538	-1.50415	1.24018e-16	5.04697e-16	12.0895	11.3605	11.8813	10.2024	12.9578	14.2047	AFF4	AF4/FMR2 family member 4 [Source:HGNC Symbol%3BAcc:HGNC:17869]
ENSBGRG00000000505	155.524	0.430021	-9.86931	0.0527746	-4.24401	5.65498e-23	3.10245e-22	1.11899	0.775706	1.38256	0.137791	0.299396	0.209461	MFSD6	major facilitator superfamily domain containing 6 [Source:HGNC Symbol%3BAcc:HGNC:24711]	GO:0016021	integral component of membrane
ENSBGRG00000000506	49.6048	0.4062	-2.9012	0.44182	-1.17847	0.00371731	0.00623947	0.561953	0.856147	0.509597	1.0146	1.21327	1.43442	TMPRSS7	transmembrane serine protease 7 [Source:HGNC Symbol%3BAcc:HGNC:30846]	GO:0005634,GO:0005737	nucleus|cytoplasm	ko05168	Herpes simplex virus 1 infection
ENSBGRG00000000507	171.761	0.229677	-3.07827	0.612589	-0.707008	0.00208206	0.00359023	1.32287	1.29724	1.52966	3.29118	3.13029	2.98394	STX17	syntaxin 17 [Source:HGNC Symbol%3BAcc:HGNC:11432]	GO:0003964,GO:0004519,GO:0006310,GO:0046872	RNA-directed DNA polymerase activity|endonuclease activity|DNA recombination|metal ion binding
ENSBGRG00000000508	525.137	0.202618	-1.14282	0.851716	-0.231555	0.253115	0.320961	0.791664	1.33172	0.928124	1.43339	1.34849	1.38303	KIF1A	kinesin family member 1A [Source:HGNC Symbol%3BAcc:HGNC:888]	GO:0003777,GO:0005524,GO:0005829,GO:0005871,GO:0005874,GO:0007018,GO:0008017,GO:0008021,GO:0008089,GO:0008574,GO:0016192,GO:0016887,GO:0022027,GO:0030424,GO:0030425,GO:0030705,GO:0032991,GO:0042802,GO:0042803,GO:0043005,GO:0043025,GO:0098793,GO:0098794,GO:0098840,GO:1904115,GO:1990048,GO:1990049	microtubule motor activity|ATP binding|cytosol|kinesin complex|microtubule|microtubule-based movement|microtubule binding|synaptic vesicle|anterograde axonal transport|ATP-dependent microtubule motor activity, plus-end-directed|vesicle-mediated transport|ATPase activity|interkinetic nuclear migration|axon|dendrite|cytoskeleton-dependent intracellular transport|protein-containing complex|identical…
ENSBGRG00000000510	1482.67	0.436977	-7.58599	0.100488	-3.31491	3.29949e-14	1.18666e-13	5.97767	5.52995	6.25305	1.8765	1.50786	0.380787	CFAP65	cilia and flagella associated protein 65 [Source:HGNC Symbol%3BAcc:HGNC:25325]	GO:0003723,GO:0005886,GO:0016021,GO:0031514	RNA binding|plasma membrane|integral component of membrane|motile cilium
ENSBGRG00000000512	1220.73	0.181417	-14.8219	0.155076	-2.68895	1.05758e-49	1.64393e-48	10.6905	11.0754	12.0263	6.55219	7.18665	5.8206	IFT74	intraflagellar transport 74 [Source:HGNC Symbol%3BAcc:HGNC:21424]			ko00310	Lysine degradation
ENSBGRG00000000513	8.45177	1.16957	1.81335	4.34948	2.12084	0.0697778	0.0991485	0	0.0514962	0.0486495	0.096433	0.555236	0.356318	MYCL	MYCL proto-oncogene%2C bHLH transcription factor [Source:HGNC Symbol%3BAcc:HGNC:7555]	GO:0000981,GO:0003677,GO:0005634,GO:0045607,GO:0046983	DNA-binding transcription factor activity, RNA polymerase II-specific|DNA binding|nucleus|regulation of inner ear auditory receptor cell differentiation|protein dimerization activity
ENSBGRG00000000516	1520.7	0.152127	-17.0218	0.166145	-2.58948	5.65643e-65	1.46189e-63	7.15001	8.10713	8.7207	4.21935	3.98698	4.69891	ANLN	anillin actin binding protein [Source:HGNC Symbol%3BAcc:HGNC:14082]
ENSBGRG00000000517	3560.32	0.147823	4.82104	1.63883	0.712663	1.42809e-06	3.21748e-06	12.6351	13.7059	11.0689	31.3	30.2923	33.2307	KHSRP	KH-type splicing regulatory protein [Source:HGNC Symbol%3BAcc:HGNC:6316]	GO:0000375,GO:0003677,GO:0003723,GO:0005654,GO:0005829,GO:0006355,GO:0006397,GO:0006402,GO:0008380,GO:0010494,GO:0010586,GO:0010989,GO:0016020,GO:0035925,GO:0043488,GO:0045019,GO:0051028,GO:0061014,GO:0061158,GO:0071345,GO:2000628	RNA splicing, via transesterification reactions|DNA binding|RNA binding|nucleoplasm|cytosol|regulation of transcription, DNA-templated|mRNA processing|mRNA catabolic process|RNA splicing|cytoplasmic stress granule|miRNA metabolic process|negative regulation of low-density lipoprotein particle clearance|membrane|mRNA 3'-UTR AU-rich region binding|regulation of mRNA stability|negative regulation of…
ENSBGRG00000000520	2330.02	0.169476	7.35908	2.37379	1.24719	1.85175e-13	6.40107e-13	4.64496	4.00364	3.56598	20.273	21.6422	23.7135	DPYSL2	dihydropyrimidinase like 2 [Source:HGNC Symbol%3BAcc:HGNC:3014]	GO:0005829,GO:0005856,GO:0005886,GO:0006897,GO:0007010,GO:0007411,GO:0007420,GO:0008017,GO:0016810,GO:0019901,GO:0030424,GO:0030425,GO:0030516,GO:0043025,GO:0043209	cytosol|cytoskeleton|plasma membrane|endocytosis|cytoskeleton organization|axon guidance|brain development|microtubule binding|hydrolase activity, acting on carbon-nitrogen (but not peptide) bonds|protein kinase binding|axon|dendrite|regulation of axon extension|neuronal cell body|myelin sheath
ENSBGRG00000000521	650.082	0.198509	6.98144	2.61331	1.38588	2.92168e-12	9.44665e-12	9.38698	6.44667	7.0109	51.0583	76.636	76.7025	RFTN2	raftlin family member 2 [Source:HGNC Symbol%3BAcc:HGNC:26402]	GO:0001649,GO:0003723,GO:0005524,GO:0005739,GO:0005759,GO:0006457,GO:0006919,GO:0006986,GO:0016020,GO:0046872,GO:0051082,GO:0051085,GO:0051087,GO:0070062	osteoblast differentiation|RNA binding|ATP binding|mitochondrion|mitochondrial matrix|protein folding|activation of cysteine-type endopeptidase activity involved in apoptotic process|response to unfolded protein|membrane|metal ion binding|unfolded protein binding|chaperone cofactor-dependent protein refolding|chaperone binding|extracellular exosome
ENSBGRG00000000522	0							0	0	0	0	0	0	KLF9	Kruppel like factor 9 [Source:HGNC Symbol%3BAcc:HGNC:1123]	GO:0005634,GO:0005737	nucleus|cytoplasm
ENSBGRG00000000523	758.633	0.166269	11.2818	3.67009	1.87581	1.61448e-29	1.18096e-28	3.14584	3.14438	3.16312	15.8056	14.83	15.7651	NR4A1	nuclear receptor subfamily 4 group A member 1 [Source:HGNC Symbol%3BAcc:HGNC:7980]	GO:0000977,GO:0000978,GO:0001077,GO:0003707,GO:0004879,GO:0005634,GO:0005667,GO:0005829,GO:0006915,GO:0008270,GO:0031965,GO:0035259,GO:0035914,GO:0042803,GO:0043065,GO:0043154,GO:0043565,GO:0045444,GO:0045786,GO:0045944,GO:0046982,GO:0061469,GO:0071376	RNA polymerase II regulatory region sequence-specific DNA binding|RNA polymerase II proximal promoter sequence-specific DNA binding|proximal promoter DNA-binding transcription activator activity, RNA polymerase II-specific|steroid hormone receptor activity|nuclear receptor activity|nucleus|transcription factor complex|cytosol|apoptotic process|zinc ion binding|nuclear membrane|glucocorticoid rece…
ENSBGRG00000000525	3085.3	0.224734	-0.0391936	0.993913	-0.00880814	0.968736	0.974508	176.064	126.506	190.484	284.687	181.088	194.139	BRAF	B-Raf proto-oncogene%2C serine/threonine kinase [Source:HGNC Symbol%3BAcc:HGNC:1097]	GO:0005747,GO:0032981,GO:0055114	mitochondrial respiratory chain complex I|mitochondrial respiratory chain complex I assembly|oxidation-reduction process	ko00190,ko04714,ko04723,ko04932,ko05010,ko05012,ko05016	Oxidative phosphorylation|Thermogenesis|Retrograde endocannabinoid signaling|Non-alcoholic fatty liver disease (NAFLD)|Alzheimer disease|Parkinson disease|Huntington disease
ENSBGRG00000000526	353.811	0.217609	3.91369	1.80457	0.851656	9.08959e-05	0.000178156	0.942777	1.15222	1.16209	3.40071	4.04571	4.19856	ADGRE5	adhesion G protein-coupled receptor E5 [Source:HGNC Symbol%3BAcc:HGNC:1711]	GO:0004930,GO:0005509,GO:0005622,GO:0005887,GO:0007155,GO:0007166,GO:0007189	G protein-coupled receptor activity|calcium ion binding|intracellular|integral component of plasma membrane|cell adhesion|cell surface receptor signaling pathway|adenylate cyclase-activating G protein-coupled receptor signaling pathway
ENSBGRG00000000527	0							0	0	0	0	0	0	KLF9	Kruppel like factor 9 [Source:HGNC Symbol%3BAcc:HGNC:1123]	GO:0003964,GO:0006310,GO:0009036,GO:0032197,GO:0032199,GO:0046872,GO:0090305	RNA-directed DNA polymerase activity|DNA recombination|type II site-specific deoxyribonuclease activity|transposition, RNA-mediated|reverse transcription involved in RNA-mediated transposition|metal ion binding|nucleic acid phosphodiester bond hydrolysis	ko05168	Herpes simplex virus 1 infection
ENSBGRG00000000528	673.056	0.221226	4.95096	2.13655	1.09528	7.38467e-07	1.69906e-06	1.2398	2.09377	1.41296	7.82716	7.3542	9.67922	MGAT5	alpha-1%2C6-mannosylglycoprotein 6-beta-N-acetylglucosaminyltransferase [Source:HGNC Symbol%3BAcc:HGNC:7049]	GO:0003964,GO:0006310,GO:0009036,GO:0032197,GO:0032199,GO:0046872,GO:0090305	RNA-directed DNA polymerase activity|DNA recombination|type II site-specific deoxyribonuclease activity|transposition, RNA-mediated|reverse transcription involved in RNA-mediated transposition|metal ion binding|nucleic acid phosphodiester bond hydrolysis
ENSBGRG00000000529	1548.22	0.19574	-4.31283	0.557022	-0.844193	1.61179e-05	3.35641e-05	17.9526	12.6655	18.7392	30.1964	28.8768	32.9674	ERP44	endoplasmic reticulum protein 44 [Source:HGNC Symbol%3BAcc:HGNC:18311]	GO:0005634,GO:0005737	nucleus|cytoplasm
ENSBGRG00000000530	1510.15	0.16388	-24.6743	0.0606381	-4.04363	2.01736e-134	3.60622e-132	9.25615	8.2885	10.4664	1.78726	1.55519	1.5865	SOX5	SRY-box transcription factor 5 [Source:HGNC Symbol%3BAcc:HGNC:11201]	GO:0003964,GO:0046872	RNA-directed DNA polymerase activity|metal ion binding
ENSBGRG00000000533	8.08523	1.1602	-1.78957	0.237128	-2.07626	0.0735224	0.104048	0.210189	0.468564	0	0.239814	0	0.10727	GCSAM	germinal center associated signaling and motility [Source:HGNC Symbol%3BAcc:HGNC:20253]	GO:0003964,GO:0006310,GO:0009036,GO:0032197,GO:0032199,GO:0046872,GO:0090305	RNA-directed DNA polymerase activity|DNA recombination|type II site-specific deoxyribonuclease activity|transposition, RNA-mediated|reverse transcription involved in RNA-mediated transposition|metal ion binding|nucleic acid phosphodiester bond hydrolysis
ENSBGRG00000000534	2176	0.166246	-8.02113	0.396811	-1.33348	1.0478e-15	4.0817e-15	17.764	16.2644	16.6873	17.6577	20.6349	21.2741	DNTTIP2	deoxynucleotidyltransferase terminal interacting protein 2 [Source:HGNC Symbol%3BAcc:HGNC:24013]	GO:0005730	nucleolus
ENSBGRG00000000535	266.896	0.25168	5.61363	2.66261	1.41284	1.98121e-08	5.06412e-08	1.08803	0.738142	1.22349	4.90891	6.27045	6.14516	DOHH	deoxyhypusine hydroxylase [Source:HGNC Symbol%3BAcc:HGNC:28662]	GO:0000122,GO:0000981,GO:0003677,GO:0005634,GO:0006260,GO:0045944	negative regulation of transcription by RNA polymerase II|DNA-binding transcription factor activity, RNA polymerase II-specific|DNA binding|nucleus|DNA replication|positive regulation of transcription by RNA polymerase II
ENSBGRG00000000536	0							0	0	0	0	0	0	PLPPR1	phospholipid phosphatase related 1 [Source:HGNC Symbol%3BAcc:HGNC:25993]
ENSBGRG00000000537	234.841	0.33615	-5.25687	0.2938	-1.7671	1.46528e-07	3.53256e-07	4.80398	6.42837	3.58671	4.73952	4.85465	6.36537	CD244	CD244 molecule [Source:HGNC Symbol%3BAcc:HGNC:18171]	GO:0003723,GO:0005737,GO:0005829,GO:0006413,GO:0006446,GO:0008494,GO:0048255	RNA binding|cytoplasm|cytosol|translational initiation|regulation of translational initiation|translation activator activity|mRNA stabilization	ko03013	RNA transport
ENSBGRG00000000539	4127.27	0.137905	5.75514	1.73347	0.793665	8.65682e-09	2.26953e-08	19.8833	19.4117	17.9704	104.932	108.465	107.058	HSPD1	heat shock protein family D (Hsp60) member 1 [Source:HGNC Symbol%3BAcc:HGNC:5261]	GO:0005524,GO:0005737,GO:0005739,GO:0005759,GO:0005829,GO:0006458,GO:0007005,GO:0008637,GO:0009409,GO:0016787,GO:0032991,GO:0042026,GO:0042110,GO:0045041,GO:0051082	ATP binding|cytoplasm|mitochondrion|mitochondrial matrix|cytosol|'de novo' protein folding|mitochondrion organization|apoptotic mitochondrial changes|response to cold|hydrolase activity|protein-containing complex|protein refolding|T cell activation|protein import into mitochondrial intermembrane space|unfolded protein binding	ko03018,ko04212,ko04940,ko05134,ko05152	RNA degradation|Longevity regulating pathway - worm|Type I diabetes mellitus|Legionellosis|Tuberculosis
ENSBGRG00000000541	1175.59	0.244668	16.6881	16.9479	4.08303	1.60028e-62	3.84266e-61	0.667066	0.417094	0.517774	12.3503	13.7151	14.9998	PDE1B	phosphodiesterase 1B [Source:HGNC Symbol%3BAcc:HGNC:8775]	GO:0004864,GO:0005737,GO:0005977,GO:0035556	protein phosphatase inhibitor activity|cytoplasm|glycogen metabolic process|intracellular signal transduction
ENSBGRG00000000542	1028.06	0.148933	12.2382	3.53734	1.82266	1.94359e-34	1.72838e-33	2.46449	3.03608	3.10795	11.1916	13.0592	12.9418	CRTC1	CREB regulated transcription coactivator 1 [Source:HGNC Symbol%3BAcc:HGNC:16062]
ENSBGRG00000000543	1140.24	0.170933	-4.67178	0.574922	-0.798562	2.98595e-06	6.55523e-06	7.27491	6.0726	7.58529	12.2876	10.1414	10.3325	GPNMB	glycoprotein nmb [Source:HGNC Symbol%3BAcc:HGNC:4462]	GO:0003964,GO:0006310,GO:0009036,GO:0032197,GO:0032199,GO:0046872,GO:0090305	RNA-directed DNA polymerase activity|DNA recombination|type II site-specific deoxyribonuclease activity|transposition, RNA-mediated|reverse transcription involved in RNA-mediated transposition|metal ion binding|nucleic acid phosphodiester bond hydrolysis
ENSBGRG00000000545	248.726	0.2792	6.71578	3.66814	1.87505	1.87064e-11	5.77278e-11	1.35142	1.96216	1.49909	11.9535	8.35854	9.8715	WASHC3	WASH complex subunit 3 [Source:HGNC Symbol%3BAcc:HGNC:24256]	GO:0003723,GO:0005681,GO:0005689,GO:0005730,GO:0006397,GO:0008380,GO:0048026,GO:1990904	RNA binding|spliceosomal complex|U12-type spliceosomal complex|nucleolus|mRNA processing|RNA splicing|positive regulation of mRNA splicing, via spliceosome|ribonucleoprotein complex	ko03040	Spliceosome
ENSBGRG00000000546	241.591	0.248215	0.342633	1.06072	0.0850466	0.731875	0.787338	0.869587	1.01691	1.09853	5.39956	5.80255	6.12816	TRIT1	tRNA isopentenyltransferase 1 [Source:HGNC Symbol%3BAcc:HGNC:20286]	GO:0005634,GO:0005737	nucleus|cytoplasm	ko05168	Herpes simplex virus 1 infection
ENSBGRG00000000547	40.0487	0.848308	-5.90241	0.0310975	-5.00706	3.58237e-09	9.6513e-09	0.490327	0.1901	0.281296	0	0.118147	0	FNDC7	fibronectin type III domain containing 7 [Source:HGNC Symbol%3BAcc:HGNC:26668]	GO:0005634,GO:0005737	nucleus|cytoplasm
ENSBGRG00000000548	740.51	0.184195	7.26619	2.5287	1.3384	3.69779e-13	1.25819e-12	6.31242	4.29447	5.49949	21.7925	21.5056	23.345	ZNF384	zinc finger protein 384 [Source:HGNC Symbol%3BAcc:HGNC:11955]	GO:0000123,GO:0003713,GO:0005634,GO:0005829,GO:0006260,GO:0006473,GO:0006915,GO:0006978,GO:0007050,GO:0008285,GO:0035064,GO:0043065,GO:0043966,GO:0043981,GO:0043982,GO:0043983,GO:0045111,GO:0045892,GO:0045926,GO:0046872	histone acetyltransferase complex|transcription coactivator activity|nucleus|cytosol|DNA replication|protein acetylation|apoptotic process|DNA damage response, signal transduction by p53 class mediator resulting in transcription of p21 class mediator|cell cycle arrest|negative regulation of cell proliferation|methylated histone binding|positive regulation of apoptotic process|histone H3 acetylati…
ENSBGRG00000000549	525.297	0.217339	10.6149	4.9486	2.30702	2.54195e-26	1.61537e-25	2.80079	2.21789	3.04709	19.9484	19.0112	18.7243	ATG101	autophagy related 101 [Source:HGNC Symbol%3BAcc:HGNC:25679]	GO:0000045,GO:0000407,GO:0042802,GO:0044877	autophagosome assembly|phagophore assembly site|identical protein binding|protein-containing complex binding	ko04136,ko04140,ko04211,ko05010,ko05016	Autophagy - other|Autophagy - animal|Longevity regulating pathway|Alzheimer disease|Huntington disease
ENSBGRG00000000550	162.26	0.334018	-0.104304	0.97614	-0.0348394	0.916928	0.943414	0.99824	1.19937	0.720518	2.46804	4.44334	2.97677	NEMP2	nuclear envelope integral membrane protein 2 [Source:HGNC Symbol%3BAcc:HGNC:33700]	GO:0005635,GO:0005637,GO:0016021	nuclear envelope|nuclear inner membrane|integral component of membrane
ENSBGRG00000000551	215.119	0.265738	4.94399	2.48597	1.31381	7.65403e-07	1.75852e-06	1.00676	1.21725	0.878728	6.04146	5.25024	4.89326	ADCK2	aarF domain containing kinase 2 [Source:HGNC Symbol%3BAcc:HGNC:19039]	GO:0004674,GO:0005524,GO:0016021	protein serine/threonine kinase activity|ATP binding|integral component of membrane
ENSBGRG00000000552	34.248	0.902341	-5.92767	0.0245391	-5.34878	3.07266e-09	8.31871e-09	0.0677694	0.157162	0.238467	0.0144009	0.0207367	0	ATP10B	ATPase phospholipid transporting 10B (putative) [Source:HGNC Symbol%3BAcc:HGNC:13543]	GO:0005634,GO:0005737	nucleus|cytoplasm
ENSBGRG00000000553	0.261116	4.08047	-0.557787	0.206464	-2.27604	0.57699	0.642112	0	0	0	0	0	0	C8A	complement C8 alpha chain [Source:HGNC Symbol%3BAcc:HGNC:1352]	GO:0003964,GO:0006310,GO:0009036,GO:0032197,GO:0032199,GO:0046872,GO:0090305	RNA-directed DNA polymerase activity|DNA recombination|type II site-specific deoxyribonuclease activity|transposition, RNA-mediated|reverse transcription involved in RNA-mediated transposition|metal ion binding|nucleic acid phosphodiester bond hydrolysis
ENSBGRG00000000554	15.0517	0.759557	-1.62806	0.424371	-1.2366	0.103513	0.142724	0.150706	0.123157	0.0391071	0.359377	0.125667	0.193766	PLPPR1	phospholipid phosphatase related 1 [Source:HGNC Symbol%3BAcc:HGNC:25993]	GO:0005777,GO:0006631,GO:0006637,GO:0016410,GO:0047617	peroxisome|fatty acid metabolic process|acyl-CoA metabolic process|N-acyltransferase activity|acyl-CoA hydrolase activity	ko00120,ko00430,ko01040,ko04146,ko04976	Primary bile acid biosynthesis|Taurine and hypotaurine metabolism|Biosynthesis of unsaturated fatty acids|Peroxisome|Bile secretion
ENSBGRG00000000555	1849.93	0.832348	-9.06619	0.0053501	-7.54622	1.23255e-19	5.76722e-19	9.21658	8.35781	10.4539	0.483923	0.275526	0	SLC9C1	solute carrier family 9 member C1 [Source:HGNC Symbol%3BAcc:HGNC:31401]	GO:0003964,GO:0006310,GO:0009036,GO:0032197,GO:0032199,GO:0046872,GO:0090305	RNA-directed DNA polymerase activity|DNA recombination|type II site-specific deoxyribonuclease activity|transposition, RNA-mediated|reverse transcription involved in RNA-mediated transposition|metal ion binding|nucleic acid phosphodiester bond hydrolysis
ENSBGRG00000000556	0							0	0	0	0	0	0	LRRC19	leucine rich repeat containing 19 [Source:HGNC Symbol%3BAcc:HGNC:23379]	GO:0016021	integral component of membrane
ENSBGRG00000000557	1024.73	0.159972	10.4773	3.19557	1.67607	1.0989e-25	6.80631e-25	2.36055	2.29776	2.21286	16.0679	16.3354	17.0848	TARS2	threonyl-tRNA synthetase 2%2C mitochondrial [Source:HGNC Symbol%3BAcc:HGNC:30740]	GO:0002161,GO:0004829,GO:0005524,GO:0005737,GO:0005759,GO:0006435,GO:0042803,GO:0070159	aminoacyl-tRNA editing activity|threonine-tRNA ligase activity|ATP binding|cytoplasm|mitochondrial matrix|threonyl-tRNA aminoacylation|protein homodimerization activity|mitochondrial threonyl-tRNA aminoacylation	ko00970	Aminoacyl-tRNA biosynthesis
ENSBGRG00000000559	545.771	0.200613	15.1895	8.26614	3.04721	4.14873e-52	7.01975e-51	0.991574	1.47448	1.30461	18.1613	17.3461	17.9927	HDHD5	haloacid dehalogenase like hydrolase domain containing 5 [Source:HGNC Symbol%3BAcc:HGNC:1843]	GO:0005739,GO:0046474	mitochondrion|glycerophospholipid biosynthetic process
ENSBGRG00000000561	381.814	0.2796	-8.98605	0.175252	-2.5125	2.5627e-19	1.18504e-18	2.0634	2.27538	2.824	1.46135	2.44698	1.53512	MAMDC2	MAM domain containing 2 [Source:HGNC Symbol%3BAcc:HGNC:23673]	GO:0005634,GO:0005737	nucleus|cytoplasm
ENSBGRG00000000563	654.095	0.197069	-7.74741	0.347053	-1.52677	9.37885e-15	3.48141e-14	5.40583	3.48668	4.69151	4.96824	5.57431	4.86877	PMEL	premelanosome protein [Source:HGNC Symbol%3BAcc:HGNC:10880]	GO:0005576,GO:0005771,GO:0005789,GO:0005794,GO:0005887,GO:0032438,GO:0042438,GO:0042470	extracellular region|multivesicular body|endoplasmic reticulum membrane|Golgi apparatus|integral component of plasma membrane|melanosome organization|melanin biosynthetic process|melanosome
ENSBGRG00000000564	334.749	1.04797	-10.1653	0.000621063	-10.653	2.83237e-24	1.65152e-23	6.13656	6.10837	7.48878	0.0535753	0.0447773	0	FNDC7	fibronectin type III domain containing 7 [Source:HGNC Symbol%3BAcc:HGNC:26668]
ENSBGRG00000000565	132.576	0.371303	-7.44858	0.147044	-2.76568	9.43538e-14	3.31561e-13	1.08807	0.779282	1.01846	0.315498	0.23874	0.227649	CELF5	CUGBP Elav-like family member 5 [Source:HGNC Symbol%3BAcc:HGNC:14058]	GO:0005634,GO:0005737	nucleus|cytoplasm	ko05168	Herpes simplex virus 1 infection
ENSBGRG00000000566	746.439	0.220976	-10.1646	0.210788	-2.24614	2.85223e-24	1.66259e-23	10.4855	11.3827	11.8683	9.55636	11.5931	15.3397	COQ10B	coenzyme Q10B [Source:HGNC Symbol%3BAcc:HGNC:25819]	GO:0005743	mitochondrial inner membrane	ko05168	Herpes simplex virus 1 infection
ENSBGRG00000000567	5.15633	1.66859	-1.32648	0.215634	-2.21334	0.184681	0.241841	0.040951	0.0391019	0	0	0.0981169	0.0224603	CWH43	cell wall biogenesis 43 C-terminal homolog [Source:HGNC Symbol%3BAcc:HGNC:26133]	GO:0006506,GO:0016021	GPI anchor biosynthetic process|integral component of membrane
ENSBGRG00000000568	0							0	0	0	0	0	0	C8A	complement C8 alpha chain [Source:HGNC Symbol%3BAcc:HGNC:1352]			ko05168	Herpes simplex virus 1 infection
ENSBGRG00000000569	1.81087	2.36732	-2.10269	0.031736	-4.97774	0.0354927	0.052819	0	0	0	0	0	0	CD244	CD244 molecule [Source:HGNC Symbol%3BAcc:HGNC:18171]	GO:0005576,GO:0030246,GO:0046872	extracellular region|carbohydrate binding|metal ion binding
ENSBGRG00000000571	423.617	0.291709	-16.9085	0.0327503	-4.93235	3.89768e-64	9.78525e-63	6.94917	5.25102	7.34012	0.944998	0.479656	0.613843	DRAM1	DNA damage regulated autophagy modulator 1 [Source:HGNC Symbol%3BAcc:HGNC:25645]	GO:0005634,GO:0005737	nucleus|cytoplasm
ENSBGRG00000000572	12.7878	1.42281	-5.48203	0.00448744	-7.79989	4.20469e-08	1.05218e-07	0.214029	0.368564	0.397604	0	0	0	DNTTIP2	deoxynucleotidyltransferase terminal interacting protein 2 [Source:HGNC Symbol%3BAcc:HGNC:24013]
ENSBGRG00000000573	338.343	0.220746	-1.47451	0.798027	-0.325491	0.140345	0.188632	5.08381	5.02099	4.7723	11.1831	8.23657	8.34909	MRPL50	mitochondrial ribosomal protein L50 [Source:HGNC Symbol%3BAcc:HGNC:16654]	GO:0005743,GO:0005762	mitochondrial inner membrane|mitochondrial large ribosomal subunit
ENSBGRG00000000574	9.11213	1.56098	3.84101	63.8115	5.99574	0.000122529	0.000237552	0	0	0	0.376479	0.184	0.121981	KRT80	keratin 80 [Source:HGNC Symbol%3BAcc:HGNC:27056]	GO:0005198,GO:0045095	structural molecule activity|keratin filament
ENSBGRG00000000576	119.746	0.317199	4.2221	2.53019	1.33925	2.42034e-05	4.97361e-05	0.806551	0.952493	0.610671	3.10992	3.15785	3.88993	C8A	complement C8 alpha chain [Source:HGNC Symbol%3BAcc:HGNC:1352]	GO:0003964,GO:0006310,GO:0009036,GO:0032197,GO:0032199,GO:0046872,GO:0090305	RNA-directed DNA polymerase activity|DNA recombination|type II site-specific deoxyribonuclease activity|transposition, RNA-mediated|reverse transcription involved in RNA-mediated transposition|metal ion binding|nucleic acid phosphodiester bond hydrolysis
ENSBGRG00000000579	10.1103	1.13956	-4.36352	0.0318518	-4.97248	1.27989e-05	2.68348e-05	0.430453	0	0.262978	0.149837	0	0	CCDC50	coiled-coil domain containing 50 [Source:HGNC Symbol%3BAcc:HGNC:18111]	GO:0003416,GO:0005179,GO:0005615,GO:0007166,GO:0009755,GO:0045668,GO:0046325,GO:1903860	endochondral bone growth|hormone activity|extracellular space|cell surface receptor signaling pathway|hormone-mediated signaling pathway|negative regulation of osteoblast differentiation|negative regulation of glucose import|negative regulation of dendrite extension	ko05168	Herpes simplex virus 1 infection
ENSBGRG00000000580	87.9056	0.288648	-1.14956	0.794534	-0.331818	0.250324	0.317673	2.58219	2.46732	2.43911	6.45692	5.33133	5.90403	ZCCHC10	zinc finger CCHC-type containing 10 [Source:HGNC Symbol%3BAcc:HGNC:25954]	GO:0003964,GO:0004519,GO:0006310,GO:0046872	RNA-directed DNA polymerase activity|endonuclease activity|DNA recombination|metal ion binding	ko05168	Herpes simplex virus 1 infection
ENSBGRG00000000581	1671.81	0.171258	-3.2461	0.680222	-0.555921	0.00116998	0.0020755	11.318	10.3571	11.604	17.4348	15.477	16.9049	ABCF3	ATP binding cassette subfamily F member 3 [Source:HGNC Symbol%3BAcc:HGNC:72]	GO:0005524,GO:0016020,GO:0016887,GO:0045296,GO:0051607	ATP binding|membrane|ATPase activity|cadherin binding|defense response to virus
ENSBGRG00000000583	695.563	0.199897	1.71662	1.26852	0.343148	0.0860483	0.120337	1.99863	1.63001	1.45745	6.85677	5.68993	6.11757	INVS	inversin [Source:HGNC Symbol%3BAcc:HGNC:17870]	GO:0005634,GO:0005737	nucleus|cytoplasm	ko04310	Wnt signaling pathway
ENSBGRG00000000584	709.188	0.217461	-0.00122948	0.999815	-0.000267365	0.999019	0.99902	4.88149	4.19834	3.49078	13.277	15.1947	15.572	ZNF189	zinc finger protein 189 [Source:HGNC Symbol%3BAcc:HGNC:12980]	GO:0000122,GO:0000981,GO:0003677,GO:0003700,GO:0005634,GO:0046872	negative regulation of transcription by RNA polymerase II|DNA-binding transcription factor activity, RNA polymerase II-specific|DNA binding|DNA-binding transcription factor activity|nucleus|metal ion binding	ko05168	Herpes simplex virus 1 infection
ENSBGRG00000000585	0							0	0	0	0	0	0	OR5BS1P	olfactory receptor family 5 subfamily BS member 1 pseudogene [Source:HGNC Symbol%3BAcc:HGNC:19627]			ko04740	Olfactory transduction
ENSBGRG00000000587	1879.57	0.168183	-21.6319	0.0803193	-3.63811	8.99985e-104	8.04404e-102	15.726	13.1566	12.6331	5.78595	4.30273	4.77296	GPSM2	G protein signaling modulator 2 [Source:HGNC Symbol%3BAcc:HGNC:29501]
ENSBGRG00000000589	1.13128	2.84332	-1.12776	0.108324	-3.20658	0.259423	0.328248	0.229638	0	0.212733	0	0	0	PDE1B	phosphodiesterase 1B [Source:HGNC Symbol%3BAcc:HGNC:8775]	GO:0016020,GO:0042802	membrane|identical protein binding	ko04742	Taste transduction
ENSBGRG00000000591	1008.55	0.181967	12.4374	4.80058	2.26321	1.63666e-35	1.51619e-34	2.06314	2.37163	1.82385	13.8468	16.5338	16.6151	BCAR3	BCAR3 adaptor protein%2C NSP family member [Source:HGNC Symbol%3BAcc:HGNC:973]	GO:0005085,GO:0005622,GO:0007264,GO:0033138	guanyl-nucleotide exchange factor activity|intracellular|small GTPase mediated signal transduction|positive regulation of peptidyl-serine phosphorylation
ENSBGRG00000000592	170.841	0.359775	7.35587	6.26128	2.64646	1.89681e-13	6.55446e-13	7.58808	6.22072	1.03441	20.9251	11.362	9.04852	ATP10B	ATPase phospholipid transporting 10B (putative) [Source:HGNC Symbol%3BAcc:HGNC:13543]	GO:0005758	mitochondrial intermembrane space
ENSBGRG00000000593	83.0638	0.354201	-5.69333	0.247142	-2.01659	1.24583e-08	3.23063e-08	0.902817	0.608156	1.14592	0.846684	0.733518	0.773274	PRKAA2	protein kinase AMP-activated catalytic subunit alpha 2 [Source:HGNC Symbol%3BAcc:HGNC:9377]	GO:0003964,GO:0006310,GO:0009036,GO:0032197,GO:0032199,GO:0046872,GO:0090305	RNA-directed DNA polymerase activity|DNA recombination|type II site-specific deoxyribonuclease activity|transposition, RNA-mediated|reverse transcription involved in RNA-mediated transposition|metal ion binding|nucleic acid phosphodiester bond hydrolysis
ENSBGRG00000000594	534.227	0.208149	-11.3648	0.194039	-2.36558	6.25779e-30	4.64844e-29	4.74099	3.96416	3.80042	2.70519	3.27189	2.73155	ARL13B	ADP ribosylation factor like GTPase 13B [Source:HGNC Symbol%3BAcc:HGNC:25419]	GO:0000149,GO:0005484,GO:0005886,GO:0006886,GO:0006887,GO:0006906,GO:0008021,GO:0012505,GO:0016021,GO:0031201,GO:0031629,GO:0042734,GO:0048278,GO:0048787	SNARE binding|SNAP receptor activity|plasma membrane|intracellular protein transport|exocytosis|vesicle fusion|synaptic vesicle|endomembrane system|integral component of membrane|SNARE complex|synaptic vesicle fusion to presynaptic active zone membrane|presynaptic membrane|vesicle docking|presynaptic active zone membrane	ko04130	SNARE interactions in vesicular transport
ENSBGRG00000000595	837.826	0.170073	-1.59722	0.828375	-0.271644	0.110216	0.151189	3.16471	3.58829	3.28438	5.83725	5.57902	5.16861	DENND2A	DENN domain containing 2A [Source:HGNC Symbol%3BAcc:HGNC:22212]	GO:0005829,GO:0015031,GO:0015629,GO:0017112,GO:0042147	cytosol|protein transport|actin cytoskeleton|Rab guanyl-nucleotide exchange factor activity|retrograde transport, endosome to Golgi
ENSBGRG00000000596	2963.75	0.374021	-11.9012	0.0457119	-4.45129	1.16694e-32	9.60315e-32	58.5579	46.3437	62.6689	6.28556	4.98027	1.90782	ACRBP	acrosin binding protein [Source:HGNC Symbol%3BAcc:HGNC:17195]	GO:0001669,GO:0002080,GO:0005576,GO:0005634	acrosomal vesicle|acrosomal membrane|extracellular region|nucleus
ENSBGRG00000000597	1135.8	0.160232	4.56371	1.66008	0.731254	5.02571e-06	1.0847e-05	4.1883	3.85544	3.96409	19.6492	19.2131	15.4996	KANSL2	KAT8 regulatory NSL complex subunit 2 [Source:HGNC Symbol%3BAcc:HGNC:26024]	GO:0000123,GO:0043981,GO:0043982,GO:0043984	histone acetyltransferase complex|histone H4-K5 acetylation|histone H4-K8 acetylation|histone H4-K16 acetylation	ko05168	Herpes simplex virus 1 infection
ENSBGRG00000000599	174.008	0.335532	-5.56771	0.273926	-1.86814	2.58114e-08	6.54817e-08	0.509449	0.607067	0.767211	0.660358	0.425106	0.795305	ZNF189	zinc finger protein 189 [Source:HGNC Symbol%3BAcc:HGNC:12980]	GO:0003964,GO:0004519,GO:0006310,GO:0046872	RNA-directed DNA polymerase activity|endonuclease activity|DNA recombination|metal ion binding
ENSBGRG00000000602	0							0	0	0	0	0	0	PDE1B	phosphodiesterase 1B [Source:HGNC Symbol%3BAcc:HGNC:8775]			ko04742	Taste transduction
ENSBGRG00000000603	1070.93	0.158164	5.1548	1.75967	0.815305	2.53905e-07	6.01902e-07	3.05698	3.02437	2.93623	12.1508	13.2533	13.4912	NAB1	NGFI-A binding protein 1 [Source:HGNC Symbol%3BAcc:HGNC:7626]	GO:0001958,GO:0005634,GO:0006355,GO:0008134,GO:0014037,GO:0042552,GO:0045682,GO:0045892	endochondral ossification|nucleus|regulation of transcription, DNA-templated|transcription factor binding|Schwann cell differentiation|myelination|regulation of epidermis development|negative regulation of transcription, DNA-templated
ENSBGRG00000000604	8433.46	0.177033	-2.00557	0.781842	-0.355052	0.0449026	0.0659181	27.0956	25.9295	27.2653	57.5288	74.0695	76.1372	SF3B1	splicing factor 3b subunit 1 [Source:HGNC Symbol%3BAcc:HGNC:10768]	GO:0000245,GO:0000375,GO:0000398,GO:0003723,GO:0003729,GO:0005634,GO:0005654,GO:0005681,GO:0005686,GO:0005689,GO:0016607,GO:0034693,GO:0045815,GO:0071004,GO:0071005,GO:0071013	spliceosomal complex assembly|RNA splicing, via transesterification reactions|mRNA splicing, via spliceosome|RNA binding|mRNA binding|nucleus|nucleoplasm|spliceosomal complex|U2 snRNP|U12-type spliceosomal complex|nuclear speck|U11/U12 snRNP|positive regulation of gene expression, epigenetic|U2-type prespliceosome|U2-type precatalytic spliceosome|catalytic step 2 spliceosome	ko05168	Herpes simplex virus 1 infection
ENSBGRG00000000606	0.272627	4.08047	-0.557787	0.206464	-2.27604	0.57699	0.642112	0	0	0	0	0	0	OSTN	osteocrin [Source:HGNC Symbol%3BAcc:HGNC:29961]
ENSBGRG00000000608	20.5022	0.828748	-0.0415783	0.976399	-0.0344579	0.966835	0.973237	0.535036	0.257847	0.0347926	0.577151	0.0644243	0.401854	KRT7	keratin 7 [Source:HGNC Symbol%3BAcc:HGNC:6445]	GO:0005198,GO:0005737,GO:0045095	structural molecule activity|cytoplasm|keratin filament
ENSBGRG00000000609	7.78209	1.5545	0.462589	1.64615	0.719093	0.643659	0.705636	0	0	0.153872	0.548852	1.72099	1.126	ADAM22	ADAM metallopeptidase domain 22 [Source:HGNC Symbol%3BAcc:HGNC:201]	GO:0004792	thiosulfate sulfurtransferase activity
ENSBGRG00000000610	21.5866	0.62945	1.19313	1.68297	0.751013	0.23282	0.298362	0.100071	0.192293	0.179514	0.605176	0.607927	0.428838	TMEM163	transmembrane protein 163 [Source:HGNC Symbol%3BAcc:HGNC:25380]	GO:0003964,GO:0004519,GO:0006310,GO:0046872	RNA-directed DNA polymerase activity|endonuclease activity|DNA recombination|metal ion binding
ENSBGRG00000000611	13.5317	0.737054	0.776514	1.48693	0.572333	0.437446	0.516439	0.089761	0.170844	0.109816	0.497946	0.264211	0.404474	PDE1B	phosphodiesterase 1B [Source:HGNC Symbol%3BAcc:HGNC:8775]	GO:0005737,GO:0005829,GO:0005886	cytoplasm|cytosol|plasma membrane
ENSBGRG00000000612	0							0	0	0	0	0	0	PDLIM5	PDZ and LIM domain 5 [Source:HGNC Symbol%3BAcc:HGNC:17468]
ENSBGRG00000000613	7.40193	1.37557	-2.46587	0.0952614	-3.39196	0.0136682	0.0214343	0.0208771	0.100128	0.0950771	0	0.0181062	0	GABRB2	gamma-aminobutyric acid type A receptor beta2 subunit [Source:HGNC Symbol%3BAcc:HGNC:4082]
ENSBGRG00000000614	0							0	0	0	0	0	0	LRP6	LDL receptor related protein 6 [Source:HGNC Symbol%3BAcc:HGNC:6698]	GO:0003676,GO:0003964,GO:0004519,GO:0046872	nucleic acid binding|RNA-directed DNA polymerase activity|endonuclease activity|metal ion binding
ENSBGRG00000000616	133.363	0.287808	-10.068	0.134189	-2.89766	7.64875e-24	4.36626e-23	1.43567	1.16723	1.42735	0.3603	0.393725	0.520807	ADA2	adenosine deaminase 2 [Source:HGNC Symbol%3BAcc:HGNC:1839]	GO:0003964,GO:0006310,GO:0009036,GO:0032197,GO:0032199,GO:0046872,GO:0090305	RNA-directed DNA polymerase activity|DNA recombination|type II site-specific deoxyribonuclease activity|transposition, RNA-mediated|reverse transcription involved in RNA-mediated transposition|metal ion binding|nucleic acid phosphodiester bond hydrolysis
ENSBGRG00000000618	6.77858	1.71395	-4.01468	0.00848447	-6.88096	5.95273e-05	0.000118796	0.259584	0	0.241384	0	0	0	PDLIM5	PDZ and LIM domain 5 [Source:HGNC Symbol%3BAcc:HGNC:17468]	GO:0003964,GO:0006310,GO:0009036,GO:0032197,GO:0032199,GO:0046872,GO:0090305	RNA-directed DNA polymerase activity|DNA recombination|type II site-specific deoxyribonuclease activity|transposition, RNA-mediated|reverse transcription involved in RNA-mediated transposition|metal ion binding|nucleic acid phosphodiester bond hydrolysis	ko05168	Herpes simplex virus 1 infection
ENSBGRG00000000619	39.007	0.437954	-1.82869	0.573998	-0.800883	0.067446	0.0961394	0.283241	0.428449	0.413672	0.804246	0.582283	0.740936	SLC9C1	solute carrier family 9 member C1 [Source:HGNC Symbol%3BAcc:HGNC:31401]	GO:0005634,GO:0005737	nucleus|cytoplasm
ENSBGRG00000000622	12.7306	0.789939	-3.48733	0.14816	-2.75477	0.000487877	0.000897728	0	0.0195635	0	0.0414702	0.0137697	0	COL25A1	collagen type XXV alpha 1 chain [Source:HGNC Symbol%3BAcc:HGNC:18603]	GO:0003964,GO:0046872	RNA-directed DNA polymerase activity|metal ion binding
ENSBGRG00000000624	295.449	0.286102	-5.49401	0.336377	-1.57185	3.92913e-08	9.85395e-08	7.45902	5.33779	7.55633	6.94218	7.17819	4.96366	KANSL2	KAT8 regulatory NSL complex subunit 2 [Source:HGNC Symbol%3BAcc:HGNC:26024]	GO:0000307,GO:0003677,GO:0003682,GO:0005634,GO:0005654,GO:0006351,GO:0006468,GO:0007049,GO:0008024,GO:0008134,GO:0016538,GO:0017069,GO:0019901,GO:0044212,GO:0045737,GO:0045944,GO:0051301,GO:0070063,GO:0097322,GO:1900364,GO:1901409	cyclin-dependent protein kinase holoenzyme complex|DNA binding|chromatin binding|nucleus|nucleoplasm|transcription, DNA-templated|protein phosphorylation|cell cycle|cyclin/CDK positive transcription elongation factor complex|transcription factor binding|cyclin-dependent protein serine/threonine kinase regulator activity|snRNA binding|protein kinase binding|transcription regulatory region DNA bind…
ENSBGRG00000000625	0.364506	4.08047	-0.322084	0.402133	-1.31425	0.747389	0.798084	0	0	0	0	0	0	CD244	CD244 molecule [Source:HGNC Symbol%3BAcc:HGNC:18171]	GO:0001934,GO:0005509,GO:0009624,GO:0030246,GO:0031225,GO:0031526,GO:0042802,GO:0043235,GO:0045121,GO:0046326,GO:0062023,GO:0070207,GO:0070492	positive regulation of protein phosphorylation|calcium ion binding|response to nematode|carbohydrate binding|anchored component of membrane|brush border membrane|identical protein binding|receptor complex|membrane raft|positive regulation of glucose import|collagen-containing extracellular matrix|protein homotrimerization|oligosaccharide binding
ENSBGRG00000000626	0.370733	4.08047	-0.322084	0.402133	-1.31425	0.747389	0.798084	0.0395891	0	0	0	0.0403831	0	DENND2A	DENN domain containing 2A [Source:HGNC Symbol%3BAcc:HGNC:22212]	GO:0003964,GO:0006310,GO:0009036,GO:0032197,GO:0032199,GO:0046872,GO:0090305	RNA-directed DNA polymerase activity|DNA recombination|type II site-specific deoxyribonuclease activity|transposition, RNA-mediated|reverse transcription involved in RNA-mediated transposition|metal ion binding|nucleic acid phosphodiester bond hydrolysis	ko05168	Herpes simplex virus 1 infection
ENSBGRG00000000628	51.369	0.690225	-0.204572	0.906764	-0.141201	0.837906	0.879164	1.36692	1.64509	2.61129	5.16101	2.27078	0.864519	PDE1B	phosphodiesterase 1B [Source:HGNC Symbol%3BAcc:HGNC:8775]	GO:0007275,GO:0007283,GO:0030154	multicellular organism development|spermatogenesis|cell differentiation
ENSBGRG00000000629	1198.65	0.224847	-4.14752	0.523928	-0.932559	3.36092e-05	6.81933e-05	5.32606	5.44326	3.80579	6.87776	8.7977	9.16579	GNPTAB	N-acetylglucosamine-1-phosphate transferase subunits alpha and beta [Source:HGNC Symbol%3BAcc:HGNC:29670]	GO:0000139,GO:0003976,GO:0005509,GO:0005794,GO:0007040,GO:0016021,GO:0016256,GO:0033299,GO:0046835	Golgi membrane|UDP-N-acetylglucosamine-lysosomal-enzyme N-acetylglucosaminephosphotransferase activity|calcium ion binding|Golgi apparatus|lysosome organization|integral component of membrane|N-glycan processing to lysosome|secretion of lysosomal enzymes|carbohydrate phosphorylation	ko04142	Lysosome
ENSBGRG00000000631	181.957	0.287011	7.32288	4.29229	2.10175	2.42705e-13	8.33747e-13	0.56787	0.3234	0.544393	3.25249	2.99337	3.2031	SLC19A1	solute carrier family 19 member 1 [Source:HGNC Symbol%3BAcc:HGNC:10937]	GO:0005542,GO:0005886,GO:0005887,GO:0008517,GO:0008518,GO:0015350,GO:0015884,GO:0016323,GO:0016324,GO:0046655,GO:0055085,GO:0098838,GO:1904447	folic acid binding|plasma membrane|integral component of plasma membrane|folic acid transmembrane transporter activity|folate:anion antiporter activity|methotrexate transmembrane transporter activity|folic acid transport|basolateral plasma membrane|apical plasma membrane|folic acid metabolic process|transmembrane transport|folate transmembrane transport|folate import across plasma membrane	ko01523,ko04977	Antifolate resistance|Vitamin digestion and absorption
ENSBGRG00000000632	450.53	0.239679	-16.246	0.0672729	-3.89383	2.38372e-59	5.1592e-58	4.80554	3.6857	4.18375	0.680162	0.439814	0.864484	MANSC1	MANSC domain containing 1 [Source:HGNC Symbol%3BAcc:HGNC:25505]	GO:0016021	integral component of membrane
ENSBGRG00000000633	43.0753	0.524675	-0.836927	0.737587	-0.439115	0.402634	0.483802	0.2622	0.368375	1.56689	1.57574	2.01165	1.67813	OCIAD2	OCIA domain containing 2 [Source:HGNC Symbol%3BAcc:HGNC:28685]	GO:0003964,GO:0004519,GO:0006310,GO:0046872	RNA-directed DNA polymerase activity|endonuclease activity|DNA recombination|metal ion binding	ko04742	Taste transduction
ENSBGRG00000000634	0							0	0	0	0	0	0	SLC5A9	solute carrier family 5 member 9 [Source:HGNC Symbol%3BAcc:HGNC:22146]	GO:0005102,GO:0009897,GO:0016021,GO:0050776,GO:0050852	signaling receptor binding|external side of plasma membrane|integral component of membrane|regulation of immune response|T cell receptor signaling pathway
ENSBGRG00000000635	0.0981065	4.08047	-0.0863827	0.783235	-0.352482	0.931162	0.943626	0	0	0	0	0.0984666	0	OSTN	osteocrin [Source:HGNC Symbol%3BAcc:HGNC:29961]	GO:0000786,GO:0002227,GO:0003677,GO:0005615,GO:0005654,GO:0005829,GO:0019731,GO:0042802,GO:0046982,GO:0050830,GO:0061844	nucleosome|innate immune response in mucosa|DNA binding|extracellular space|nucleoplasm|cytosol|antibacterial humoral response|identical protein binding|protein heterodimerization activity|defense response to Gram-positive bacterium|antimicrobial humoral immune response mediated by antimicrobial peptide	ko05168	Herpes simplex virus 1 infection
ENSBGRG00000000636	1.5271	2.64143	-0.367353	0.510387	-0.970336	0.713356	0.76956	0	0.104828	0	0	0	0	CRYBA2	crystallin beta A2 [Source:HGNC Symbol%3BAcc:HGNC:2395]	GO:0002088,GO:0005212,GO:0042803	lens development in camera-type eye|structural constituent of eye lens|protein homodimerization activity
ENSBGRG00000000637	0							0	0	0	0	0	0	PRKAA2	protein kinase AMP-activated catalytic subunit alpha 2 [Source:HGNC Symbol%3BAcc:HGNC:9377]	GO:0005634,GO:0005737	nucleus|cytoplasm
ENSBGRG00000000638	546.728	0.188601	-19.0547	0.0828279	-3.59374	6.00813e-81	2.63612e-79	3.54651	3.5425	4.31698	1.73094	1.81015	1.84975	USP44	ubiquitin specific peptidase 44 [Source:HGNC Symbol%3BAcc:HGNC:20064]	GO:0004843,GO:0005634,GO:0007049,GO:0008270,GO:0016579,GO:0036459,GO:0043161,GO:0051301,GO:0090266,GO:1904667	thiol-dependent ubiquitin-specific protease activity|nucleus|cell cycle|zinc ion binding|protein deubiquitination|thiol-dependent ubiquitinyl hydrolase activity|proteasome-mediated ubiquitin-dependent protein catabolic process|cell division|regulation of mitotic cell cycle spindle assembly checkpoint|negative regulation of ubiquitin protein ligase activity
ENSBGRG00000000639	590.024	0.25108	-7.45777	0.2731	-1.8725	8.79992e-14	3.09826e-13	6.04491	8.35054	9.01688	6.78344	7.326	5.77239	FAM221A	family with sequence similarity 221 member A [Source:HGNC Symbol%3BAcc:HGNC:27977]
ENSBGRG00000000640	110.291	0.4698	-9.79851	0.0411392	-4.60334	1.14259e-22	6.19979e-22	6.67566	4.25684	5.41652	0.156988	0.291181	1.02024	TEX49	testis expressed 49 [Source:HGNC Symbol%3BAcc:HGNC:48628]	GO:0003964,GO:0004519,GO:0006310,GO:0046872	RNA-directed DNA polymerase activity|endonuclease activity|DNA recombination|metal ion binding
ENSBGRG00000000641	1348.33	0.161296	8.70492	2.64647	1.40407	3.17802e-18	1.3919e-17	2.33607	2.42957	1.94528	10.9382	10.1137	11.4645	NCLN	nicalin [Source:HGNC Symbol%3BAcc:HGNC:26923]	GO:0003964,GO:0004519,GO:0006310,GO:0046872	RNA-directed DNA polymerase activity|endonuclease activity|DNA recombination|metal ion binding
ENSBGRG00000000642	8738.14	0.209868	-8.58212	0.286953	-1.80111	9.31364e-18	3.99398e-17	86.7758	69.1629	76.7448	64.2248	45.5214	41.387	DENND2A	DENN domain containing 2A [Source:HGNC Symbol%3BAcc:HGNC:22212]	GO:0000139,GO:0003924,GO:0005525,GO:0005789,GO:0005886,GO:0006886,GO:0006888,GO:0032482	Golgi membrane|GTPase activity|GTP binding|endoplasmic reticulum membrane|plasma membrane|intracellular protein transport|ER to Golgi vesicle-mediated transport|Rab protein signal transduction
ENSBGRG00000000643	0.871878	3.10605	-0.891446	0.146719	-2.76888	0.37269	0.451698	0	0	0	0	0	0.0206613	ZNF189	zinc finger protein 189 [Source:HGNC Symbol%3BAcc:HGNC:12980]	GO:0005634,GO:0005737	nucleus|cytoplasm
ENSBGRG00000000644	5.90035	1.43009	-1.78444	0.170528	-2.55192	0.0743519	0.105153	0.127821	0.24509	0.0238465	0	0.0269102	0.0979033	SLC19A1	solute carrier family 19 member 1 [Source:HGNC Symbol%3BAcc:HGNC:10937]
ENSBGRG00000000645	39.4427	1.78859	-3.13604	0.0204878	-5.60909	0.00171248	0.00298062	0.107642	0.159935	0.478681	0	0	0	GMNC	geminin coiled-coil domain containing [Source:HGNC Symbol%3BAcc:HGNC:40049]	GO:0003682,GO:0005634,GO:0006270,GO:0007049,GO:0008283,GO:0060271	chromatin binding|nucleus|DNA replication initiation|cell cycle|cell proliferation|cilium assembly
ENSBGRG00000000646	650.973	0.212764	-2.91399	0.650674	-0.619994	0.0035684	0.00600048	10.1444	7.15082	10.3482	20.7514	18.4054	21.4218	INVS	inversin [Source:HGNC Symbol%3BAcc:HGNC:17870]	GO:0005654,GO:0005730,GO:0005737,GO:0006364,GO:0071339,GO:0097344	nucleoplasm|nucleolus|cytoplasm|rRNA processing|MLL1 complex|Rix1 complex
ENSBGRG00000000647	8.24423	1.1866	1.82408	4.48296	2.16445	0.0681406	0.0970007	0	0	0.094754	0.178302	0.789823	0.153926	LPAR5	lysophosphatidic acid receptor 5 [Source:HGNC Symbol%3BAcc:HGNC:13307]	GO:0004930,GO:0005886,GO:0016021	G protein-coupled receptor activity|plasma membrane|integral component of membrane	ko04015,ko04072,ko04151,ko04810,ko05130,ko05200	Rap1 signaling pathway|Phospholipase D signaling pathway|PI3K-Akt signaling pathway|Regulation of actin cytoskeleton|Pathogenic Escherichia coli infection|Pathways in cancer
ENSBGRG00000000648	4023.19	0.142938	-4.87744	0.616781	-0.69717	1.07471e-06	2.44443e-06	17.3041	17.8362	17.5719	34.4637	37.5277	36.8041	HSPA4	heat shock protein family A (Hsp70) member 4 [Source:HGNC Symbol%3BAcc:HGNC:5237]	GO:0005634,GO:0005737	nucleus|cytoplasm
ENSBGRG00000000649	0.111335	4.08047	-0.0863827	0.783235	-0.352482	0.931162	0.943626	0	0	0	0	0	0.0229299	KRT7	keratin 7 [Source:HGNC Symbol%3BAcc:HGNC:6445]	GO:0005634,GO:0005737	nucleus|cytoplasm
ENSBGRG00000000650	200.667	0.5644	-6.85502	0.0684422	-3.86897	7.1304e-12	2.2545e-11	13.5701	8.58914	13.1308	2.23412	1.00402	0.306473	FEV	FEV transcription factor%2C ETS family member [Source:HGNC Symbol%3BAcc:HGNC:18562]	GO:0000978,GO:0000981,GO:0001077,GO:0003690,GO:0003700,GO:0005634,GO:0006357,GO:0007399,GO:0030154,GO:0045893,GO:0045944	RNA polymerase II proximal promoter sequence-specific DNA binding|DNA-binding transcription factor activity, RNA polymerase II-specific|proximal promoter DNA-binding transcription activator activity, RNA polymerase II-specific|double-stranded DNA binding|DNA-binding transcription factor activity|nucleus|regulation of transcription by RNA polymerase II|nervous system development|cell differentiati…	ko05202	Transcriptional misregulation in cancer
ENSBGRG00000000651	10.4974	1.47822	-5.08087	0.00548368	-7.51064	3.75716e-07	8.81787e-07	0.26084	0.24765	0.149288	0	0	0	BTLA	B and T lymphocyte associated [Source:HGNC Symbol%3BAcc:HGNC:21087]	GO:0003964,GO:0006310,GO:0009036,GO:0032197,GO:0032199,GO:0046872,GO:0090305	RNA-directed DNA polymerase activity|DNA recombination|type II site-specific deoxyribonuclease activity|transposition, RNA-mediated|reverse transcription involved in RNA-mediated transposition|metal ion binding|nucleic acid phosphodiester bond hydrolysis
ENSBGRG00000000652	1298.73	0.291573	5.96918	3.3414	1.74045	2.38442e-09	6.49275e-09	6.52705	11.5764	9.57215	35.1099	39.8931	59.1953	PRKAA2	protein kinase AMP-activated catalytic subunit alpha 2 [Source:HGNC Symbol%3BAcc:HGNC:9377]	GO:0001568,GO:0001702,GO:0001933,GO:0005178,GO:0005789,GO:0005887,GO:0006644,GO:0008195,GO:0016791,GO:0030111,GO:0042392,GO:0042577,GO:0046839,GO:0050731,GO:0050821,GO:0051091,GO:0060020,GO:0060070,GO:0098609,GO:1902068	blood vessel development|gastrulation with mouth forming second|negative regulation of protein phosphorylation|integrin binding|endoplasmic reticulum membrane|integral component of plasma membrane|phospholipid metabolic process|phosphatidate phosphatase activity|phosphatase activity|regulation of Wnt signaling pathway|sphingosine-1-phosphate phosphatase activity|lipid phosphatase activity|phospho…
ENSBGRG00000000653	57.0218	0.472858	-0.892488	0.746379	-0.42202	0.372131	0.451138	0.203092	0.681502	0.739033	1.54159	1.89811	1.55525	ACMSD	aminocarboxymuconate semialdehyde decarboxylase [Source:HGNC Symbol%3BAcc:HGNC:19288]	GO:0003964,GO:0006310,GO:0009036,GO:0032197,GO:0032199,GO:0046872,GO:0090305	RNA-directed DNA polymerase activity|DNA recombination|type II site-specific deoxyribonuclease activity|transposition, RNA-mediated|reverse transcription involved in RNA-mediated transposition|metal ion binding|nucleic acid phosphodiester bond hydrolysis	ko05168	Herpes simplex virus 1 infection
ENSBGRG00000000654	0							0	0	0	0	0	0	MANSC1	MANSC domain containing 1 [Source:HGNC Symbol%3BAcc:HGNC:25505]
ENSBGRG00000000655	2.09409	1.76522	0.45426	1.74336	0.80187	0.649641	0.710996	0.0144568	0	0.013227	0.0613232	0.0719337	0.0425793	TRIT1	tRNA isopentenyltransferase 1 [Source:HGNC Symbol%3BAcc:HGNC:20286]	GO:0005783,GO:0016021,GO:0016236	endoplasmic reticulum|integral component of membrane|macroautophagy	ko04115	p53 signaling pathway
ENSBGRG00000000656	1311.31	0.239721	-30.8115	0.00597782	-7.38617	1.83676e-208	1.36387e-205	41.2597	35.4833	40.0671	0.955533	0.656123	0.491048	C9orf135	chromosome 9 open reading frame 135 [Source:HGNC Symbol%3BAcc:HGNC:31422]	GO:0005634,GO:0005737	nucleus|cytoplasm
ENSBGRG00000000657	1178.37	0.24822	-1.47419	0.775973	-0.365922	0.140432	0.188722	8.12684	6.8183	5.07945	14.1615	20.5465	17.6323	FNBP1L	formin binding protein 1 like [Source:HGNC Symbol%3BAcc:HGNC:20851]	GO:0003964,GO:0006310,GO:0009036,GO:0032197,GO:0032199,GO:0046872,GO:0090305	RNA-directed DNA polymerase activity|DNA recombination|type II site-specific deoxyribonuclease activity|transposition, RNA-mediated|reverse transcription involved in RNA-mediated transposition|metal ion binding|nucleic acid phosphodiester bond hydrolysis
ENSBGRG00000000658	143.026	0.380096	-6.26809	0.19178	-2.38247	3.65506e-10	1.0468e-09	0.743975	0.900629	1.41308	0.59711	0.658651	1.03837	BMPR1B	bone morphogenetic protein receptor type 1B [Source:HGNC Symbol%3BAcc:HGNC:1077]	GO:0003964,GO:0046872	RNA-directed DNA polymerase activity|metal ion binding
ENSBGRG00000000659	0							0	0	0	0	0	0	SLC5A9	solute carrier family 5 member 9 [Source:HGNC Symbol%3BAcc:HGNC:22146]	GO:0005634,GO:0005737	nucleus|cytoplasm
ENSBGRG00000000661	3497.76	0.15914	3.79377	1.51965	0.603741	0.000148374	0.000285509	29.7977	25.588	29.1268	53.5681	51.7277	49.0488	GTF2F1	general transcription factor IIF subunit 1 [Source:HGNC Symbol%3BAcc:HGNC:4652]	GO:0003677,GO:0005634,GO:0006367,GO:0032091,GO:0032968,GO:0045944,GO:1990841	DNA binding|nucleus|transcription initiation from RNA polymerase II promoter|negative regulation of protein binding|positive regulation of transcription elongation from RNA polymerase II promoter|positive regulation of transcription by RNA polymerase II|promoter-specific chromatin binding
ENSBGRG00000000662	2.14768	2.09312	-0.195497	0.753041	-0.409199	0.845004	0.885504	0	0	0.279248	0.122398	0.0695271	0	CDK5R2	cyclin dependent kinase 5 regulatory subunit 2 [Source:HGNC Symbol%3BAcc:HGNC:1776]	GO:0001764,GO:0003779,GO:0005737,GO:0005886,GO:0008092,GO:0008289,GO:0016020,GO:0016533,GO:0016534,GO:0021549,GO:0021722,GO:0021766,GO:0021819,GO:0030426,GO:0043005,GO:0045860,GO:0045956	neuron migration|actin binding|cytoplasm|plasma membrane|cytoskeletal protein binding|lipid binding|membrane|protein kinase 5 complex|cyclin-dependent protein kinase 5 activator activity|cerebellum development|superior olivary nucleus maturation|hippocampus development|layer formation in cerebral cortex|growth cone|neuron projection|positive regulation of protein kinase activity|positive regulati…
ENSBGRG00000000664	22.0747	0.638066	-3.05928	0.258453	-1.95202	0.00221866	0.0038125	0.429411	0.279992	0.194611	0.251121	0.09277	0.162243	TRIT1	tRNA isopentenyltransferase 1 [Source:HGNC Symbol%3BAcc:HGNC:20286]	GO:0005739,GO:0005759,GO:0008260,GO:0031514,GO:0046952	mitochondrion|mitochondrial matrix|3-oxoacid CoA-transferase activity|motile cilium|ketone body catabolic process	ko00072,ko00280,ko00650	Synthesis and degradation of ketone bodies|Valine, leucine and isoleucine degradation|Butanoate metabolism
ENSBGRG00000000665	0							0	0	0	0	0	0	INVS	inversin [Source:HGNC Symbol%3BAcc:HGNC:17870]	GO:0003964,GO:0006310,GO:0009036,GO:0032197,GO:0032199,GO:0046872,GO:0090305	RNA-directed DNA polymerase activity|DNA recombination|type II site-specific deoxyribonuclease activity|transposition, RNA-mediated|reverse transcription involved in RNA-mediated transposition|metal ion binding|nucleic acid phosphodiester bond hydrolysis
ENSBGRG00000000666	340.18	0.283351	-3.07189	0.546986	-0.870423	0.00212705	0.00366226	1.4512	0.912742	0.755417	1.81175	2.17196	1.68728	TEK	TEK receptor tyrosine kinase [Source:HGNC Symbol%3BAcc:HGNC:11724]	GO:0001525,GO:0001725,GO:0001934,GO:0001935,GO:0002040,GO:0004713,GO:0004714,GO:0004888,GO:0005524,GO:0005576,GO:0005737,GO:0005815,GO:0005884,GO:0005887,GO:0005902,GO:0005911,GO:0005925,GO:0007169,GO:0007507,GO:0009925,GO:0009968,GO:0009986,GO:0010595,GO:0014068,GO:0016324,GO:0016525,GO:0018108,GO:0030154,GO:0032878,GO:0034446,GO:0043066,GO:0043235,GO:0043552,GO:0045121,GO:0045766,GO:0046777,GO:…	angiogenesis|stress fiber|positive regulation of protein phosphorylation|endothelial cell proliferation|sprouting angiogenesis|protein tyrosine kinase activity|transmembrane receptor protein tyrosine kinase activity|transmembrane signaling receptor activity|ATP binding|extracellular region|cytoplasm|microtubule organizing center|actin filament|integral component of plasma membrane|microvillus|cel…
ENSBGRG00000000668	196.222	1.21219	-9.68244	0.000292974	-11.7369	3.58051e-22	1.90061e-21	2.52087	2.15687	1.78788	0	0	0	NAB1	NGFI-A binding protein 1 [Source:HGNC Symbol%3BAcc:HGNC:7626]	GO:0004252,GO:0005509,GO:0005576,GO:0005615,GO:0006508,GO:0007584,GO:0007586,GO:0030574	serine-type endopeptidase activity|calcium ion binding|extracellular region|extracellular space|proteolysis|response to nutrient|digestion|collagen catabolic process
ENSBGRG00000000669	563.37	0.278515	4.658	2.45772	1.29732	3.193e-06	6.98912e-06	2.63686	1.97551	1.99918	10.1086	6.37818	6.34137	PCBP3	poly(rC) binding protein 3 [Source:HGNC Symbol%3BAcc:HGNC:8651]	GO:0001227,GO:0003690,GO:0003723,GO:0005634,GO:0005829,GO:0016071,GO:0070062,GO:1990829	DNA-binding transcription repressor activity, RNA polymerase II-specific|double-stranded DNA binding|RNA binding|nucleus|cytosol|mRNA metabolic process|extracellular exosome|C-rich single-stranded DNA binding
ENSBGRG00000000670	653.79	0.225019	9.72762	4.55958	2.1889	2.29903e-22	1.23019e-21	1.32034	2.02631	2.03131	19.0586	14.2548	15.5873	BORCS5	BLOC-1 related complex subunit 5 [Source:HGNC Symbol%3BAcc:HGNC:17950]	GO:0003964,GO:0006310,GO:0009036,GO:0032197,GO:0032199,GO:0046872,GO:0090305	RNA-directed DNA polymerase activity|DNA recombination|type II site-specific deoxyribonuclease activity|transposition, RNA-mediated|reverse transcription involved in RNA-mediated transposition|metal ion binding|nucleic acid phosphodiester bond hydrolysis
ENSBGRG00000000671	1588.46	1.31156	-6.55717	0.00257697	-8.60011	5.48399e-11	1.644e-10	10.4496	5.6903	9.94259	0.128436	0.0524641	0	INVS	inversin [Source:HGNC Symbol%3BAcc:HGNC:17870]	GO:0007283,GO:0016021,GO:0030154	spermatogenesis|integral component of membrane|cell differentiation
ENSBGRG00000000672	15.1957	0.786065	-2.03092	0.330693	-1.59643	0.0422631	0.0622563	0.196154	0.415537	0.176914	0.204006	0.106657	0.183615	WNT10A	Wnt family member 10A [Source:HGNC Symbol%3BAcc:HGNC:13829]	GO:0001942,GO:0005109,GO:0005576,GO:0005615,GO:0010628,GO:0014033,GO:0016055,GO:0030182,GO:0031069,GO:0042476,GO:0042487,GO:0043586,GO:0043588,GO:0045165,GO:0048018,GO:0048730,GO:0048733,GO:0060070,GO:0071560	hair follicle development|frizzled binding|extracellular region|extracellular space|positive regulation of gene expression|neural crest cell differentiation|Wnt signaling pathway|neuron differentiation|hair follicle morphogenesis|odontogenesis|regulation of odontogenesis of dentin-containing tooth|tongue development|skin development|cell fate commitment|receptor ligand activity|epidermis morphoge…	ko04150,ko04310,ko04390,ko04550,ko04916,ko04934,ko05010,ko05165,ko05200,ko05205,ko05217,ko05224,ko05225,ko05226	mTOR signaling pathway|Wnt signaling pathway|Hippo signaling pathway|Signaling pathways regulating pluripotency of stem cells|Melanogenesis|Cushing syndrome|Alzheimer disease|Human papillomavirus infection|Pathways in cancer|Proteoglycans in cancer|Basal cell carcinoma|Breast cancer|Hepatocellular carcinoma|Gastric cancer
ENSBGRG00000000673	595.456	0.182455	5.59726	2.02967	1.02125	2.17769e-08	5.55237e-08	1.19193	1.6353	1.27662	5.17107	6.14657	5.43015	ADCY6	adenylate cyclase 6 [Source:HGNC Symbol%3BAcc:HGNC:237]	GO:0003091,GO:0004016,GO:0005524,GO:0005622,GO:0005887,GO:0005929,GO:0006171,GO:0007189,GO:0031226,GO:0035811,GO:0046872,GO:1904117,GO:1904322	renal water homeostasis|adenylate cyclase activity|ATP binding|intracellular|integral component of plasma membrane|cilium|cAMP biosynthetic process|adenylate cyclase-activating G protein-coupled receptor signaling pathway|intrinsic component of plasma membrane|negative regulation of urine volume|metal ion binding|cellular response to vasopressin|cellular response to forskolin	ko00230,ko01522,ko04015,ko04022,ko04024,ko04062,ko04072,ko04114,ko04211,ko04213,ko04261,ko04270,ko04371,ko04540,ko04611,ko04713,ko04714,ko04723,ko04724,ko04725,ko04727,ko04742,ko04750,ko04911,ko04912,ko04913,ko04914,ko04915,ko04916,ko04918,ko04921,ko04923,ko04924,ko04925,ko04926,ko04927,ko04928,ko04934,ko04935,ko04961,ko04962,ko04970,ko04971,ko04972,ko04976,ko05032,ko05163,ko05166,ko05200,ko05414	Purine metabolism|Endocrine resistance|Rap1 signaling pathway|cGMP-PKG signaling pathway|cAMP signaling pathway|Chemokine signaling pathway|Phospholipase D signaling pathway|Oocyte meiosis|Longevity regulating pathway|Longevity regulating pathway - multiple species|Adrenergic signaling in cardiomyocytes|Vascular smooth muscle contraction|Apelin signaling pathway|Gap junction|Platelet activation|C…
ENSBGRG00000000674	1649.69	0.146971	-14.4548	0.22934	-2.12444	2.33833e-47	3.33903e-46	25.4219	23.2512	24.9942	23.5724	17.5623	20.4063	ATG3	autophagy related 3 [Source:HGNC Symbol%3BAcc:HGNC:20962]	GO:0003964,GO:0046872	RNA-directed DNA polymerase activity|metal ion binding
ENSBGRG00000000675	0.272627	4.08047	-0.557787	0.206464	-2.27604	0.57699	0.642112	0.0439791	0	0	0	0	0	PRKAA2	protein kinase AMP-activated catalytic subunit alpha 2 [Source:HGNC Symbol%3BAcc:HGNC:9377]	GO:0003676,GO:0003964,GO:0004190,GO:0004519,GO:0046872	nucleic acid binding|RNA-directed DNA polymerase activity|aspartic-type endopeptidase activity|endonuclease activity|metal ion binding	ko05168	Herpes simplex virus 1 infection
ENSBGRG00000000676	1510.2	0.152336	-0.900595	0.909287	-0.137193	0.367804	0.446652	15.9607	15.7037	15.0389	45.0406	53.4469	57.1933	OCIAD1	OCIA domain containing 1 [Source:HGNC Symbol%3BAcc:HGNC:16074]	GO:0005768,GO:2000736	endosome|regulation of stem cell differentiation	ko04742	Taste transduction
ENSBGRG00000000679	1729.67	0.157983	-10.387	0.320643	-1.64096	2.84266e-25	1.72417e-24	17.3618	15.9024	14.1971	18.1791	13.9306	14.953	CLCC1	chloride channel CLIC like 1 [Source:HGNC Symbol%3BAcc:HGNC:29675]	GO:0005254,GO:0005634,GO:0005783,GO:0005794,GO:0034707	chloride channel activity|nucleus|endoplasmic reticulum|Golgi apparatus|chloride channel complex	ko05168	Herpes simplex virus 1 infection
ENSBGRG00000000680	0							0	0	0	0	0	0	NAB1	NGFI-A binding protein 1 [Source:HGNC Symbol%3BAcc:HGNC:7626]	GO:0005634,GO:0005737,GO:0017015,GO:0031103,GO:0045664	nucleus|cytoplasm|regulation of transforming growth factor beta receptor signaling pathway|axon regeneration|regulation of neuron differentiation
ENSBGRG00000000682	1280.68	0.160225	4.32573	1.61674	0.69309	1.52028e-05	3.17235e-05	2.54703	2.73671	2.08636	5.22947	5.59874	5.32518	CECR2	CECR2 histone acetyl-lysine reader [Source:HGNC Symbol%3BAcc:HGNC:1840]	GO:0005634,GO:0006309,GO:0007010,GO:0016192,GO:0021915,GO:0043044,GO:0061640,GO:0090537,GO:0097194	nucleus|apoptotic DNA fragmentation|cytoskeleton organization|vesicle-mediated transport|neural tube development|ATP-dependent chromatin remodeling|cytoskeleton-dependent cytokinesis|CERF complex|execution phase of apoptosis
ENSBGRG00000000684	9359.01	0.138443	-1.61489	0.856443	-0.22357	0.106333	0.146341	22.9532	22.4667	20.4903	33.4457	35.3282	32.7345	LPAR5	lysophosphatidic acid receptor 5 [Source:HGNC Symbol%3BAcc:HGNC:13307]	GO:0000790,GO:0001103,GO:0003677,GO:0004003,GO:0004407,GO:0005524,GO:0005634,GO:0005654,GO:0005737,GO:0005813,GO:0006357,GO:0008270,GO:0016020,GO:0016581,GO:0032991,GO:0042826,GO:0043044	nuclear chromatin|RNA polymerase II repressing transcription factor binding|DNA binding|ATP-dependent DNA helicase activity|histone deacetylase activity|ATP binding|nucleus|nucleoplasm|cytoplasm|centrosome|regulation of transcription by RNA polymerase II|zinc ion binding|membrane|NuRD complex|protein-containing complex|histone deacetylase binding|ATP-dependent chromatin remodeling	ko05165,ko05203	Human papillomavirus infection|Viral carcinogenesis
ENSBGRG00000000685	154.513	0.475195	-9.14132	0.0492439	-4.34391	6.16965e-20	2.93161e-19	0.758714	0.743779	1.00859	0.0494637	0.119575	0.272209	GABBR2	gamma-aminobutyric acid type B receptor subunit 2 [Source:HGNC Symbol%3BAcc:HGNC:4507]	GO:0003964,GO:0006310,GO:0009036,GO:0032197,GO:0032199,GO:0046872,GO:0090305	RNA-directed DNA polymerase activity|DNA recombination|type II site-specific deoxyribonuclease activity|transposition, RNA-mediated|reverse transcription involved in RNA-mediated transposition|metal ion binding|nucleic acid phosphodiester bond hydrolysis
ENSBGRG00000000686	26.1435	0.708288	1.78241	2.39905	1.26246	0.0746824	0.105574	0.836082	0.798172	0	2.54406	3.74853	2.85095	GMNC	geminin coiled-coil domain containing [Source:HGNC Symbol%3BAcc:HGNC:40049]	GO:0000027,GO:0003735,GO:0005634,GO:0006412,GO:0008283,GO:0022625,GO:0070180,GO:1904841	ribosomal large subunit assembly|structural constituent of ribosome|nucleus|translation|cell proliferation|cytosolic large ribosomal subunit|large ribosomal subunit rRNA binding|TORC2 complex binding	ko03010	Ribosome
ENSBGRG00000000687	189.938	0.362876	0.25451	1.06611	0.0923555	0.799102	0.843861	0	0	0	0	0	0	PRKAA2	protein kinase AMP-activated catalytic subunit alpha 2 [Source:HGNC Symbol%3BAcc:HGNC:9377]	GO:0005753,GO:0015078,GO:0015986,GO:0016021,GO:0016887,GO:0045263	mitochondrial proton-transporting ATP synthase complex|proton transmembrane transporter activity|ATP synthesis coupled proton transport|integral component of membrane|ATPase activity|proton-transporting ATP synthase complex, coupling factor F(o)	ko00190,ko04714,ko05010,ko05012,ko05016	Oxidative phosphorylation|Thermogenesis|Alzheimer disease|Parkinson disease|Huntington disease
ENSBGRG00000000689	1738.39	0.186741	-13.3338	0.178009	-2.48998	1.47148e-40	1.6555e-39	19.4673	16.693	25.6785	12.2347	10.3163	11.8209	NUP42	nucleoporin 42 [Source:HGNC Symbol%3BAcc:HGNC:17010]	GO:0005643,GO:0015031,GO:0031965,GO:0046872,GO:0051028	nuclear pore|protein transport|nuclear membrane|metal ion binding|mRNA transport	ko03013	RNA transport
ENSBGRG00000000690	56.0149	0.419576	-3.00475	0.417336	-1.26072	0.00265803	0.00452921	3.7812	0	0	3.90033	0.788708	5.90099	KIF1A	kinesin family member 1A [Source:HGNC Symbol%3BAcc:HGNC:888]	GO:0000275,GO:0005743,GO:0005753,GO:0015986,GO:0046933	mitochondrial proton-transporting ATP synthase complex, catalytic core F(1)|mitochondrial inner membrane|mitochondrial proton-transporting ATP synthase complex|ATP synthesis coupled proton transport|proton-transporting ATP synthase activity, rotational mechanism
ENSBGRG00000000691	0							0	0	0	0	0	0	GABRA6	gamma-aminobutyric acid type A receptor alpha6 subunit [Source:HGNC Symbol%3BAcc:HGNC:4080]			ko04080,ko04723,ko04727,ko04742,ko05032,ko05033	Neuroactive ligand-receptor interaction|Retrograde endocannabinoid signaling|GABAergic synapse|Taste transduction|Morphine addiction|Nicotine addiction
ENSBGRG00000000692	1185.53	0.274355	11.2559	8.50387	3.08812	2.16518e-29	1.57383e-28	4.69971	2.05262	4.65943	28.1802	27.4602	30.4634	WNT6	Wnt family member 6 [Source:HGNC Symbol%3BAcc:HGNC:12785]	GO:0001658,GO:0005102,GO:0005109,GO:0005615,GO:0005788,GO:0007165,GO:0007267,GO:0009798,GO:0009887,GO:0009986,GO:0010628,GO:0016055,GO:0030182,GO:0031012,GO:0042475,GO:0045165,GO:0045893,GO:0060684,GO:0070172,GO:0072079,GO:0072080	branching involved in ureteric bud morphogenesis|signaling receptor binding|frizzled binding|extracellular space|endoplasmic reticulum lumen|signal transduction|cell-cell signaling|axis specification|animal organ morphogenesis|cell surface|positive regulation of gene expression|Wnt signaling pathway|neuron differentiation|extracellular matrix|odontogenesis of dentin-containing tooth|cell fate com…	ko04150,ko04310,ko04390,ko04550,ko04916,ko04934,ko05010,ko05165,ko05200,ko05205,ko05217,ko05224,ko05225,ko05226	mTOR signaling pathway|Wnt signaling pathway|Hippo signaling pathway|Signaling pathways regulating pluripotency of stem cells|Melanogenesis|Cushing syndrome|Alzheimer disease|Human papillomavirus infection|Pathways in cancer|Proteoglycans in cancer|Basal cell carcinoma|Breast cancer|Hepatocellular carcinoma|Gastric cancer
ENSBGRG00000000693	1287.03	0.140135	-5.63109	0.5787	-0.789113	1.79079e-08	4.59504e-08	4.05185	3.91322	4.30075	6.16733	5.91921	6.48116	RNF20	ring finger protein 20 [Source:HGNC Symbol%3BAcc:HGNC:10062]	GO:0003964,GO:0006310,GO:0009036,GO:0032197,GO:0032199,GO:0046872,GO:0090305	RNA-directed DNA polymerase activity|DNA recombination|type II site-specific deoxyribonuclease activity|transposition, RNA-mediated|reverse transcription involved in RNA-mediated transposition|metal ion binding|nucleic acid phosphodiester bond hydrolysis
ENSBGRG00000000694	1.64634	2.51301	1.40352	11.528	3.52707	0.16046	0.212852	0	0	0	0.428458	0.0959576	0.102394	PSPN	persephin [Source:HGNC Symbol%3BAcc:HGNC:9579]	GO:0000165,GO:0005088,GO:0005102,GO:0005576,GO:0005622,GO:0007399,GO:0007411,GO:0007417,GO:0008083	MAPK cascade|Ras guanyl-nucleotide exchange factor activity|signaling receptor binding|extracellular region|intracellular|nervous system development|axon guidance|central nervous system development|growth factor activity
ENSBGRG00000000695	2567.74	0.709148	-10.7084	0.00517634	-7.59385	9.29419e-27	6.01924e-26	37.3542	29.91	25.427	1.17136	0.346187	0.225598	OXCT2	3-oxoacid CoA-transferase 2 [Source:HGNC Symbol%3BAcc:HGNC:18606]	GO:0005739,GO:0005759,GO:0008260,GO:0031514,GO:0046952	mitochondrion|mitochondrial matrix|3-oxoacid CoA-transferase activity|motile cilium|ketone body catabolic process	ko00072,ko00280,ko00650	Synthesis and degradation of ketone bodies|Valine, leucine and isoleucine degradation|Butanoate metabolism
ENSBGRG00000000696	1043.89	0.169845	-7.13271	0.431833	-1.21145	9.8413e-13	3.27185e-12	12.5845	13.8151	15.4395	15.264	14.5013	10.9617	CDK2	cyclin dependent kinase 2 [Source:HGNC Symbol%3BAcc:HGNC:1771]	GO:0000082,GO:0000122,GO:0000287,GO:0000307,GO:0000781,GO:0000793,GO:0000805,GO:0000806,GO:0004672,GO:0004674,GO:0004693,GO:0005524,GO:0005634,GO:0005654,GO:0005667,GO:0005737,GO:0005768,GO:0005813,GO:0005829,GO:0006281,GO:0006468,GO:0006813,GO:0007099,GO:0007265,GO:0008284,GO:0010389,GO:0015030,GO:0016301,GO:0016572,GO:0018105,GO:0019904,GO:0030332,GO:0032298,GO:0032869,GO:0035173,GO:0043231,GO:…	G1/S transition of mitotic cell cycle|negative regulation of transcription by RNA polymerase II|magnesium ion binding|cyclin-dependent protein kinase holoenzyme complex|chromosome, telomeric region|condensed chromosome|X chromosome|Y chromosome|protein kinase activity|protein serine/threonine kinase activity|cyclin-dependent protein serine/threonine kinase activity|ATP binding|nucleus|nucleoplasm…
ENSBGRG00000000698	1.09051	3.96979	-1.06835	0.0528804	-4.24112	0.285362	0.35693	0.114355	0	0	0	0	0	ITLN2	intelectin 2 [Source:HGNC Symbol%3BAcc:HGNC:20599]	GO:0005576,GO:0030246,GO:0046872	extracellular region|carbohydrate binding|metal ion binding
ENSBGRG00000000701	462.267	0.262113	-17.3355	0.0428712	-4.54385	2.53941e-67	7.11552e-66	4.30714	4.50891	5.39275	1.12044	1.14138	1.70437	ZDHHC21	zinc finger DHHC-type containing 21 [Source:HGNC Symbol%3BAcc:HGNC:20750]	GO:0003964,GO:0006310,GO:0009036,GO:0032197,GO:0032199,GO:0046872,GO:0090305	RNA-directed DNA polymerase activity|DNA recombination|type II site-specific deoxyribonuclease activity|transposition, RNA-mediated|reverse transcription involved in RNA-mediated transposition|metal ion binding|nucleic acid phosphodiester bond hydrolysis	ko05168	Herpes simplex virus 1 infection
ENSBGRG00000000703	5.69556	1.15453	0.968889	2.17138	1.11861	0.332601	0.408551	0.025186	0.0483022	0.0227281	0.0870559	0.156397	0.173364	ADRA1A	adrenoceptor alpha 1A [Source:HGNC Symbol%3BAcc:HGNC:277]	GO:0003964,GO:0006310,GO:0009036,GO:0032197,GO:0032199,GO:0046872,GO:0090305	RNA-directed DNA polymerase activity|DNA recombination|type II site-specific deoxyribonuclease activity|transposition, RNA-mediated|reverse transcription involved in RNA-mediated transposition|metal ion binding|nucleic acid phosphodiester bond hydrolysis
ENSBGRG00000000704	0.201497	4.04162	0.12423	1.41626	0.502089	0.901134	0.931232	0	0	0	0.022759	0.0233176	0	KRT7	keratin 7 [Source:HGNC Symbol%3BAcc:HGNC:6445]
ENSBGRG00000000705	1961.98	0.142177	-23.231	0.101327	-3.3029	2.21342e-119	2.98827e-117	7.84828	8.38835	7.9858	4.03828	3.99662	4.10761	XRN1	5'-3' exoribonuclease 1 [Source:HGNC Symbol%3BAcc:HGNC:30654]	GO:0005634,GO:0005737	nucleus|cytoplasm
ENSBGRG00000000706	0							0	0	0	0	0	0	AGXT	alanine--glyoxylate and serine--pyruvate aminotransferase [Source:HGNC Symbol%3BAcc:HGNC:341]	GO:0004760,GO:0005102,GO:0005739,GO:0005759,GO:0005777,GO:0005782,GO:0007219,GO:0008453,GO:0009436,GO:0016597,GO:0019265,GO:0019448,GO:0030170,GO:0042803,GO:0042853,GO:0043621,GO:0046724	serine-pyruvate transaminase activity|signaling receptor binding|mitochondrion|mitochondrial matrix|peroxisome|peroxisomal matrix|Notch signaling pathway|alanine-glyoxylate transaminase activity|glyoxylate catabolic process|amino acid binding|glycine biosynthetic process, by transamination of glyoxylate|L-cysteine catabolic process|pyridoxal phosphate binding|protein homodimerization activity|L-a…	ko00250,ko00260,ko00630,ko04146	Alanine, aspartate and glutamate metabolism|Glycine, serine and threonine metabolism|Glyoxylate and dicarboxylate metabolism|Peroxisome
ENSBGRG00000000707	1.5554	2.44345	-1.94725	0.0369568	-4.75801	0.0515044	0.0748302	0	0.0722045	0	0	0	0	GMNC	geminin coiled-coil domain containing [Source:HGNC Symbol%3BAcc:HGNC:40049]	GO:0004908,GO:0005149,GO:0005737,GO:0006954,GO:0016021,GO:0019966,GO:0030674,GO:0032991,GO:0051965	interleukin-1 receptor activity|interleukin-1 receptor binding|cytoplasm|inflammatory response|integral component of membrane|interleukin-1 binding|protein binding, bridging|protein-containing complex|positive regulation of synapse assembly
ENSBGRG00000000709	42.7305	0.432098	-1.82754	0.578473	-0.789678	0.067618	0.0963464	0.206559	0.212269	0.257719	0.69548	0.599163	0.867247	MCOLN3	mucolipin 3 [Source:HGNC Symbol%3BAcc:HGNC:13358]	GO:0000421,GO:0007626,GO:0016021,GO:0031901,GO:0031902,GO:0042491,GO:0051289,GO:0060171,GO:0080025,GO:0097682,GO:0098655,GO:1905103	autophagosome membrane|locomotory behavior|integral component of membrane|early endosome membrane|late endosome membrane|inner ear auditory receptor cell differentiation|protein homotetramerization|stereocilium membrane|phosphatidylinositol-3,5-bisphosphate binding|intracellular phosphatidylinositol-3,5-bisphosphate-sensitive cation channel activity|cation transmembrane transport|integral compone…	ko05168	Herpes simplex virus 1 infection
ENSBGRG00000000711	3207.39	0.150198	-14.9364	0.211186	-2.24342	1.91163e-50	3.04002e-49	33.8754	31.0854	33.1511	17.9875	21.251	17.7404	METAP2	methionyl aminopeptidase 2 [Source:HGNC Symbol%3BAcc:HGNC:16672]	GO:0004177,GO:0005737,GO:0008235,GO:0016485,GO:0018206,GO:0031365,GO:0046872,GO:0070006,GO:0070084	aminopeptidase activity|cytoplasm|metalloexopeptidase activity|protein processing|peptidyl-methionine modification|N-terminal protein amino acid modification|metal ion binding|metalloaminopeptidase activity|protein initiator methionine removal
ENSBGRG00000000712	1020.71	0.185294	-2.62425	0.713874	-0.486258	0.00868405	0.0139445	3.55453	3.74086	3.8433	10.3451	12.865	11.8424	CCNT2	cyclin T2 [Source:HGNC Symbol%3BAcc:HGNC:1600]			ko05202	Transcriptional misregulation in cancer
ENSBGRG00000000713	398.324	0.18099	-13.2113	0.190637	-2.3911	7.55392e-40	8.31449e-39	4.86303	4.53265	3.81572	2.81652	3.17228	3.08574	PTAR1	protein prenyltransferase alpha subunit repeat containing 1 [Source:HGNC Symbol%3BAcc:HGNC:30449]	GO:0005737,GO:0008318,GO:0018342	cytoplasm|protein prenyltransferase activity|protein prenylation
ENSBGRG00000000714	2928.16	0.129267	7.49716	1.95767	0.969135	6.52134e-14	2.30841e-13	14.4179	15.0455	14.2362	62.234	60.6776	57.7621	AP2M1	adaptor related protein complex 2 subunit mu 1 [Source:HGNC Symbol%3BAcc:HGNC:564]	GO:0002092,GO:0005048,GO:0005886,GO:0006886,GO:0008289,GO:0030122,GO:0038024,GO:0043195,GO:0048488,GO:0050750,GO:0065003,GO:0097718,GO:0098794,GO:0098884,GO:0098978,GO:1900244	positive regulation of receptor internalization|signal sequence binding|plasma membrane|intracellular protein transport|lipid binding|AP-2 adaptor complex|cargo receptor activity|terminal bouton|synaptic vesicle endocytosis|low-density lipoprotein particle receptor binding|protein-containing complex assembly|disordered domain specific binding|postsynapse|postsynaptic neurotransmitter receptor int…	ko04144,ko04721,ko04961,ko05016	Endocytosis|Synaptic vesicle cycle|Endocrine and other factor-regulated calcium reabsorption|Huntington disease
ENSBGRG00000000715	84.5437	0.484068	7.28459	11.5214	3.52624	3.22642e-13	1.10286e-12	0.0634396	0.123446	0.0433989	0.760903	1.2876	1.32212	TRABD2B	TraB domain containing 2B [Source:HGNC Symbol%3BAcc:HGNC:44200]	GO:0004222,GO:0005887,GO:0006508,GO:0016020,GO:0016055,GO:0017147,GO:0030178,GO:0031301,GO:0032461,GO:0046872,GO:1904808	metalloendopeptidase activity|integral component of plasma membrane|proteolysis|membrane|Wnt signaling pathway|Wnt-protein binding|negative regulation of Wnt signaling pathway|integral component of organelle membrane|positive regulation of protein oligomerization|metal ion binding|positive regulation of protein oxidation
ENSBGRG00000000717	0							0	0	0	0	0	0	ARL13B	ADP ribosylation factor like GTPase 13B [Source:HGNC Symbol%3BAcc:HGNC:25419]	GO:0000149,GO:0005484,GO:0005886,GO:0006886,GO:0006887,GO:0006906,GO:0008021,GO:0012505,GO:0016021,GO:0031201,GO:0031629,GO:0042734,GO:0048278,GO:0048787	SNARE binding|SNAP receptor activity|plasma membrane|intracellular protein transport|exocytosis|vesicle fusion|synaptic vesicle|endomembrane system|integral component of membrane|SNARE complex|synaptic vesicle fusion to presynaptic active zone membrane|presynaptic membrane|vesicle docking|presynaptic active zone membrane	ko04130	SNARE interactions in vesicular transport
ENSBGRG00000000718	13.6539	0.812975	-0.915461	0.596979	-0.744247	0.35995	0.438435	0.0280453	0.0797675	0.154733	0.293546	0.156942	0.301825	IL1RAP	interleukin 1 receptor accessory protein [Source:HGNC Symbol%3BAcc:HGNC:5995]	GO:0002114,GO:0004908,GO:0005149,GO:0005615,GO:0005737,GO:0005886,GO:0006954,GO:0016021,GO:0019221,GO:0032736,GO:0032754,GO:0032991,GO:0038172,GO:0042094,GO:0045087,GO:0051092,GO:0051965,GO:0072602,GO:0098978,GO:0099151,GO:0099545,GO:0099560,GO:1900006,GO:1905606,GO:1990782,GO:2000778	interleukin-33 receptor activity|interleukin-1 receptor activity|interleukin-1 receptor binding|extracellular space|cytoplasm|plasma membrane|inflammatory response|integral component of membrane|cytokine-mediated signaling pathway|positive regulation of interleukin-13 production|positive regulation of interleukin-5 production|protein-containing complex|interleukin-33-mediated signaling pathway|in…	ko05168	Herpes simplex virus 1 infection
ENSBGRG00000000719	872.929	0.231686	-1.90511	0.736426	-0.441387	0.0567658	0.0818891	22.0709	15.9017	18.212	29.433	18.0527	18.8044	ALKBH7	alkB homolog 7 [Source:HGNC Symbol%3BAcc:HGNC:21306]	GO:0005759,GO:0006631,GO:0006974,GO:0010883,GO:0046872,GO:0051213,GO:1902445	mitochondrial matrix|fatty acid metabolic process|cellular response to DNA damage stimulus|regulation of lipid storage|metal ion binding|dioxygenase activity|regulation of mitochondrial membrane permeability involved in programmed necrotic cell death
ENSBGRG00000000721	26.7476	0.534314	-1.47813	0.578429	-0.789788	0.139372	0.187415	0.173317	0.0494696	0.19019	0.343728	0.394101	0.274707	AOAH	acyloxyacyl hydrolase [Source:HGNC Symbol%3BAcc:HGNC:548]	GO:0003964,GO:0046872	RNA-directed DNA polymerase activity|metal ion binding
ENSBGRG00000000723	1482.01	0.143193	4.01162	1.48909	0.574435	6.03035e-05	0.000120258	6.55233	5.69362	6.14613	18.8421	19.7064	19.8439	DUSP16	dual specificity phosphatase 16 [Source:HGNC Symbol%3BAcc:HGNC:17909]	GO:0000188,GO:0004721,GO:0004725,GO:0005634,GO:0005654,GO:0005737,GO:0005829,GO:0006470,GO:0008138,GO:0016311,GO:0016791,GO:0017017,GO:0031410,GO:0045204,GO:0045209	inactivation of MAPK activity|phosphoprotein phosphatase activity|protein tyrosine phosphatase activity|nucleus|nucleoplasm|cytoplasm|cytosol|protein dephosphorylation|protein tyrosine/serine/threonine phosphatase activity|dephosphorylation|phosphatase activity|MAP kinase tyrosine/serine/threonine phosphatase activity|cytoplasmic vesicle|MAPK export from nucleus|MAPK phosphatase export from nucle…	ko04010,ko04361	MAPK signaling pathway|Axon regeneration
ENSBGRG00000000724	722.112	0.189589	15.5561	7.72356	2.94927	1.44586e-54	2.63835e-53	0.692297	0.582484	0.784929	11.2208	13.4133	12.0003	PRKAG3	protein kinase AMP-activated non-catalytic subunit gamma 3 [Source:HGNC Symbol%3BAcc:HGNC:9387]	GO:0004679,GO:0005524,GO:0005978,GO:0006096,GO:0006633,GO:0014873,GO:0019901,GO:0071900	AMP-activated protein kinase activity|ATP binding|glycogen biosynthetic process|glycolytic process|fatty acid biosynthetic process|response to muscle activity involved in regulation of muscle adaptation|protein kinase binding|regulation of protein serine/threonine kinase activity	ko04068,ko04152,ko04211,ko04213,ko04371,ko04530,ko04710,ko04714,ko04910,ko04920,ko04921,ko04922,ko04931,ko04932,ko05410	FoxO signaling pathway|AMPK signaling pathway|Longevity regulating pathway|Longevity regulating pathway - multiple species|Apelin signaling pathway|Tight junction|Circadian rhythm|Thermogenesis|Insulin signaling pathway|Adipocytokine signaling pathway|Oxytocin signaling pathway|Glucagon signaling pathway|Insulin resistance|Non-alcoholic fatty liver disease (NAFLD)|Hypertrophic cardiomyopathy (HCM)
ENSBGRG00000000725	1346.35	0.146746	-10.1129	0.357489	-1.48403	4.8421e-24	2.78717e-23	5.0176	4.25674	4.49716	7.87247	9.02133	8.92841	NUP42	nucleoporin 42 [Source:HGNC Symbol%3BAcc:HGNC:17010]	GO:0005654,GO:0005730,GO:0005829,GO:0005886,GO:0016567,GO:0031463,GO:0042803,GO:0048471	nucleoplasm|nucleolus|cytosol|plasma membrane|protein ubiquitination|Cul3-RING ubiquitin ligase complex|protein homodimerization activity|perinuclear region of cytoplasm
ENSBGRG00000000726	453.257	0.241694	5.42499	2.48145	1.31119	5.79576e-08	1.436e-07	1.5079	1.73668	1.13619	9.90754	8.93114	9.41211	PPIE	peptidylprolyl isomerase E [Source:HGNC Symbol%3BAcc:HGNC:9258]	GO:0000398,GO:0000413,GO:0003729,GO:0003755,GO:0005634,GO:0006457,GO:0008143,GO:0016018,GO:0071007	mRNA splicing, via spliceosome|protein peptidyl-prolyl isomerization|mRNA binding|peptidyl-prolyl cis-trans isomerase activity|nucleus|protein folding|poly(A) binding|cyclosporin A binding|U2-type catalytic step 2 spliceosome	ko03040	Spliceosome
ENSBGRG00000000727	1332.81	0.187645	-3.86451	0.604932	-0.725154	0.000111313	0.000216677	2.97826	2.94067	2.78634	5.23973	6.84509	6.67754	USP24	ubiquitin specific peptidase 24 [Source:HGNC Symbol%3BAcc:HGNC:12623]	GO:0003677,GO:0005634	DNA binding|nucleus
ENSBGRG00000000728	378.593	0.181296	-7.41576	0.393804	-1.34445	1.20931e-13	4.22186e-13	4.82761	5.22288	4.90284	10.4978	10.0331	9.55967	NSUN3	NOP2/Sun RNA methyltransferase 3 [Source:HGNC Symbol%3BAcc:HGNC:26208]	GO:0000049,GO:0002127,GO:0005739,GO:0005759,GO:0005762,GO:0008168,GO:0016428,GO:0031167,GO:0070129	tRNA binding|tRNA wobble base cytosine methylation|mitochondrion|mitochondrial matrix|mitochondrial large ribosomal subunit|methyltransferase activity|tRNA (cytosine-5-)-methyltransferase activity|rRNA methylation|regulation of mitochondrial translation
ENSBGRG00000000729	3.16054	2.52201	1.77204	22.1481	4.46911	0.0763877	0.10781	0	0	0	0.0555965	0.440031	0	MAB21L4	mab-21 like 4 [Source:HGNC Symbol%3BAcc:HGNC:26216]
ENSBGRG00000000730	2006.17	0.155501	9.50865	2.7868	1.47861	1.93154e-21	9.84433e-21	5.85854	6.19703	4.72513	40.0444	30.7021	33.1057	ATP6V1E1	ATPase H+ transporting V1 subunit E1 [Source:HGNC Symbol%3BAcc:HGNC:857]	GO:0001669,GO:0008553,GO:0015991,GO:0033178,GO:0046961	acrosomal vesicle|proton-exporting ATPase activity, phosphorylative mechanism|ATP hydrolysis coupled proton transport|proton-transporting two-sector ATPase complex, catalytic domain|proton-transporting ATPase activity, rotational mechanism
ENSBGRG00000000732	163.089	0.499487	-11.6298	0.0178378	-5.80892	2.90924e-31	2.27761e-30	1.27947	1.0845	1.58695	0	0	0	KRT7	keratin 7 [Source:HGNC Symbol%3BAcc:HGNC:6445]	GO:0005198,GO:0045095	structural molecule activity|keratin filament
ENSBGRG00000000733	166.935	0.300696	-1.80674	0.686209	-0.54328	0.070803	0.10048	0.803471	0.625289	0.911345	1.19922	1.98052	1.70678	ANKRD44	ankyrin repeat domain 44 [Source:HGNC Symbol%3BAcc:HGNC:25259]	GO:0003964,GO:0004519,GO:0006310,GO:0046872	RNA-directed DNA polymerase activity|endonuclease activity|DNA recombination|metal ion binding	ko05168	Herpes simplex virus 1 infection
ENSBGRG00000000734	14.3526	1.03168	1.32294	2.57549	1.36485	0.185854	0.243146	0.129897	0	0.313749	0.190275	0.339158	0.379738	FOXD2	forkhead box D2 [Source:HGNC Symbol%3BAcc:HGNC:3803]	GO:0000981,GO:0001228,GO:0003700,GO:0005634,GO:0006357,GO:0009653,GO:0030154,GO:0043565,GO:0045944	DNA-binding transcription factor activity, RNA polymerase II-specific|DNA-binding transcription activator activity, RNA polymerase II-specific|DNA-binding transcription factor activity|nucleus|regulation of transcription by RNA polymerase II|anatomical structure morphogenesis|cell differentiation|sequence-specific DNA binding|positive regulation of transcription by RNA polymerase II
ENSBGRG00000000735	16.2011	0.738796	2.0403	2.8429	1.50736	0.0413208	0.060952	0.091388	0.0883512	0.160801	0.843148	0.726755	0.966502	S1PR4	sphingosine-1-phosphate receptor 4 [Source:HGNC Symbol%3BAcc:HGNC:3170]	GO:0004930,GO:0005739,GO:0005886,GO:0005887,GO:0006955,GO:0007186,GO:0007189,GO:0007202,GO:0007204,GO:0008289,GO:0038036	G protein-coupled receptor activity|mitochondrion|plasma membrane|integral component of plasma membrane|immune response|G protein-coupled receptor signaling pathway|adenylate cyclase-activating G protein-coupled receptor signaling pathway|activation of phospholipase C activity|positive regulation of cytosolic calcium ion concentration|lipid binding|sphingosine-1-phosphate receptor activity	ko04068,ko04071,ko04080	FoxO signaling pathway|Sphingolipid signaling pathway|Neuroactive ligand-receptor interaction
ENSBGRG00000000736	20.1603	1.09455	-4.7909	0.0263901	-5.24386	1.66033e-06	3.72378e-06	0.043568	0.250382	0.317263	0.0364103	0	0	STMN4	stathmin 4 [Source:HGNC Symbol%3BAcc:HGNC:16078]	GO:0005737,GO:0005794,GO:0007019,GO:0015631,GO:0030426,GO:0031110,GO:0031175,GO:0043005,GO:0051493	cytoplasm|Golgi apparatus|microtubule depolymerization|tubulin binding|growth cone|regulation of microtubule polymerization or depolymerization|neuron projection development|neuron projection|regulation of cytoskeleton organization
ENSBGRG00000000737	3.08864	1.4766	0.695371	2.03748	1.02678	0.486823	0.56584	0	0.0336492	0	0.0318359	0.0355588	0.0377485	MAB21L4	mab-21 like 4 [Source:HGNC Symbol%3BAcc:HGNC:26216]
ENSBGRG00000000739	0							0	0	0	0	0	0	OCIAD1	OCIA domain containing 1 [Source:HGNC Symbol%3BAcc:HGNC:16074]
ENSBGRG00000000740	0							0	0	0	0	0	0	NSUN3	NOP2/Sun RNA methyltransferase 3 [Source:HGNC Symbol%3BAcc:HGNC:26208]	GO:0003964,GO:0046872	RNA-directed DNA polymerase activity|metal ion binding
ENSBGRG00000000741	587.99	0.186478	-4.25388	0.577041	-0.793255	2.10102e-05	4.33544e-05	8.20684	6.05691	6.22799	16.3899	13.1558	14.1215	CREBL2	cAMP responsive element binding protein like 2 [Source:HGNC Symbol%3BAcc:HGNC:2350]	GO:0003964,GO:0006310,GO:0009036,GO:0032197,GO:0032199,GO:0046872,GO:0090305	RNA-directed DNA polymerase activity|DNA recombination|type II site-specific deoxyribonuclease activity|transposition, RNA-mediated|reverse transcription involved in RNA-mediated transposition|metal ion binding|nucleic acid phosphodiester bond hydrolysis
ENSBGRG00000000742	14.8183	0.741894	0.369227	1.20909	0.273927	0.711959	0.769075	0.0814715	0.0976589	0.132133	0.211419	0.416453	0.540368	GABRA1	gamma-aminobutyric acid type A receptor alpha1 subunit [Source:HGNC Symbol%3BAcc:HGNC:4075]	GO:0004890,GO:0005237,GO:0005254,GO:0005886,GO:0005887,GO:0006821,GO:0007165,GO:0007214,GO:0007268,GO:0008144,GO:0008503,GO:0022851,GO:0030054,GO:0030659,GO:0032590,GO:0034220,GO:0034707,GO:0042391,GO:0043005,GO:0045202,GO:0050877,GO:0051932,GO:0060078,GO:0071420,GO:0098794,GO:0098982,GO:0099060,GO:1902476,GO:1902710,GO:1902711,GO:1904315	GABA-A receptor activity|inhibitory extracellular ligand-gated ion channel activity|chloride channel activity|plasma membrane|integral component of plasma membrane|chloride transport|signal transduction|gamma-aminobutyric acid signaling pathway|chemical synaptic transmission|drug binding|benzodiazepine receptor activity|GABA-gated chloride ion channel activity|cell junction|cytoplasmic vesicle me…	ko04080,ko04723,ko04727,ko04742,ko05032,ko05033	Neuroactive ligand-receptor interaction|Retrograde endocannabinoid signaling|GABAergic synapse|Taste transduction|Morphine addiction|Nicotine addiction
ENSBGRG00000000743	1712.39	0.155074	-15.7668	0.183645	-2.44501	5.26839e-56	1.01206e-54	20.2289	19.9747	23.6328	20.2464	18.1271	20.3438	SLC35A5	solute carrier family 35 member A5 [Source:HGNC Symbol%3BAcc:HGNC:20792]	GO:0005794,GO:0008643,GO:0015136,GO:0015165,GO:0030173	Golgi apparatus|carbohydrate transport|sialic acid transmembrane transporter activity|pyrimidine nucleotide-sugar transmembrane transporter activity|integral component of Golgi membrane
ENSBGRG00000000744	23.0116	0.573209	-2.88326	0.318041	-1.65271	0.00393577	0.00658839	0.579082	0.186163	0.349655	0.274133	0.328409	0.427394	RAB19	RAB19%2C member RAS oncogene family [Source:HGNC Symbol%3BAcc:HGNC:19982]	GO:0000139,GO:0003924,GO:0005525,GO:0005789,GO:0005886,GO:0006886,GO:0006888,GO:0032482	Golgi membrane|GTPase activity|GTP binding|endoplasmic reticulum membrane|plasma membrane|intracellular protein transport|ER to Golgi vesicle-mediated transport|Rab protein signal transduction
ENSBGRG00000000745	224.747	0.503075	-15.1392	0.00509699	-7.61614	8.93464e-52	1.49215e-50	2.70917	3.459	3.43992	0.0409881	0.0640557	0.0234664	KRT7	keratin 7 [Source:HGNC Symbol%3BAcc:HGNC:6445]	GO:0005198,GO:0045095	structural molecule activity|keratin filament
ENSBGRG00000000748	12.4415	0.95235	2.9461	6.99209	2.80572	0.00321804	0.00543928	0	0.0795896	0	0.214749	0.50376	0.411517	GNA15	G protein subunit alpha 15 [Source:HGNC Symbol%3BAcc:HGNC:4383]	GO:0001664,GO:0003924,GO:0005525,GO:0005834,GO:0005886,GO:0007186,GO:0007188,GO:0007202,GO:0007207,GO:0030168,GO:0031683,GO:0046872,GO:0051482,GO:0060158	G protein-coupled receptor binding|GTPase activity|GTP binding|heterotrimeric G-protein complex|plasma membrane|G protein-coupled receptor signaling pathway|adenylate cyclase-modulating G protein-coupled receptor signaling pathway|activation of phospholipase C activity|phospholipase C-activating G protein-coupled acetylcholine receptor signaling pathway|platelet activation|G-protein beta/gamma-su…	ko04020,ko04926,ko05142,ko05146	Calcium signaling pathway|Relaxin signaling pathway|Chagas disease (American trypanosomiasis)|Amoebiasis
ENSBGRG00000000750	0							0	0	0	0	0	0	EIF4G3	eukaryotic translation initiation factor 4 gamma 3 [Source:HGNC Symbol%3BAcc:HGNC:3298]	GO:0005634,GO:0016605,GO:0016925,GO:0031386,GO:0031625,GO:0033235,GO:0034613,GO:0045892,GO:0046965	nucleus|PML body|protein sumoylation|protein tag|ubiquitin protein ligase binding|positive regulation of protein sumoylation|cellular protein localization|negative regulation of transcription, DNA-templated|retinoid X receptor binding
ENSBGRG00000000751	309.568	0.305411	14.6151	22.0638	4.46361	2.25078e-48	3.33233e-47	0.41349	0.197307	0.3732	14.9673	15.6877	15.8737	NSUN3	NOP2/Sun RNA methyltransferase 3 [Source:HGNC Symbol%3BAcc:HGNC:26208]	GO:0000086,GO:0000226,GO:0000278,GO:0003924,GO:0005198,GO:0005200,GO:0005525,GO:0005634,GO:0005737,GO:0005829,GO:0005874,GO:0005881,GO:0007017,GO:0010389,GO:0015630,GO:0019904,GO:0030705,GO:0031594,GO:0036464,GO:0043209,GO:0045121,GO:0050807,GO:0051301,GO:0055037,GO:0070062,GO:0097711	G2/M transition of mitotic cell cycle|microtubule cytoskeleton organization|mitotic cell cycle|GTPase activity|structural molecule activity|structural constituent of cytoskeleton|GTP binding|nucleus|cytoplasm|cytosol|microtubule|cytoplasmic microtubule|microtubule-based process|regulation of G2/M transition of mitotic cell cycle|microtubule cytoskeleton|protein domain specific binding|cytoskeleto…	ko04145,ko04210,ko04530,ko04540,ko05010,ko05016,ko05130	Phagosome|Apoptosis|Tight junction|Gap junction|Alzheimer disease|Huntington disease|Pathogenic Escherichia coli infection
ENSBGRG00000000753	1087.57	0.187877	6.53666	2.34256	1.22809	6.29079e-11	1.87771e-10	11.476	8.91292	10.4332	45.8007	42.4317	42.1382	CLPP	caseinolytic mitochondrial matrix peptidase proteolytic subunit [Source:HGNC Symbol%3BAcc:HGNC:2084]	GO:0004252,GO:0005759,GO:0009368,GO:0051603	serine-type endopeptidase activity|mitochondrial matrix|endopeptidase Clp complex|proteolysis involved in cellular protein catabolic process	ko04212	Longevity regulating pathway - worm
ENSBGRG00000000754	94.0553	0.365435	-6.52825	0.191359	-2.38565	6.65435e-11	1.98255e-10	2.07209	1.58793	2.64793	0.877443	1.11141	1.04834	GPR19	G protein-coupled receptor 19 [Source:HGNC Symbol%3BAcc:HGNC:4473]	GO:0004930,GO:0005887,GO:0007186	G protein-coupled receptor activity|integral component of plasma membrane|G protein-coupled receptor signaling pathway
ENSBGRG00000000755	4.17664	1.29344	0.347386	1.3654	0.449323	0.728301	0.783844	0.0281429	0	0.0512318	0.0364217	0.126426	0.18867	MCOLN2	mucolipin 2 [Source:HGNC Symbol%3BAcc:HGNC:13357]	GO:0005634,GO:0005737	nucleus|cytoplasm
ENSBGRG00000000756	544.14	0.253314	8.2694	4.27152	2.09475	1.34636e-16	5.4768e-16	0.624917	0.887852	1.71622	13.6946	11.3901	13.3331	ITLN2	intelectin 2 [Source:HGNC Symbol%3BAcc:HGNC:20599]	GO:0001817,GO:0005886,GO:0005923,GO:0007155,GO:0016021,GO:0030165,GO:0031032,GO:0034260,GO:0043547,GO:0050892,GO:0072659,GO:0090557,GO:0090559,GO:2000249	regulation of cytokine production|plasma membrane|bicellular tight junction|cell adhesion|integral component of membrane|PDZ domain binding|actomyosin structure organization|negative regulation of GTPase activity|positive regulation of GTPase activity|intestinal absorption|protein localization to plasma membrane|establishment of endothelial intestinal barrier|regulation of membrane permeability|r…
ENSBGRG00000000757	3.6213	2.3738	-2.51825	0.0158673	-5.9778	0.0117941	0.0186438	0	0.165236	0.0530529	0	0	0	TMEM207	transmembrane protein 207 [Source:HGNC Symbol%3BAcc:HGNC:33705]	GO:0003964,GO:0006310,GO:0009036,GO:0032197,GO:0032199,GO:0046872,GO:0090305	RNA-directed DNA polymerase activity|DNA recombination|type II site-specific deoxyribonuclease activity|transposition, RNA-mediated|reverse transcription involved in RNA-mediated transposition|metal ion binding|nucleic acid phosphodiester bond hydrolysis	ko05168	Herpes simplex virus 1 infection
ENSBGRG00000000758	746.763	0.194968	-16.2221	0.111662	-3.16279	3.52154e-59	7.57092e-58	5.94215	4.50167	5.14382	2.61644	2.78541	2.32737	FAM126A	family with sequence similarity 126 member A [Source:HGNC Symbol%3BAcc:HGNC:24587]	GO:0005829,GO:0005886,GO:0042552,GO:0043005,GO:0046854,GO:0072659	cytosol|plasma membrane|myelination|neuron projection|phosphatidylinositol phosphorylation|protein localization to plasma membrane
ENSBGRG00000000760	35.262	0.628827	-2.01313	0.415836	-1.26591	0.0441008	0.0647953	0.0865615	0.117629	0.192538	0.158434	0.141856	0.289587	EPHA6	EPH receptor A6 [Source:HGNC Symbol%3BAcc:HGNC:19296]	GO:0003964,GO:0006310,GO:0009036,GO:0032197,GO:0032199,GO:0046872,GO:0090305	RNA-directed DNA polymerase activity|DNA recombination|type II site-specific deoxyribonuclease activity|transposition, RNA-mediated|reverse transcription involved in RNA-mediated transposition|metal ion binding|nucleic acid phosphodiester bond hydrolysis
ENSBGRG00000000761	1.50179	3.13232	-0.86692	0.152252	-2.71547	0.385986	0.465624	0	0.140299	0	0	0.0961166	0	CER1	cerberus 1%2C DAN family BMP antagonist [Source:HGNC Symbol%3BAcc:HGNC:1862]	GO:0001657,GO:0003419,GO:0005125,GO:0005576,GO:0005615,GO:0007369,GO:0007399,GO:0008285,GO:0009948,GO:0009952,GO:0016015,GO:0023019,GO:0030282,GO:0030509,GO:0030514,GO:0032926,GO:0035582,GO:0036122,GO:0042074,GO:0042803,GO:0048263,GO:0061371,GO:0071773,GO:1900176,GO:2000381	ureteric bud development|growth plate cartilage chondrocyte proliferation|cytokine activity|extracellular region|extracellular space|gastrulation|nervous system development|negative regulation of cell proliferation|anterior/posterior axis specification|anterior/posterior pattern specification|morphogen activity|signal transduction involved in regulation of gene expression|bone mineralization|BMP …	ko04310	Wnt signaling pathway
ENSBGRG00000000763	127.68	0.3798	2.85284	2.11919	1.08351	0.00433299	0.00722078	0.18293	0.215453	0.462065	2.32241	1.63316	1.36862	UNC5C	unc-5 netrin receptor C [Source:HGNC Symbol%3BAcc:HGNC:12569]	GO:0003964,GO:0006310,GO:0009036,GO:0032197,GO:0032199,GO:0046872,GO:0090305	RNA-directed DNA polymerase activity|DNA recombination|type II site-specific deoxyribonuclease activity|transposition, RNA-mediated|reverse transcription involved in RNA-mediated transposition|metal ion binding|nucleic acid phosphodiester bond hydrolysis
ENSBGRG00000000764	748.848	0.172455	6.24786	2.11034	1.07748	4.16119e-10	1.187e-09	4.36681	4.28918	3.83552	19.9336	19.741	20.7439	CDKN1B	cyclin dependent kinase inhibitor 1B [Source:HGNC Symbol%3BAcc:HGNC:1785]	GO:0000082,GO:0001666,GO:0001890,GO:0004861,GO:0005634,GO:0005737,GO:0005768,GO:0005829,GO:0006813,GO:0007096,GO:0007219,GO:0007605,GO:0008284,GO:0008285,GO:0009749,GO:0010942,GO:0019901,GO:0019903,GO:0030308,GO:0030332,GO:0030544,GO:0031116,GO:0031464,GO:0032355,GO:0032991,GO:0042326,GO:0042493,GO:0043066,GO:0043200,GO:0043434,GO:0044877,GO:0045732,GO:0045736,GO:0045737,GO:0045892,GO:0046686,GO:…	G1/S transition of mitotic cell cycle|response to hypoxia|placenta development|cyclin-dependent protein serine/threonine kinase inhibitor activity|nucleus|cytoplasm|endosome|cytosol|potassium ion transport|regulation of exit from mitosis|Notch signaling pathway|sensory perception of sound|positive regulation of cell proliferation|negative regulation of cell proliferation|response to glucose|posit…	ko01522,ko04012,ko04066,ko04068,ko04110,ko04151,ko04933,ko04934,ko05162,ko05165,ko05169,ko05200,ko05202,ko05203,ko05206,ko05215,ko05220,ko05222,ko05226	Endocrine resistance|ErbB signaling pathway|HIF-1 signaling pathway|FoxO signaling pathway|Cell cycle|PI3K-Akt signaling pathway|AGE-RAGE signaling pathway in diabetic complications|Cushing syndrome|Measles|Human papillomavirus infection|Epstein-Barr virus infection|Pathways in cancer|Transcriptional misregulation in cancer|Viral carcinogenesis|MicroRNAs in cancer|Prostate cancer|Chronic myeloid …
ENSBGRG00000000765	15.2551	0.635771	-2.07785	0.400248	-1.32104	0.0377235	0.0559664	0.319246	0.148883	0.426036	0.254505	0.485645	0.413262	ACER1	alkaline ceramidase 1 [Source:HGNC Symbol%3BAcc:HGNC:18356]	GO:0005783,GO:0005789,GO:0006665,GO:0008544,GO:0010446,GO:0016021,GO:0017040,GO:0019216,GO:0030148,GO:0030154,GO:0030216,GO:0046512,GO:0046514,GO:0071277,GO:0071633,GO:0102121	endoplasmic reticulum|endoplasmic reticulum membrane|sphingolipid metabolic process|epidermis development|response to alkaline pH|integral component of membrane|N-acylsphingosine amidohydrolase activity|regulation of lipid metabolic process|sphingolipid biosynthetic process|cell differentiation|keratinocyte differentiation|sphingosine biosynthetic process|ceramide catabolic process|cellular respo…	ko00600,ko04071	Sphingolipid metabolism|Sphingolipid signaling pathway
ENSBGRG00000000766	557.913	0.185904	5.96008	2.15547	1.108	2.52112e-09	6.85822e-09	2.4925	2.7318	2.776	8.81528	10.221	11.4518	TRIM35	tripartite motif containing 35 [Source:HGNC Symbol%3BAcc:HGNC:16285]	GO:0005634,GO:0005737	nucleus|cytoplasm
ENSBGRG00000000767	470.173	0.216235	0.405843	1.06272	0.0877574	0.684858	0.744265	5.6144	6.94539	7.69901	24.3819	17.9763	19.8048	SYCP3	synaptonemal complex protein 3 [Source:HGNC Symbol%3BAcc:HGNC:18130]	GO:0000775,GO:0000795,GO:0000800,GO:0003677,GO:0007283,GO:0007286,GO:0051301,GO:0051321	chromosome, centromeric region|synaptonemal complex|lateral element|DNA binding|spermatogenesis|spermatid development|cell division|meiotic cell cycle	ko04742	Taste transduction
ENSBGRG00000000768	177.507	0.261795	-6.14614	0.327819	-1.60903	7.93932e-10	2.22333e-09	1.261	1.23738	1.09811	2.9458	2.23672	2.14797	CMPK1	cytidine/uridine monophosphate kinase 1 [Source:HGNC Symbol%3BAcc:HGNC:18170]
ENSBGRG00000000769	1856.94	0.151703	1.1774	1.1318	0.178615	0.239034	0.30505	15.0969	13.9367	12.9482	23.0785	20.4224	22.0517	GNA11	G protein subunit alpha 11 [Source:HGNC Symbol%3BAcc:HGNC:4379]	GO:0001501,GO:0001508,GO:0001664,GO:0001750,GO:0003924,GO:0005525,GO:0005737,GO:0005834,GO:0005886,GO:0007188,GO:0007213,GO:0007507,GO:0007603,GO:0009649,GO:0016020,GO:0031683,GO:0031826,GO:0045634,GO:0046872,GO:0048066,GO:0060158,GO:0071467	skeletal system development|action potential|G protein-coupled receptor binding|photoreceptor outer segment|GTPase activity|GTP binding|cytoplasm|heterotrimeric G-protein complex|plasma membrane|adenylate cyclase-modulating G protein-coupled receptor signaling pathway|G protein-coupled acetylcholine receptor signaling pathway|heart development|phototransduction, visible light|entrainment of circa…	ko04020,ko04022,ko04270,ko04540,ko04725,ko04730,ko04911,ko04912,ko04925,ko04927,ko04928,ko04929,ko04934,ko04935,ko05142,ko05146,ko05163,ko05170,ko05200	Calcium signaling pathway|cGMP-PKG signaling pathway|Vascular smooth muscle contraction|Gap junction|Cholinergic synapse|Long-term depression|Insulin secretion|GnRH signaling pathway|Aldosterone synthesis and secretion|Cortisol synthesis and secretion|Parathyroid hormone synthesis, secretion and action|GnRH secretion|Cushing syndrome|Growth hormone synthesis, secretion and action|Chagas disease (…
ENSBGRG00000000770	13788.5	0.215029	12.3061	6.26002	2.64617	8.39954e-35	7.5635e-34	8.83109	12.8471	8.51092	68.282	88.0197	91.9749	ECE1	endothelin converting enzyme 1 [Source:HGNC Symbol%3BAcc:HGNC:3146]	GO:0003964,GO:0006310,GO:0009036,GO:0032197,GO:0032199,GO:0046872,GO:0090305	RNA-directed DNA polymerase activity|DNA recombination|type II site-specific deoxyribonuclease activity|transposition, RNA-mediated|reverse transcription involved in RNA-mediated transposition|metal ion binding|nucleic acid phosphodiester bond hydrolysis	ko05168	Herpes simplex virus 1 infection
ENSBGRG00000000771	1731.2	0.188752	-10.9705	0.238043	-2.0707	5.29694e-28	3.61353e-27	3.59218	3.89388	3.69937	2.92639	3.978	4.15721	FRYL	FRY like transcription coactivator [Source:HGNC Symbol%3BAcc:HGNC:29127]
ENSBGRG00000000772	1946.53	0.823401	-4.90458	0.060857	-4.03843	9.36284e-07	2.1384e-06	24.5596	19.3358	20.4378	3.39407	1.88579	0.491314	COMP	cartilage oligomeric matrix protein [Source:HGNC Symbol%3BAcc:HGNC:2227]	GO:0001968,GO:0002020,GO:0003417,GO:0005201,GO:0005499,GO:0005509,GO:0005518,GO:0005576,GO:0006915,GO:0007155,GO:0008201,GO:0043066,GO:0043395,GO:0060173	fibronectin binding|protease binding|growth plate cartilage development|extracellular matrix structural constituent|vitamin D binding|calcium ion binding|collagen binding|extracellular region|apoptotic process|cell adhesion|heparin binding|negative regulation of apoptotic process|heparan sulfate proteoglycan binding|limb development	ko04145,ko04151,ko04510,ko04512,ko05144,ko05165	Phagosome|PI3K-Akt signaling pathway|Focal adhesion|ECM-receptor interaction|Malaria|Human papillomavirus infection
ENSBGRG00000000773	1590.7	0.163769	-5.77442	0.519189	-0.945668	7.72197e-09	2.03051e-08	5.71686	5.67204	5.46039	10.7244	11.9607	11.8773	WDR47	WD repeat domain 47 [Source:HGNC Symbol%3BAcc:HGNC:29141]	GO:0005737,GO:0005874,GO:0007275	cytoplasm|microtubule|multicellular organism development
ENSBGRG00000000774	15.709	1.53852	-5.26268	0.00365288	-8.09675	1.41973e-07	3.42574e-07	0.0326238	0.0942004	0.119154	0	0	0	KRT7	keratin 7 [Source:HGNC Symbol%3BAcc:HGNC:6445]	GO:0005198,GO:0045095	structural molecule activity|keratin filament
ENSBGRG00000000775	338.183	0.251701	6.52951	3.1242	1.64349	6.59849e-11	1.96621e-10	1.01729	2.44627	2.47608	21.0716	19.1883	13.6512	PRKRA	protein activator of interferon induced protein kinase EIF2AK2 [Source:HGNC Symbol%3BAcc:HGNC:9438]	GO:0003723,GO:0003725,GO:0005654,GO:0005737,GO:0005829,GO:0006468,GO:0006955,GO:0008047,GO:0008285,GO:0009615,GO:0010586,GO:0016020,GO:0019899,GO:0030422,GO:0031054,GO:0034599,GO:0035196,GO:0042473,GO:0042474,GO:0042802,GO:0042803,GO:0048471,GO:0048705,GO:0050821,GO:0070578,GO:0070883,GO:2001244	RNA binding|double-stranded RNA binding|nucleoplasm|cytoplasm|cytosol|protein phosphorylation|immune response|enzyme activator activity|negative regulation of cell proliferation|response to virus|miRNA metabolic process|membrane|enzyme binding|production of siRNA involved in RNA interference|pre-miRNA processing|cellular response to oxidative stress|production of miRNAs involved in gene silencing…
ENSBGRG00000000776	706.488	0.230369	9.13129	4.2977	2.10356	6.76863e-20	3.20675e-19	0.736867	1.17706	1.24488	7.48467	8.95758	7.52233	CCDC80	coiled-coil domain containing 80 [Source:HGNC Symbol%3BAcc:HGNC:30649]	GO:0001968,GO:0005604,GO:0005614,GO:0008201,GO:0009617,GO:0010811,GO:0030198	fibronectin binding|basement membrane|interstitial matrix|heparin binding|response to bacterium|positive regulation of cell-substrate adhesion|extracellular matrix organization
ENSBGRG00000000777	159.757	0.310818	-12.713	0.06464	-3.95143	5.00679e-37	4.93673e-36	7.69312	7.48074	10.5437	1.02363	0.841956	1.09493	HPCAL4	hippocalcin like 4 [Source:HGNC Symbol%3BAcc:HGNC:18212]	GO:0005246,GO:0005509,GO:0005622,GO:0007165	calcium channel regulator activity|calcium ion binding|intracellular|signal transduction
ENSBGRG00000000778	1689.76	0.152436	12.6452	3.80414	1.92757	1.18982e-36	1.15373e-35	5.31998	5.34833	4.87544	35.06	32.9701	34.0355	ATP6V1E1	ATPase H+ transporting V1 subunit E1 [Source:HGNC Symbol%3BAcc:HGNC:857]	GO:0003964,GO:0006310,GO:0009036,GO:0032197,GO:0032199,GO:0046872,GO:0090305	RNA-directed DNA polymerase activity|DNA recombination|type II site-specific deoxyribonuclease activity|transposition, RNA-mediated|reverse transcription involved in RNA-mediated transposition|metal ion binding|nucleic acid phosphodiester bond hydrolysis
ENSBGRG00000000779	513.351	0.175583	-6.70394	0.442241	-1.17709	2.02871e-11	6.24662e-11	1.68487	1.72752	1.68671	3.89349	3.06621	3.4975	SLC37A3	solute carrier family 37 member 3 [Source:HGNC Symbol%3BAcc:HGNC:20651]	GO:0000139,GO:0003924,GO:0005525,GO:0005789,GO:0005886,GO:0006886,GO:0006888,GO:0032482	Golgi membrane|GTPase activity|GTP binding|endoplasmic reticulum membrane|plasma membrane|intracellular protein transport|ER to Golgi vesicle-mediated transport|Rab protein signal transduction
ENSBGRG00000000781	12.6523	0.810181	-0.937811	0.59058	-0.759797	0.348342	0.425773	0.458254	0.148845	0.957592	0	0.355731	0.591862	APOLD1	apolipoprotein L domain containing 1 [Source:HGNC Symbol%3BAcc:HGNC:25268]	GO:0001525,GO:0001666,GO:0005576,GO:0005654,GO:0005829,GO:0005886,GO:0006869,GO:0008289,GO:0016021,GO:0030154,GO:0042118,GO:0042157,GO:0045601	angiogenesis|response to hypoxia|extracellular region|nucleoplasm|cytosol|plasma membrane|lipid transport|lipid binding|integral component of membrane|cell differentiation|endothelial cell activation|lipoprotein metabolic process|regulation of endothelial cell differentiation
ENSBGRG00000000782	716.093	0.171502	14.1607	5.38366	2.42859	1.60396e-45	2.14446e-44	1.53645	1.65178	1.67912	11.7738	11.9632	11.0021	CACNB3	calcium voltage-gated channel auxiliary subunit beta 3 [Source:HGNC Symbol%3BAcc:HGNC:1403]	GO:0005246,GO:0005737,GO:0005891,GO:0007268,GO:0007528,GO:0008331,GO:0050852,GO:0061577,GO:1901385,GO:1901843,GO:1990454	calcium channel regulator activity|cytoplasm|voltage-gated calcium channel complex|chemical synaptic transmission|neuromuscular junction development|high voltage-gated calcium channel activity|T cell receptor signaling pathway|calcium ion transmembrane transport via high voltage-gated calcium channel|regulation of voltage-gated calcium channel activity|positive regulation of high voltage-gated ca…	ko04010,ko04260,ko04261,ko04921,ko05410,ko05412,ko05414	MAPK signaling pathway|Cardiac muscle contraction|Adrenergic signaling in cardiomyocytes|Oxytocin signaling pathway|Hypertrophic cardiomyopathy (HCM)|Arrhythmogenic right ventricular cardiomyopathy (ARVC)|Dilated cardiomyopathy (DCM)
ENSBGRG00000000783	730.625	0.175357	-6.23675	0.468572	-1.09366	4.4676e-10	1.27177e-09	4.03534	4.423	4.69813	3.46812	3.94946	3.17204	TBC1D2	TBC1 domain family member 2 [Source:HGNC Symbol%3BAcc:HGNC:18026]	GO:0005096,GO:0005634,GO:0005829,GO:0006886,GO:0017137,GO:0030054,GO:0031410,GO:0043547,GO:0045296,GO:0090630	GTPase activator activity|nucleus|cytosol|intracellular protein transport|Rab GTPase binding|cell junction|cytoplasmic vesicle|positive regulation of GTPase activity|cadherin binding|activation of GTPase activity
ENSBGRG00000000784	2121.58	0.214718	9.89156	4.35871	2.1239	4.52907e-23	2.50324e-22	4.70952	7.87381	6.56904	52.2879	51.2784	54.0094	CYP27A1	cytochrome P450 family 27 subfamily A member 1 [Source:HGNC Symbol%3BAcc:HGNC:2605]	GO:0003964,GO:0006310,GO:0009036,GO:0032197,GO:0032199,GO:0046872,GO:0090305	RNA-directed DNA polymerase activity|DNA recombination|type II site-specific deoxyribonuclease activity|transposition, RNA-mediated|reverse transcription involved in RNA-mediated transposition|metal ion binding|nucleic acid phosphodiester bond hydrolysis
ENSBGRG00000000785	4842.8	0.190703	3.606	1.61068	0.687674	0.000310956	0.000581718	18.8661	18.653	17.711	74.8949	49.0122	51.7756	DDX39A	DExD-box helicase 39A [Source:HGNC Symbol%3BAcc:HGNC:17821]	GO:0000398,GO:0003676,GO:0004386,GO:0005524,GO:0005634,GO:0005737,GO:0006406,GO:0016607,GO:0016887,GO:0042802	mRNA splicing, via spliceosome|nucleic acid binding|helicase activity|ATP binding|nucleus|cytoplasm|mRNA export from nucleus|nuclear speck|ATPase activity|identical protein binding
ENSBGRG00000000786	770.126	0.252444	-6.35288	0.329022	-1.60374	2.11327e-10	6.12409e-10	3.1061	3.27069	5.34001	2.36597	3.28963	2.97599	APBA1	amyloid beta precursor protein binding family A member 1 [Source:HGNC Symbol%3BAcc:HGNC:578]	GO:0001540,GO:0001701,GO:0005634,GO:0005737,GO:0005794,GO:0005829,GO:0005886,GO:0006886,GO:0007155,GO:0007268,GO:0007269,GO:0007399,GO:0007626,GO:0008021,GO:0008088,GO:0010468,GO:0014047,GO:0014051,GO:0035264,GO:0043197,GO:0045202,GO:0048471,GO:0048787,GO:0065003,GO:0098685,GO:0098978,GO:2000300	amyloid-beta binding|in utero embryonic development|nucleus|cytoplasm|Golgi apparatus|cytosol|plasma membrane|intracellular protein transport|cell adhesion|chemical synaptic transmission|neurotransmitter secretion|nervous system development|locomotory behavior|synaptic vesicle|axo-dendritic transport|regulation of gene expression|glutamate secretion|gamma-aminobutyric acid secretion|multicellular…
ENSBGRG00000000787	3.25139	1.73108	-2.23626	0.0683395	-3.87114	0.0253348	0.0384403	0.0096836	0.0184329	0.0360616	0	0.0104833	0.012643	MAP3K19	mitogen-activated protein kinase kinase kinase 19 [Source:HGNC Symbol%3BAcc:HGNC:26249]	GO:0004674,GO:0005524,GO:0005737,GO:0023014,GO:0031098,GO:0032147	protein serine/threonine kinase activity|ATP binding|cytoplasm|signal transduction by protein phosphorylation|stress-activated protein kinase signaling cascade|activation of protein kinase activity
ENSBGRG00000000788	11.4997	1.50753	-4.42684	0.00979589	-6.67361	9.56237e-06	2.02558e-05	0	0.0751974	0.17757	0	0.021412	0	KRT7	keratin 7 [Source:HGNC Symbol%3BAcc:HGNC:6445]	GO:0005198,GO:0045095	structural molecule activity|keratin filament
ENSBGRG00000000789	1735.81	0.222777	-4.5335	0.496561	-1.00996	5.8015e-06	1.2467e-05	13.2477	13.9669	11.6125	10.3021	8.18922	6.99287	MLLT1	MLLT1 super elongation complex subunit [Source:HGNC Symbol%3BAcc:HGNC:7134]	GO:0005634,GO:0005737	nucleus|cytoplasm
ENSBGRG00000000790	31.5956	0.532865	3.15873	3.21134	1.68318	0.00158458	0.0027665	0.238778	0.173657	0.162496	0.827372	1.22071	1.20718	NT5C1A	5'-nucleotidase%2C cytosolic IA [Source:HGNC Symbol%3BAcc:HGNC:17819]	GO:0000166,GO:0000287,GO:0005829,GO:0006195,GO:0008253,GO:0009116,GO:0009128,GO:0046085,GO:0046135	nucleotide binding|magnesium ion binding|cytosol|purine nucleotide catabolic process|5'-nucleotidase activity|nucleoside metabolic process|purine nucleoside monophosphate catabolic process|adenosine metabolic process|pyrimidine nucleoside catabolic process	ko00230,ko00240,ko00760	Purine metabolism|Pyrimidine metabolism|Nicotinate and nicotinamide metabolism
ENSBGRG00000000792	155.747	0.519363	-7.67116	0.0631921	-3.98411	1.70451e-14	6.22891e-14	0.533837	0.639142	0.311532	0.13496	0.166369	0.0215852	FREM1	FRAS1 related extracellular matrix 1 [Source:HGNC Symbol%3BAcc:HGNC:23399]	GO:0003964,GO:0004519,GO:0006310,GO:0046872	RNA-directed DNA polymerase activity|endonuclease activity|DNA recombination|metal ion binding
ENSBGRG00000000793	4437.05	0.169321	18.8369	9.12281	3.18948	3.76577e-79	1.57024e-77	10.211	8.13155	7.2683	108.411	117.729	112.994	TLE5	TLE family member 5%2C transcriptional modulator [Source:HGNC Symbol%3BAcc:HGNC:307]	GO:0000122,GO:0001501,GO:0003714,GO:0005634,GO:0005667,GO:0007275,GO:0009887,GO:0010629,GO:0016055,GO:0031668,GO:0032091,GO:0040008,GO:0042802,GO:0045892,GO:0060761,GO:0070491,GO:0070555,GO:0090090,GO:2000210	negative regulation of transcription by RNA polymerase II|skeletal system development|transcription corepressor activity|nucleus|transcription factor complex|multicellular organism development|animal organ morphogenesis|negative regulation of gene expression|Wnt signaling pathway|cellular response to extracellular stimulus|negative regulation of protein binding|regulation of growth|identical prot…
ENSBGRG00000000794	0.196213	4.04469	0.115958	1.38416	0.469014	0.907686	0.93595	0	0	0	0	0.123038	0	CLDN16	claudin 16 [Source:HGNC Symbol%3BAcc:HGNC:2037]	GO:0005198,GO:0005886,GO:0005923,GO:0006811,GO:0016021,GO:0016338,GO:0042802	structural molecule activity|plasma membrane|bicellular tight junction|ion transport|integral component of membrane|calcium-independent cell-cell adhesion via plasma membrane cell-adhesion molecules|identical protein binding	ko04514,ko04530,ko04670,ko05130,ko05160	Cell adhesion molecules (CAMs)|Tight junction|Leukocyte transendothelial migration|Pathogenic Escherichia coli infection|Hepatitis C
ENSBGRG00000000795	2592.2	0.171262	-25.4315	0.0488518	-4.35545	1.13088e-142	2.59914e-140	50.9607	43.3649	51.7443	8.9055	10.7959	9.48287	CHPT1	choline phosphotransferase 1 [Source:HGNC Symbol%3BAcc:HGNC:17852]	GO:0002181,GO:0003735,GO:0022625	cytoplasmic translation|structural constituent of ribosome|cytosolic large ribosomal subunit
ENSBGRG00000000796	21.6698	0.805172	-2.70504	0.220979	-2.17802	0.00682972	0.0111073	0.357268	0.288843	0.610456	0.36934	0.929683	0.225763	PJVK	pejvakin [Source:HGNC Symbol%3BAcc:HGNC:29502]	GO:0007605,GO:0043025	sensory perception of sound|neuronal cell body
ENSBGRG00000000797	0.103391	4.08047	-0.0863827	0.783235	-0.352482	0.931162	0.943626	0	0	0	0	0	0	MCOLN2	mucolipin 2 [Source:HGNC Symbol%3BAcc:HGNC:13357]	GO:0002181,GO:0003735,GO:0005634,GO:0005844,GO:0022625,GO:0031672,GO:0034198,GO:0070180,GO:1900087,GO:1990928	cytoplasmic translation|structural constituent of ribosome|nucleus|polysome|cytosolic large ribosomal subunit|A band|cellular response to amino acid starvation|large ribosomal subunit rRNA binding|positive regulation of G1/S transition of mitotic cell cycle|response to amino acid starvation	ko03010	Ribosome
ENSBGRG00000000798	367.036	0.635841	-14.474	0.00169661	-9.20313	1.76984e-47	2.53853e-46	2.61059	3.58597	3.55868	0.0226812	0.0579308	0	GABRG2	gamma-aminobutyric acid type A receptor gamma2 subunit [Source:HGNC Symbol%3BAcc:HGNC:4087]	GO:0003964,GO:0006310,GO:0009036,GO:0032197,GO:0032199,GO:0046872,GO:0090305	RNA-directed DNA polymerase activity|DNA recombination|type II site-specific deoxyribonuclease activity|transposition, RNA-mediated|reverse transcription involved in RNA-mediated transposition|metal ion binding|nucleic acid phosphodiester bond hydrolysis
ENSBGRG00000000799	2.37015	1.93524	0.945551	3.55504	1.82987	0.344378	0.421408	0	0	0	0.137022	0.258912	0.148873	CCDC80	coiled-coil domain containing 80 [Source:HGNC Symbol%3BAcc:HGNC:30649]	GO:0009897,GO:0016021,GO:0038023	external side of plasma membrane|integral component of membrane|signaling receptor activity	ko05168	Herpes simplex virus 1 infection
ENSBGRG00000000800	24.321	0.863444	0.802911	1.61694	0.693269	0.422026	0.503749	0.0326506	0.248421	0.14851	0.892496	0.947457	0.800156	CLDN1	claudin 1 [Source:HGNC Symbol%3BAcc:HGNC:2032]	GO:0001618,GO:0005198,GO:0005887,GO:0005923,GO:0016323,GO:0016324,GO:0016328,GO:0016338,GO:0042802,GO:0051260,GO:0051291,GO:0061436,GO:0070830	virus receptor activity|structural molecule activity|integral component of plasma membrane|bicellular tight junction|basolateral plasma membrane|apical plasma membrane|lateral plasma membrane|calcium-independent cell-cell adhesion via plasma membrane cell-adhesion molecules|identical protein binding|protein homooligomerization|protein heterooligomerization|establishment of skin barrier|bicellular…	ko04514,ko04530,ko04670,ko05130,ko05160	Cell adhesion molecules (CAMs)|Tight junction|Leukocyte transendothelial migration|Pathogenic Escherichia coli infection|Hepatitis C
ENSBGRG00000000802	359.492	0.279058	8.50461	5.18118	2.37328	1.82203e-17	7.69884e-17	1.28363	1.01441	1.01569	7.52814	12.1013	13.3057	HEYL	hes related family bHLH transcription factor with YRPW motif like [Source:HGNC Symbol%3BAcc:HGNC:4882]	GO:0000977,GO:0001077,GO:0001078,GO:0001568,GO:0003714,GO:0005634,GO:0007219,GO:0007507,GO:0008134,GO:0030154,GO:0035939,GO:0043565,GO:0045944,GO:0046983,GO:0050767,GO:0060412,GO:1990837	RNA polymerase II regulatory region sequence-specific DNA binding|proximal promoter DNA-binding transcription activator activity, RNA polymerase II-specific|proximal promoter DNA-binding transcription repressor activity, RNA polymerase II-specific|blood vessel development|transcription corepressor activity|nucleus|Notch signaling pathway|heart development|transcription factor binding|cell differe…	ko04330,ko05165,ko05200,ko05224	Notch signaling pathway|Human papillomavirus infection|Pathways in cancer|Breast cancer
ENSBGRG00000000803	430.85	0.243447	8.24798	4.0221	2.00795	1.61089e-16	6.52808e-16	2.67356	1.74305	1.54831	19.1327	22.6901	22.1216	LPAR3	lysophosphatidic acid receptor 3 [Source:HGNC Symbol%3BAcc:HGNC:14298]	GO:0000187,GO:0001965,GO:0004930,GO:0005543,GO:0005886,GO:0005887,GO:0007186,GO:0007187,GO:0007204,GO:0007268,GO:0008289,GO:0030424,GO:0032060,GO:0048672,GO:0051482,GO:0051928,GO:0070915	activation of MAPK activity|G-protein alpha-subunit binding|G protein-coupled receptor activity|phospholipid binding|plasma membrane|integral component of plasma membrane|G protein-coupled receptor signaling pathway|G protein-coupled receptor signaling pathway, coupled to cyclic nucleotide second messenger|positive regulation of cytosolic calcium ion concentration|chemical synaptic transmission|l…	ko04015,ko04072,ko04080,ko04151,ko05200	Rap1 signaling pathway|Phospholipase D signaling pathway|Neuroactive ligand-receptor interaction|PI3K-Akt signaling pathway|Pathways in cancer
ENSBGRG00000000804	177.091	0.321957	3.22158	2.05226	1.03721	0.00127487	0.00225267	0.184288	0.361913	0.168128	0.899738	1.00157	1.19374	PTK2B	protein tyrosine kinase 2 beta [Source:HGNC Symbol%3BAcc:HGNC:9612]	GO:0000165,GO:0001525,GO:0001556,GO:0001666,GO:0001954,GO:0002040,GO:0002250,GO:0002315,GO:0004683,GO:0004713,GO:0004715,GO:0004972,GO:0005524,GO:0005634,GO:0005737,GO:0005829,GO:0005856,GO:0005925,GO:0005938,GO:0006468,GO:0006915,GO:0006968,GO:0006970,GO:0007165,GO:0007166,GO:0007172,GO:0007173,GO:0007204,GO:0007229,GO:0008022,GO:0008284,GO:0008285,GO:0008360,GO:0009612,GO:0009725,GO:0009749,GO:…	MAPK cascade|angiogenesis|oocyte maturation|response to hypoxia|positive regulation of cell-matrix adhesion|sprouting angiogenesis|adaptive immune response|marginal zone B cell differentiation|calmodulin-dependent protein kinase activity|protein tyrosine kinase activity|non-membrane spanning protein tyrosine kinase activity|NMDA glutamate receptor activity|ATP binding|nucleus|cytoplasm|cytosol|cy…
ENSBGRG00000000806	619.847	0.174463	3.44932	1.51759	0.601778	0.000562002	0.00102688	4.17252	5.6206	4.99823	42.5468	38.654	41.6911	FKBP7	FKBP prolyl isomerase 7 [Source:HGNC Symbol%3BAcc:HGNC:3723]	GO:0003755,GO:0005509,GO:0005788	peptidyl-prolyl cis-trans isomerase activity|calcium ion binding|endoplasmic reticulum lumen
ENSBGRG00000000807	714.594	0.162646	5.81792	1.92687	0.946262	5.95857e-09	1.57908e-08	2.46412	2.64415	2.24815	16.5091	15.1204	14.3862	DDX47	DEAD-box helicase 47 [Source:HGNC Symbol%3BAcc:HGNC:18682]	GO:0003723,GO:0004386,GO:0005524,GO:0005730,GO:0006364,GO:0006397,GO:0008380,GO:0008625	RNA binding|helicase activity|ATP binding|nucleolus|rRNA processing|mRNA processing|RNA splicing|extrinsic apoptotic signaling pathway via death domain receptors
ENSBGRG00000000808	0							0	0	0	0	0	0	EPHA6	EPH receptor A6 [Source:HGNC Symbol%3BAcc:HGNC:19296]			ko05168	Herpes simplex virus 1 infection
ENSBGRG00000000809	253.197	0.269966	8.7044	5.09785	2.34989	3.19258e-18	1.39796e-17	1.05377	4.39543	4.18853	36.7759	37.082	31.6336	ITLN2	intelectin 2 [Source:HGNC Symbol%3BAcc:HGNC:20599]	GO:0005737,GO:0005829,GO:0036464,GO:0048471,GO:0050337,GO:0070221	cytoplasm|cytosol|cytoplasmic ribonucleoprotein granule|perinuclear region of cytoplasm|thiosulfate-thiol sulfurtransferase activity|sulfide oxidation, using sulfide:quinone oxidoreductase
ENSBGRG00000000811	0.749031	3.77259	-0.983325	0.0764316	-3.70969	0.325447	0.400554	0	0	0	0	0	0	KRT7	keratin 7 [Source:HGNC Symbol%3BAcc:HGNC:6445]	GO:0005198,GO:0005615,GO:0005829,GO:0008544,GO:0031424,GO:0045095,GO:0070268	structural molecule activity|extracellular space|cytosol|epidermis development|keratinization|keratin filament|cornification
ENSBGRG00000000812	101.723	0.320914	1.55656	1.41375	0.499522	0.119575	0.162777	0.245776	0.227216	0.292826	0.527045	0.643961	0.534064	SNED1	sushi%2C nidogen and EGF like domains 1 [Source:HGNC Symbol%3BAcc:HGNC:24696]	GO:0003964,GO:0006310,GO:0009036,GO:0032197,GO:0032199,GO:0046872,GO:0090305	RNA-directed DNA polymerase activity|DNA recombination|type II site-specific deoxyribonuclease activity|transposition, RNA-mediated|reverse transcription involved in RNA-mediated transposition|metal ion binding|nucleic acid phosphodiester bond hydrolysis
ENSBGRG00000000813	5924.74	0.234093	13.6039	9.09186	3.18458	3.79606e-42	4.52108e-41	2.94064	4.75623	5.11674	38.3355	45.512	54.1919	COL6A1	collagen type VI alpha 1 chain [Source:HGNC Symbol%3BAcc:HGNC:2211]	GO:0001649,GO:0003429,GO:0005576,GO:0005589,GO:0005615,GO:0005765,GO:0005788,GO:0007155,GO:0016020,GO:0030020,GO:0030198,GO:0031012,GO:0032991,GO:0035987,GO:0042383,GO:0048407,GO:0062023,GO:0070062,GO:0070208,GO:0071230	osteoblast differentiation|growth plate cartilage chondrocyte morphogenesis|extracellular region|collagen type VI trimer|extracellular space|lysosomal membrane|endoplasmic reticulum lumen|cell adhesion|membrane|extracellular matrix structural constituent conferring tensile strength|extracellular matrix organization|extracellular matrix|protein-containing complex|endodermal cell differentiation|sa…	ko04151,ko04510,ko04512,ko04974,ko05165	PI3K-Akt signaling pathway|Focal adhesion|ECM-receptor interaction|Protein digestion and absorption|Human papillomavirus infection
ENSBGRG00000000814	7.14925	1.59459	-3.19632	0.0292217	-5.09681	0.00139194	0.00244722	0.0379433	0.218092	0.105833	0	0.0771611	0	FAM126A	family with sequence similarity 126 member A [Source:HGNC Symbol%3BAcc:HGNC:24587]			ko05168	Herpes simplex virus 1 infection
ENSBGRG00000000816	2580.01	0.149229	-0.123272	0.98733	-0.0183957	0.901892	0.931866	9.15039	9.93905	10.1372	30.0099	26.6879	34.8294	RAB3GAP1	RAB3 GTPase activating protein catalytic subunit 1 [Source:HGNC Symbol%3BAcc:HGNC:17063]	GO:0005085,GO:0005096,GO:0005789,GO:0005794,GO:0005811,GO:0005829,GO:0007420,GO:0010628,GO:0017137,GO:0021854,GO:0032991,GO:0034389,GO:0043010,GO:0043087,GO:0043547,GO:0048172,GO:0060079,GO:0060325,GO:0061646,GO:0070062,GO:0071782,GO:0097051,GO:0098794,GO:1903061,GO:1903233,GO:1903373,GO:2000786	guanyl-nucleotide exchange factor activity|GTPase activator activity|endoplasmic reticulum membrane|Golgi apparatus|lipid droplet|cytosol|brain development|positive regulation of gene expression|Rab GTPase binding|hypothalamus development|protein-containing complex|lipid droplet organization|camera-type eye development|regulation of GTPase activity|positive regulation of GTPase activity|regulatio…
ENSBGRG00000000817	859.667	0.276684	8.84189	5.45058	2.44641	9.41114e-19	4.23523e-18	2.19933	1.61488	1.19979	18.7566	24.5779	19.5773	P3H2	prolyl 3-hydroxylase 2 [Source:HGNC Symbol%3BAcc:HGNC:19317]	GO:0003964,GO:0006310,GO:0009036,GO:0032197,GO:0032199,GO:0046872,GO:0090305	RNA-directed DNA polymerase activity|DNA recombination|type II site-specific deoxyribonuclease activity|transposition, RNA-mediated|reverse transcription involved in RNA-mediated transposition|metal ion binding|nucleic acid phosphodiester bond hydrolysis
ENSBGRG00000000819	4.51902	1.58724	-2.11923	0.0971454	-3.36371	0.0340714	0.0507705	0.0826565	0.158569	0	0	0.0827147	0	MLLT1	MLLT1 super elongation complex subunit [Source:HGNC Symbol%3BAcc:HGNC:7134]	GO:0005634,GO:0005737	nucleus|cytoplasm
ENSBGRG00000000820	0.656589	4.03218	-0.564205	0.206616	-2.27498	0.572614	0.642112	0.0372811	0	0	0	0	0.0452701	EPHA6	EPH receptor A6 [Source:HGNC Symbol%3BAcc:HGNC:19296]	GO:0003964,GO:0006310,GO:0009036,GO:0032197,GO:0032199,GO:0046872,GO:0090305	RNA-directed DNA polymerase activity|DNA recombination|type II site-specific deoxyribonuclease activity|transposition, RNA-mediated|reverse transcription involved in RNA-mediated transposition|metal ion binding|nucleic acid phosphodiester bond hydrolysis
ENSBGRG00000000821	9.3493	1.02371	0.759155	1.71375	0.777158	0.44776	0.526106	0.130568	0.0416119	0.0800061	0.68476	0.429174	0.229174	CCDC80	coiled-coil domain containing 80 [Source:HGNC Symbol%3BAcc:HGNC:30649]	GO:0005634,GO:0005737	nucleus|cytoplasm
ENSBGRG00000000822	1725.09	0.179499	11.1446	4.0012	2.00043	7.61198e-29	5.38501e-28	13.4802	15.1735	12.5516	71.1122	82.2573	87.7784	RAB5B	RAB5B%2C member RAS oncogene family [Source:HGNC Symbol%3BAcc:HGNC:9784]	GO:0003924,GO:0005525,GO:0005886,GO:0015031,GO:0019003,GO:0031901,GO:0042470	GTPase activity|GTP binding|plasma membrane|protein transport|GDP binding|early endosome membrane|melanosome
ENSBGRG00000000826	7.23911	1.11702	0.608536	1.60186	0.679748	0.542832	0.621547	0	0	0.0807694	0.224772	0.290374	0.300646	ZAR1	zygote arrest 1 [Source:HGNC Symbol%3BAcc:HGNC:20436]	GO:0005737,GO:0007275	cytoplasm|multicellular organism development
ENSBGRG00000000827	841.962	0.277744	-18.4624	0.0286	-5.12784	4.1418e-76	1.55265e-74	8.08942	5.67918	7.00645	0.455358	0.409056	0.231298	RIBC2	RIB43A domain with coiled-coils 2 [Source:HGNC Symbol%3BAcc:HGNC:13241]
ENSBGRG00000000828	343.435	0.24851	3.65092	1.87552	0.907292	0.0002613	0.000492305	0.933794	0.372108	0.958011	3.21402	3.20924	3.08508	ATP6V1E1	ATPase H+ transporting V1 subunit E1 [Source:HGNC Symbol%3BAcc:HGNC:857]	GO:0005741,GO:0006915,GO:0043065	mitochondrial outer membrane|apoptotic process|positive regulation of apoptotic process
ENSBGRG00000000831	5599.92	0.142686	-6.90126	0.505326	-0.984714	5.15416e-12	1.64256e-11	26.9181	23.0442	24.193	25.0678	27.335	24.5256	TTLL4	tubulin tyrosine ligase like 4 [Source:HGNC Symbol%3BAcc:HGNC:28976]	GO:0005524,GO:0005829,GO:0005874,GO:0005929,GO:0015631,GO:0018095,GO:0018200,GO:0070739,GO:0070740	ATP binding|cytosol|microtubule|cilium|tubulin binding|protein polyglutamylation|peptidyl-glutamic acid modification|protein-glutamic acid ligase activity|tubulin-glutamic acid ligase activity
ENSBGRG00000000833	3622.66	0.161729	-21.5668	0.0891276	-3.48798	3.68257e-103	3.20881e-101	29.9266	25.3793	27.9806	11.9205	10.5771	10.1989	SSX2IP	SSX family member 2 interacting protein [Source:HGNC Symbol%3BAcc:HGNC:16509]	GO:0003964,GO:0006310,GO:0009036,GO:0032197,GO:0032199,GO:0046872,GO:0090305	RNA-directed DNA polymerase activity|DNA recombination|type II site-specific deoxyribonuclease activity|transposition, RNA-mediated|reverse transcription involved in RNA-mediated transposition|metal ion binding|nucleic acid phosphodiester bond hydrolysis
ENSBGRG00000000834	2290.26	0.176509	-12.2866	0.222413	-2.16869	1.06968e-34	9.58736e-34	12.8824	13.6643	15.0289	18.2616	14.4921	12.6688	STK31	serine/threonine kinase 31 [Source:HGNC Symbol%3BAcc:HGNC:11407]	GO:0001669,GO:0004518,GO:0004674,GO:0005524,GO:0005634,GO:0005737,GO:0006401	acrosomal vesicle|nuclease activity|protein serine/threonine kinase activity|ATP binding|nucleus|cytoplasm|RNA catabolic process	ko05168	Herpes simplex virus 1 infection
ENSBGRG00000000837	71.4854	0.48574	-4.85675	0.19491	-2.35912	1.1933e-06	2.70524e-06	0.464907	0.637092	0.356587	0.435834	0.283664	0.169131	GRIN3A	glutamate ionotropic receptor NMDA type subunit 3A [Source:HGNC Symbol%3BAcc:HGNC:16767]	GO:0003964,GO:0006310,GO:0009036,GO:0032197,GO:0032199,GO:0046872,GO:0090305	RNA-directed DNA polymerase activity|DNA recombination|type II site-specific deoxyribonuclease activity|transposition, RNA-mediated|reverse transcription involved in RNA-mediated transposition|metal ion binding|nucleic acid phosphodiester bond hydrolysis	ko04024,ko04080,ko04724,ko05030,ko05031,ko05033,ko05034	cAMP signaling pathway|Neuroactive ligand-receptor interaction|Glutamatergic synapse|Cocaine addiction|Amphetamine addiction|Nicotine addiction|Alcoholism
ENSBGRG00000000838	175.262	0.396526	-6.11706	0.186136	-2.42557	9.53168e-10	2.65731e-09	0.59345	0.989376	0.665435	0.74806	0.551471	0.757588	ARL6	ADP ribosylation factor like GTPase 6 [Source:HGNC Symbol%3BAcc:HGNC:13210]	GO:0005737	cytoplasm
ENSBGRG00000000839	48.6857	0.899047	-2.83552	0.170842	-2.54926	0.00457515	0.00760528	0.573624	0.995359	0.0696013	0.36341	0.0886226	0.0979751	KRT85	keratin 85 [Source:HGNC Symbol%3BAcc:HGNC:6462]	GO:0005198,GO:0045095	structural molecule activity|keratin filament
ENSBGRG00000000840	7.27215	1.61578	-4.32164	0.00790613	-6.98281	1.54873e-05	3.22857e-05	0.120892	0.0579183	0.0844069	0	0	0	FREM1	FRAS1 related extracellular matrix 1 [Source:HGNC Symbol%3BAcc:HGNC:23399]	GO:0003964,GO:0006310,GO:0009036,GO:0032197,GO:0032199,GO:0046872,GO:0090305	RNA-directed DNA polymerase activity|DNA recombination|type II site-specific deoxyribonuclease activity|transposition, RNA-mediated|reverse transcription involved in RNA-mediated transposition|metal ion binding|nucleic acid phosphodiester bond hydrolysis
ENSBGRG00000000842	4.98267	1.23299	0.221046	1.20794	0.272548	0.825057	0.867521	0	0.180552	0.173582	0.674072	0.627191	0.723208	FAM126A	family with sequence similarity 126 member A [Source:HGNC Symbol%3BAcc:HGNC:24587]	GO:0000413,GO:0003755,GO:0005576,GO:0005634,GO:0005739,GO:0005829,GO:0006457,GO:0016018,GO:0045069,GO:0051082	protein peptidyl-prolyl isomerization|peptidyl-prolyl cis-trans isomerase activity|extracellular region|nucleus|mitochondrion|cytosol|protein folding|cyclosporin A binding|regulation of viral genome replication|unfolded protein binding	ko04217	Necroptosis
ENSBGRG00000000843	2017.5	0.179467	-16.0663	0.135524	-2.88338	4.39222e-58	9.07883e-57	52.7846	50.9191	50.2898	28.0652	21.7267	18.2995	DR1	down-regulator of transcription 1 [Source:HGNC Symbol%3BAcc:HGNC:3017]	GO:0000122,GO:0001047,GO:0003714,GO:0005634,GO:0005671,GO:0006338,GO:0017025,GO:0017054,GO:0043966,GO:0045898,GO:0045944,GO:0046982,GO:0051123	negative regulation of transcription by RNA polymerase II|core promoter binding|transcription corepressor activity|nucleus|Ada2/Gcn5/Ada3 transcription activator complex|chromatin remodeling|TBP-class protein binding|negative cofactor 2 complex|histone H3 acetylation|regulation of RNA polymerase II transcriptional preinitiation complex assembly|positive regulation of transcription by RNA polymera…
ENSBGRG00000000844	5033.52	1.09025	-7.20197	0.00432829	-7.85199	5.9347e-13	1.99678e-12	28.8119	22.6747	26.1574	0.715183	0.312304	0.0276181	ACSBG2	acyl-CoA synthetase bubblegum family member 2 [Source:HGNC Symbol%3BAcc:HGNC:24174]	GO:0005634,GO:0005737	nucleus|cytoplasm
ENSBGRG00000000845	11002.5	0.158813	12.0751	3.77816	1.91768	1.43013e-33	1.22061e-32	32.611	26.9616	27.1438	212.151	243.529	252.503	HEYL	hes related family bHLH transcription factor with YRPW motif like [Source:HGNC Symbol%3BAcc:HGNC:4882]	GO:0003723,GO:0003730,GO:0005634,GO:0005737,GO:0005829,GO:0006396,GO:0006401,GO:0006412,GO:0007596,GO:0008143,GO:0008266,GO:0010494,GO:0043488,GO:0061515,GO:1990904	RNA binding|mRNA 3'-UTR binding|nucleus|cytoplasm|cytosol|RNA processing|RNA catabolic process|translation|blood coagulation|poly(A) binding|poly(U) RNA binding|cytoplasmic stress granule|regulation of mRNA stability|myeloid cell development|ribonucleoprotein complex	ko03013,ko03015,ko03018	RNA transport|mRNA surveillance pathway|RNA degradation
ENSBGRG00000000846	1747.6	0.178435	9.36492	3.18442	1.67103	7.61052e-21	3.76837e-20	5.44102	4.94769	3.92924	24.7943	26.4686	25.4172	LPAR5	lysophosphatidic acid receptor 5 [Source:HGNC Symbol%3BAcc:HGNC:13307]	GO:0000027,GO:0003723,GO:0005654,GO:0005730,GO:0006357,GO:0008284,GO:0009383,GO:0070475,GO:1901796	ribosomal large subunit assembly|RNA binding|nucleoplasm|nucleolus|regulation of transcription by RNA polymerase II|positive regulation of cell proliferation|rRNA (cytosine-C5-)-methyltransferase activity|rRNA base methylation|regulation of signal transduction by p53 class mediator
ENSBGRG00000000847	567.997	0.186331	-11.0465	0.240098	-2.0583	2.27994e-28	1.57822e-27	2.19214	2.08743	2.37585	1.97218	2.19444	2.11856	STIL	STIL centriolar assembly protein [Source:HGNC Symbol%3BAcc:HGNC:10879]
ENSBGRG00000000848	478.787	0.180734	-7.38559	0.396439	-1.33483	1.51774e-13	5.271e-13	1.89744	1.95516	1.72429	4.48199	3.56412	4.59201	PLEKHA3	pleckstrin homology domain containing A3 [Source:HGNC Symbol%3BAcc:HGNC:14338]	GO:0002181,GO:0003729,GO:0003735,GO:0022627,GO:0033119,GO:0042788,GO:0098556	cytoplasmic translation|mRNA binding|structural constituent of ribosome|cytosolic small ribosomal subunit|negative regulation of RNA splicing|polysomal ribosome|cytoplasmic side of rough endoplasmic reticulum membrane	ko05168	Herpes simplex virus 1 infection
ENSBGRG00000000849	215.409	0.286427	6.43327	3.58671	1.84266	1.24885e-10	3.6649e-10	0.240835	0.323073	0.2211	1.98205	1.6247	1.54679	BIN1	bridging integrator 1 [Source:HGNC Symbol%3BAcc:HGNC:1052]
ENSBGRG00000000850	2140.73	0.178877	-10.8702	0.259819	-1.94442	1.59921e-27	1.06757e-26	19.5871	25.2288	20.4701	16.1327	12.9469	13.1229	SUOX	sulfite oxidase [Source:HGNC Symbol%3BAcc:HGNC:11460]	GO:0005739,GO:0005758,GO:0005759,GO:0006790,GO:0008482,GO:0020037,GO:0030151,GO:0042128,GO:0043546,GO:0070221	mitochondrion|mitochondrial intermembrane space|mitochondrial matrix|sulfur compound metabolic process|sulfite oxidase activity|heme binding|molybdenum ion binding|nitrate assimilation|molybdopterin cofactor binding|sulfide oxidation, using sulfide:quinone oxidoreductase	ko00920	Sulfur metabolism
ENSBGRG00000000851	2.09957	1.88924	-0.688589	0.40587	-1.30091	0.491082	0.570378	0.0243947	0	0.0453772	0	0.0513739	0.0309308	DR1	down-regulator of transcription 1 [Source:HGNC Symbol%3BAcc:HGNC:3017]	GO:0003964,GO:0046872	RNA-directed DNA polymerase activity|metal ion binding
ENSBGRG00000000852	0							0	0	0	0	0	0	FAM126A	family with sequence similarity 126 member A [Source:HGNC Symbol%3BAcc:HGNC:24587]	GO:0003676,GO:0003964,GO:0004190,GO:0004519,GO:0046872	nucleic acid binding|RNA-directed DNA polymerase activity|aspartic-type endopeptidase activity|endonuclease activity|metal ion binding	ko05168	Herpes simplex virus 1 infection
ENSBGRG00000000853	1243.8	0.170976	13.6655	5.05068	2.33648	1.63183e-42	1.96532e-41	2.80593	3.26298	3.68565	41.7841	40.6158	39.8204	USF1	upstream transcription factor 1 [Source:HGNC Symbol%3BAcc:HGNC:12593]	GO:0000432,GO:0001666,GO:0003705,GO:0005667,GO:0006366,GO:0009411,GO:0016589,GO:0019086,GO:0019901,GO:0032869,GO:0042803,GO:0042826,GO:0043425,GO:0043565,GO:0046982,GO:0048188,GO:0055088	positive regulation of transcription from RNA polymerase II promoter by glucose|response to hypoxia|transcription factor activity, RNA polymerase II distal enhancer sequence-specific binding|transcription factor complex|transcription by RNA polymerase II|response to UV|NURF complex|late viral transcription|protein kinase binding|cellular response to insulin stimulus|protein homodimerization activ…
ENSBGRG00000000855	447.661	0.341216	-18.4909	0.0126092	-6.30938	2.44659e-76	9.26154e-75	4.43379	4.42105	4.2411	0.154213	0.11014	0.1302	TTC39B	tetratricopeptide repeat domain 39B [Source:HGNC Symbol%3BAcc:HGNC:23704]	GO:0005634,GO:0005737	nucleus|cytoplasm
ENSBGRG00000000857	619.854	0.216881	3.8876	1.79396	0.843146	0.000101241	0.00019779	2.13708	2.27733	1.62014	5.38761	5.43132	5.45656	TLE2	TLE family member 2%2C transcriptional corepressor [Source:HGNC Symbol%3BAcc:HGNC:11838]	GO:0003714,GO:0005615,GO:0005634,GO:0005654,GO:0005667,GO:0005925,GO:0007165,GO:0009887,GO:0016055,GO:0016604,GO:0045892,GO:0070491,GO:0090090,GO:1904837	transcription corepressor activity|extracellular space|nucleus|nucleoplasm|transcription factor complex|focal adhesion|signal transduction|animal organ morphogenesis|Wnt signaling pathway|nuclear body|negative regulation of transcription, DNA-templated|repressing transcription factor binding|negative regulation of canonical Wnt signaling pathway|beta-catenin-TCF complex assembly
ENSBGRG00000000858	532.973	0.187166	7.08896	2.50848	1.32681	1.3512e-12	4.45768e-12	25.0534	20.6661	18.3519	100.984	99.8678	101.988	TOMM7	translocase of outer mitochondrial membrane 7 [Source:HGNC Symbol%3BAcc:HGNC:21648]	GO:0005742,GO:0016021,GO:0030150	mitochondrial outer membrane translocase complex|integral component of membrane|protein import into mitochondrial matrix	ko04137	Mitophagy - animal
ENSBGRG00000000859	145.876	0.322444	3.62166	2.24666	1.16778	0.000292715	0.000548976	3.99123	4.24164	5.72873	18.7277	14.5671	12.5911	ARL6	ADP ribosylation factor like GTPase 6 [Source:HGNC Symbol%3BAcc:HGNC:13210]	GO:0005622,GO:0005654,GO:0005680,GO:0005829,GO:0007049,GO:0031145,GO:0051301,GO:0090266	intracellular|nucleoplasm|anaphase-promoting complex|cytosol|cell cycle|anaphase-promoting complex-dependent catabolic process|cell division|regulation of mitotic cell cycle spindle assembly checkpoint
ENSBGRG00000000860	1282.97	0.178458	19.1668	10.7069	3.42046	7.01394e-82	3.20121e-80	1.37632	1.41657	1.048	12.2712	14.2971	14.0435	ATP6V1E1	ATPase H+ transporting V1 subunit E1 [Source:HGNC Symbol%3BAcc:HGNC:857]	GO:0003779,GO:0005634,GO:0005654,GO:0005819,GO:0005829,GO:0005886,GO:0005938,GO:0006887,GO:0007010,GO:0016709,GO:0030042,GO:0030496,GO:0042995,GO:0046872,GO:0055114,GO:0071949	actin binding|nucleus|nucleoplasm|spindle|cytosol|plasma membrane|cell cortex|exocytosis|cytoskeleton organization|oxidoreductase activity, acting on paired donors, with incorporation or reduction of molecular oxygen, NAD(P)H as one donor, and incorporation of one atom of oxygen|actin filament depolymerization|midbody|cell projection|metal ion binding|oxidation-reduction process|FAD binding
ENSBGRG00000000861	1435.17	0.196026	-21.9668	0.0505528	-4.30607	5.98529e-107	5.92574e-105	6.23921	6.40658	6.4319	2.09159	1.53067	1.49561	CCDC18	coiled-coil domain containing 18 [Source:HGNC Symbol%3BAcc:HGNC:30370]	GO:0005634,GO:0005737	nucleus|cytoplasm
ENSBGRG00000000862	1522.74	0.156731	-1.14881	0.88267	-0.180053	0.250636	0.317964	9.4545	7.88974	8.06658	10.0823	11.5648	11.1402	DVL3	dishevelled segment polarity protein 3 [Source:HGNC Symbol%3BAcc:HGNC:3087]	GO:0000790,GO:0001934,GO:0002020,GO:0003007,GO:0003148,GO:0005102,GO:0005109,GO:0005737,GO:0005829,GO:0008013,GO:0030674,GO:0035556,GO:0035567,GO:0038031,GO:0043507,GO:0043547,GO:0045202,GO:0045893,GO:0046982,GO:0048365,GO:0050821,GO:0060070,GO:0060071,GO:0090103,GO:0090179,GO:0098978,GO:0150012,GO:1903827,GO:1904948,GO:1990909	nuclear chromatin|positive regulation of protein phosphorylation|protease binding|heart morphogenesis|outflow tract septum morphogenesis|signaling receptor binding|frizzled binding|cytoplasm|cytosol|beta-catenin binding|protein binding, bridging|intracellular signal transduction|non-canonical Wnt signaling pathway|non-canonical Wnt signaling pathway via JNK cascade|positive regulation of JUN kina…	ko04150,ko04310,ko04330,ko04390,ko04550,ko04916,ko04934,ko05010,ko05165,ko05200,ko05217,ko05224,ko05225,ko05226	mTOR signaling pathway|Wnt signaling pathway|Notch signaling pathway|Hippo signaling pathway|Signaling pathways regulating pluripotency of stem cells|Melanogenesis|Cushing syndrome|Alzheimer disease|Human papillomavirus infection|Pathways in cancer|Basal cell carcinoma|Breast cancer|Hepatocellular carcinoma|Gastric cancer
ENSBGRG00000000863	10107.6	0.221153	12.5329	6.82899	2.77167	4.93537e-36	4.66384e-35	7.16797	13.3217	11.7963	77.5073	96.3208	101.15	COL6A2	collagen type VI alpha 2 chain [Source:HGNC Symbol%3BAcc:HGNC:2212]	GO:0003429,GO:0005576,GO:0005581,GO:0005615,GO:0007155,GO:0009749,GO:0030020,GO:0031012,GO:0032991,GO:0042383,GO:0062023,GO:0070208	growth plate cartilage chondrocyte morphogenesis|extracellular region|collagen trimer|extracellular space|cell adhesion|response to glucose|extracellular matrix structural constituent conferring tensile strength|extracellular matrix|protein-containing complex|sarcolemma|collagen-containing extracellular matrix|protein heterotrimerization	ko04151,ko04510,ko04512,ko04974,ko05165	PI3K-Akt signaling pathway|Focal adhesion|ECM-receptor interaction|Protein digestion and absorption|Human papillomavirus infection
ENSBGRG00000000864	61.4068	0.351093	2.629	1.89609	0.923024	0.00856359	0.0137625	0.269904	0.323017	0.325976	1.26779	1.41767	1.22487	BSND	barttin CLCNK type accessory beta subunit [Source:HGNC Symbol%3BAcc:HGNC:16512]	GO:0005247,GO:0005737,GO:0005886,GO:0005887,GO:0016323,GO:0017081,GO:0032991,GO:0034220	voltage-gated chloride channel activity|cytoplasm|plasma membrane|integral component of plasma membrane|basolateral plasma membrane|chloride channel regulator activity|protein-containing complex|ion transmembrane transport
ENSBGRG00000000865	0.243958	4.08047	-0.557787	0.206464	-2.27604	0.57699	0.642112	0	0	0.0257624	0	0	0	KRT84	keratin 84 [Source:HGNC Symbol%3BAcc:HGNC:6461]	GO:0001942,GO:0005200,GO:0005829,GO:0030280,GO:0031424,GO:0035878,GO:0045095,GO:0045616,GO:0070062,GO:0070268	hair follicle development|structural constituent of cytoskeleton|cytosol|structural constituent of epidermis|keratinization|nail development|keratin filament|regulation of keratinocyte differentiation|extracellular exosome|cornification
ENSBGRG00000000866	249.182	0.236774	-9.93573	0.195803	-2.35252	2.91033e-23	1.62249e-22	3.58745	3.09385	4.27069	2.52674	2.46214	2.8524	GTPBP8	GTP binding protein 8 (putative) [Source:HGNC Symbol%3BAcc:HGNC:25007]	GO:0005525,GO:0005739,GO:0046872	GTP binding|mitochondrion|metal ion binding
ENSBGRG00000000867	447.018	0.175452	-5.44172	0.515927	-0.954762	5.27684e-08	1.31045e-07	2.81789	2.97487	2.71659	2.67043	3.24236	3.06474	IKZF4	IKAROS family zinc finger 4 [Source:HGNC Symbol%3BAcc:HGNC:13179]	GO:0000981,GO:0003700,GO:0005634,GO:0005654,GO:0008270,GO:0016604,GO:0019904,GO:0032991,GO:0043425,GO:0043565,GO:0044212,GO:0045892,GO:0045944,GO:0051260,GO:0051291	DNA-binding transcription factor activity, RNA polymerase II-specific|DNA-binding transcription factor activity|nucleus|nucleoplasm|zinc ion binding|nuclear body|protein domain specific binding|protein-containing complex|bHLH transcription factor binding|sequence-specific DNA binding|transcription regulatory region DNA binding|negative regulation of transcription, DNA-templated|positive regulatio…
ENSBGRG00000000868	6.47446	1.4473	-2.6229	0.071987	-3.79612	0.0087186	0.0139964	0	0	0	0	0	0	IL6	interleukin 6 [Source:HGNC Symbol%3BAcc:HGNC:6018]	GO:0005125,GO:0005138,GO:0005615,GO:0006953,GO:0008083,GO:0072540	cytokine activity|interleukin-6 receptor binding|extracellular space|acute-phase response|growth factor activity|T-helper 17 cell lineage commitment	ko01521,ko01523,ko04060,ko04061,ko04066,ko04068,ko04151,ko04218,ko04620,ko04621,ko04623,ko04625,ko04630,ko04640,ko04657,ko04659,ko04668,ko04672,ko04931,ko04932,ko04933,ko05010,ko05020,ko05130,ko05132,ko05133,ko05134,ko05135,ko05142,ko05143,ko05144,ko05146,ko05152,ko05161,ko05162,ko05163,ko05164,ko05166,ko05167,ko05168,ko05169,ko05200,ko05202,ko05321,ko05323,ko05332,ko05410	EGFR tyrosine kinase inhibitor resistance|Antifolate resistance|Cytokine-cytokine receptor interaction|Viral protein interaction with cytokine and cytokine receptor|HIF-1 signaling pathway|FoxO signaling pathway|PI3K-Akt signaling pathway|Cellular senescence|Toll-like receptor signaling pathway|NOD-like receptor signaling pathway|Cytosolic DNA-sensing pathway|C-type lectin receptor signaling path…
ENSBGRG00000000869	7.87544	1.08341	1.34405	2.74378	1.45616	0.178931	0.234901	0.129798	0	0	0.521517	0.274371	0.750156	TMEM61	transmembrane protein 61 [Source:HGNC Symbol%3BAcc:HGNC:27296]	GO:0016021	integral component of membrane
ENSBGRG00000000870	2210.97	0.171784	5.22683	1.86334	0.897888	1.72438e-07	4.14117e-07	7.49325	7.15011	5.66689	22.5158	21.6813	21.839	DDX23	DEAD-box helicase 23 [Source:HGNC Symbol%3BAcc:HGNC:17347]	GO:0000354,GO:0000375,GO:0000398,GO:0003723,GO:0004004,GO:0005524,GO:0005634,GO:0005654,GO:0005682,GO:0005730,GO:0008380,GO:0070062,GO:0071013	cis assembly of pre-catalytic spliceosome|RNA splicing, via transesterification reactions|mRNA splicing, via spliceosome|RNA binding|ATP-dependent RNA helicase activity|ATP binding|nucleus|nucleoplasm|U5 snRNP|nucleolus|RNA splicing|extracellular exosome|catalytic step 2 spliceosome	ko03040	Spliceosome
ENSBGRG00000000872	566.25	0.201278	8.54107	3.29237	1.71913	1.32987e-17	5.65643e-17	2.4739	2.45454	2.09985	11.0923	10.3852	9.0047	IFFO1	intermediate filament family orphan 1 [Source:HGNC Symbol%3BAcc:HGNC:24970]	GO:0005882	intermediate filament
ENSBGRG00000000873	133.077	0.287586	-0.142857	0.971925	-0.0410836	0.886403	0.920247	0.728032	1.33711	1.19464	1.97604	2.74516	2.23473	TAL1	TAL bHLH transcription factor 1%2C erythroid differentiation factor [Source:HGNC Symbol%3BAcc:HGNC:11556]
ENSBGRG00000000874	5450.79	0.189106	-8.15121	0.343541	-1.54145	3.60299e-16	1.43926e-15	10.7554	10.1708	10.3877	9.26475	11.7736	13.8666	CRYBG3	crystallin beta-gamma domain containing 3 [Source:HGNC Symbol%3BAcc:HGNC:34427]	GO:0030246,GO:0032991,GO:0051018	carbohydrate binding|protein-containing complex|protein kinase A binding
ENSBGRG00000000875	131.966	0.594018	3.95519	5.09632	2.34946	7.64727e-05	0.000151083	0.0688532	0.343458	0.0520605	0.862248	1.54624	1.03403	ALPL	alkaline phosphatase%2C biomineralization associated [Source:HGNC Symbol%3BAcc:HGNC:438]	GO:0004035,GO:0016311,GO:0046658,GO:0046872	alkaline phosphatase activity|dephosphorylation|anchored component of plasma membrane|metal ion binding	ko00730,ko00790	Thiamine metabolism|Folate biosynthesis
ENSBGRG00000000876	2949.44	0.793325	-7.9585	0.0125717	-6.31368	1.74131e-15	6.69143e-15	60.381	54.0433	64.8902	5.69745	3.93828	0.554228	PDHA2	pyruvate dehydrogenase E1 alpha 2 subunit [Source:HGNC Symbol%3BAcc:HGNC:8807]	GO:0004738,GO:0004739,GO:0005730,GO:0005739,GO:0005759,GO:0006006,GO:0006086,GO:0006099,GO:0034604,GO:0043209,GO:0045254,GO:0061732	pyruvate dehydrogenase activity|pyruvate dehydrogenase (acetyl-transferring) activity|nucleolus|mitochondrion|mitochondrial matrix|glucose metabolic process|acetyl-CoA biosynthetic process from pyruvate|tricarboxylic acid cycle|pyruvate dehydrogenase (NAD+) activity|myelin sheath|pyruvate dehydrogenase complex|mitochondrial acetyl-CoA biosynthetic process from pyruvate	ko00010,ko00020,ko00620,ko04066,ko04922,ko05230	Glycolysis / Gluconeogenesis|Citrate cycle (TCA cycle)|Pyruvate metabolism|HIF-1 signaling pathway|Glucagon signaling pathway|Central carbon metabolism in cancer
ENSBGRG00000000877	0.111335	4.08047	-0.0863827	0.783235	-0.352482	0.931162	0.943626	0	0	0	0	0	0.139432	DDX47	DEAD-box helicase 47 [Source:HGNC Symbol%3BAcc:HGNC:18682]	GO:0004930,GO:0005730,GO:0005886,GO:0005887,GO:0007165,GO:0007175,GO:0030295,GO:0030659,GO:0031982,GO:0043231,GO:0043235,GO:0045296,GO:0070062	G protein-coupled receptor activity|nucleolus|plasma membrane|integral component of plasma membrane|signal transduction|negative regulation of epidermal growth factor-activated receptor activity|protein kinase activator activity|cytoplasmic vesicle membrane|vesicle|intracellular membrane-bounded organelle|receptor complex|cadherin binding|extracellular exosome
ENSBGRG00000000879	0.272627	4.08047	-0.557787	0.206464	-2.27604	0.57699	0.642112	0	0	0	0	0	0	GABRG2	gamma-aminobutyric acid type A receptor gamma2 subunit [Source:HGNC Symbol%3BAcc:HGNC:4087]	GO:0000209,GO:0003723,GO:0004842,GO:0005829,GO:0046872,GO:0061630	protein polyubiquitination|RNA binding|ubiquitin-protein transferase activity|cytosol|metal ion binding|ubiquitin protein ligase activity
ENSBGRG00000000880	1425.75	0.159606	9.90626	2.99198	1.5811	3.91026e-23	2.16743e-22	2.63973	2.45416	2.48523	12.0138	13.3925	13.4701	ATP6V1E1	ATPase H+ transporting V1 subunit E1 [Source:HGNC Symbol%3BAcc:HGNC:857]	GO:0003779,GO:0005634,GO:0005654,GO:0005819,GO:0005829,GO:0005886,GO:0005938,GO:0006887,GO:0007010,GO:0016709,GO:0030042,GO:0030496,GO:0042995,GO:0046872,GO:0055114,GO:0071949	actin binding|nucleus|nucleoplasm|spindle|cytosol|plasma membrane|cell cortex|exocytosis|cytoskeleton organization|oxidoreductase activity, acting on paired donors, with incorporation or reduction of molecular oxygen, NAD(P)H as one donor, and incorporation of one atom of oxygen|actin filament depolymerization|midbody|cell projection|metal ion binding|oxidation-reduction process|FAD binding
ENSBGRG00000000881	117.396	0.352565	4.42561	2.94918	1.56031	9.61691e-06	2.03691e-05	0.139662	0.239896	0.340037	1.05802	1.78189	1.33612	ARHGAP30	Rho GTPase activating protein 30 [Source:HGNC Symbol%3BAcc:HGNC:27414]	GO:0005096,GO:0005829,GO:0007264,GO:0031410,GO:0043231,GO:0051056	GTPase activator activity|cytosol|small GTPase mediated signal transduction|cytoplasmic vesicle|intracellular membrane-bounded organelle|regulation of small GTPase mediated signal transduction
ENSBGRG00000000882	206.926	0.248462	-12.8376	0.109602	-3.18966	1.00955e-37	1.02419e-36	1.39019	1.85201	1.77282	1.05484	1.40011	1.03039	PGAP1	post-GPI attachment to proteins inositol deacylase 1 [Source:HGNC Symbol%3BAcc:HGNC:25712]	GO:0005634,GO:0005737	nucleus|cytoplasm
ENSBGRG00000000884	49.0026	0.518964	-0.198911	0.930948	-0.103228	0.842332	0.883328	0.821095	0.544566	1.3032	0.739426	1.52077	2.07079	PDZK1IP1	PDZK1 interacting protein 1 [Source:HGNC Symbol%3BAcc:HGNC:16887]	GO:0016021	integral component of membrane
ENSBGRG00000000885	6971.79	0.13556	-5.31234	0.607037	-0.720144	1.08224e-07	2.6351e-07	38.8352	39.039	37.2301	37.41	36.0926	34.8216	UPF1	UPF1 RNA helicase and ATPase [Source:HGNC Symbol%3BAcc:HGNC:9962]	GO:0000184,GO:0000294,GO:0000784,GO:0000785,GO:0000932,GO:0000956,GO:0003682,GO:0003723,GO:0004004,GO:0004386,GO:0005524,GO:0005634,GO:0005654,GO:0005737,GO:0005829,GO:0006260,GO:0006281,GO:0006406,GO:0006449,GO:0008270,GO:0009048,GO:0016032,GO:0032201,GO:0032204,GO:0035145,GO:0042162,GO:0044530,GO:0044770,GO:0061014,GO:0061158,GO:0071044,GO:0071222,GO:0071347	nuclear-transcribed mRNA catabolic process, nonsense-mediated decay|nuclear-transcribed mRNA catabolic process, endonucleolytic cleavage-dependent decay|nuclear chromosome, telomeric region|chromatin|P-body|nuclear-transcribed mRNA catabolic process|chromatin binding|RNA binding|ATP-dependent RNA helicase activity|helicase activity|ATP binding|nucleus|nucleoplasm|cytoplasm|cytosol|DNA replication…	ko03013,ko03015	RNA transport|mRNA surveillance pathway
ENSBGRG00000000886	7457.29	0.309292	1.4686	1.37005	0.454227	0.14194	0.190417	18.7755	40.6169	26.9229	76.7176	54.4028	97.7298	DHCR24	24-dehydrocholesterol reductase [Source:HGNC Symbol%3BAcc:HGNC:2859]	GO:0003964,GO:0006310,GO:0009036,GO:0032197,GO:0032199,GO:0046872,GO:0090305	RNA-directed DNA polymerase activity|DNA recombination|type II site-specific deoxyribonuclease activity|transposition, RNA-mediated|reverse transcription involved in RNA-mediated transposition|metal ion binding|nucleic acid phosphodiester bond hydrolysis
ENSBGRG00000000887	3.63308	1.31701	-1.95638	0.16764	-2.57656	0.0504206	0.0734213	0	0.0282041	0.054518	0.0433763	0.0373337	0.0892325	CTBS	chitobiase [Source:HGNC Symbol%3BAcc:HGNC:2496]	GO:0004568,GO:0005764,GO:0005975,GO:0006032	chitinase activity|lysosome|carbohydrate metabolic process|chitin catabolic process
ENSBGRG00000000889	40.405	0.48794	-0.853119	0.749359	-0.416271	0.393593	0.47409	0.102962	0.0740866	0.177942	0.209119	0.275876	0.318821	TP63	tumor protein p63 [Source:HGNC Symbol%3BAcc:HGNC:15979]	GO:0005634,GO:0005737	nucleus|cytoplasm
ENSBGRG00000000890	0.272627	4.08047	-0.557787	0.206464	-2.27604	0.57699	0.642112	0.0314881	0	0	0	0	0	CCDC18	coiled-coil domain containing 18 [Source:HGNC Symbol%3BAcc:HGNC:30370]	GO:0003964,GO:0006310,GO:0009036,GO:0032197,GO:0032199,GO:0046872,GO:0090305	RNA-directed DNA polymerase activity|DNA recombination|type II site-specific deoxyribonuclease activity|transposition, RNA-mediated|reverse transcription involved in RNA-mediated transposition|metal ion binding|nucleic acid phosphodiester bond hydrolysis
ENSBGRG00000000891	2.06634	2.65836	-1.94417	0.0278091	-5.1683	0.0518754	0.075339	0.154942	0	0	0	0	0	PDHA2	pyruvate dehydrogenase E1 alpha 2 subunit [Source:HGNC Symbol%3BAcc:HGNC:8807]	GO:0019005	SCF ubiquitin ligase complex
ENSBGRG00000000892	0							0	0	0	0	0	0	GABRG2	gamma-aminobutyric acid type A receptor gamma2 subunit [Source:HGNC Symbol%3BAcc:HGNC:4087]	GO:0003964,GO:0004519,GO:0006310,GO:0046872	RNA-directed DNA polymerase activity|endonuclease activity|DNA recombination|metal ion binding
ENSBGRG00000000893	14.6808	0.870662	-3.42597	0.126494	-2.98286	0.000612614	0.00111598	0.235462	0.321765	0.164456	0.0259784	0.122578	0.0845755	GPRC5D	G protein-coupled receptor class C group 5 member D [Source:HGNC Symbol%3BAcc:HGNC:13310]	GO:0004930,GO:0005886,GO:0016021,GO:0030295,GO:0043235	G protein-coupled receptor activity|plasma membrane|integral component of membrane|protein kinase activator activity|receptor complex
ENSBGRG00000000894	1429.85	0.215653	-7.15853	0.34299	-1.54376	8.15462e-13	2.72423e-12	19.5185	20.1205	17.1796	24.2127	17.6227	16.1742	SNAPC3	small nuclear RNA activating complex polypeptide 3 [Source:HGNC Symbol%3BAcc:HGNC:11136]	GO:0003964,GO:0046872	RNA-directed DNA polymerase activity|metal ion binding
ENSBGRG00000000895	611.063	0.237474	-1.01435	0.846227	-0.240883	0.310414	0.38401	3.90607	4.17604	3.49853	7.74528	10.7246	6.98897	RAPGEF5	Rap guanine nucleotide exchange factor 5 [Source:HGNC Symbol%3BAcc:HGNC:16862]	GO:0005085,GO:0005634,GO:0007264	guanyl-nucleotide exchange factor activity|nucleus|small GTPase mediated signal transduction
ENSBGRG00000000896	139.662	0.33216	-12.6612	0.0542002	-4.20556	9.69506e-37	9.43887e-36	1.99862	1.65319	2.16423	0.659423	0.36845	0.435853	PLEKHA3	pleckstrin homology domain containing A3 [Source:HGNC Symbol%3BAcc:HGNC:14338]			ko05410,ko05414	Hypertrophic cardiomyopathy (HCM)|Dilated cardiomyopathy (DCM)
ENSBGRG00000000897	82.1963	0.43837	5.33217	5.05413	2.33746	9.70448e-08	2.37188e-07	0.357496	0.159627	0.257419	1.48818	0.873743	1.36702	ECM1	extracellular matrix protein 1 [Source:HGNC Symbol%3BAcc:HGNC:3153]
ENSBGRG00000000898	268.389	0.267564	-3.44743	0.527628	-0.922407	0.000565956	0.00103381	1.50484	1.16506	1.67939	2.83449	2.58281	3.68236	TMED5	transmembrane p24 trafficking protein 5 [Source:HGNC Symbol%3BAcc:HGNC:24251]	GO:0005789,GO:0005793,GO:0005801,GO:0015031,GO:0016021,GO:0033116,GO:0070971,GO:0090161	endoplasmic reticulum membrane|endoplasmic reticulum-Golgi intermediate compartment|cis-Golgi network|protein transport|integral component of membrane|endoplasmic reticulum-Golgi intermediate compartment membrane|endoplasmic reticulum exit site|Golgi ribbon formation
ENSBGRG00000000899	7.85613	1.23471	1.03995	2.43521	1.28404	0.298361	0.371312	0.054731	0.106683	0.146557	0.494732	0.0494374	0.258855	PTGER1	prostaglandin E receptor 1 [Source:HGNC Symbol%3BAcc:HGNC:9593]	GO:0004957,GO:0005622,GO:0005886,GO:0006954,GO:0007189,GO:0007204,GO:0016021	prostaglandin E receptor activity|intracellular|plasma membrane|inflammatory response|adenylate cyclase-activating G protein-coupled receptor signaling pathway|positive regulation of cytosolic calcium ion concentration|integral component of membrane	ko04020,ko04080,ko05163,ko05200	Calcium signaling pathway|Neuroactive ligand-receptor interaction|Human cytomegalovirus infection|Pathways in cancer
ENSBGRG00000000900	2033.65	0.171965	2.9132	1.41516	0.500968	0.00357743	0.00601514	10.0948	10.4008	9.53015	36.1158	42.216	44.4744	CCNG1	cyclin G1 [Source:HGNC Symbol%3BAcc:HGNC:1592]	GO:0000079,GO:0000278,GO:0000307,GO:0005634,GO:0005737,GO:0006468,GO:0007088,GO:0008284,GO:0016538,GO:0019901,GO:0045787,GO:0051301	regulation of cyclin-dependent protein serine/threonine kinase activity|mitotic cell cycle|cyclin-dependent protein kinase holoenzyme complex|nucleus|cytoplasm|protein phosphorylation|regulation of mitotic nuclear division|positive regulation of cell proliferation|cyclin-dependent protein serine/threonine kinase regulator activity|protein kinase binding|positive regulation of cell cycle|cell divi…	ko04115,ko05206	p53 signaling pathway|MicroRNAs in cancer
ENSBGRG00000000901	0							0	0	0	0	0	0	GRIN3A	glutamate ionotropic receptor NMDA type subunit 3A [Source:HGNC Symbol%3BAcc:HGNC:16767]	GO:0005634,GO:0005737	nucleus|cytoplasm
ENSBGRG00000000902	2904.34	0.202574	14.4081	7.56167	2.9187	4.60247e-47	6.50954e-46	2.50981	3.62217	3.18338	36.5935	45.019	34.6202	FBLN1	fibulin 1 [Source:HGNC Symbol%3BAcc:HGNC:3600]	GO:0005509,GO:0005576,GO:0016504,GO:0030198	calcium ion binding|extracellular region|peptidase activator activity|extracellular matrix organization
ENSBGRG00000000903	214.204	0.257122	-0.408365	0.929805	-0.105	0.683006	0.742452	2.67295	4.71354	3.26908	6.60102	5.25208	7.07818	PEX26	peroxisomal biogenesis factor 26 [Source:HGNC Symbol%3BAcc:HGNC:22965]			ko04146	Peroxisome
ENSBGRG00000000904	46.7278	0.73612	-2.6659	0.256598	-1.96242	0.0076783	0.0124141	0.48067	0.677947	0.514647	0.432201	0.474021	0.0491689	NECTIN4	nectin cell adhesion molecule 4 [Source:HGNC Symbol%3BAcc:HGNC:19688]	GO:0005886,GO:0005913,GO:0007156,GO:0007157,GO:0016021,GO:0038023,GO:0042803,GO:0043296,GO:0046718,GO:0050839	plasma membrane|cell-cell adherens junction|homophilic cell adhesion via plasma membrane adhesion molecules|heterophilic cell-cell adhesion via plasma membrane cell adhesion molecules|integral component of membrane|signaling receptor activity|protein homodimerization activity|apical junction complex|viral entry into host cell|cell adhesion molecule binding	ko04520	Adherens junction
ENSBGRG00000000905	2.21592	2.08516	-2.03186	0.0530407	-4.23676	0.0421681	0.0621211	0.0926079	0.0885128	0	0	0.0446589	0	RAB3GAP1	RAB3 GTPase activating protein catalytic subunit 1 [Source:HGNC Symbol%3BAcc:HGNC:17063]	GO:0003964,GO:0006310,GO:0009036,GO:0032197,GO:0032199,GO:0046872,GO:0090305	RNA-directed DNA polymerase activity|DNA recombination|type II site-specific deoxyribonuclease activity|transposition, RNA-mediated|reverse transcription involved in RNA-mediated transposition|metal ion binding|nucleic acid phosphodiester bond hydrolysis	ko05168	Herpes simplex virus 1 infection
ENSBGRG00000000906	6.4032	1.892	1.22607	4.99239	2.31973	0.220172	0.283679	0.0201293	0.0190578	0	0	0.413274	0.0484956	CYP4X1	cytochrome P450 family 4 subfamily X member 1 [Source:HGNC Symbol%3BAcc:HGNC:20244]	GO:0004362,GO:0005739,GO:0005829,GO:0006749,GO:0007283,GO:0009055,GO:0009897,GO:0034599,GO:0042803,GO:0043295,GO:0045454,GO:0050660,GO:0050661	glutathione-disulfide reductase activity|mitochondrion|cytosol|glutathione metabolic process|spermatogenesis|electron transfer activity|external side of plasma membrane|cellular response to oxidative stress|protein homodimerization activity|glutathione binding|cell redox homeostasis|flavin adenine dinucleotide binding|NADP binding	ko00480,ko04918	Glutathione metabolism|Thyroid hormone synthesis
ENSBGRG00000000909	173.667	0.258966	-10.1031	0.163078	-2.61636	5.35136e-24	3.07115e-23	1.09384	1.19881	1.45632	0.403325	0.514321	0.36493	FSTL4	follistatin like 4 [Source:HGNC Symbol%3BAcc:HGNC:21389]	GO:0005509,GO:0005576,GO:0030141,GO:0031549,GO:0048403,GO:0048671,GO:0061000	calcium ion binding|extracellular region|secretory granule|negative regulation of brain-derived neurotrophic factor receptor signaling pathway|brain-derived neurotrophic factor binding|negative regulation of collateral sprouting|negative regulation of dendritic spine development
ENSBGRG00000000910	1325.41	0.157137	-11.5997	0.282682	-1.82275	4.13285e-31	3.21211e-30	6.89617	6.07293	7.09432	6.41497	5.99058	7.23355	KDM7A	lysine demethylase 7A [Source:HGNC Symbol%3BAcc:HGNC:22224]	GO:0005506,GO:0005654,GO:0005730,GO:0008270,GO:0016706,GO:0030901,GO:0032454,GO:0033169,GO:0035064,GO:0035574,GO:0035575,GO:0045893,GO:0051864,GO:0070544,GO:0071557,GO:0071558	iron ion binding|nucleoplasm|nucleolus|zinc ion binding|oxidoreductase activity, acting on paired donors, with incorporation or reduction of molecular oxygen, 2-oxoglutarate as one donor, and incorporation of one atom each of oxygen into both donors|midbrain development|histone demethylase activity (H3-K9 specific)|histone H3-K9 demethylation|methylated histone binding|histone H4-K20 demethylatio…	ko05168	Herpes simplex virus 1 infection
ENSBGRG00000000911	0							0	0	0	0	0	0	KRT82	keratin 82 [Source:HGNC Symbol%3BAcc:HGNC:6459]	GO:0005198,GO:0045095	structural molecule activity|keratin filament
ENSBGRG00000000912	969.856	0.671987	-16.1722	0.000535244	-10.8675	7.91903e-59	1.6819e-57	9.31686	7.35168	9.09055	0	0.0431094	0	GRIN3A	glutamate ionotropic receptor NMDA type subunit 3A [Source:HGNC Symbol%3BAcc:HGNC:16767]	GO:0005200,GO:0007275,GO:0007283,GO:0030154,GO:0033150	structural constituent of cytoskeleton|multicellular organism development|spermatogenesis|cell differentiation|cytoskeletal calyx
ENSBGRG00000000913	244.605	0.311461	-16.7248	0.027033	-5.20913	8.64258e-63	2.08307e-61	1.17158	1.64886	1.42848	0.196904	0.154272	0.123087	STPG2	sperm tail PG-rich repeat containing 2 [Source:HGNC Symbol%3BAcc:HGNC:28712]	GO:0003964,GO:0006310,GO:0009036,GO:0032197,GO:0032199,GO:0046872,GO:0090305	RNA-directed DNA polymerase activity|DNA recombination|type II site-specific deoxyribonuclease activity|transposition, RNA-mediated|reverse transcription involved in RNA-mediated transposition|metal ion binding|nucleic acid phosphodiester bond hydrolysis
ENSBGRG00000000914	10219.4	0.154323	11.9144	3.5768	1.83867	9.95809e-33	8.22639e-32	259.253	263.127	323.598	2351.77	1924.31	1902.65	IKZF4	IKAROS family zinc finger 4 [Source:HGNC Symbol%3BAcc:HGNC:13179]	GO:0002181,GO:0003729,GO:0003735,GO:0022627,GO:0042788,GO:0098556	cytoplasmic translation|mRNA binding|structural constituent of ribosome|cytosolic small ribosomal subunit|polysomal ribosome|cytoplasmic side of rough endoplasmic reticulum membrane	ko03010	Ribosome
ENSBGRG00000000915	404.755	0.205816	10.8	4.66799	2.2228	3.44339e-27	2.2712e-26	1.3611	1.37092	1.72706	12.7839	13.412	12.601	GIPC1	GIPC PDZ domain containing family member 1 [Source:HGNC Symbol%3BAcc:HGNC:1226]	GO:0003779,GO:0005102,GO:0005737,GO:0005829,GO:0005903,GO:0005938,GO:0006605,GO:0007186,GO:0007268,GO:0008021,GO:0012506,GO:0014047,GO:0016020,GO:0017022,GO:0030139,GO:0030165,GO:0030511,GO:0031410,GO:0031647,GO:0032435,GO:0032467,GO:0042803,GO:0043197,GO:0043198,GO:0043542,GO:0045296,GO:0048167,GO:0070062,GO:0098685,GO:0098978,GO:2000300	actin binding|signaling receptor binding|cytoplasm|cytosol|brush border|cell cortex|protein targeting|G protein-coupled receptor signaling pathway|chemical synaptic transmission|synaptic vesicle|vesicle membrane|glutamate secretion|membrane|myosin binding|endocytic vesicle|PDZ domain binding|positive regulation of transforming growth factor beta receptor signaling pathway|cytoplasmic vesicle|regu…
ENSBGRG00000000916	505.094	0.244956	13.5022	9.90021	3.30746	1.51703e-41	1.77072e-40	1.89283	2.20922	1.27555	43.6533	37.1124	36.3792	GPRC5D	G protein-coupled receptor class C group 5 member D [Source:HGNC Symbol%3BAcc:HGNC:13310]	GO:0005198,GO:0005886,GO:0016021	structural molecule activity|plasma membrane|integral component of membrane
ENSBGRG00000000917	544.333	0.986971	-8.25857	0.00351816	-8.15096	1.47432e-16	5.98217e-16	6.83023	4.87141	5.71305	0.0514089	0.208274	0	SPATA1	spermatogenesis associated 1 [Source:HGNC Symbol%3BAcc:HGNC:14682]	GO:0003964,GO:0004519,GO:0006310,GO:0046872	RNA-directed DNA polymerase activity|endonuclease activity|DNA recombination|metal ion binding
ENSBGRG00000000918	3001.07	0.175479	-9.75373	0.305327	-1.71157	1.77809e-22	9.57005e-22	12.7571	9.62037	12.6459	9.87939	9.02424	8.35648	STK36	serine/threonine kinase 36 [Source:HGNC Symbol%3BAcc:HGNC:17209]	GO:0003351,GO:0004674,GO:0005524,GO:0005634,GO:0005737,GO:0005829,GO:0006468,GO:0007228,GO:0007420,GO:0008134,GO:0009791,GO:0045880,GO:0046872,GO:0051090,GO:0060271	epithelial cilium movement|protein serine/threonine kinase activity|ATP binding|nucleus|cytoplasm|cytosol|protein phosphorylation|positive regulation of hh target transcription factor activity|brain development|transcription factor binding|post-embryonic development|positive regulation of smoothened signaling pathway|metal ion binding|regulation of DNA-binding transcription factor activity|cilium…	ko04341	Hedgehog signaling pathway - fly
ENSBGRG00000000919	255.985	0.237994	-3.95336	0.520917	-0.940874	7.7063e-05	0.000152156	2.1057	2.36997	2.56054	4.26245	5.25645	3.84599	NEPRO	nucleolus and neural progenitor protein [Source:HGNC Symbol%3BAcc:HGNC:24496]	GO:0005634,GO:0005730,GO:0045665,GO:0045747	nucleus|nucleolus|negative regulation of neuron differentiation|positive regulation of Notch signaling pathway
ENSBGRG00000000920	411.765	0.193624	-7.13909	0.383607	-1.3823	9.39531e-13	3.12788e-12	1.03565	0.919633	1.10535	1.66062	1.65831	2.19275	ZRANB3	zinc finger RANBP2-type containing 3 [Source:HGNC Symbol%3BAcc:HGNC:25249]	GO:0003964,GO:0006310,GO:0009036,GO:0032197,GO:0032199,GO:0046872,GO:0090305	RNA-directed DNA polymerase activity|DNA recombination|type II site-specific deoxyribonuclease activity|transposition, RNA-mediated|reverse transcription involved in RNA-mediated transposition|metal ion binding|nucleic acid phosphodiester bond hydrolysis
ENSBGRG00000000921	1903.36	0.170844	-4.24718	0.604743	-0.725606	2.16483e-05	4.46471e-05	8.13481	8.39186	8.3172	17.2197	15.0146	12.9739	EIF2B5	eukaryotic translation initiation factor 2B subunit epsilon [Source:HGNC Symbol%3BAcc:HGNC:3261]	GO:0001541,GO:0003743,GO:0005085,GO:0005634,GO:0005737,GO:0005829,GO:0005851,GO:0006413,GO:0009408,GO:0009749,GO:0014002,GO:0014003,GO:0034976,GO:0042552,GO:0043434,GO:0045948,GO:0048708,GO:0050852	ovarian follicle development|translation initiation factor activity|guanyl-nucleotide exchange factor activity|nucleus|cytoplasm|cytosol|eukaryotic translation initiation factor 2B complex|translational initiation|response to heat|response to glucose|astrocyte development|oligodendrocyte development|response to endoplasmic reticulum stress|myelination|response to peptide hormone|positive regulati…	ko03013,ko05168	RNA transport|Herpes simplex virus 1 infection
ENSBGRG00000000922	1501.54	0.203853	8.64365	3.39176	1.76203	5.4445e-18	2.35941e-17	3.32198	3.6333	2.90936	30.7193	32.1048	31.0965	CDCA7L	cell division cycle associated 7 like [Source:HGNC Symbol%3BAcc:HGNC:30777]	GO:0003964,GO:0004519,GO:0006310,GO:0046872	RNA-directed DNA polymerase activity|endonuclease activity|DNA recombination|metal ion binding
ENSBGRG00000000923	1246.81	0.658392	-4.24205	0.144292	-2.79293	2.21487e-05	4.56354e-05	15.1571	13.8242	11.4104	4.18676	2.64583	0.854699	RFX2	regulatory factor X2 [Source:HGNC Symbol%3BAcc:HGNC:9983]	GO:0000978,GO:0001675,GO:0003700,GO:0005634,GO:0005737,GO:0006357,GO:0007286,GO:0045944,GO:0060271,GO:1990830	RNA polymerase II proximal promoter sequence-specific DNA binding|acrosome assembly|DNA-binding transcription factor activity|nucleus|cytoplasm|regulation of transcription by RNA polymerase II|spermatid development|positive regulation of transcription by RNA polymerase II|cilium assembly|cellular response to leukemia inhibitory factor
ENSBGRG00000000925	4417.01	0.203737	-10.7786	0.218243	-2.19599	4.34664e-27	2.85721e-26	21.9119	20.0356	20.4419	17.7038	12.58	9.89831	PSIP1	PC4 and SFRS1 interacting protein 1 [Source:HGNC Symbol%3BAcc:HGNC:9527]	GO:0003964,GO:0006310,GO:0009036,GO:0032197,GO:0032199,GO:0046872,GO:0090305	RNA-directed DNA polymerase activity|DNA recombination|type II site-specific deoxyribonuclease activity|transposition, RNA-mediated|reverse transcription involved in RNA-mediated transposition|metal ion binding|nucleic acid phosphodiester bond hydrolysis
ENSBGRG00000000926	37.7721	0.880684	-7.36846	0.0111309	-6.48929	1.72605e-13	5.97724e-13	0.299106	0.849107	0	0	0	0	PLEKHA3	pleckstrin homology domain containing A3 [Source:HGNC Symbol%3BAcc:HGNC:14338]
ENSBGRG00000000928	635.469	0.317482	-11.0804	0.0873029	-3.51783	1.56207e-28	1.0895e-27	13.2453	12.4466	12.2935	3.76467	2.5221	1.71391	KLHDC9	kelch domain containing 9 [Source:HGNC Symbol%3BAcc:HGNC:28489]	GO:0030332	cyclin binding
ENSBGRG00000000929	227.031	0.352556	-15.1258	0.0248141	-5.3327	1.0948e-51	1.81582e-50	2.54772	1.00788	2.36872	0.4028	0.445064	0.205477	METAP2	methionyl aminopeptidase 2 [Source:HGNC Symbol%3BAcc:HGNC:16672]			ko05168	Herpes simplex virus 1 infection
ENSBGRG00000000931	0.837767	3.61796	0.705087	5.8603	2.55097	0.480756	0.559665	0	0	0	0	0.0436513	0.0734245	KRT82	keratin 82 [Source:HGNC Symbol%3BAcc:HGNC:6459]	GO:0003964,GO:0004519,GO:0006310,GO:0046872	RNA-directed DNA polymerase activity|endonuclease activity|DNA recombination|metal ion binding
ENSBGRG00000000932	2353.57	0.261028	-19.1647	0.0311952	-5.00253	7.29332e-82	3.31306e-80	36.1149	32.3711	34.0604	2.56522	1.57485	1.22917	TUBA8	tubulin alpha 8 [Source:HGNC Symbol%3BAcc:HGNC:12410]	GO:0000226,GO:0000278,GO:0003924,GO:0005200,GO:0005525,GO:0005737,GO:0005874,GO:0007017	microtubule cytoskeleton organization|mitotic cell cycle|GTPase activity|structural constituent of cytoskeleton|GTP binding|cytoplasm|microtubule|microtubule-based process	ko04145,ko04210,ko04530,ko04540,ko05010,ko05016,ko05130	Phagosome|Apoptosis|Tight junction|Gap junction|Alzheimer disease|Huntington disease|Pathogenic Escherichia coli infection
ENSBGRG00000000933	30.6381	0.704694	4.15901	7.6255	2.93083	3.19623e-05	6.49678e-05	0	0.0459838	0.0732707	0.632165	0.76024	0.936531	RND1	Rho family GTPase 1 [Source:HGNC Symbol%3BAcc:HGNC:18314]	GO:0003924,GO:0005102,GO:0005525,GO:0005737,GO:0005886,GO:0005912,GO:0005938,GO:0007015,GO:0007162,GO:0007266,GO:0008360,GO:0015629,GO:0016322,GO:0019901,GO:0030334,GO:0030950,GO:0032153,GO:0032956,GO:0043231,GO:0051017	GTPase activity|signaling receptor binding|GTP binding|cytoplasm|plasma membrane|adherens junction|cell cortex|actin filament organization|negative regulation of cell adhesion|Rho protein signal transduction|regulation of cell shape|actin cytoskeleton|neuron remodeling|protein kinase binding|regulation of cell migration|establishment or maintenance of actin cytoskeleton polarity|cell division sit…
ENSBGRG00000000934	44.0582	0.549441	3.24341	3.43917	1.78206	0.00118108	0.00209422	0.0966882	0.0779666	0.131686	0.333846	0.534665	0.712446	ADAMTSL4	ADAMTS like 4 [Source:HGNC Symbol%3BAcc:HGNC:19706]	GO:0002020,GO:0002064,GO:0005614,GO:0005788,GO:0006915,GO:0008233,GO:0030198,GO:0043065	protease binding|epithelial cell development|interstitial matrix|endoplasmic reticulum lumen|apoptotic process|peptidase activity|extracellular matrix organization|positive regulation of apoptotic process
ENSBGRG00000000935	5.27047	1.39763	0.12125	1.12464	0.169464	0.903493	0.93322	0.0621919	0	0.167612	0.222201	0.192691	0.0834944	SLC10A4	solute carrier family 10 member 4 [Source:HGNC Symbol%3BAcc:HGNC:22980]	GO:0005886,GO:0008508,GO:0015721,GO:0030285,GO:0030534,GO:0042493,GO:0098691,GO:0098981,GO:0099154,GO:0099162	plasma membrane|bile acid:sodium symporter activity|bile acid and bile salt transport|integral component of synaptic vesicle membrane|adult behavior|response to drug|dopaminergic synapse|cholinergic synapse|serotonergic synapse|regulation of neurotransmitter loading into synaptic vesicle
ENSBGRG00000000936	298.723	0.629651	-14.1279	0.0020996	-8.89567	2.55568e-45	3.38641e-44	4.16355	3.09138	3.93663	0	0	0.0638329	PLEKHA3	pleckstrin homology domain containing A3 [Source:HGNC Symbol%3BAcc:HGNC:14338]			ko05410,ko05414	Hypertrophic cardiomyopathy (HCM)|Dilated cardiomyopathy (DCM)
ENSBGRG00000000937	1024.73	0.188811	5.71298	2.1121	1.07868	1.11017e-08	2.88699e-08	2.29545	2.46408	1.81276	10.2854	11.9953	12.6698	FAM234B	family with sequence similarity 234 member B [Source:HGNC Symbol%3BAcc:HGNC:29288]	GO:0016021	integral component of membrane
ENSBGRG00000000938	0.272627	4.08047	-0.557787	0.206464	-2.27604	0.57699	0.642112	0.038618	0	0	0	0	0	RFX2	regulatory factor X2 [Source:HGNC Symbol%3BAcc:HGNC:9983]	GO:0003964,GO:0006310,GO:0009036,GO:0032197,GO:0032199,GO:0046872,GO:0090305	RNA-directed DNA polymerase activity|DNA recombination|type II site-specific deoxyribonuclease activity|transposition, RNA-mediated|reverse transcription involved in RNA-mediated transposition|metal ion binding|nucleic acid phosphodiester bond hydrolysis
ENSBGRG00000000941	1188.12	0.199446	9.24478	3.58962	1.84383	2.35714e-20	1.14253e-19	16.5106	11.6538	13.26	98.0251	88.1563	83.2387	PFDN2	prefoldin subunit 2 [Source:HGNC Symbol%3BAcc:HGNC:8867]	GO:0003964,GO:0004519,GO:0006310,GO:0046872	RNA-directed DNA polymerase activity|endonuclease activity|DNA recombination|metal ion binding
ENSBGRG00000000943	554.259	0.223246	-7.50493	0.313069	-1.67545	6.14623e-14	2.17843e-13	8.58907	5.85419	10.9778	10.0174	7.39723	6.88217	NUDCD2	NudC domain containing 2 [Source:HGNC Symbol%3BAcc:HGNC:30535]	GO:0000777,GO:0000922,GO:0005622,GO:0005737,GO:0005815,GO:0006457,GO:0032502,GO:0051082	condensed chromosome kinetochore|spindle pole|intracellular|cytoplasm|microtubule organizing center|protein folding|developmental process|unfolded protein binding
ENSBGRG00000000944	8390.86	0.264299	-4.42729	0.444382	-1.17013	9.54252e-06	2.02159e-05	62.7473	59.0387	62.3835	57.074	28.5221	36.5133	GIPC1	GIPC PDZ domain containing family member 1 [Source:HGNC Symbol%3BAcc:HGNC:1226]	GO:0000122,GO:0001671,GO:0003714,GO:0005730,GO:0005829,GO:0030544,GO:0051082,GO:0051085,GO:0051087,GO:0097201	negative regulation of transcription by RNA polymerase II|ATPase activator activity|transcription corepressor activity|nucleolus|cytosol|Hsp70 protein binding|unfolded protein binding|chaperone cofactor-dependent protein refolding|chaperone binding|negative regulation of transcription from RNA polymerase II promoter in response to stress	ko04141,ko05164	Protein processing in endoplasmic reticulum|Influenza A
ENSBGRG00000000945	867.089	0.152729	-0.0453609	0.995209	-0.00692794	0.96382	0.970911	4.40313	4.6089	4.16326	15.6583	15.5424	14.7053	VEZT	vezatin%2C adherens junctions transmembrane protein [Source:HGNC Symbol%3BAcc:HGNC:18258]	GO:0005634,GO:0005737	nucleus|cytoplasm
ENSBGRG00000000946	49.7731	0.671327	7.04035	26.4716	4.72637	1.91762e-12	6.26848e-12	0.0517186	0	0	4.6621	3.42256	3.04068	CYP4X1	cytochrome P450 family 4 subfamily X member 1 [Source:HGNC Symbol%3BAcc:HGNC:20244]	GO:0004362,GO:0005739,GO:0005829,GO:0006749,GO:0007283,GO:0009055,GO:0009897,GO:0034599,GO:0042803,GO:0043295,GO:0045454,GO:0050660,GO:0050661	glutathione-disulfide reductase activity|mitochondrion|cytosol|glutathione metabolic process|spermatogenesis|electron transfer activity|external side of plasma membrane|cellular response to oxidative stress|protein homodimerization activity|glutathione binding|cell redox homeostasis|flavin adenine dinucleotide binding|NADP binding	ko00480,ko04918	Glutathione metabolism|Thyroid hormone synthesis
ENSBGRG00000000947	113.898	0.481601	1.10387	1.44555	0.531623	0.269652	0.339611	0.142145	0.377547	0.297489	0.565494	1.12122	1.53237	ERBB3	erb-b2 receptor tyrosine kinase 3 [Source:HGNC Symbol%3BAcc:HGNC:3431]	GO:0003197,GO:0004714,GO:0004888,GO:0005524,GO:0005615,GO:0005634,GO:0005737,GO:0005887,GO:0007162,GO:0007165,GO:0007169,GO:0007173,GO:0007422,GO:0009925,GO:0009968,GO:0010628,GO:0014037,GO:0014065,GO:0016323,GO:0016324,GO:0016328,GO:0019838,GO:0021545,GO:0030154,GO:0030296,GO:0031625,GO:0038131,GO:0038132,GO:0042127,GO:0042802,GO:0043066,GO:0043235,GO:0043524,GO:0045211,GO:0046326,GO:0046982,GO:…	endocardial cushion development|transmembrane receptor protein tyrosine kinase activity|transmembrane signaling receptor activity|ATP binding|extracellular space|nucleus|cytoplasm|integral component of plasma membrane|negative regulation of cell adhesion|signal transduction|transmembrane receptor protein tyrosine kinase signaling pathway|epidermal growth factor receptor signaling pathway|peripher…	ko01521,ko04010,ko04012,ko04020,ko04151,ko05205,ko05206	EGFR tyrosine kinase inhibitor resistance|MAPK signaling pathway|ErbB signaling pathway|Calcium signaling pathway|PI3K-Akt signaling pathway|Proteoglycans in cancer|MicroRNAs in cancer
ENSBGRG00000000948	1641.28	0.322599	-12.4708	0.0615083	-4.02307	1.07693e-35	1.00295e-34	22.5999	16.783	22.7052	4.35069	3.55703	1.8885	CCDC65	coiled-coil domain containing 65 [Source:HGNC Symbol%3BAcc:HGNC:29937]	GO:0003352,GO:0005930,GO:0031514,GO:0060285,GO:0070286	regulation of cilium movement|axoneme|motile cilium|cilium-dependent cell motility|axonemal dynein complex assembly
ENSBGRG00000000949	3.20507	1.95616	1.20822	5.14604	2.36346	0.226964	0.291787	0	0.021816	0	0	0.0249609	0.0408113	FTCD	formimidoyltransferase cyclodeaminase [Source:HGNC Symbol%3BAcc:HGNC:3974]	GO:0003964,GO:0004519,GO:0006310,GO:0046872	RNA-directed DNA polymerase activity|endonuclease activity|DNA recombination|metal ion binding
ENSBGRG00000000950	441.729	0.207548	-7.92165	0.319942	-1.64412	2.34383e-15	8.94798e-15	1.54494	1.711	1.72636	2.38723	2.55241	3.03798	SMC2	structural maintenance of chromosomes 2 [Source:HGNC Symbol%3BAcc:HGNC:14011]	GO:0003964,GO:0006310,GO:0009036,GO:0032197,GO:0032199,GO:0046872,GO:0090305	RNA-directed DNA polymerase activity|DNA recombination|type II site-specific deoxyribonuclease activity|transposition, RNA-mediated|reverse transcription involved in RNA-mediated transposition|metal ion binding|nucleic acid phosphodiester bond hydrolysis
ENSBGRG00000000952	1943.08	0.140658	-11.0305	0.341151	-1.55152	2.72443e-28	1.88118e-27	20.0198	17.4603	19.1417	19.2932	18.2501	17.3147	SLAIN2	SLAIN motif family member 2 [Source:HGNC Symbol%3BAcc:HGNC:29282]			ko05168	Herpes simplex virus 1 infection
ENSBGRG00000000954	25.7251	0.750776	1.54321	2.23241	1.1586	0.12278	0.166777	0.149519	0.0476998	0.0903574	0.356826	0.441587	0.652909	FAM189A2	family with sequence similarity 189 member A2 [Source:HGNC Symbol%3BAcc:HGNC:24820]	GO:0003964,GO:0006310,GO:0009036,GO:0032197,GO:0032199,GO:0046872,GO:0090305	RNA-directed DNA polymerase activity|DNA recombination|type II site-specific deoxyribonuclease activity|transposition, RNA-mediated|reverse transcription involved in RNA-mediated transposition|metal ion binding|nucleic acid phosphodiester bond hydrolysis
ENSBGRG00000000955	1857.15	0.226622	-7.98394	0.285322	-1.80934	1.4174e-15	5.47178e-15	14.9309	13.0406	14.0877	12.4948	11.3267	7.75917	RIOX2	ribosomal oxygenase 2 [Source:HGNC Symbol%3BAcc:HGNC:19441]	GO:0005634,GO:0005737	nucleus|cytoplasm
ENSBGRG00000000956	248.756	0.518084	-12.3632	0.011799	-6.40519	4.13247e-35	3.74913e-34	2.52334	1.89443	1.67143	0.153381	0.0300422	0	LEXM	lymphocyte expansion molecule [Source:HGNC Symbol%3BAcc:HGNC:26854]	GO:0005634,GO:0005737	nucleus|cytoplasm
ENSBGRG00000000957	1828.75	0.158707	-14.8261	0.195738	-2.35301	9.92897e-50	1.54712e-48	9.79758	9.99781	11.1827	12.0824	11.548	10.2906	MTF2	metal response element binding transcription factor 2 [Source:HGNC Symbol%3BAcc:HGNC:29535]	GO:0003964,GO:0006310,GO:0009036,GO:0032197,GO:0032199,GO:0046872,GO:0090305	RNA-directed DNA polymerase activity|DNA recombination|type II site-specific deoxyribonuclease activity|transposition, RNA-mediated|reverse transcription involved in RNA-mediated transposition|metal ion binding|nucleic acid phosphodiester bond hydrolysis	ko05168	Herpes simplex virus 1 infection
ENSBGRG00000000959	129.245	0.332842	5.8225	3.83167	1.93797	5.79747e-09	1.53744e-08	1.14801	1.41318	1.05728	11.3381	15.6985	11.2751	NEPRO	nucleolus and neural progenitor protein [Source:HGNC Symbol%3BAcc:HGNC:24496]	GO:0000932,GO:0004175,GO:0004298,GO:0005634,GO:0005737,GO:0005839,GO:0010498,GO:0010499,GO:0019773,GO:0043161	P-body|endopeptidase activity|threonine-type endopeptidase activity|nucleus|cytoplasm|proteasome core complex|proteasomal protein catabolic process|proteasomal ubiquitin-independent protein catabolic process|proteasome core complex, alpha-subunit complex|proteasome-mediated ubiquitin-dependent protein catabolic process	ko03050	Proteasome
ENSBGRG00000000960	535.378	0.166853	3.63167	1.52198	0.605953	0.000281598	0.000528846	5.22808	5.50892	5.58792	25.666	22.4241	22.6439	MTERF4	mitochondrial transcription termination factor 4 [Source:HGNC Symbol%3BAcc:HGNC:28785]	GO:0003690,GO:0005739,GO:0005759,GO:0005762,GO:0005829,GO:0006355,GO:0006390,GO:0006626,GO:0007507,GO:0019843,GO:0031167,GO:0032543,GO:0043010,GO:0061668	double-stranded DNA binding|mitochondrion|mitochondrial matrix|mitochondrial large ribosomal subunit|cytosol|regulation of transcription, DNA-templated|mitochondrial transcription|protein targeting to mitochondrion|heart development|rRNA binding|rRNA methylation|mitochondrial translation|camera-type eye development|mitochondrial ribosome assembly
ENSBGRG00000000961	0.445341	3.9689	0.411554	3.10247	1.63342	0.680667	0.740043	0	0	0	0	0	0.0477276	KRT75	keratin 75 [Source:HGNC Symbol%3BAcc:HGNC:24431]	GO:0002244,GO:0005198,GO:0045095	hematopoietic progenitor cell differentiation|structural molecule activity|keratin filament
ENSBGRG00000000962	2041.87	0.140085	5.51206	1.70782	0.772157	3.54667e-08	8.91214e-08	10.1437	9.48404	8.90518	50.3502	48.3135	52.7859	MCL1	MCL1 apoptosis regulator%2C BCL2 family member [Source:HGNC Symbol%3BAcc:HGNC:6943]			ko04151,ko04210,ko04630,ko05206	PI3K-Akt signaling pathway|Apoptosis|Jak-STAT signaling pathway|MicroRNAs in cancer
ENSBGRG00000000963	783.956	0.173028	-5.3224	0.52817	-0.920926	1.02405e-07	2.49909e-07	89.8768	79.2225	102.862	61.4169	54.7164	61.2335	GNG5	G protein subunit gamma 5 [Source:HGNC Symbol%3BAcc:HGNC:4408]	GO:0003924,GO:0005834,GO:0007186,GO:0030165,GO:0031680,GO:0072513,GO:2000179	GTPase activity|heterotrimeric G-protein complex|G protein-coupled receptor signaling pathway|PDZ domain binding|G-protein beta/gamma-subunit complex|positive regulation of secondary heart field cardioblast proliferation|positive regulation of neural precursor cell proliferation	ko04014,ko04062,ko04151,ko04371,ko04713,ko04723,ko04724,ko04725,ko04726,ko04727,ko04728,ko04926,ko05032,ko05034,ko05163,ko05167,ko05170,ko05200	Ras signaling pathway|Chemokine signaling pathway|PI3K-Akt signaling pathway|Apelin signaling pathway|Circadian entrainment|Retrograde endocannabinoid signaling|Glutamatergic synapse|Cholinergic synapse|Serotonergic synapse|GABAergic synapse|Dopaminergic synapse|Relaxin signaling pathway|Morphine addiction|Alcoholism|Human cytomegalovirus infection|Kaposi sarcoma-associated herpesvirus infection|…
ENSBGRG00000000964	1878.96	0.243889	14.0045	10.6705	3.41556	1.46203e-44	1.89436e-43	1.35795	1.57355	0.737199	20.9889	17.4547	17.7026	RAP1GAP	RAP1 GTPase activating protein [Source:HGNC Symbol%3BAcc:HGNC:9858]	GO:0000139,GO:0005096,GO:0005769,GO:0005829,GO:0016020,GO:0017016,GO:0022409,GO:0030424,GO:0030425,GO:0042803,GO:0043025,GO:0043087,GO:0043547,GO:0045665,GO:0050766,GO:0051056,GO:1903697,GO:1904425,GO:1904442,GO:1990792	Golgi membrane|GTPase activator activity|early endosome|cytosol|membrane|Ras GTPase binding|positive regulation of cell-cell adhesion|axon|dendrite|protein homodimerization activity|neuronal cell body|regulation of GTPase activity|positive regulation of GTPase activity|negative regulation of neuron differentiation|positive regulation of phagocytosis|regulation of small GTPase mediated signal tran…	ko04742	Taste transduction
ENSBGRG00000000965	360.324	0.247925	-8.01282	0.252337	-1.98658	1.12108e-15	4.36361e-15	8.21131	10.0984	11.732	6.10293	6.30365	5.31733	NIT1	nitrilase 1 [Source:HGNC Symbol%3BAcc:HGNC:7828]	GO:0005739,GO:0006807,GO:0016787	mitochondrion|nitrogen compound metabolic process|hydrolase activity
ENSBGRG00000000966	140.081	0.436516	0.0537867	1.01641	0.0234788	0.957105	0.965438	8.35712	6.02006	5.14087	43.5307	19.6331	12.5958	GIPC1	GIPC PDZ domain containing family member 1 [Source:HGNC Symbol%3BAcc:HGNC:1226]			ko04742	Taste transduction
ENSBGRG00000000967	203.981	0.33267	-15.9631	0.0251994	-5.31047	2.30812e-57	4.70545e-56	0.307462	0.284836	0.342762	0.0195283	0.0271316	0.0351566	PLEKHA3	pleckstrin homology domain containing A3 [Source:HGNC Symbol%3BAcc:HGNC:14338]			ko05410,ko05414	Hypertrophic cardiomyopathy (HCM)|Dilated cardiomyopathy (DCM)
ENSBGRG00000000968	79.2294	0.554194	3.25312	3.48911	1.80286	0.00114145	0.00202768	0.21041	0.37892	0.209408	1.68414	1.68426	0.445342	CHRNA2	cholinergic receptor nicotinic alpha 2 subunit [Source:HGNC Symbol%3BAcc:HGNC:1956]	GO:0005886,GO:0005887,GO:0005892,GO:0006811,GO:0007165,GO:0007268,GO:0015276,GO:0015464,GO:0016021,GO:0022848,GO:0030054,GO:0034220,GO:0042166,GO:0042391,GO:0043005,GO:0045202,GO:0045211,GO:0050877,GO:0051291	plasma membrane|integral component of plasma membrane|acetylcholine-gated channel complex|ion transport|signal transduction|chemical synaptic transmission|ligand-gated ion channel activity|acetylcholine receptor activity|integral component of membrane|acetylcholine-gated cation-selective channel activity|cell junction|ion transmembrane transport|acetylcholine binding|regulation of membrane potent…	ko04080	Neuroactive ligand-receptor interaction
ENSBGRG00000000969	1039.47	0.152457	7.141	2.12682	1.0887	9.26527e-13	3.08565e-12	4.37235	4.47833	4.0824	19.4045	19.8691	22.7718	PARP12	poly(ADP-ribose) polymerase family member 12 [Source:HGNC Symbol%3BAcc:HGNC:21919]	GO:0005634,GO:0005737	nucleus|cytoplasm
ENSBGRG00000000970	160.204	0.27583	-1.54501	0.744241	-0.426159	0.122344	0.166243	0.899616	1.88046	1.61138	3.30238	5.12919	4.38125	GK5	glycerol kinase 5 [Source:HGNC Symbol%3BAcc:HGNC:28635]	GO:0003964,GO:0006310,GO:0009036,GO:0032197,GO:0032199,GO:0046872,GO:0090305	RNA-directed DNA polymerase activity|DNA recombination|type II site-specific deoxyribonuclease activity|transposition, RNA-mediated|reverse transcription involved in RNA-mediated transposition|metal ion binding|nucleic acid phosphodiester bond hydrolysis	ko05168	Herpes simplex virus 1 infection
ENSBGRG00000000971	526.59	0.245761	6.99096	3.29003	1.7181	2.73014e-12	8.84215e-12	4.31326	3.19542	6.40629	15.7651	19.9686	17.7914	CDC42EP1	CDC42 effector protein 1 [Source:HGNC Symbol%3BAcc:HGNC:17014]	GO:0005737,GO:0005856,GO:0005886,GO:0007266,GO:0008360,GO:0012505,GO:0017049,GO:0030838,GO:0031274	cytoplasm|cytoskeleton|plasma membrane|Rho protein signal transduction|regulation of cell shape|endomembrane system|GTP-Rho binding|positive regulation of actin filament polymerization|positive regulation of pseudopodium assembly
ENSBGRG00000000972	236.712	0.285093	5.56439	3.00293	1.58637	2.63065e-08	6.66763e-08	0.344215	0.44934	0.551986	1.88218	2.47058	1.95728	BOC	BOC cell adhesion associated%2C oncogene regulated [Source:HGNC Symbol%3BAcc:HGNC:17173]	GO:0005634,GO:0005737	nucleus|cytoplasm
ENSBGRG00000000973	804.549	0.192521	-0.732585	0.906866	-0.141038	0.463812	0.542376	2.62745	2.5165	2.34764	6.46659	8.09802	8.22018	FGD6	FYVE%2C RhoGEF and PH domain containing 6 [Source:HGNC Symbol%3BAcc:HGNC:21740]	GO:0001726,GO:0005085,GO:0005089,GO:0005737,GO:0005794,GO:0005856,GO:0007010,GO:0008360,GO:0030027,GO:0030036,GO:0031267,GO:0035023,GO:0043087,GO:0046847,GO:0046872	ruffle|guanyl-nucleotide exchange factor activity|Rho guanyl-nucleotide exchange factor activity|cytoplasm|Golgi apparatus|cytoskeleton|cytoskeleton organization|regulation of cell shape|lamellipodium|actin cytoskeleton organization|small GTPase binding|regulation of Rho protein signal transduction|regulation of GTPase activity|filopodium assembly|metal ion binding
ENSBGRG00000000974	0.979197	2.37053	-0.814549	0.262263	-1.93091	0.415331	0.497634	0.0460701	0.0440435	0	0.0550326	0.0475928	0	FSTL4	follistatin like 4 [Source:HGNC Symbol%3BAcc:HGNC:21389]	GO:0003676,GO:0003964,GO:0004190,GO:0004519,GO:0046872	nucleic acid binding|RNA-directed DNA polymerase activity|aspartic-type endopeptidase activity|endonuclease activity|metal ion binding
ENSBGRG00000000975	0.383962	4.08047	-0.322084	0.402133	-1.31425	0.747389	0.798084	0	0	0	0	0	0.0323231	EIF2B5	eukaryotic translation initiation factor 2B subunit epsilon [Source:HGNC Symbol%3BAcc:HGNC:3261]	GO:0004888,GO:0005886,GO:0005887,GO:0007165,GO:0007268,GO:0022850,GO:0034220,GO:0042391,GO:0043005,GO:0045202,GO:0050877	transmembrane signaling receptor activity|plasma membrane|integral component of plasma membrane|signal transduction|chemical synaptic transmission|serotonin-gated cation-selective channel activity|ion transmembrane transport|regulation of membrane potential|neuron projection|synapse|nervous system process	ko04726,ko04742	Serotonergic synapse|Taste transduction
ENSBGRG00000000977	207.819	0.255267	3.50844	1.86037	0.895587	0.00045075	0.00083171	0.377605	0.412414	0.366508	1.55311	1.69485	1.20192	UPF1	UPF1 RNA helicase and ATPase [Source:HGNC Symbol%3BAcc:HGNC:9962]	GO:0005125,GO:0005160,GO:0005615,GO:0008083,GO:0010862,GO:0030509,GO:0042981,GO:0043408,GO:0048468,GO:0060395	cytokine activity|transforming growth factor beta receptor binding|extracellular space|growth factor activity|positive regulation of pathway-restricted SMAD protein phosphorylation|BMP signaling pathway|regulation of apoptotic process|regulation of MAPK cascade|cell development|SMAD protein signal transduction
ENSBGRG00000000978	1583.03	0.160278	2.19907	1.27674	0.352462	0.0278732	0.0420966	8.75024	8.29394	9.38942	17.4838	13.9376	15.6239	RANBP3	RAN binding protein 3 [Source:HGNC Symbol%3BAcc:HGNC:9850]	GO:0005634,GO:0005643,GO:0005654,GO:0005737,GO:0005813,GO:0006611,GO:0008536,GO:0043547,GO:0070412	nucleus|nuclear pore|nucleoplasm|cytoplasm|centrosome|protein export from nucleus|Ran GTPase binding|positive regulation of GTPase activity|R-SMAD binding
ENSBGRG00000000979	2688.08	0.13265	7.59064	2.00959	1.0069	3.18333e-14	1.14574e-13	10.7198	9.25224	8.5855	41.7161	39.7774	41.1111	CCDC65	coiled-coil domain containing 65 [Source:HGNC Symbol%3BAcc:HGNC:29937]	GO:0003755,GO:0016021	peptidyl-prolyl cis-trans isomerase activity|integral component of membrane	ko04144	Endocytosis
ENSBGRG00000000981	0							0	0	0	0	0	0	FSTL4	follistatin like 4 [Source:HGNC Symbol%3BAcc:HGNC:21389]	GO:0003964,GO:0004519,GO:0006310,GO:0046872	RNA-directed DNA polymerase activity|endonuclease activity|DNA recombination|metal ion binding
ENSBGRG00000000982	2107.2	0.154772	-8.47816	0.402712	-1.31218	2.28789e-17	9.61264e-17	9.32897	8.53227	8.1573	10.3679	11.4316	11.2898	R3HDM1	R3H domain containing 1 [Source:HGNC Symbol%3BAcc:HGNC:9757]	GO:0003677,GO:0005634	DNA binding|nucleus
ENSBGRG00000000983	446.346	0.210303	1.40285	1.2269	0.295022	0.160662	0.213105	4.06467	4.29372	4.24873	16.2536	18.3832	15.5116	RPF1	ribosome production factor 1 homolog [Source:HGNC Symbol%3BAcc:HGNC:30350]	GO:0000027,GO:0003723,GO:0005730,GO:0006364,GO:0030687,GO:0042134	ribosomal large subunit assembly|RNA binding|nucleolus|rRNA processing|preribosome, large subunit precursor|rRNA primary transcript binding	ko05168	Herpes simplex virus 1 infection
ENSBGRG00000000984	63.8081	0.419144	1.48676	1.54025	0.623166	0.137079	0.184524	0.136075	0.242376	0.360047	0.747556	1.48539	1.12379	TEC	tec protein tyrosine kinase [Source:HGNC Symbol%3BAcc:HGNC:11719]	GO:0003964,GO:0006310,GO:0009036,GO:0032197,GO:0032199,GO:0046872,GO:0090305	RNA-directed DNA polymerase activity|DNA recombination|type II site-specific deoxyribonuclease activity|transposition, RNA-mediated|reverse transcription involved in RNA-mediated transposition|metal ion binding|nucleic acid phosphodiester bond hydrolysis
ENSBGRG00000000985	2.86046	1.97838	2.18441	19.9953	4.32159	0.0289321	0.0435731	0	0	0	0.676213	0.11626	0.651772	LGALS2	galectin 2 [Source:HGNC Symbol%3BAcc:HGNC:6562]
ENSBGRG00000000987	9.08914	1.18039	1.43583	3.2374	1.69484	0.151051	0.20152	0	0.0439177	0	0.188039	0.373524	0.15396	TTC22	tetratricopeptide repeat domain 22 [Source:HGNC Symbol%3BAcc:HGNC:26067]
ENSBGRG00000000988	0.0981065	4.08047	-0.0863827	0.783235	-0.352482	0.931162	0.943626	0	0	0	0	0.0407745	0	STPG2	sperm tail PG-rich repeat containing 2 [Source:HGNC Symbol%3BAcc:HGNC:28712]	GO:0000790,GO:0005634,GO:0005654,GO:0005811,GO:0005829,GO:0005886,GO:0006309,GO:0019904,GO:0032076,GO:0043065,GO:0044183,GO:0060703,GO:0061077,GO:0070242,GO:1900118,GO:1902511	nuclear chromatin|nucleus|nucleoplasm|lipid droplet|cytosol|plasma membrane|apoptotic DNA fragmentation|protein domain specific binding|negative regulation of deoxyribonuclease activity|positive regulation of apoptotic process|protein binding involved in protein folding|deoxyribonuclease inhibitor activity|chaperone-mediated protein folding|thymocyte apoptotic process|negative regulation of execu…	ko04210	Apoptosis
ENSBGRG00000000989	868.292	0.236362	6.99427	3.14527	1.65318	2.66635e-12	8.64137e-12	9.89035	6.90302	5.72468	60.1135	48.7794	55.5014	C5orf15	chromosome 5 open reading frame 15 [Source:HGNC Symbol%3BAcc:HGNC:20656]	GO:0016021	integral component of membrane
ENSBGRG00000000991	0							0	0	0	0	0	0	KRT75	keratin 75 [Source:HGNC Symbol%3BAcc:HGNC:24431]	GO:0005198,GO:0005882	structural molecule activity|intermediate filament
ENSBGRG00000000992	599.532	0.175924	1.35447	1.17959	0.238283	0.175588	0.231014	7.38951	6.38201	5.586	14.5313	14.1359	13.4068	DEDD	death effector domain containing [Source:HGNC Symbol%3BAcc:HGNC:2755]	GO:0003677,GO:0005730,GO:0005737,GO:0007283,GO:0008625,GO:0042981	DNA binding|nucleolus|cytoplasm|spermatogenesis|extrinsic apoptotic signaling pathway via death domain receptors|regulation of apoptotic process
ENSBGRG00000000994	1.05864	2.60292	-0.00521544	0.990634	-0.0135754	0.995839	0.996743	0.0382418	0.0367525	0	0.087878	0	0.045507	LGALS2	galectin 2 [Source:HGNC Symbol%3BAcc:HGNC:6562]	GO:0003964,GO:0004519,GO:0006310,GO:0046872	RNA-directed DNA polymerase activity|endonuclease activity|DNA recombination|metal ion binding
ENSBGRG00000000995	128.184	0.355863	4.94501	3.38639	1.75975	7.61412e-07	1.75019e-06	0.125842	0.222821	0.275712	0.94359	1.53018	1.68529	CYP4X1	cytochrome P450 family 4 subfamily X member 1 [Source:HGNC Symbol%3BAcc:HGNC:20244]	GO:0003964,GO:0006310,GO:0009036,GO:0032197,GO:0032199,GO:0046872,GO:0090305	RNA-directed DNA polymerase activity|DNA recombination|type II site-specific deoxyribonuclease activity|transposition, RNA-mediated|reverse transcription involved in RNA-mediated transposition|metal ion binding|nucleic acid phosphodiester bond hydrolysis
ENSBGRG00000000997	110.669	0.302483	-4.30034	0.405907	-1.30078	1.70534e-05	3.54586e-05	2.29436	2.40969	2.02473	3.66228	3.28227	2.90961	TAF13	TATA-box binding protein associated factor 13 [Source:HGNC Symbol%3BAcc:HGNC:11546]	GO:0005634,GO:0005737	nucleus|cytoplasm
ENSBGRG00000000998	316.351	0.222421	-4.72494	0.482659	-1.05093	2.30186e-06	5.09963e-06	1.8286	1.67861	1.52036	3.62698	3.76016	3.87934	HMMR	hyaluronan mediated motility receptor [Source:HGNC Symbol%3BAcc:HGNC:5012]	GO:0005634,GO:0005737	nucleus|cytoplasm	ko05168	Herpes simplex virus 1 infection
ENSBGRG00000000999	2378.66	0.175995	14.8357	6.10931	2.61101	8.60922e-50	1.34474e-48	2.97534	4.72309	3.70936	55.5893	57.134	58.5977	EPHX2	epoxide hydrolase 2 [Source:HGNC Symbol%3BAcc:HGNC:3402]	GO:0003899,GO:0005622,GO:0005635,GO:0016591,GO:0035556,GO:0043025,GO:0051685	DNA-directed 5'-3' RNA polymerase activity|intracellular|nuclear envelope|RNA polymerase II, holoenzyme|intracellular signal transduction|neuronal cell body|maintenance of ER location
ENSBGRG00000001001	594.542	0.185078	4.81642	1.85499	0.891414	1.4616e-06	3.28991e-06	1.17898	1.20503	0.953165	9.89908	9.60411	9.38586	ELMO1	engulfment and cell motility 1 [Source:HGNC Symbol%3BAcc:HGNC:16286]	GO:0003964,GO:0006310,GO:0009036,GO:0032197,GO:0032199,GO:0046872,GO:0090305	RNA-directed DNA polymerase activity|DNA recombination|type II site-specific deoxyribonuclease activity|transposition, RNA-mediated|reverse transcription involved in RNA-mediated transposition|metal ion binding|nucleic acid phosphodiester bond hydrolysis
ENSBGRG00000001002	2800.9	0.165639	0.634276	1.07554	0.105061	0.5259	0.605428	28.4279	26.3997	32.5813	52.9398	45.2833	46.3578	RNF25	ring finger protein 25 [Source:HGNC Symbol%3BAcc:HGNC:14662]	GO:0004842,GO:0005634,GO:0005829,GO:0016567,GO:0046872,GO:0051059,GO:0051092,GO:0061630	ubiquitin-protein transferase activity|nucleus|cytosol|protein ubiquitination|metal ion binding|NF-kappaB binding|positive regulation of NF-kappaB transcription factor activity|ubiquitin protein ligase activity
ENSBGRG00000001003	0.522231	4.03691	-0.788346	0.110148	-3.18248	0.430494	0.510857	0	0	0	0	0	0	HEYL	hes related family bHLH transcription factor with YRPW motif like [Source:HGNC Symbol%3BAcc:HGNC:4882]			ko05168	Herpes simplex virus 1 infection
ENSBGRG00000001004	3603.03	0.166003	7.28062	2.31114	1.20861	3.32295e-13	1.13444e-12	15.0811	18.0025	12.9308	110.717	102.551	97.5252	VDAC1	voltage dependent anion channel 1 [Source:HGNC Symbol%3BAcc:HGNC:12669]	GO:0000166,GO:0001662,GO:0005741,GO:0005757,GO:0005886,GO:0006820,GO:0006915,GO:0007270,GO:0007612,GO:0008308,GO:0015288,GO:0016020,GO:0043209,GO:0045121,GO:1903146,GO:2000378	nucleotide binding|behavioral fear response|mitochondrial outer membrane|mitochondrial permeability transition pore complex|plasma membrane|anion transport|apoptotic process|neuron-neuron synaptic transmission|learning|voltage-gated anion channel activity|porin activity|membrane|myelin sheath|membrane raft|regulation of autophagy of mitochondrion|negative regulation of reactive oxygen species met…	ko05168	Herpes simplex virus 1 infection
ENSBGRG00000001005	4318.78	0.195776	-0.643581	0.91637	-0.125998	0.519847	0.599317	29.2465	29.0569	27.6137	48.1147	40.2864	35.696	TECR	trans-2%2C3-enoyl-CoA reductase [Source:HGNC Symbol%3BAcc:HGNC:4551]	GO:0006694,GO:0016491,GO:0030176,GO:0030497,GO:0042761,GO:0102758	steroid biosynthetic process|oxidoreductase activity|integral component of endoplasmic reticulum membrane|fatty acid elongation|very long-chain fatty acid biosynthetic process|very-long-chain enoyl-CoA reductase activity	ko00062,ko01040	Fatty acid elongation|Biosynthesis of unsaturated fatty acids
ENSBGRG00000001008	2150.05	0.20465	20.6344	18.6725	4.22284	1.34696e-94	8.72633e-93	0.589215	0.567484	0.436759	25.7959	15.0625	17.4302	ENSA	endosulfine alpha [Source:HGNC Symbol%3BAcc:HGNC:3360]	GO:0000086,GO:0000278,GO:0004864,GO:0005737,GO:0019212,GO:0019888,GO:0035308,GO:0051301,GO:0051721	G2/M transition of mitotic cell cycle|mitotic cell cycle|protein phosphatase inhibitor activity|cytoplasm|phosphatase inhibitor activity|protein phosphatase regulator activity|negative regulation of protein dephosphorylation|cell division|protein phosphatase 2A binding
ENSBGRG00000001009	1995.2	0.210945	0.22328	1.03319	0.0470999	0.823318	0.865786	14.9785	11.5696	14.296	21.9481	16.7721	18.5262	GGA1	golgi associated%2C gamma adaptin ear containing%2C ARF binding protein 1 [Source:HGNC Symbol%3BAcc:HGNC:17842]	GO:0005654,GO:0005794,GO:0006886,GO:0010008,GO:0016192,GO:0030131,GO:0030306,GO:0032991,GO:0043231,GO:0045732,GO:0046982,GO:1901998	nucleoplasm|Golgi apparatus|intracellular protein transport|endosome membrane|vesicle-mediated transport|clathrin adaptor complex|ADP-ribosylation factor binding|protein-containing complex|intracellular membrane-bounded organelle|positive regulation of protein catabolic process|protein heterodimerization activity|toxin transport	ko04142	Lysosome
ENSBGRG00000001010	2092.73	0.194743	-22.6382	0.0470831	-4.40865	1.82149e-113	2.1842e-111	26.4728	25.3484	37.5184	5.10433	4.72583	6.73773	TFDP2	transcription factor Dp-2 [Source:HGNC Symbol%3BAcc:HGNC:11751]	GO:0003964,GO:0006310,GO:0009036,GO:0032197,GO:0032199,GO:0046872,GO:0090305	RNA-directed DNA polymerase activity|DNA recombination|type II site-specific deoxyribonuclease activity|transposition, RNA-mediated|reverse transcription involved in RNA-mediated transposition|metal ion binding|nucleic acid phosphodiester bond hydrolysis
ENSBGRG00000001011	710.863	0.201462	-8.92544	0.287545	-1.79814	4.43927e-19	2.02931e-18	5.09095	4.581	4.81457	7.67158	4.81041	4.6128	TAF13	TATA-box binding protein associated factor 13 [Source:HGNC Symbol%3BAcc:HGNC:11546]	GO:0000139,GO:0016021	Golgi membrane|integral component of membrane
ENSBGRG00000001012	260.48	0.19533	-0.211637	0.971753	-0.041339	0.83239	0.874042	2.3099	2.51183	2.10946	4.45692	5.08372	5.25867	PARS2	prolyl-tRNA synthetase 2%2C mitochondrial [Source:HGNC Symbol%3BAcc:HGNC:30563]	GO:0004827,GO:0005524,GO:0005759,GO:0006433	proline-tRNA ligase activity|ATP binding|mitochondrial matrix|prolyl-tRNA aminoacylation	ko00970	Aminoacyl-tRNA biosynthesis
ENSBGRG00000001014	1623.98	0.244469	-21.5436	0.0259748	-5.26674	6.08105e-103	5.21781e-101	9.89207	6.9153	8.51051	0.889466	0.814407	0.620576	CCDC171	coiled-coil domain containing 171 [Source:HGNC Symbol%3BAcc:HGNC:29828]	GO:0003964,GO:0046872	RNA-directed DNA polymerase activity|metal ion binding
ENSBGRG00000001015	0.726395	3.22884	0.726588	5.08424	2.34603	0.467478	0.546085	0	0	0	0	0	0.0454645	GABRR3	gamma-aminobutyric acid type A receptor rho3 subunit (gene/pseudogene) [Source:HGNC Symbol%3BAcc:HGNC:17969]	GO:0004888,GO:0005230,GO:0005254,GO:0005887,GO:0007165,GO:0007268,GO:0019904,GO:0030054,GO:0034220,GO:0034707,GO:0042391,GO:0043005,GO:0045202,GO:0045211,GO:0050877,GO:1902711	transmembrane signaling receptor activity|extracellular ligand-gated ion channel activity|chloride channel activity|integral component of plasma membrane|signal transduction|chemical synaptic transmission|protein domain specific binding|cell junction|ion transmembrane transport|chloride channel complex|regulation of membrane potential|neuron projection|synapse|postsynaptic membrane|nervous system…	ko04080,ko04723,ko04727,ko05032,ko05033	Neuroactive ligand-receptor interaction|Retrograde endocannabinoid signaling|GABAergic synapse|Morphine addiction|Nicotine addiction
ENSBGRG00000001016	0							0	0	0	0	0	0	C2orf66	chromosome 2 open reading frame 66 [Source:HGNC Symbol%3BAcc:HGNC:33809]	GO:0005576	extracellular region
ENSBGRG00000001017	143.536	0.294121	1.06121	1.24154	0.312125	0.288593	0.360667	0.406559	0.218032	0.303915	1.21963	1.36132	1.98974	PLEKHA3	pleckstrin homology domain containing A3 [Source:HGNC Symbol%3BAcc:HGNC:14338]	GO:0003964,GO:0006310,GO:0009036,GO:0032197,GO:0032199,GO:0046872,GO:0090305	RNA-directed DNA polymerase activity|DNA recombination|type II site-specific deoxyribonuclease activity|transposition, RNA-mediated|reverse transcription involved in RNA-mediated transposition|metal ion binding|nucleic acid phosphodiester bond hydrolysis
ENSBGRG00000001018	0							0	0	0	0	0	0	KRT75	keratin 75 [Source:HGNC Symbol%3BAcc:HGNC:24431]
ENSBGRG00000001019	1689.04	0.14736	2.98165	1.35602	0.439377	0.00286699	0.00486637	5.80278	7.09034	7.05837	18.7391	18.9124	18.0776	USP21	ubiquitin specific peptidase 21 [Source:HGNC Symbol%3BAcc:HGNC:12620]	GO:0005634,GO:0005737	nucleus|cytoplasm
ENSBGRG00000001020	22.6781	0.941885	-2.72441	0.168862	-2.56608	0.00644167	0.0105196	0.062392	0.0794449	0.605749	0.204173	0.151022	0.104727	TEK	TEK receptor tyrosine kinase [Source:HGNC Symbol%3BAcc:HGNC:11724]	GO:0003964,GO:0006310,GO:0009036,GO:0032197,GO:0032199,GO:0046872,GO:0090305	RNA-directed DNA polymerase activity|DNA recombination|type II site-specific deoxyribonuclease activity|transposition, RNA-mediated|reverse transcription involved in RNA-mediated transposition|metal ion binding|nucleic acid phosphodiester bond hydrolysis
ENSBGRG00000001021	29.5617	0.62137	-6.11532	0.0717998	-3.79988	9.63625e-10	2.68607e-09	0.0194153	0.03695	0.0532791	0.0625016	0.0378633	0.0444162	RPF1	ribosome production factor 1 homolog [Source:HGNC Symbol%3BAcc:HGNC:30350]	GO:0005634,GO:0005737	nucleus|cytoplasm
ENSBGRG00000001022	1043.81	0.172657	4.18467	1.65005	0.72251	2.85586e-05	5.82949e-05	3.80419	3.56122	4.23886	19.7324	17.7883	21.9027	TTC4	tetratricopeptide repeat domain 4 [Source:HGNC Symbol%3BAcc:HGNC:12394]
ENSBGRG00000001023	32.6818	0.628907	-5.37607	0.095985	-3.38105	7.61291e-08	1.87448e-07	0.284781	0.247906	0.46996	0.0560553	0.0734113	0.0205257	TBXAS1	thromboxane A synthase 1 [Source:HGNC Symbol%3BAcc:HGNC:11609]	GO:0005634,GO:0005737	nucleus|cytoplasm
ENSBGRG00000001024	15280.8	1.23456	-6.50129	0.00383579	-8.02626	7.96361e-11	2.36204e-10	218.751	189.808	215.458	4.605	1.43363	0.102308	GSG1	germ cell associated 1 [Source:HGNC Symbol%3BAcc:HGNC:19716]	GO:0005789,GO:0005886,GO:0016021,GO:0070063	endoplasmic reticulum membrane|plasma membrane|integral component of membrane|RNA polymerase binding
ENSBGRG00000001026	2.549	1.83793	-1.56006	0.137045	-2.86728	0.118746	0.161774	0	0	0	0	0	0	IFFO1	intermediate filament family orphan 1 [Source:HGNC Symbol%3BAcc:HGNC:24970]	GO:0005882	intermediate filament
ENSBGRG00000001027	0							0	0	0	0	0	0	SMC2	structural maintenance of chromosomes 2 [Source:HGNC Symbol%3BAcc:HGNC:14011]			ko04740	Olfactory transduction
ENSBGRG00000001028	0							0	0	0	0	0	0	TEC	tec protein tyrosine kinase [Source:HGNC Symbol%3BAcc:HGNC:11719]	GO:0003964,GO:0006310,GO:0009036,GO:0032197,GO:0032199,GO:0046872,GO:0090305	RNA-directed DNA polymerase activity|DNA recombination|type II site-specific deoxyribonuclease activity|transposition, RNA-mediated|reverse transcription involved in RNA-mediated transposition|metal ion binding|nucleic acid phosphodiester bond hydrolysis
ENSBGRG00000001029	478.24	0.24149	-2.50881	0.657083	-0.605853	0.0121139	0.0191259	2.43183	3.25381	2.40719	5.98997	8.08302	8.77778	GTF3C3	general transcription factor IIIC subunit 3 [Source:HGNC Symbol%3BAcc:HGNC:4666]	GO:0005634,GO:0005737	nucleus|cytoplasm
ENSBGRG00000001030	0							0	0	0	0	0	0	EIF2B5	eukaryotic translation initiation factor 2B subunit epsilon [Source:HGNC Symbol%3BAcc:HGNC:3261]	GO:0004888,GO:0005886,GO:0005887,GO:0007165,GO:0007268,GO:0022850,GO:0034220,GO:0042391,GO:0043005,GO:0045202,GO:0050877	transmembrane signaling receptor activity|plasma membrane|integral component of plasma membrane|signal transduction|chemical synaptic transmission|serotonin-gated cation-selective channel activity|ion transmembrane transport|regulation of membrane potential|neuron projection|synapse|nervous system process	ko04726,ko04742	Serotonergic synapse|Taste transduction
ENSBGRG00000001031	977.662	0.275342	-14.9765	0.0573662	-4.12366	1.046e-50	1.67447e-49	8.63025	10.0957	11.7361	1.83963	1.65812	0.811817	TBC1D2	TBC1 domain family member 2 [Source:HGNC Symbol%3BAcc:HGNC:18026]	GO:0005634,GO:0005737	nucleus|cytoplasm
ENSBGRG00000001032	0							0	0	0	0	0	0	GABRR3	gamma-aminobutyric acid type A receptor rho3 subunit (gene/pseudogene) [Source:HGNC Symbol%3BAcc:HGNC:17969]	GO:0003964,GO:0046872	RNA-directed DNA polymerase activity|metal ion binding	ko04740	Olfactory transduction
ENSBGRG00000001033	2.61137	2.08614	-2.6385	0.0220315	-5.50429	0.00832732	0.0134107	0.0733115	0.0682249	0	0	0	0	SMC2	structural maintenance of chromosomes 2 [Source:HGNC Symbol%3BAcc:HGNC:14011]
ENSBGRG00000001034	80.4113	0.394192	8.0483	9.01653	3.17257	8.39507e-16	3.29087e-15	0.148619	0.199904	0.0810253	1.9911	1.76297	1.87893	TLE6	TLE family member 6%2C subcortical maternal complex member [Source:HGNC Symbol%3BAcc:HGNC:30788]	GO:0003714,GO:0005634,GO:0005667,GO:0005737,GO:0006355,GO:0032991,GO:0060136,GO:0070491,GO:0090090	transcription corepressor activity|nucleus|transcription factor complex|cytoplasm|regulation of transcription, DNA-templated|protein-containing complex|embryonic process involved in female pregnancy|repressing transcription factor binding|negative regulation of canonical Wnt signaling pathway
ENSBGRG00000001035	259.77	0.376747	-10.4686	0.0649725	-3.94403	1.20367e-25	7.44334e-25	7.52901	3.97492	5.69477	1.7749	0.472583	0.671053	C1orf194	chromosome 1 open reading frame 194 [Source:HGNC Symbol%3BAcc:HGNC:32331]	GO:0005634,GO:0005737	nucleus|cytoplasm
ENSBGRG00000001036	86.9995	0.443756	-9.1322	0.0602678	-4.05247	6.71233e-20	3.18086e-19	0.488134	0.366829	0.376144	0.0926483	0.0585802	0.153365	MYBPC1	myosin binding protein C%2C slow type [Source:HGNC Symbol%3BAcc:HGNC:7549]	GO:0005634,GO:0005737	nucleus|cytoplasm
ENSBGRG00000001037	10.0505	0.869741	1.98559	3.31028	1.72695	0.0470784	0.0688975	0.0731901	0.0232142	0.0447088	0.38345	0.306693	0.399961	TXK	TXK tyrosine kinase [Source:HGNC Symbol%3BAcc:HGNC:12434]	GO:0000978,GO:0001012,GO:0001077,GO:0001816,GO:0002250,GO:0004715,GO:0005524,GO:0005634,GO:0005737,GO:0005886,GO:0006357,GO:0006468,GO:0007202,GO:0032729,GO:0038083,GO:0045944,GO:0046777,GO:0050852,GO:0060335	RNA polymerase II proximal promoter sequence-specific DNA binding|RNA polymerase II regulatory region DNA binding|proximal promoter DNA-binding transcription activator activity, RNA polymerase II-specific|cytokine production|adaptive immune response|non-membrane spanning protein tyrosine kinase activity|ATP binding|nucleus|cytoplasm|plasma membrane|regulation of transcription by RNA polymerase II…	ko05168	Herpes simplex virus 1 infection
ENSBGRG00000001038	839.028	0.970757	-5.94982	0.0182517	-5.77583	2.68439e-09	7.2931e-09	24.2711	16.0553	20.7203	0.874561	0.890247	0.0663718	SPATC1L	spermatogenesis and centriole associated 1 like [Source:HGNC Symbol%3BAcc:HGNC:1298]	GO:0005813	centrosome
ENSBGRG00000001040	545.535	0.192161	11.5472	4.65549	2.21893	7.62223e-31	5.85108e-30	1.95587	1.9906	1.97859	18.0917	16.2181	18.9133	BCS1L	BCS1 homolog%2C ubiquinol-cytochrome c reductase complex chaperone [Source:HGNC Symbol%3BAcc:HGNC:1020]	GO:0005524,GO:0005743,GO:0016021,GO:0032981,GO:0033617,GO:0034551	ATP binding|mitochondrial inner membrane|integral component of membrane|mitochondrial respiratory chain complex I assembly|mitochondrial respiratory chain complex IV assembly|mitochondrial respiratory chain complex III assembly
ENSBGRG00000001042	10068	0.15187	20.1397	8.33171	3.05861	3.31546e-90	1.93965e-88	15.059	18.6871	16.8034	249.799	273.024	259.312	IFFO1	intermediate filament family orphan 1 [Source:HGNC Symbol%3BAcc:HGNC:24970]	GO:0000226,GO:0004365,GO:0005634,GO:0005737,GO:0005811,GO:0005829,GO:0005886,GO:0006006,GO:0006096,GO:0008017,GO:0015630,GO:0017148,GO:0019828,GO:0031965,GO:0035605,GO:0035606,GO:0042802,GO:0050661,GO:0050715,GO:0050821,GO:0050832,GO:0051287,GO:0051402,GO:0051873,GO:0052501,GO:0061844,GO:0071346,GO:0097452,GO:0097718,GO:0098850,GO:0099162,GO:1990904	microtubule cytoskeleton organization|glyceraldehyde-3-phosphate dehydrogenase (NAD+) (phosphorylating) activity|nucleus|cytoplasm|lipid droplet|cytosol|plasma membrane|glucose metabolic process|glycolytic process|microtubule binding|microtubule cytoskeleton|negative regulation of translation|aspartic-type endopeptidase inhibitor activity|nuclear membrane|peptidyl-cysteine S-nitrosylase activity|…
ENSBGRG00000001043	1.90839	3.37262	-1.49716	0.0301991	-5.04935	0.134352	0.181144	0.115191	0	0	0	0	0	TP63	tumor protein p63 [Source:HGNC Symbol%3BAcc:HGNC:15979]	GO:0003964,GO:0006310,GO:0009036,GO:0032197,GO:0032199,GO:0046872,GO:0090305	RNA-directed DNA polymerase activity|DNA recombination|type II site-specific deoxyribonuclease activity|transposition, RNA-mediated|reverse transcription involved in RNA-mediated transposition|metal ion binding|nucleic acid phosphodiester bond hydrolysis
ENSBGRG00000001044	0.533742	4.03451	-0.795588	0.108082	-3.20981	0.426272	0.507436	0.0662765	0.0617367	0	0	0	0	OR13C4	olfactory receptor family 13 subfamily C member 4 [Source:HGNC Symbol%3BAcc:HGNC:14722]			ko04740	Olfactory transduction
ENSBGRG00000001045	4722.73	0.193906	8.62052	3.18561	1.67157	6.66527e-18	2.87938e-17	32.8474	25.5632	29.2489	133.639	110.452	104.106	COPE	coatomer protein complex subunit epsilon [Source:HGNC Symbol%3BAcc:HGNC:2234]	GO:0000139,GO:0005198,GO:0005654,GO:0006888,GO:0006890,GO:0006891,GO:0015031,GO:0030126	Golgi membrane|structural molecule activity|nucleoplasm|ER to Golgi vesicle-mediated transport|retrograde vesicle-mediated transport, Golgi to ER|intra-Golgi vesicle-mediated transport|protein transport|COPI vesicle coat
ENSBGRG00000001046	0							0	0	0	0	0	0	GABRR3	gamma-aminobutyric acid type A receptor rho3 subunit (gene/pseudogene) [Source:HGNC Symbol%3BAcc:HGNC:17969]			ko04740	Olfactory transduction
[truncated: 20,111 more rows]

## Sheet: T--vs--M-all.gene
Supplementary Table S6. The RNA-seq results of T-vs-M group
gene_id	baseMean	lfcSE	stat	foldChange	log2FoldChange	pval	padj	expression_5Y_1_input	expression_5Y_2_input	expression_5Y_3_input	expression_TES5_input	expression_TES6_input	expression_TES7_input	gene_symbol	description	GO_id	GO_term	pathway	pathway_description
ENSBGRG00000000002	0							0	0	0	0	0	0	POU1F1	POU class 1 homeobox 1 [Source:HGNC Symbol%3BAcc:HGNC:9210]	GO:0000981,GO:0005634,GO:0043565,GO:0045944	DNA-binding transcription factor activity, RNA polymerase II-specific|nucleus|sequence-specific DNA binding|positive regulation of transcription by RNA polymerase II	ko04935	Growth hormone synthesis, secretion and action
[truncated: 20,952 more rows]
