# Supplementary material for: Characterization of N6-methyladenosine in cattle-yak testis tissue
Source: Front Vet Sci. 2022 Aug 9;9:971515. doi: 10.3389/fvets.2022.971515 (PMC9395605; doi:10.3389/fvets.2022.971515)
Supplement: Supplementary file 8 [file Table_7.xlsx]

## Sheet: T-vs-Y-diffpeak_diffexp
Supplementary Table S7. T-vs-Y Combined analysis of differentially expressed genes and differentially methylated counterpart genes.
chr	start	end	width	geneId	transcriptId	distanceToTSS	peak_fold_enrichment	peak_diff.lg.fdr	peak_diff.lg.p	peak_diff.log2.fc	exp_foldChange	exp_log2FoldChange	exp_pval	exp_padj	exp_significant
1	7410479	7415437	4959	ENSBGRG00000000012	ENSBGRT00000000017	237613	1.44	-2.33	-2.6	0.616	1.04038	0.0571159	0.819394	0.862246	no
1	10738113	10743305	5193	ENSBGRG00000000014	ENSBGRT00000000019	1170903	1.72	-5.83	-6.5	0.98	3.15074	1.65569	1.42093e-17	6.0344e-17	yes
1	10760341	10777325	16985	ENSBGRG00000000014	ENSBGRT00000000019	1193131	2.19	-14.5	-16	0.881	3.15074	1.65569	1.42093e-17	6.0344e-17	yes
1	10627413	10658017	30605	ENSBGRG00000000014	ENSBGRT00000000019	1060203	1.51	-4.65	-5.19	1.19	3.15074	1.65569	1.42093e-17	6.0344e-17	yes
1	14233260	14233556	297	ENSBGRG00000000023	ENSBGRT00000000034	20922	2.3	-4.8	-5.35	0.868	0.528446	-0.920172	2.55111e-06	5.62492e-06	yes
1	15065033	15065182	150	ENSBGRG00000000027	ENSBGRT00000000044	2086	1.93	-2.23	-2.49	0.792	0.144518	-2.79068	3.09977e-59	6.67903e-58	yes
1	15066175	15066374	200	ENSBGRG00000000027	ENSBGRT00000000044	894	2.26	-2.9	-3.24	0.875	0.144518	-2.79068	3.09977e-59	6.67903e-58	yes
1	16123463	16124323	861	ENSBGRG00000000031	ENSBGRT00000000048	107395	1.25	-4.56	-5.09	-0.895	0.0775557	-3.68862	1.57454e-65	4.18129e-64	yes
1	16081809	16101660	19852	ENSBGRG00000000031	ENSBGRT00000000048	65741	2.85	-3.21	-3.59	-0.889	0.0775557	-3.68862	1.57454e-65	4.18129e-64	yes
1	18077439	18082549	5111	ENSBGRG00000000038	ENSBGRT00000000069	4661	1.38	-6.4	-7.13	-0.649	2.90312	1.5376	4.60213e-32	3.71597e-31	yes
1	27857984	27900251	42268	ENSBGRG00000000064	ENSBGRT00000000111	0	2.07	-11.1	-12.2	1.92	0.0754061	-3.72918	0.320564	0.395224	no
1	28754651	28755101	451	ENSBGRG00000000068	ENSBGRT00000000120	7585	2.88	-5.62	-6.26	0.974	5.67764	2.50529	2.56915e-21	1.30184e-20	yes
1	31442723	31446076	3354	ENSBGRG00000000077	ENSBGRT00000000134	22427	1.59	-12.8	-14.1	0.96	0.173547	-2.5266	2.123e-53	3.71656e-52	yes
1	31457090	31457867	778	ENSBGRG00000000078	ENSBGRT00000000139	6347	1.33	-9.29	-10.3	1.25	0.776763	-0.364453	0.00765738	0.0123834	no
1	31788253	31790301	2049	ENSBGRG00000000080	ENSBGRT00000000142	4790	1.84	-6.12	-6.81	1.19	0.85372	-0.228165	0.402379	0.483556	no
1	31799382	31799779	398	ENSBGRG00000000080	ENSBGRT00000000142	15919	2.46	-3.82	-4.27	0.861	0.85372	-0.228165	0.402379	0.483556	no
1	31787508	31787955	448	ENSBGRG00000000080	ENSBGRT00000000142	4045	1.84	-4.21	-4.7	1.09	0.85372	-0.228165	0.402379	0.483556	no
1	34422446	34428510	6065	ENSBGRG00000000112	ENSBGRT00000000179	44618	1.59	-8.37	-9.3	-1.49	1.6318	0.706467	0.000120501	0.000233808	yes
1	34498363	34505037	6675	ENSBGRG00000000112	ENSBGRT00000000180	114825	1.32	-3.86	-4.31	-1.46	1.6318	0.706467	0.000120501	0.000233808	yes
1	34418152	34422347	4196	ENSBGRG00000000112	ENSBGRT00000000179	50781	3.07	-4.63	-5.16	-1.11	1.6318	0.706467	0.000120501	0.000233808	yes
1	34578923	34598393	19471	ENSBGRG00000000112	ENSBGRT00000000180	21469	2.51	-5.43	-6.05	-1.22	1.6318	0.706467	0.000120501	0.000233808	yes
1	35101070	35101517	448	ENSBGRG00000000118	ENSBGRT00000000187	65615	2.49	-10.4	-11.6	1.08	0.924488	-0.113273	0.403589	0.484708	no
1	35800650	35800945	296	ENSBGRG00000000120	ENSBGRT00000000190	246	1.32	-4.86	-5.42	0.87	1.40443	0.489987	0.101869	0.140688	no
1	36073886	36074183	298	ENSBGRG00000000123	ENSBGRT00000000199	122233	2.12	-4.33	-4.84	1.14	3.58268	1.84104	8.2114e-06	1.74688e-05	yes
1	37065422	37065571	150	ENSBGRG00000000134	ENSBGRT00000000223	32620	1.71	-6.05	-6.75	1.38	5.09462	2.34897	3.33845e-30	2.50202e-29	yes
1	37145712	37145861	150	ENSBGRG00000000137	ENSBGRT00000000227	447	1.91	-2.33	-2.6	1.03	0.036176	-4.78882	1.75291e-102	1.49082e-100	yes
1	37209805	37212174	2370	ENSBGRG00000000139	ENSBGRT00000000229	13206	2.06	-9.47	-10.5	1.38	0.9084	-0.138601	0.340047	0.416558	no
1	37241730	37242028	299	ENSBGRG00000000141	ENSBGRT00000000234	846	2.46	-1.17	-1.31	-0.776	0.345567	-1.53296	5.32136e-15	2.00223e-14	yes
1	37251644	37252915	1272	ENSBGRG00000000142	ENSBGRT00000000237	26125	1.25	-3.41	-3.81	-0.716	0.13871	-2.84985	2.26276e-78	9.11999e-77	yes
1	37446461	37450889	4429	ENSBGRG00000000143	ENSBGRT00000000245	84378	3.33	-11.7	-12.9	3.78	0.470652	-1.08727	2.88482e-10	8.29772e-10	yes
1	37411708	37411858	151	ENSBGRG00000000143	ENSBGRT00000000245	49625	1.75	-7.97	-8.86	3.38	0.470652	-1.08727	2.88482e-10	8.29772e-10	yes
1	90223647	90223961	315	ENSBGRG00000000173	ENSBGRT00000000288	6729	1.5	-5.19	-5.79	0.887	0.729	-0.456009	0.00888983	0.0142583	no
1	157881557	157881705	149	ENSBGRG00000000181	ENSBGRT00000000292	27724	1.57	-5.75	-6.42	-0.649	2.35227	1.23406	1.69034e-14	6.17827e-14	yes
2	4858599	4861927	3329	ENSBGRG00000000185	ENSBGRT00000000296	73436	2.62	-6.99	-7.78	-0.866	0.536468	-0.898437	1.05121e-11	3.29406e-11	yes
2	4874828	4887065	12238	ENSBGRG00000000185	ENSBGRT00000000296	89665	3.15	-12.6	-13.9	-0.82	0.536468	-0.898437	1.05121e-11	3.29406e-11	yes
2	4835755	4835955	201	ENSBGRG00000000185	ENSBGRT00000000296	50592	2.08	-4.95	-5.52	-0.997	0.536468	-0.898437	1.05121e-11	3.29406e-11	yes
1	40324913	40331469	6557	ENSBGRG00000000197	ENSBGRT00000000326	449676	1.71	-2.8	-3.12	0.95	1.43328	0.519323	0.0510959	0.0742967	no
3	8163381	8169341	5961	ENSBGRG00000000209	ENSBGRT00000000338	4506	3.09	-4.41	-4.93	-0.699	1.34666	0.429383	0.0110335	0.0175046	no
2	55066018	55066815	798	ENSBGRG00000000210	ENSBGRT00000000342	305892	2.67	-8.57	-9.52	-0.784	0.0264886	-5.23848	2.11821e-162	8.17883e-160	yes
2	128628409	128640701	12293	ENSBGRG00000000213	ENSBGRT00000000339	23644	1.59	-6.12	-6.81	1.22	2.40703	1.26726	5.30803e-13	1.79155e-12	yes
2	128625076	128626175	1100	ENSBGRG00000000213	ENSBGRT00000000339	38170	2.76	-11.8	-13.1	0.733	2.40703	1.26726	5.30803e-13	1.79155e-12	yes
1	137060998	137061146	149	ENSBGRG00000000218	ENSBGRT00000000347	1630	1.64	-2.35	-2.62	1.07	5.48393	2.45521	2.50142e-11	7.66304e-11	yes
1	137172531	137177432	4902	ENSBGRG00000000223	ENSBGRT00000000356	14459	1.22	-6.48	-7.22	1.79	0.659133	-0.601359	0.000321507	0.000600582	yes
1	137136720	137142894	6175	ENSBGRG00000000223	ENSBGRT00000000356	48997	1.78	-434	-434	1.8	0.659133	-0.601359	0.000321507	0.000600582	yes
1	137168773	137171773	3001	ENSBGRG00000000223	ENSBGRT00000000356	20118	2.06	-5.86	-6.53	1.61	0.659133	-0.601359	0.000321507	0.000600582	yes
1	137166994	137167309	316	ENSBGRG00000000223	ENSBGRT00000000356	24582	1.4	-8.07	-8.98	2.39	0.659133	-0.601359	0.000321507	0.000600582	yes
3	53330968	53331645	678	ENSBGRG00000000245	ENSBGRT00000000413	77667	1.45	-9.01	-10	1.47	1.41567	0.501485	0.0225494	0.0344631	no
1	61302297	61303614	1318	ENSBGRG00000000255	ENSBGRT00000000490	118525	2.06	-4.22	-4.71	1.48	1.10478	0.143763	0.418959	0.50139	no
3	131101323	131101568	246	ENSBGRG00000000259	ENSBGRT00000000405	692	1.84	-4.29	-4.79	-0.807	1.10426	0.143075	0.477149	0.555935	no
4	95665506	95688749	23244	ENSBGRG00000000265	ENSBGRT00000000420	19530	1.64	-1.98	-2.2	0.758	0.468926	-1.09257	1.02098e-06	2.32632e-06	yes
2	129081154	129081301	148	ENSBGRG00000000270	ENSBGRT00000000435	1109	2.18	-1.88	-2.1	0.713	0.137445	-2.86307	3.20187e-31	2.50264e-30	yes
4	64386597	64386843	247	ENSBGRG00000000276	ENSBGRT00000000443	98	1.31	-5.17	-5.77	1.2	0.192278	-2.37874	3.31944e-34	2.91694e-33	yes
1	158318689	158318888	200	ENSBGRG00000000280	ENSBGRT00000000448	81312	1.78	-2.94	-3.29	0.905	3.26805	1.70843	2.316e-09	6.30999e-09	yes
5	3996400	3996679	280	ENSBGRG00000000284	ENSBGRT00000000458	320760	2.5	-3.38	-3.78	0.851	3.22418	1.68893	1.30487e-05	2.73378e-05	yes
5	3969101	3970538	1438	ENSBGRG00000000284	ENSBGRT00000000458	293461	1.77	-5.19	-5.79	2.1	3.22418	1.68893	1.30487e-05	2.73378e-05	yes
3	96868992	96883748	14757	ENSBGRG00000000294	ENSBGRT00000000477	502618	1.58	-9.93	-11	1.47	2.90394	1.53801	4.16134e-07	9.72978e-07	yes
5	75436313	75438559	2247	ENSBGRG00000000300	ENSBGRT00000000476	4659	2.28	-11.1	-12.3	1.08	2.19107	1.13164	1.36871e-05	2.86256e-05	yes
5	79452656	79453001	346	ENSBGRG00000000309	ENSBGRT00000000483	788	2.36	-2.51	-2.8	-0.922	2.47136	1.30531	0.0991518	0.137211	no
3	131124955	131125867	913	ENSBGRG00000000315	ENSBGRT00000000629	-1524	1.3	-1.87	-2.09	-1.03	0.670676	-0.576312	0.00297274	0.00504144	no
1	158364069	158365869	1801	ENSBGRG00000000326	ENSBGRT00000000568	13618	2.11	-12.2	-13.5	-0.711	2.25666	1.17419	1.74626e-16	7.06039e-16	yes
1	158366300	158373899	7600	ENSBGRG00000000326	ENSBGRT00000000568	5588	1.46	-2.7	-3.01	-0.66	2.25666	1.17419	1.74626e-16	7.06039e-16	yes
4	64606980	64608134	1155	ENSBGRG00000000345	ENSBGRT00000000550	15982	2.04	-2.37	-2.64	0.582	0.801753	-0.31877	0.259375	0.32821	no
3	20812196	20814229	2034	ENSBGRG00000000360	ENSBGRT00000000628	4863	3.45	-2.4	-2.68	-3.95	1.28525	0.362047	0.0284983	0.0429666	no
3	20816745	20817128	384	ENSBGRG00000000360	ENSBGRT00000000601	9412	1.43	-4.17	-4.65	0.679	1.28525	0.362047	0.0284983	0.0429666	no
8	21586506	21586755	250	ENSBGRG00000000370	ENSBGRT00000000616	11520	1.28	-7.2	-8.01	0.606	0.969578	-0.0445712	0.952193	0.961356	no
2	55501279	55501625	347	ENSBGRG00000000375	ENSBGRT00000000611	2475	2.64	-4.85	-5.41	1.48	1.07787	0.108185	0.668359	0.728632	no
3	37573537	37580916	7380	ENSBGRG00000000377	ENSBGRT00000000627	81484	1.81	-6.27	-6.98	1.19	0.735785	-0.442645	0.097219	0.134681	no
3	37492401	37492550	150	ENSBGRG00000000377	ENSBGRT00000000627	348	1.23	-1.54	-1.72	-1.51	0.735785	-0.442645	0.097219	0.134681	no
7	27451846	27451995	150	ENSBGRG00000000379	ENSBGRT00000000625	171165	1.64	-3.07	-3.42	-1.32	0.697085	-0.520594	0.00451053	0.00750239	no
7	27447663	27451747	4085	ENSBGRG00000000379	ENSBGRT00000000625	166982	5.5	-1.46	-1.63	-0.941	0.697085	-0.520594	0.00451053	0.00750239	no
3	63550973	63553484	2512	ENSBGRG00000000384	ENSBGRT00000000626	8092	2.21	-434	-434	1.42	2.9168	1.54438	8.34095e-12	2.62864e-11	yes
7	73473401	73473550	150	ENSBGRG00000000389	ENSBGRT00000000658	249	1.6	-4.37	-4.88	0.754	0.33162	-1.5924	5.50783e-26	3.44793e-25	yes
2	55541204	55543765	2562	ENSBGRG00000000406	ENSBGRT00000000673	23072	1.46	-1.73	-1.93	-0.733	0.19358	-2.369	2.85285e-15	1.08484e-14	yes
5	4271450	4271748	299	ENSBGRG00000000408	ENSBGRT00000000760	191880	2.42	-11.4	-12.6	1.95	0.661601	-0.595967	0.000700338	0.001268	yes
5	4293708	4296126	2419	ENSBGRG00000000408	ENSBGRT00000000760	167502	1.94	-3.35	-3.74	-1.34	0.661601	-0.595967	0.000700338	0.001268	yes
5	4323375	4343645	20271	ENSBGRG00000000408	ENSBGRT00000000760	119983	1.7	-2.87	-3.21	0.964	0.661601	-0.595967	0.000700338	0.001268	yes
7	105047926	105048073	148	ENSBGRG00000000412	ENSBGRT00000000676	644	1.42	-11.9	-13.2	2.36	3.96165	1.9861	1.73815e-30	1.31905e-29	yes
5	15413352	15438708	25357	ENSBGRG00000000417	ENSBGRT00000000702	399	1.99	-6.78	-7.55	-0.922	0.161173	-2.63332	7.31181e-52	1.22643e-50	yes
2	4983932	4998105	14174	ENSBGRG00000000420	ENSBGRT00000001139	364140	1.41	-7.63	-8.49	-0.993	0.307869	-1.69961	1.80647e-40	2.02766e-39	yes
8	21659956	21660250	295	ENSBGRG00000000421	ENSBGRT00000000808	10934	1.96	-1.9	-2.12	-0.733	2.9101	1.54107	1.23179e-26	7.9296e-26	yes
8	21592307	21592754	448	ENSBGRG00000000421	ENSBGRT00000000808	78430	2.76	-10.8	-12	-0.942	2.9101	1.54107	1.23179e-26	7.9296e-26	yes
1	137741827	137741977	151	ENSBGRG00000000428	ENSBGRT00000001119	22421	2.27	-2.59	-2.89	-1.15	0.20367	-2.29569	2.11665e-47	3.02696e-46	yes
1	137781924	137789677	7754	ENSBGRG00000000428	ENSBGRT00000001119	62518	1.6	-2.06	-2.3	-1.04	0.20367	-2.29569	2.11665e-47	3.02696e-46	yes
7	105083946	105154016	70071	ENSBGRG00000000429	ENSBGRT00000000713	6409	2.35	-11.9	-13.1	1.41	0.815039	-0.295059	0.10964	0.150506	no
7	105160227	105160425	199	ENSBGRG00000000429	ENSBGRT00000000713	0	1.24	-13.3	-14.6	3.2	0.815039	-0.295059	0.10964	0.150506	no
8	18773248	18773846	599	ENSBGRG00000000430	ENSBGRT00000000759	16450	2.53	-434	-434	2.51	13.9488	3.80207	4.44187e-25	2.67149e-24	yes
1	168544486	168545539	1054	ENSBGRG00000000433	ENSBGRT00000003068	314228	2.54	-1.79	-1.99	-0.613	0.428775	-1.22171	5.69631e-12	1.81055e-11	yes
8	78431345	78433066	1722	ENSBGRG00000000435	ENSBGRT00000000790	163	1.86	-11.3	-12.5	1.9	0.663566	-0.591687	0.000982734	0.0017538	yes
3	37641749	37641947	199	ENSBGRG00000000439	ENSBGRT00000000734	6376	1.75	-12.9	-14.3	4.27	0.804072	-0.314603	0.129926	0.175741	no
3	37700186	37719044	18859	ENSBGRG00000000457	ENSBGRT00000000775	56178	1.19	-4.61	-5.15	1.63	0.387645	-1.36719	5.78863e-16	2.28772e-15	yes
3	37743966	37747998	4033	ENSBGRG00000000457	ENSBGRT00000000775	99958	1.86	-2.93	-3.27	0.766	0.387645	-1.36719	5.78863e-16	2.28772e-15	yes
8	5605385	5606965	1581	ENSBGRG00000000466	ENSBGRT00000000799	29993	2.87	-12.2	-13.5	-0.881	3.86364	1.94996	1.43941e-22	7.76455e-22	yes
8	48133459	48133805	347	ENSBGRG00000000468	ENSBGRT00000000828	149	2.43	-2.71	-3.03	-0.789	2.4786	1.30952	9.05029e-11	2.67531e-10	yes
7	91569834	91569984	151	ENSBGRG00000000469	ENSBGRT00000001051	472	2	-1.17	-1.31	0.713	0.460203	-1.11966	8.88986e-05	0.000174312	yes
5	124605932	124613585	7654	ENSBGRG00000000470	ENSBGRT00000000845	86483	1.43	-10.1	-11.2	-1.73	0.243282	-2.0393	2.71997e-30	2.04326e-29	yes
3	106701288	106702926	1639	ENSBGRG00000000471	ENSBGRT00000000842	24867	2.33	-5.29	-5.9	3	26.9719	4.75338	0.00763734	0.0123572	yes
7	9150669	9150818	150	ENSBGRG00000000490	ENSBGRT00000000854	199	1.54	-2.46	-2.75	0.877	14.1073	3.81837	6.37025e-08	1.5753e-07	yes
8	18789876	18791905	2030	ENSBGRG00000000517	ENSBGRT00000000999	151	1.73	-5.35	-5.96	-0.973	1.63883	0.712663	1.42809e-06	3.21748e-06	yes
8	18796627	18797564	938	ENSBGRG00000000517	ENSBGRT00000000999	6902	1.29	-9.4	-10.4	-0.673	1.63883	0.712663	1.42809e-06	3.21748e-06	yes
8	13128077	13130348	2272	ENSBGRG00000000526	ENSBGRT00000001314	11223	1.46	-3.57	-3.99	1.44	1.80457	0.851656	9.08959e-05	0.000178156	yes
8	13134724	13135022	299	ENSBGRG00000000526	ENSBGRT00000001314	17870	1.98	-7.06	-7.86	1.9	1.80457	0.851656	9.08959e-05	0.000178156	yes
2	55669072	55673042	3971	ENSBGRG00000000539	ENSBGRT00000000953	5519	1.49	-434	-434	0.67	1.73347	0.793665	8.65682e-09	2.26953e-08	yes
2	55665958	55668168	2211	ENSBGRG00000000539	ENSBGRT00000000953	2405	1.13	-9.77	-10.8	1.79	1.73347	0.793665	8.65682e-09	2.26953e-08	yes
2	55673140	55673287	148	ENSBGRG00000000539	ENSBGRT00000000953	9587	1.39	-1.8	-2.01	0.653	1.73347	0.793665	8.65682e-09	2.26953e-08	yes
5	82310472	82313274	2803	ENSBGRG00000000541	ENSBGRT00000000981	115	1.76	-434	-434	1.63	16.9479	4.08303	1.60028e-62	3.84266e-61	yes
4	96038069	96038218	150	ENSBGRG00000000543	ENSBGRT00000001143	1741	1.38	-5.53	-6.16	-1.36	0.574922	-0.798562	2.98595e-06	6.55523e-06	yes
5	39480103	39480253	151	ENSBGRG00000000545	ENSBGRT00000000949	50388	2.08	-1.79	-1.99	-1.17	3.66814	1.87505	1.87064e-11	5.77278e-11	yes
3	115885405	115887699	2295	ENSBGRG00000000546	ENSBGRT00000001060	42673	2	-3.1	-3.47	1.03	1.06072	0.0850466	0.731875	0.787338	no
2	143821954	143822395	442	ENSBGRG00000000550	ENSBGRT00000000988	26842	2.31	-2.05	-2.28	0.732	0.97614	-0.0348394	0.916928	0.943414	no
3	20965864	20966112	249	ENSBGRG00000000557	ENSBGRT00000001371	14854	2.37	-9.09	-10.1	2.15	3.19557	1.67607	1.0989e-25	6.80631e-25	yes
3	20951157	20952090	934	ENSBGRG00000000557	ENSBGRT00000001371	147	1.39	-7.22	-8.04	1.05	3.19557	1.67607	1.0989e-25	6.80631e-25	yes
3	97172404	97172553	150	ENSBGRG00000000576	ENSBGRT00000001005	55130	1.44	-4.35	-4.86	1.93	2.53019	1.33925	2.42034e-05	4.97361e-05	yes
7	28316143	28316887	745	ENSBGRG00000000584	ENSBGRT00000001021	5682	2.55	-11.8	-13	0.843	0.999815	-0.000267365	0.999019	0.99902	no
1	41218458	41222872	4415	ENSBGRG00000000594	ENSBGRT00000001136	64663	1.7	-10.2	-11.4	3.05	0.194039	-2.36558	6.25779e-30	4.64844e-29	yes
4	17487435	17487584	150	ENSBGRG00000000595	ENSBGRT00000001064	99034	1.88	-2.23	-2.49	-0.973	0.828375	-0.271644	0.110216	0.151189	no
2	144007112	144008978	1867	ENSBGRG00000000603	ENSBGRT00000001072	42664	1.25	-5.67	-6.32	-1.15	1.75967	0.815305	2.53905e-07	6.01902e-07	yes
2	55750945	55751959	1015	ENSBGRG00000000604	ENSBGRT00000001208	25679	1.48	-4.93	-5.49	-0.671	0.781842	-0.355052	0.0449026	0.0659181	no
2	55753806	55754798	993	ENSBGRG00000000604	ENSBGRT00000001208	28540	1.55	-1.65	-1.84	0.79	0.781842	-0.355052	0.0449026	0.0659181	no
2	55725415	55736937	11523	ENSBGRG00000000604	ENSBGRT00000001240	149	1.68	-2.4	-2.68	0.755	0.781842	-0.355052	0.0449026	0.0659181	no
2	81148222	81148370	149	ENSBGRG00000000610	ENSBGRT00000001090	316604	1.41	-4.14	-4.63	1.52	1.68297	0.751013	0.23282	0.298362	no
5	39683643	39687333	3691	ENSBGRG00000000629	ENSBGRT00000001347	46522	1.53	-4.37	-4.88	1.05	0.523928	-0.932559	3.36092e-05	6.81933e-05	yes
5	39723107	39730866	7760	ENSBGRG00000000629	ENSBGRT00000001318	85986	1.8	-3.89	-4.34	-1.22	0.523928	-0.932559	3.36092e-05	6.81933e-05	yes
5	39710392	39714486	4095	ENSBGRG00000000629	ENSBGRT00000001318	73271	1.88	-434	-434	1.45	0.523928	-0.932559	3.36092e-05	6.81933e-05	yes
5	82719864	82720063	200	ENSBGRG00000000638	ENSBGRT00000001197	50	2.55	-2.67	-2.98	-1.21	0.0828279	-3.59374	6.00813e-81	2.63612e-79	yes
5	82720313	82720512	200	ENSBGRG00000000638	ENSBGRT00000001197	499	2.77	-3.8	-4.24	1.63	0.0828279	-3.59374	6.00813e-81	2.63612e-79	yes
4	17539268	17545876	6609	ENSBGRG00000000642	ENSBGRT00000001259	149	2.04	-3.63	-4.05	-0.909	0.286953	-1.80111	9.31364e-18	3.99398e-17	yes
4	17557835	17559098	1264	ENSBGRG00000000642	ENSBGRT00000001169	18716	1.86	-8.61	-9.57	0.81	0.286953	-1.80111	9.31364e-18	3.99398e-17	yes
7	54261261	54263116	1856	ENSBGRG00000000646	ENSBGRT00000001167	97	1.43	-4.68	-5.22	1.44	0.650674	-0.619994	0.0035684	0.00600048	yes
8	48352441	48357006	4566	ENSBGRG00000000648	ENSBGRT00000001432	43920	1.7	-8.32	-9.25	1.15	0.616781	-0.69717	1.07471e-06	2.44443e-06	yes
8	48363125	48363646	522	ENSBGRG00000000648	ENSBGRT00000001432	54604	1.97	-434	-434	1.9	0.616781	-0.69717	1.07471e-06	2.44443e-06	yes
2	32694066	32694255	190	ENSBGRG00000000650	ENSBGRT00000001172	3129	3.44	-2.49	-2.78	-1.04	0.0684422	-3.86897	7.1304e-12	2.2545e-11	yes
3	54347913	54359416	11504	ENSBGRG00000000657	ENSBGRT00000001456	114478	1.57	-434	-434	1.94	0.775973	-0.365922	0.140432	0.188722	no
5	4668826	4669218	393	ENSBGRG00000000670	ENSBGRT00000001218	110914	1.75	-4.08	-4.56	-0.957	4.55958	2.1889	2.29903e-22	1.23019e-21	yes
5	76394956	76395105	150	ENSBGRG00000000673	ENSBGRT00000001219	16180	1.08	-3.89	-4.34	1.2	2.02967	1.02125	2.17769e-08	5.55237e-08	yes
3	37915042	37920148	5107	ENSBGRG00000000679	ENSBGRT00000001268	9911	2.12	-7.06	-7.86	0.675	0.320643	-1.64096	2.84266e-25	1.72417e-24	yes
5	116885852	116891380	5529	ENSBGRG00000000682	ENSBGRT00000001242	118032	2.04	-4.54	-5.06	1.11	1.61674	0.69309	1.52028e-05	3.17235e-05	yes
5	116895080	116898541	3462	ENSBGRG00000000682	ENSBGRT00000001242	127260	1.91	-4.69	-5.23	-0.641	1.61674	0.69309	1.52028e-05	3.17235e-05	yes
5	116894482	116894681	200	ENSBGRG00000000682	ENSBGRT00000001242	126662	1.59	-5.26	-5.87	1.84	1.61674	0.69309	1.52028e-05	3.17235e-05	yes
5	110911862	110915557	3696	ENSBGRG00000000684	ENSBGRT00000001451	28371	1.87	-8.16	-9.08	-1.15	0.856443	-0.22357	0.106333	0.146341	no
5	110899938	110900531	594	ENSBGRG00000000684	ENSBGRT00000001451	16447	1.28	-9.07	-10.1	-1.52	0.856443	-0.22357	0.106333	0.146341	no
5	110900743	110901324	582	ENSBGRG00000000684	ENSBGRT00000001451	17252	2.35	-5.22	-5.82	-0.883	0.856443	-0.22357	0.106333	0.146341	no
5	110883541	110888026	4486	ENSBGRG00000000684	ENSBGRT00000001451	50	1.93	-14.2	-15.7	1.04	0.856443	-0.22357	0.106333	0.146341	no
5	110909714	110911476	1763	ENSBGRG00000000684	ENSBGRT00000001451	26223	1.58	-4.11	-4.59	0.622	0.856443	-0.22357	0.106333	0.146341	no
5	110896921	110898896	1976	ENSBGRG00000000684	ENSBGRT00000001451	13430	2	-7.55	-8.4	1.57	0.856443	-0.22357	0.106333	0.146341	no
5	110890403	110892084	1682	ENSBGRG00000000684	ENSBGRT00000001451	6912	1.85	-7.14	-7.95	0.899	0.856443	-0.22357	0.106333	0.146341	no
5	110904045	110908850	4806	ENSBGRG00000000684	ENSBGRT00000001451	20554	1.81	-10.6	-11.8	1.08	0.856443	-0.22357	0.106333	0.146341	no
5	110888224	110890111	1888	ENSBGRG00000000684	ENSBGRT00000001451	4733	1.76	-3.64	-4.07	-0.73	0.856443	-0.22357	0.106333	0.146341	no
7	28482358	28485280	2923	ENSBGRG00000000693	ENSBGRT00000001450	12122	2.7	-3.3	-3.68	-0.709	0.5787	-0.789113	1.79079e-08	4.59504e-08	yes
7	28488839	28492416	3578	ENSBGRG00000000693	ENSBGRT00000001450	18603	1.61	-434	-434	2.67	0.5787	-0.789113	1.79079e-08	4.59504e-08	yes
5	4678786	4683855	5070	ENSBGRG00000000723	ENSBGRT00000001296	53428	3.91	-13.9	-15.4	-0.891	1.48909	0.574435	6.03035e-05	0.000120258	no
2	5402031	5402231	201	ENSBGRG00000000770	ENSBGRT00000001459	73619	1.67	-4.75	-5.3	-0.736	6.26002	2.64617	8.39954e-35	7.5635e-34	yes
3	37954513	37957256	2744	ENSBGRG00000000773	ENSBGRT00000001687	35542	1.32	-6.02	-6.71	-1.3	0.519189	-0.945668	7.72197e-09	2.03051e-08	yes
1	62039847	62039995	149	ENSBGRG00000000776	ENSBGRT00000001411	73782	1.54	-3.34	-3.73	1.3	4.2977	2.10356	6.76863e-20	3.20675e-19	yes
1	62037250	62038337	1088	ENSBGRG00000000776	ENSBGRT00000001429	541	1.98	-13.2	-14.5	0.615	4.2977	2.10356	6.76863e-20	3.20675e-19	yes
5	116996164	116996513	350	ENSBGRG00000000778	ENSBGRT00000001435	46329	2.26	-7.49	-8.33	-1.23	3.80414	1.92757	1.18982e-36	1.15373e-35	yes
4	17653612	17653761	150	ENSBGRG00000000779	ENSBGRT00000001416	70185	2.05	-1.91	-2.13	0.973	0.442241	-1.17709	2.02871e-11	6.24662e-11	yes
4	17653861	17654060	200	ENSBGRG00000000779	ENSBGRT00000001416	70434	1.9	-2.02	-2.26	0.645	0.442241	-1.17709	2.02871e-11	6.24662e-11	yes
5	76459726	76460225	500	ENSBGRG00000000782	ENSBGRT00000001491	11590	2.7	-3.7	-4.13	0.589	5.38366	2.42859	1.60396e-45	2.14446e-44	yes
7	74391731	74392606	876	ENSBGRG00000000786	ENSBGRT00000001637	90819	2.68	-1.6	-1.79	-0.714	0.329022	-1.60374	2.11327e-10	6.12409e-10	yes
8	18927415	18973461	46047	ENSBGRG00000000789	ENSBGRT00000001423	12730	1.44	-4.68	-5.23	-1.13	0.496561	-1.00996	5.8015e-06	1.2467e-05	yes
8	18989328	18992127	2800	ENSBGRG00000000789	ENSBGRT00000001423	74643	2.17	-4.8	-5.36	-0.805	0.496561	-1.00996	5.8015e-06	1.2467e-05	yes
7	10014808	10016005	1198	ENSBGRG00000000804	ENSBGRT00000001662	64106	2.6	-5.35	-5.97	1.96	2.05226	1.03721	0.00127487	0.00225267	yes
1	159063030	159063179	150	ENSBGRG00000000813	ENSBGRT00000001486	21650	1.78	-5.62	-6.26	-1.18	9.09186	3.18458	3.79606e-42	4.52108e-41	yes
2	81876183	81884937	8755	ENSBGRG00000000816	ENSBGRT00000001594	95444	1.64	-8.56	-9.51	1.48	0.98733	-0.0183957	0.901892	0.931866	no
4	52629355	52629504	150	ENSBGRG00000000834	ENSBGRT00000001949	15053	1.53	-2.06	-2.3	0.947	0.222413	-2.16869	1.06968e-34	9.58736e-34	yes
5	110916988	110917134	147	ENSBGRG00000000846	ENSBGRT00000001545	-1478	2.22	-3.42	-3.82	-1.13	3.18442	1.67103	7.61052e-21	3.76837e-20	yes
3	107822538	107822737	200	ENSBGRG00000000847	ENSBGRT00000001539	57009	1.5	-7.98	-8.87	2.53	0.240098	-2.0583	2.27994e-28	1.57822e-27	yes
5	117051039	117052377	1339	ENSBGRG00000000860	ENSBGRT00000001569	3096	1.39	-8.53	-9.48	0.726	10.7069	3.42046	7.01394e-82	3.20121e-80	yes
5	117030488	117030686	199	ENSBGRG00000000860	ENSBGRT00000001569	24787	1.9	-3.14	-3.51	0.737	10.7069	3.42046	7.01394e-82	3.20121e-80	yes
5	117052674	117052971	298	ENSBGRG00000000860	ENSBGRT00000001569	2502	2.58	-4.42	-4.93	0.761	10.7069	3.42046	7.01394e-82	3.20121e-80	yes
1	159229355	159229552	198	ENSBGRG00000000863	ENSBGRT00000001579	18231	1.62	-6.52	-7.26	-0.929	6.82899	2.77167	4.93537e-36	4.66384e-35	yes
1	159229009	159229157	149	ENSBGRG00000000863	ENSBGRT00000001579	17885	1.23	-8.7	-9.67	-0.809	6.82899	2.77167	4.93537e-36	4.66384e-35	yes
1	62372185	62372482	298	ENSBGRG00000000866	ENSBGRT00000001624	18407	2.11	-3.61	-4.03	1.04	0.195803	-2.35252	2.91033e-23	1.62249e-22	yes
5	76463631	76465214	1584	ENSBGRG00000000870	ENSBGRT00000001620	12571	2.17	-7.12	-7.92	-0.908	1.86334	0.897888	1.72438e-07	4.14117e-07	yes
5	76468063	76477587	9525	ENSBGRG00000000870	ENSBGRT00000001620	198	2.41	-434	-434	1.59	1.86334	0.897888	1.72438e-07	4.14117e-07	yes
5	110928256	110933343	5088	ENSBGRG00000000872	ENSBGRT00000001802	637	1.2	-3.48	-3.88	0.824	3.29237	1.71913	1.32987e-17	5.65643e-17	yes
5	110937999	110943445	5447	ENSBGRG00000000872	ENSBGRT00000001802	10380	1.53	-4	-4.47	1.04	3.29237	1.71913	1.32987e-17	5.65643e-17	yes
3	107849481	107849681	201	ENSBGRG00000000873	ENSBGRT00000001583	6314	2.49	-4.86	-5.42	-1.84	0.971925	-0.0410836	0.886403	0.920247	no
1	45284943	45285092	150	ENSBGRG00000000874	ENSBGRT00000001593	59804	1.68	-2.47	-2.76	-0.831	0.343541	-1.54145	3.60299e-16	1.43926e-15	yes
1	45285790	45285939	150	ENSBGRG00000000874	ENSBGRT00000001593	60651	1.7	-5.41	-6.03	1.16	0.343541	-1.54145	3.60299e-16	1.43926e-15	yes
1	45285341	45285491	151	ENSBGRG00000000874	ENSBGRT00000001593	60202	1.74	-5.49	-6.12	1.41	0.343541	-1.54145	3.60299e-16	1.43926e-15	yes
1	45272899	45273197	299	ENSBGRG00000000874	ENSBGRT00000001593	47760	1.69	-5.7	-6.35	0.99	0.343541	-1.54145	3.60299e-16	1.43926e-15	yes
5	117069111	117082516	13406	ENSBGRG00000000880	ENSBGRT00000001616	39875	1.9	-5.18	-5.78	1.45	2.99198	1.5811	3.91026e-23	2.16743e-22	yes
5	117099904	117101937	2034	ENSBGRG00000000880	ENSBGRT00000001616	20454	1.45	-5.08	-5.67	2.16	2.99198	1.5811	3.91026e-23	2.16743e-22	yes
8	5820545	5822870	2326	ENSBGRG00000000885	ENSBGRT00000001737	16764	1.74	-8.98	-9.98	-0.793	0.607037	-0.720144	1.08224e-07	2.6351e-07	yes
8	5832202	5832567	366	ENSBGRG00000000885	ENSBGRT00000001737	28421	1.17	-11.9	-13.2	-1.38	0.607037	-0.720144	1.08224e-07	2.6351e-07	yes
3	99441103	99441252	150	ENSBGRG00000000886	ENSBGRT00000001695	34785	1.44	-4.92	-5.49	-0.604	1.37005	0.454227	0.14194	0.190417	no
3	20965675	20966019	345	ENSBGRG00000000897	ENSBGRT00000001653	0	2.28	-5.15	-5.75	1.11	5.05413	2.33746	9.70448e-08	2.37188e-07	yes
2	81932302	81935446	3145	ENSBGRG00000000920	ENSBGRT00000001708	317211	1.42	-4.96	-5.54	1.32	0.383607	-1.3823	9.39531e-13	3.12788e-12	yes
4	97249033	97250134	1102	ENSBGRG00000000922	ENSBGRT00000001715	47826	1.44	-4.89	-5.45	-1.07	3.39176	1.76203	5.4445e-18	2.35941e-17	yes
8	19194978	19197097	2120	ENSBGRG00000000923	ENSBGRT00000001689	93151	2.67	-2.2	-2.46	-1.45	0.144292	-2.79293	2.21487e-05	4.56354e-05	yes
8	19181722	19187802	6081	ENSBGRG00000000923	ENSBGRT00000001689	79895	6.12	-2.48	-2.77	-2.17	0.144292	-2.79293	2.21487e-05	4.56354e-05	yes
3	9100589	9113507	12919	ENSBGRG00000000928	ENSBGRT00000001693	2226	1.99	-8.42	-9.36	1.02	0.0873029	-3.51783	1.56207e-28	1.0895e-27	yes
8	81830897	81833603	2707	ENSBGRG00000000943	ENSBGRT00000001731	636	1.81	-6.29	-7.01	-0.832	0.313069	-1.67545	6.14623e-14	2.17843e-13	yes
3	131569218	131570101	884	ENSBGRG00000000960	ENSBGRT00000001773	5089	2.35	-2.27	-2.54	-0.617	1.52198	0.605953	0.000281598	0.000528846	yes
3	21036302	21036501	200	ENSBGRG00000000962	ENSBGRT00000001770	1884	2.21	-3.59	-4.01	0.934	1.70782	0.772157	3.54667e-08	8.91214e-08	yes
3	9119036	9119938	903	ENSBGRG00000000965	ENSBGRT00000001789	5322	2.61	-3.58	-4	1.54	0.252337	-1.98658	1.12108e-15	4.36361e-15	yes
7	10028348	10028595	248	ENSBGRG00000000968	ENSBGRT00000001783	13243	2.62	-3.87	-4.32	0.812	3.48911	1.80286	0.00114145	0.00202768	yes
5	83032516	83032813	298	ENSBGRG00000000973	ENSBGRT00000001926	5278	1.79	-8.52	-9.47	1.4	0.906866	-0.141038	0.463812	0.542376	no
5	83034050	83070769	36720	ENSBGRG00000000973	ENSBGRT00000001926	6812	2.91	-9.56	-10.6	0.723	0.906866	-0.141038	0.463812	0.542376	no
5	83033209	83033357	149	ENSBGRG00000000973	ENSBGRT00000001926	5971	1.43	-11.5	-12.7	5.3	0.906866	-0.141038	0.463812	0.542376	no
5	83033506	83033803	298	ENSBGRG00000000973	ENSBGRT00000001926	6268	1.99	-5.83	-6.49	1.04	0.906866	-0.141038	0.463812	0.542376	no
8	19279543	19280790	1248	ENSBGRG00000000978	ENSBGRT00000002048	46275	2.13	-1.76	-1.97	0.66	1.27674	0.352462	0.0278732	0.0420966	no
8	19287203	19290269	3067	ENSBGRG00000000978	ENSBGRT00000002048	53935	1.26	-5.81	-6.47	-0.993	1.27674	0.352462	0.0278732	0.0420966	no
5	76547274	76547984	711	ENSBGRG00000000979	ENSBGRT00000001848	1436	1.95	-3.62	-4.04	-1.01	2.00959	1.0069	3.18333e-14	1.14574e-13	yes
8	49456887	49457228	342	ENSBGRG00000000989	ENSBGRT00000001807	10920	2.23	-434	-434	2.43	3.14527	1.65318	2.66635e-12	8.64137e-12	yes
8	81853697	81856049	2353	ENSBGRG00000000998	ENSBGRT00000002304	19437	1.57	-4.46	-4.98	1.79	0.482659	-1.05093	2.30186e-06	5.09963e-06	yes
5	117390403	117391628	1226	ENSBGRG00000001009	ENSBGRT00000001983	8853	1.96	-5.85	-6.52	-0.717	1.03319	0.0470999	0.823318	0.865786	no
3	38065607	38068638	3032	ENSBGRG00000001011	ENSBGRT00000001867	2315	1.87	-6.65	-7.41	-1.01	0.287545	-1.79814	4.43927e-19	2.02931e-18	yes
3	99536469	99537738	1270	ENSBGRG00000001012	ENSBGRT00000001849	683	2.71	-8.3	-9.23	0.722	0.971753	-0.041339	0.83239	0.874042	no
8	49626902	49627147	246	ENSBGRG00000001048	ENSBGRT00000001930	15452	1.71	-5.63	-6.27	1.06	0.588173	-0.765688	8.13785e-07	1.86591e-06	yes
4	97650734	97650884	151	ENSBGRG00000001054	ENSBGRT00000001978	1396	1.57	-3.69	-4.12	1.71	0.458298	-1.12564	3.78449e-06	8.24085e-06	yes
4	97250710	97256132	5423	ENSBGRG00000001054	ENSBGRT00000001978	396148	1.66	-1.7	-1.89	-0.603	0.458298	-1.12564	3.78449e-06	8.24085e-06	yes
4	97593589	97594041	453	ENSBGRG00000001054	ENSBGRT00000001978	58239	1.85	-1.74	-1.94	0.683	0.458298	-1.12564	3.78449e-06	8.24085e-06	yes
8	22033372	22034828	1457	ENSBGRG00000001055	ENSBGRT00000001937	50	2.56	-11.6	-12.8	0.82	1.12543	0.170482	0.359543	0.437967	no
8	22033125	22033273	149	ENSBGRG00000001055	ENSBGRT00000001937	1605	2.04	-6.47	-7.21	1.99	1.12543	0.170482	0.359543	0.437967	no
8	22060160	22060780	621	ENSBGRG00000001060	ENSBGRT00000001980	1282	2	-6.5	-7.24	1.45	1.01169	0.0167625	0.950903	0.960304	no
1	138378035	138399386	21352	ENSBGRG00000001064	ENSBGRT00000002013	0	1.61	-6.18	-6.88	-0.965	0.3886	-1.36364	1.4245e-24	8.40509e-24	yes
2	33048797	33052267	3471	ENSBGRG00000001065	ENSBGRT00000001984	3018	1.9	-5.48	-6.12	1.71	2.0532	1.03788	3.86654e-11	1.17057e-10	yes
2	33045829	33045979	151	ENSBGRG00000001065	ENSBGRT00000001984	50	1.86	-5.72	-6.38	2.11	2.0532	1.03788	3.86654e-11	1.17057e-10	yes
2	33059338	33062255	2918	ENSBGRG00000001065	ENSBGRT00000001984	13559	2.78	-2.66	-2.96	-0.72	2.0532	1.03788	3.86654e-11	1.17057e-10	yes
7	105726314	105726509	196	ENSBGRG00000001067	ENSBGRT00000001975	293	2.38	-4.26	-4.76	1.13	3.93118	1.97496	3.56525e-17	1.48631e-16	yes
5	125025126	125027547	2422	ENSBGRG00000001070	ENSBGRT00000002031	68813	1.49	-11.6	-12.8	-1.24	0.776202	-0.365496	0.0101118	0.0161209	no
1	90535025	90535174	150	ENSBGRG00000001081	ENSBGRT00000002343	42190	1.77	-4.03	-4.5	1.7	0.194761	-2.36022	6.68879e-28	4.53738e-27	yes
8	22071033	22071331	299	ENSBGRG00000001084	ENSBGRT00000001986	4730	2.61	-3.23	-3.6	0.776	1.34743	0.430206	0.0725984	0.102869	no
5	18066009	18079125	13117	ENSBGRG00000001086	ENSBGRT00000002300	71299	2.29	-5.03	-5.61	1.6	3.57735	1.83889	1.49737e-06	3.36886e-06	yes
7	54968827	54971739	2913	ENSBGRG00000001088	ENSBGRT00000002018	19720	1.19	-4.78	-5.33	0.898	3.55052	1.82803	3.44543e-14	1.23777e-13	yes
2	56431669	56437530	5862	ENSBGRG00000001090	ENSBGRT00000002365	21045	1.64	-3.31	-3.69	0.985	0.0700789	-3.83488	3.74194e-64	9.40649e-63	yes
5	47637972	47638435	464	ENSBGRG00000001097	ENSBGRT00000002120	4678	1.67	-4.6	-5.13	0.966	1.3936	0.478814	0.00150208	0.00263054	no
5	83177237	83182357	5121	ENSBGRG00000001106	ENSBGRT00000002059	26278	1.44	-3.75	-4.19	0.685	0.419261	-1.25408	7.11957e-15	2.65759e-14	yes
7	55016057	55027216	11160	ENSBGRG00000001110	ENSBGRT00000002050	12826	1.62	-3.2	-3.58	1.37	1.80821	0.854562	1.13661e-08	2.95454e-08	yes
7	55040992	55041290	299	ENSBGRG00000001110	ENSBGRT00000002035	198	1.47	-12.3	-13.6	1.11	1.80821	0.854562	1.13661e-08	2.95454e-08	yes
2	130752422	130766581	14160	ENSBGRG00000001115	ENSBGRT00000002061	66539	1.92	-2.44	-2.72	-0.672	0.495849	-1.01203	7.74869e-08	1.90641e-07	yes
2	5831973	5840413	8441	ENSBGRG00000001116	ENSBGRT00000002768	58083	1.62	-2.84	-3.17	0.781	0.345161	-1.53466	7.75265e-21	3.83481e-20	yes
2	33100917	33102578	1662	ENSBGRG00000001130	ENSBGRT00000002085	30592	2.19	-3.24	-3.61	-0.653	1.95416	0.966552	3.01404e-11	9.19115e-11	yes
7	93710464	93711987	1524	ENSBGRG00000001132	ENSBGRT00000002101	134540	3.19	-2.8	-3.13	0.685	1.28678	0.363763	0.378455	0.457454	no
7	93710215	93710364	150	ENSBGRG00000001132	ENSBGRT00000002101	136163	1.63	-1.77	-1.98	-1.3	1.28678	0.363763	0.378455	0.457454	no
7	93712533	93713980	1448	ENSBGRG00000001132	ENSBGRT00000002101	132547	1.69	-1.8	-2.01	0.939	1.28678	0.363763	0.378455	0.457454	no
7	55109732	55110220	489	ENSBGRG00000001144	ENSBGRT00000002104	7245	2.28	-8.19	-9.11	1	0.903467	-0.146456	0.506642	0.586264	no
4	97753585	97754704	1120	ENSBGRG00000001146	ENSBGRT00000002133	1654	2.3	-3.82	-4.27	0.773	0.295637	-1.7581	8.06336e-17	3.30302e-16	yes
4	97670847	97697539	26693	ENSBGRG00000001146	ENSBGRT00000002133	58819	3.58	-1.46	-1.62	0.677	0.295637	-1.7581	8.06336e-17	3.30302e-16	yes
4	53535930	53537131	1202	ENSBGRG00000001147	ENSBGRT00000002115	128734	1.93	-4.9	-5.46	-0.891	0.0302211	-5.0483	2.19492e-72	7.28093e-71	yes
8	5900828	5900974	147	ENSBGRG00000001163	ENSBGRT00000002199	10653	1.75	-2.08	-2.33	0.667	7.28401	2.86473	4.1292e-20	1.97911e-19	yes
8	22142169	22149426	7258	ENSBGRG00000001178	ENSBGRT00000002177	6910	2.24	-14.5	-16	-0.981	0.58249	-0.779694	1.48594e-07	3.58103e-07	yes
5	83193165	83200186	7022	ENSBGRG00000001191	ENSBGRT00000002233	297	1.25	-4.78	-5.33	0.788	1.48303	0.568549	0.0338118	0.0504109	no
1	86544235	86544629	395	ENSBGRG00000001201	ENSBGRT00000002196	17074	1.93	-12.8	-14.2	1.75	0.500159	-0.99954	3.77418e-10	1.07963e-09	yes
3	38239320	38239653	334	ENSBGRG00000001203	ENSBGRT00000002276	25181	1.42	-4.22	-4.72	0.89	3.10064	1.63257	4.60303e-23	2.54048e-22	yes
8	22169912	22170406	495	ENSBGRG00000001205	ENSBGRT00000002207	6332	1.55	-5.83	-6.5	-0.824	0.298914	-1.7422	1.15573e-19	5.41043e-19	yes
5	47648157	47649279	1123	ENSBGRG00000001206	ENSBGRT00000002201	341	2.76	-434	-434	0.616	1.35394	0.437161	0.0565953	0.0816614	no
7	74608559	74608709	151	ENSBGRG00000001216	ENSBGRT00000004246	54770	1.9	-3.53	-3.95	0.933	7.09391	2.82658	7.24321e-61	1.64128e-59	yes
7	74574253	74575665	1413	ENSBGRG00000001216	ENSBGRT00000004246	87814	2.17	-8.16	-9.07	2.32	7.09391	2.82658	7.24321e-61	1.64128e-59	yes
7	74599527	74599782	256	ENSBGRG00000001216	ENSBGRT00000004246	63697	1.77	-6.04	-6.73	1.76	7.09391	2.82658	7.24321e-61	1.64128e-59	yes
8	19298946	19300516	1571	ENSBGRG00000001217	ENSBGRT00000002230	45	2.31	-5.55	-6.18	-0.954	0.155707	-2.68309	1.85714e-25	1.1375e-24	yes
5	76635751	76635900	150	ENSBGRG00000001218	ENSBGRT00000002245	15687	1.85	-5.7	-6.36	1.59	1.19195	0.253321	0.0815346	0.114502	no
5	76651090	76651587	498	ENSBGRG00000001218	ENSBGRT00000002245	0	3.19	-8.32	-9.25	-1.16	1.19195	0.253321	0.0815346	0.114502	no
5	6891328	6891678	351	ENSBGRG00000001220	ENSBGRT00000002239	113061	2.41	-6.07	-6.76	0.655	0.379168	-1.39909	1.14228e-15	4.44254e-15	yes
2	131718204	131724468	6265	ENSBGRG00000001221	ENSBGRT00000002247	41132	2.24	-434	-434	1.62	0.325463	-1.61943	1.53328e-20	7.48837e-20	yes
5	125559373	125559623	251	ENSBGRG00000001224	ENSBGRT00000002248	4049	2.7	-3.25	-3.63	-0.704	0.0209495	-5.57694	1.39143e-58	2.93585e-57	yes
5	125562514	125562714	201	ENSBGRG00000001224	ENSBGRT00000002248	958	2.19	-2.1	-2.34	-0.705	0.0209495	-5.57694	1.39143e-58	2.93585e-57	yes
8	5985636	5985990	355	ENSBGRG00000001227	ENSBGRT00000002251	33425	1.5	-4.99	-5.57	-0.67	0.467307	-1.09756	1.28219e-10	3.75971e-10	yes
8	5993047	5993297	251	ENSBGRG00000001227	ENSBGRT00000002251	26118	2.18	-2.04	-2.28	0.65	0.467307	-1.09756	1.28219e-10	3.75971e-10	yes
8	5984936	5985336	401	ENSBGRG00000001227	ENSBGRT00000002251	34079	1.44	-7.97	-8.86	-0.969	0.467307	-1.09756	1.28219e-10	3.75971e-10	yes
5	83635768	83636163	396	ENSBGRG00000001238	ENSBGRT00000002267	192111	2.51	-6.26	-6.97	1.14	3.31653	1.72967	0.000131454	0.000254242	yes
3	9207370	9209702	2333	ENSBGRG00000001256	ENSBGRT00000002334	8631	1.4	-2.66	-2.96	-0.868	1.93177	0.94992	5.58148e-14	1.98373e-13	yes
8	6025593	6030531	4939	ENSBGRG00000001271	ENSBGRT00000002332	294	1.8	-2.38	-2.66	-1.17	1.58783	0.66706	0.00152946	0.00267655	yes
2	82652064	82654717	2654	ENSBGRG00000001296	ENSBGRT00000002388	45975	1.88	-3.34	-3.73	-0.856	0.741141	-0.432181	0.0105371	0.0167624	no
5	117524043	117524192	150	ENSBGRG00000001298	ENSBGRT00000002634	52087	1.42	-4.66	-5.19	1.16	2.14702	1.10234	2.34964e-06	5.20149e-06	yes
5	117530612	117534352	3741	ENSBGRG00000001298	ENSBGRT00000002634	58656	1.54	-8.3	-9.23	0.799	2.14702	1.10234	2.34964e-06	5.20149e-06	yes
5	117522711	117523906	1196	ENSBGRG00000001298	ENSBGRT00000002634	50755	1.73	-7.07	-7.87	0.634	2.14702	1.10234	2.34964e-06	5.20149e-06	yes
8	49676535	49677186	652	ENSBGRG00000001299	ENSBGRT00000002412	22978	1.21	-11.3	-12.5	-1.54	1.02284	0.0325844	0.808544	0.852154	no
8	81899865	81900011	147	ENSBGRG00000001300	ENSBGRT00000002396	13717	1.37	-3.41	-3.81	-0.615	1.55161	0.633763	0.000756176	0.0013636	yes
2	56923779	56923927	149	ENSBGRG00000001305	ENSBGRT00000002413	167066	1.4	-1.75	-1.95	1.06	0.76341	-0.389469	0.159421	0.211633	no
1	87043761	87043961	201	ENSBGRG00000001306	ENSBGRT00000002616	53139	1.88	-5.64	-6.29	1.71	9.39642	3.23211	3.40432e-29	2.45513e-28	yes
1	87044061	87044561	501	ENSBGRG00000001306	ENSBGRT00000002616	53439	2.32	-8.48	-9.42	1.21	9.39642	3.23211	3.40432e-29	2.45513e-28	yes
8	22387338	22402903	15566	ENSBGRG00000001309	ENSBGRT00000002417	547	1.75	-4.05	-4.53	0.783	0.855825	-0.224612	0.30092	0.374158	no
8	22405762	22406353	592	ENSBGRG00000001309	ENSBGRT00000002417	18971	1.77	-12.3	-13.6	1.24	0.855825	-0.224612	0.30092	0.374158	no
5	125655162	125658371	3210	ENSBGRG00000001310	ENSBGRT00000002406	9259	1.57	-1.81	-2.02	-0.627	0.546735	-0.871086	7.29619e-05	0.000144367	yes
2	133542059	133544412	2354	ENSBGRG00000001314	ENSBGRT00000002425	32411	3.21	-4.98	-5.56	-0.872	0.0603014	-4.05166	9.39657e-48	1.36092e-46	yes
7	55420348	55420792	445	ENSBGRG00000001316	ENSBGRT00000002421	32478	2.5	-4.44	-4.96	0.679	0.866096	-0.207402	0.262589	0.331799	no
1	139449376	139458642	9267	ENSBGRG00000001317	ENSBGRT00000002419	25706	1.98	-3.61	-4.03	1.48	1.25329	0.325716	0.102098	0.140982	no
5	47688381	47688743	363	ENSBGRG00000001320	ENSBGRT00000002455	1261	1.49	-4.74	-5.29	-0.784	4.05765	2.02064	3.15818e-15	1.19905e-14	yes
3	38290851	38294852	4002	ENSBGRG00000001333	ENSBGRT00000002463	29915	1.4	-2.68	-2.99	-0.645	0.700908	-0.512703	7.53341e-05	0.00014894	no
2	82860867	82861014	148	ENSBGRG00000001345	ENSBGRT00000002462	5249	1.51	-3.38	-3.77	1.09	0.126271	-2.98541	7.20272e-33	5.97832e-32	yes
5	84078671	84078920	250	ENSBGRG00000001355	ENSBGRT00000002819	100	1.79	-4.59	-5.12	-1.55	2.1588	1.11023	4.69548e-08	1.17105e-07	yes
2	57362300	57365020	2721	ENSBGRG00000001376	ENSBGRT00000002547	185743	1.9	-6.98	-7.77	-1.82	0.0153567	-6.02499	1.12548e-114	1.39286e-112	yes
2	57330424	57332724	2301	ENSBGRG00000001376	ENSBGRT00000002547	153867	1.59	-2.76	-3.08	-0.837	0.0153567	-6.02499	1.12548e-114	1.39286e-112	yes
3	21407067	21408465	1399	ENSBGRG00000001377	ENSBGRT00000002528	19145	2.42	-4.44	-4.96	-0.831	0.429474	-1.21936	1.2281e-17	5.23392e-17	yes
2	33265489	33265737	249	ENSBGRG00000001379	ENSBGRT00000002519	12611	1.79	-4.95	-5.52	1.59	5.37791	2.42705	1.95171e-35	1.79855e-34	yes
3	116309776	116310470	695	ENSBGRG00000001404	ENSBGRT00000008991	178732	3.04	-5.19	-5.79	0.803	0.958361	-0.0613592	0.73997	0.795028	no
3	116307648	116308693	1046	ENSBGRG00000001404	ENSBGRT00000008991	180509	2.55	-11.6	-12.8	0.746	0.958361	-0.0613592	0.73997	0.795028	no
3	116357789	116359347	1559	ENSBGRG00000001404	ENSBGRT00000008991	129855	1.15	-9.13	-10.1	1.5	0.958361	-0.0613592	0.73997	0.795028	no
3	116307350	116307549	200	ENSBGRG00000001404	ENSBGRT00000008991	181653	1.82	-11.1	-12.3	5.51	0.958361	-0.0613592	0.73997	0.795028	no
3	116383540	116383992	453	ENSBGRG00000001404	ENSBGRT00000008991	105210	1.38	-2.79	-3.12	0.949	0.958361	-0.0613592	0.73997	0.795028	no
3	116374502	116374702	201	ENSBGRG00000001404	ENSBGRT00000008991	114500	1.29	-1.29	-1.43	0.734	0.958361	-0.0613592	0.73997	0.795028	no
3	116413486	116413970	485	ENSBGRG00000001404	ENSBGRT00000008991	75232	1.68	-2.53	-2.82	-0.795	0.958361	-0.0613592	0.73997	0.795028	no
1	90707657	90709527	1871	ENSBGRG00000001414	ENSBGRT00000002587	83943	1.48	-3.69	-4.12	0.954	1.14902	0.200403	0.294663	0.367135	no
8	19461662	19461959	298	ENSBGRG00000001424	ENSBGRT00000002674	18976	2.31	-4.26	-4.76	0.685	2.5374	1.34335	3.99432e-15	1.51056e-14	yes
8	19461645	19461942	298	ENSBGRG00000001424	ENSBGRT00000002674	18959	2.4	-4.41	-4.93	0.666	2.5374	1.34335	3.99432e-15	1.51056e-14	yes
8	14440142	14440341	200	ENSBGRG00000001426	ENSBGRT00000002603	23133	1.35	-3.58	-4	1.54	0.535337	-0.90148	0.000139726	0.000269647	yes
1	141110549	141110748	200	ENSBGRG00000001428	ENSBGRT00000002698	67480	2.2	-2.65	-2.96	0.946	5.50118	2.45974	6.37002e-46	8.62298e-45	yes
1	141111193	141111342	150	ENSBGRG00000001428	ENSBGRT00000002698	68124	3.26	-1.47	-1.64	0.935	5.50118	2.45974	6.37002e-46	8.62298e-45	yes
7	111968306	111968453	148	ENSBGRG00000001445	ENSBGRT00000002640	595	1.31	-3.89	-4.35	-0.699	1.84346	0.882412	0.0379231	0.0562366	yes
7	10561421	10564501	3081	ENSBGRG00000001451	ENSBGRT00000002645	0	1.83	-2.09	-2.33	0.592	0.336011	-1.57342	4.96974e-22	2.6129e-21	yes
8	14529843	14530088	246	ENSBGRG00000001454	ENSBGRT00000002659	441	1.55	-6.14	-6.84	2.19	0.608431	-0.716835	0.00451141	0.00750322	yes
8	14530333	14530725	393	ENSBGRG00000001454	ENSBGRT00000002659	931	1.74	-4.48	-5.01	1.25	0.608431	-0.716835	0.00451141	0.00750322	yes
8	14530921	14531068	148	ENSBGRG00000001454	ENSBGRT00000002659	1519	1.71	-2.46	-2.75	1.45	0.608431	-0.716835	0.00451141	0.00750322	yes
3	21457593	21457892	300	ENSBGRG00000001466	ENSBGRT00000002697	0	2.24	-5.64	-6.29	-0.681	0.874393	-0.193646	0.28077	0.352075	no
3	21454535	21454934	400	ENSBGRG00000001466	ENSBGRT00000002697	2958	2.26	-6.66	-7.42	0.878	0.874393	-0.193646	0.28077	0.352075	no
3	21448043	21448627	585	ENSBGRG00000001466	ENSBGRT00000002697	9265	1.75	-5.41	-6.04	-0.674	0.874393	-0.193646	0.28077	0.352075	no
2	134038789	134044695	5907	ENSBGRG00000001467	ENSBGRT00000002984	66112	1.66	-11.9	-13.2	1.03	1.40574	0.491325	0.0068594	0.0111537	no
1	63207549	63210648	3100	ENSBGRG00000001479	ENSBGRT00000002719	3846	1.86	-8.18	-9.1	-0.913	0.133035	-2.91013	5.67334e-101	4.6215e-99	yes
3	100104950	100105199	250	ENSBGRG00000001480	ENSBGRT00000002753	0	3.2	-5.58	-6.22	-0.836	0.631955	-0.662106	0.000900104	0.00161126	yes
7	96390644	96390944	301	ENSBGRG00000001481	ENSBGRT00000003197	373695	2.06	-2.82	-3.15	0.843	0.577978	-0.790913	5.47995e-05	0.000109576	yes
2	85782749	85782898	150	ENSBGRG00000001482	ENSBGRT00000002711	2629	1.32	-2.56	-2.86	-0.998	0.223209	-2.16354	2.22393e-29	1.61471e-28	yes
7	10596623	10608332	11710	ENSBGRG00000001485	ENSBGRT00000002852	4769	2.42	-11.7	-12.9	0.728	0.963114	-0.0542216	0.747639	0.798293	no
5	47700132	47701153	1022	ENSBGRG00000001491	ENSBGRT00000003734	15382	2.08	-434	-434	2.57	2.19888	1.13677	1.53975e-12	5.06239e-12	yes
5	47707381	47712186	4806	ENSBGRG00000001491	ENSBGRT00000003734	4349	2.26	-434	-434	1.28	2.19888	1.13677	1.53975e-12	5.06239e-12	yes
4	55130368	55130917	550	ENSBGRG00000001498	ENSBGRT00000002744	41599	1.78	-13.5	-14.9	1.27	2.10681	1.07506	9.93472e-13	3.3012e-12	yes
4	55090364	55128741	38378	ENSBGRG00000001498	ENSBGRT00000002744	1595	2.62	-12.5	-13.8	0.974	2.10681	1.07506	9.93472e-13	3.3012e-12	yes
4	55129570	55129870	301	ENSBGRG00000001498	ENSBGRT00000002744	40801	1.58	-3.35	-3.74	0.653	2.10681	1.07506	9.93472e-13	3.3012e-12	yes
1	87073981	87074130	150	ENSBGRG00000001507	ENSBGRT00000002763	170432	3.9	-1.91	-2.13	-1.86	0.124435	-3.00653	0.0198876	0.030618	yes
7	112137612	112137952	341	ENSBGRG00000001516	ENSBGRT00000002811	22228	1.26	-12.3	-13.6	3.75	0.664421	-0.589831	0.00662989	0.0108023	yes
5	76897542	76902368	4827	ENSBGRG00000001528	ENSBGRT00000002845	0	2.31	-1.44	-1.6	-0.587	5.38764	2.42965	3.05746e-63	7.4062e-62	yes
6	100489166	100489365	200	ENSBGRG00000001534	ENSBGRT00000002849	975	1.91	-9.55	-10.6	2.28	3.15243	1.65646	0.00119451	0.00211726	yes
2	61683671	61684268	598	ENSBGRG00000001540	ENSBGRT00000002853	10711	2.42	-7.63	-8.49	1.05	7.56329	2.91901	1.20378e-10	3.53948e-10	yes
8	14677996	14688662	10667	ENSBGRG00000001548	ENSBGRT00000002902	49	1.37	-11.7	-13	0.914	3.11141	1.63757	6.01228e-16	2.37417e-15	yes
3	38559838	38559984	147	ENSBGRG00000001555	ENSBGRT00000002905	48329	1.93	-5.44	-6.07	1.13	0.486691	-1.03892	2.56665e-08	6.51226e-08	yes
1	159365246	159365747	502	ENSBGRG00000001560	ENSBGRT00000002896	20106	1.43	-8.64	-9.61	1.67	1.08307	0.115121	0.377094	0.456266	no
1	159376787	159380680	3894	ENSBGRG00000001560	ENSBGRT00000002896	5173	1.59	-3.99	-4.46	-0.655	1.08307	0.115121	0.377094	0.456266	no
2	61904653	61907729	3077	ENSBGRG00000001561	ENSBGRT00000002888	118090	2.56	-4.04	-4.52	2.65	0.426014	-1.23103	1.37654e-07	3.32569e-07	yes
4	18573710	18578708	4999	ENSBGRG00000001577	ENSBGRT00000002971	42231	2	-14.5	-16	1.73	0.704327	-0.505682	0.000389224	0.000721562	no
7	112165201	112165545	345	ENSBGRG00000001592	ENSBGRT00000002963	1820	2.33	-2.45	-2.74	0.781	0.247009	-2.01736	2.79349e-18	1.22832e-17	yes
1	141682655	141682849	195	ENSBGRG00000001595	ENSBGRT00000002956	339	2.07	-3.09	-3.45	1.39	6.60851	2.72433	0.00012322	0.000238844	yes
4	55152490	55152639	150	ENSBGRG00000001597	ENSBGRT00000002981	3451	1.84	-3.81	-4.26	2.76	0.540821	-0.886776	0.00237286	0.00406589	yes
3	100214467	100214915	449	ENSBGRG00000001607	ENSBGRT00000002998	29899	1.81	-3.72	-4.15	0.657	1.15135	0.203323	0.350451	0.427972	no
4	99714563	99714710	148	ENSBGRG00000001608	ENSBGRT00000002999	10301	1.76	-9.14	-10.2	3.96	1.27116	0.346146	0.185779	0.243063	no
8	22682864	22683982	1119	ENSBGRG00000001615	ENSBGRT00000003006	59332	2.34	-6.92	-7.71	-0.586	0.33901	-1.5606	3.14241e-19	1.44549e-18	yes
5	76960594	76961498	905	ENSBGRG00000001616	ENSBGRT00000003057	372	1.83	-2.99	-3.34	-0.784	0.155838	-2.68188	8.1441e-30	6.02644e-29	yes
2	33400381	33401796	1416	ENSBGRG00000001618	ENSBGRT00000003004	1900	2.14	-3.64	-4.07	-0.758	2.21045	1.14434	5.71653e-08	1.41709e-07	yes
2	33403247	33403446	200	ENSBGRG00000001618	ENSBGRT00000003004	250	1.61	-13.3	-14.6	3.31	2.21045	1.14434	5.71653e-08	1.41709e-07	yes
1	87495426	87500912	5487	ENSBGRG00000001625	ENSBGRT00000003018	3115	1.9	-3.28	-3.66	-0.841	0.32457	-1.6234	3.3219e-20	1.59852e-19	yes
2	62245064	62247315	2252	ENSBGRG00000001627	ENSBGRT00000003053	156840	1.61	-5.79	-6.45	1.5	1.25894	0.332211	0.135678	0.182791	no
8	50065486	50065685	200	ENSBGRG00000001631	ENSBGRT00000003041	28336	1.38	-6.1	-6.79	1.89	0.314546	-1.66866	1.82913e-23	1.02535e-22	yes
5	125947944	125948091	148	ENSBGRG00000001647	ENSBGRT00000003105	36025	1.43	-1.86	-2.07	0.666	4.52074	2.17656	1.3377e-20	6.5514e-20	yes
5	125970184	125978312	8129	ENSBGRG00000001647	ENSBGRT00000003105	58265	1.95	-4.17	-4.66	0.619	4.52074	2.17656	1.3377e-20	6.5514e-20	yes
1	142068733	142071662	2930	ENSBGRG00000001650	ENSBGRT00000003055	97233	2.06	-2.05	-2.28	-0.737	0.12014	-3.05721	7.6123e-77	2.94515e-75	yes
1	87505835	87506182	348	ENSBGRG00000001653	ENSBGRT00000003091	5586	2.81	-7.83	-8.71	-1.45	0.762803	-0.390617	0.0124497	0.0196336	no
7	112279837	112314131	34295	ENSBGRG00000001655	ENSBGRT00000003111	104497	2.32	-10.6	-11.7	2.62	5.19781	2.3779	6.76049e-22	3.53229e-21	yes
7	112329656	112329855	200	ENSBGRG00000001655	ENSBGRT00000003111	88773	2.09	-4.6	-5.13	1.73	5.19781	2.3779	6.76049e-22	3.53229e-21	yes
3	55693859	55709028	15170	ENSBGRG00000001658	ENSBGRT00000003074	389	1.7	-2.9	-3.23	0.785	0.651525	-0.618108	0.0428746	0.0630935	yes
3	131875096	131881910	6815	ENSBGRG00000001659	ENSBGRT00000003093	68872	2	-2.96	-3.31	0.826	1.00098	0.00141811	0.995866	0.996743	no
4	18683587	18683736	150	ENSBGRG00000001662	ENSBGRT00000003160	69061	1.38	-1.38	-1.54	-0.843	0.555384	-0.848443	2.49882e-05	5.12615e-05	yes
8	22692666	22695461	2796	ENSBGRG00000001668	ENSBGRT00000003090	342	2.36	-2.66	-2.97	-0.773	3.32898	1.73508	4.74392e-14	1.69165e-13	yes
5	19544571	19545016	446	ENSBGRG00000001670	ENSBGRT00000003113	1669	2.88	-8.95	-9.95	1.41	1.84987	0.887426	0.00661931	0.0107869	yes
1	63384387	63384586	200	ENSBGRG00000001676	ENSBGRT00000003112	11765	2.02	-2.07	-2.31	0.868	0.43131	-1.2132	3.24579e-08	8.17523e-08	yes
1	63372771	63377601	4831	ENSBGRG00000001676	ENSBGRT00000003112	149	1.87	-1.46	-1.63	0.7	0.43131	-1.2132	3.24579e-08	8.17523e-08	yes
7	10762434	10763232	799	ENSBGRG00000001684	ENSBGRT00000003289	13453	3.65	-3.48	-3.88	-0.825	0.634883	-0.655437	2.46994e-05	5.07015e-05	yes
7	56477393	56478664	1272	ENSBGRG00000001690	ENSBGRT00000003185	0	1.44	-8.59	-9.54	2.11	1.19003	0.251003	0.238095	0.303971	no
7	56473028	56474318	1291	ENSBGRG00000001690	ENSBGRT00000003185	4313	1.46	-3.31	-3.7	-0.971	1.19003	0.251003	0.238095	0.303971	no
8	22715280	22715996	717	ENSBGRG00000001703	ENSBGRT00000003170	1583	2.96	-5.98	-6.66	1.67	5.87159	2.55375	1.9788e-30	1.49522e-29	yes
8	22723060	22735917	12858	ENSBGRG00000001703	ENSBGRT00000003157	9326	2.81	-7.42	-8.26	-1.21	5.87159	2.55375	1.9788e-30	1.49522e-29	yes
8	22711611	22712006	396	ENSBGRG00000001703	ENSBGRT00000003170	5573	2.61	-8.58	-9.54	1.77	5.87159	2.55375	1.9788e-30	1.49522e-29	yes
1	63439091	63448994	9904	ENSBGRG00000001705	ENSBGRT00000003162	54057	1.5	-1.76	-1.96	-0.7	0.156816	-2.67285	1.714e-23	9.61373e-23	yes
5	7531956	7544600	12645	ENSBGRG00000001713	ENSBGRT00000003204	128534	1.64	-6.68	-7.44	2.04	6.05004	2.59694	1.91868e-07	4.58497e-07	yes
5	77182413	77182562	150	ENSBGRG00000001721	ENSBGRT00000003212	83078	1.72	-3.64	-4.06	0.7	0.158225	-2.65995	8.86287e-30	6.55079e-29	yes
5	77156732	77158180	1449	ENSBGRG00000001721	ENSBGRT00000003212	57397	1.71	-3.76	-4.19	-0.795	0.158225	-2.65995	8.86287e-30	6.55079e-29	yes
5	77161324	77182314	20991	ENSBGRG00000001721	ENSBGRT00000003212	61989	2.58	-8.45	-9.4	-1.19	0.158225	-2.65995	8.86287e-30	6.55079e-29	yes
5	20012843	20013739	897	ENSBGRG00000001728	ENSBGRT00000003335	446164	1.95	-4.96	-5.54	1.42	0.684911	-0.546012	0.0106999	0.0170116	no
5	125993244	125993542	299	ENSBGRG00000001730	ENSBGRT00000003222	40636	2.04	-5.22	-5.83	0.894	1.5303	0.613813	0.000849323	0.00152346	yes
5	126007602	126009249	1648	ENSBGRG00000001730	ENSBGRT00000003222	24929	1.33	-6.12	-6.81	-1.24	1.5303	0.613813	0.000849323	0.00152346	yes
7	56487256	56488552	1297	ENSBGRG00000001734	ENSBGRT00000003214	118612	2.87	-14.5	-16	0.621	3.1911	1.67405	9.51343e-20	4.4753e-19	yes
7	56491413	56495241	3829	ENSBGRG00000001734	ENSBGRT00000003214	111923	3.09	-2.91	-3.25	-0.729	3.1911	1.67405	9.51343e-20	4.4753e-19	yes
7	56501886	56508594	6709	ENSBGRG00000001734	ENSBGRT00000003214	98570	1.73	-1.26	-1.4	-0.631	3.1911	1.67405	9.51343e-20	4.4753e-19	yes
3	21590455	21591198	744	ENSBGRG00000001747	ENSBGRT00000003229	7398	1.83	-3.96	-4.42	0.664	2.897	1.53456	7.50205e-08	1.84856e-07	yes
8	87679777	87690726	10950	ENSBGRG00000001753	ENSBGRT00000003279	160582	1.7	-6.62	-7.38	3.57	2.21617	1.14807	0.00080222	0.00144286	yes
4	70495361	70496373	1013	ENSBGRG00000001761	ENSBGRT00000003272	5865	1.57	-2.18	-2.44	-0.649	0.47096	-1.08632	8.94294e-09	2.34264e-08	yes
1	171936284	171937026	743	ENSBGRG00000001764	ENSBGRT00000003258	50864	1.35	-2.59	-2.9	-0.98	0.0550712	-4.18256	3.29878e-26	2.08739e-25	yes
1	159687784	159691197	3414	ENSBGRG00000001765	ENSBGRT00000004313	133753	1.88	-4.4	-4.91	0.59	2.14322	1.09978	8.19274e-13	2.73649e-12	yes
8	50136112	50138452	2341	ENSBGRG00000001771	ENSBGRT00000003538	2221	1.84	-13.1	-14.5	2.85	0.327423	-1.61077	4.8789e-23	2.68874e-22	yes
8	50162986	50171333	8348	ENSBGRG00000001771	ENSBGRT00000003538	29095	1.94	-4.8	-5.35	-1.19	0.327423	-1.61077	4.8789e-23	2.68874e-22	yes
3	9619973	9620169	197	ENSBGRG00000001772	ENSBGRT00000003314	85903	1.95	-1.26	-1.4	-1.1	0.702209	-0.510027	0.443074	0.521953	no
6	59776600	59778266	1667	ENSBGRG00000001777	ENSBGRT00000003304	43981	1.38	-2.69	-3	1.18	0.413919	-1.27258	4.27309e-10	1.21802e-09	yes
7	56733703	56735290	1588	ENSBGRG00000001797	ENSBGRT00000003332	42734	1.71	-2.64	-2.94	0.801	2.91456	1.54328	9.09994e-10	2.53951e-09	yes
8	19487363	19488122	760	ENSBGRG00000001800	ENSBGRT00000004283	21426	1.99	-4.46	-4.98	0.768	2.10514	1.07391	4.66784e-11	1.40567e-10	yes
8	19510025	19510272	248	ENSBGRG00000001800	ENSBGRT00000004128	719	1.39	-3.73	-4.16	0.98	2.10514	1.07391	4.66784e-11	1.40567e-10	yes
8	19480853	19484197	3345	ENSBGRG00000001800	ENSBGRT00000004283	25351	1.96	-434	-434	0.943	2.10514	1.07391	4.66784e-11	1.40567e-10	yes
8	19477629	19478060	432	ENSBGRG00000001800	ENSBGRT00000004283	31488	1.81	-12.7	-14	2.49	2.10514	1.07391	4.66784e-11	1.40567e-10	yes
8	19492768	19493698	931	ENSBGRG00000001800	ENSBGRT00000004283	15850	1.58	-7.96	-8.85	1.14	2.10514	1.07391	4.66784e-11	1.40567e-10	yes
8	19477169	19477531	363	ENSBGRG00000001800	ENSBGRT00000004283	32017	1.64	-5.26	-5.87	0.927	2.10514	1.07391	4.66784e-11	1.40567e-10	yes
7	96712331	96712826	496	ENSBGRG00000001802	ENSBGRT00000003338	99	3.33	-2.2	-2.45	-0.582	1.71102	0.774855	1.29173e-06	2.91878e-06	yes
3	21667339	21667486	148	ENSBGRG00000001811	ENSBGRT00000003439	28281	1.49	-1.74	-1.95	0.655	1.56689	0.647902	4.6612e-06	1.00828e-05	yes
8	6261017	6261511	495	ENSBGRG00000001817	ENSBGRT00000003373	12622	2.28	-2.28	-2.54	1.36	0.914164	-0.129475	0.493225	0.572592	no
8	22759905	22760105	201	ENSBGRG00000001819	ENSBGRT00000003380	37095	1.5	-5.04	-5.62	-0.613	1.30323	0.382092	0.009905	0.0158116	no
1	93128556	93128705	150	ENSBGRG00000001844	ENSBGRT00000003468	-584103	1.78	-4.03	-4.5	1.94	1.23377	0.303071	0.268675	0.338535	no
1	172187221	172194843	7623	ENSBGRG00000001845	ENSBGRT00000003653	104509	1.81	-12.8	-14.1	1.71	1.68965	0.756723	0.000157338	0.000301855	yes
7	96776866	96777064	199	ENSBGRG00000001854	ENSBGRT00000003492	6933	2.97	-3.7	-4.13	-1.27	0.88561	-0.175256	0.322371	0.397223	no
3	108648863	108651168	2306	ENSBGRG00000001876	ENSBGRT00000003499	10424	1.47	-3.86	-4.31	-0.585	0.103602	-3.27087	7.91299e-06	1.68544e-05	yes
3	108641114	108643021	1908	ENSBGRG00000001876	ENSBGRT00000003499	18571	1.2	-5.8	-6.46	-1.05	0.103602	-3.27087	7.91299e-06	1.68544e-05	yes
3	108645213	108647914	2702	ENSBGRG00000001876	ENSBGRT00000003499	13678	1.94	-5.54	-6.18	-1.69	0.103602	-3.27087	7.91299e-06	1.68544e-05	yes
3	108638332	108638999	668	ENSBGRG00000001876	ENSBGRT00000003499	22593	1.77	-3.76	-4.2	-0.875	0.103602	-3.27087	7.91299e-06	1.68544e-05	yes
5	77298518	77298788	271	ENSBGRG00000001878	ENSBGRT00000003726	20491	1.78	-6.19	-6.89	1.55	1.52701	0.610706	0.00336463	0.00567017	yes
5	20563681	20563828	148	ENSBGRG00000001890	ENSBGRT00000003536	23861	2.47	-5.74	-6.4	2.53	0.358447	-1.48017	1.47188e-13	5.11358e-13	yes
3	132061322	132073255	11934	ENSBGRG00000001892	ENSBGRT00000003530	1793	1.91	-13.9	-15.4	1.22	3.74806	1.90615	3.7273e-14	1.33604e-13	yes
5	117682746	117687053	4308	ENSBGRG00000001898	ENSBGRT00000003580	15591	1.88	-7.69	-8.56	1.47	2.99812	1.58406	1.14661e-21	5.91252e-21	yes
5	117694860	117698804	3945	ENSBGRG00000001898	ENSBGRT00000003580	27705	1.62	-12.1	-13.4	1.7	2.99812	1.58406	1.14661e-21	5.91252e-21	yes
3	21753273	21754359	1087	ENSBGRG00000001902	ENSBGRT00000003569	840	3.58	-6.52	-7.26	-0.894	2.42754	1.27949	4.59368e-17	1.90231e-16	yes
3	55963429	55964512	1084	ENSBGRG00000001903	ENSBGRT00000003607	151	1.4	-2.22	-2.48	-0.778	0.043488	-4.52324	6.16229e-76	2.29228e-74	yes
7	56806575	56806724	150	ENSBGRG00000001906	ENSBGRT00000003551	8452	2.26	-3.38	-3.77	-0.704	0.320617	-1.64108	3.02169e-24	1.75925e-23	yes
8	22762191	22763630	1440	ENSBGRG00000001910	ENSBGRT00000003628	1590	2.32	-4.59	-5.12	-0.88	0.0876335	-3.51237	5.70443e-08	1.41428e-07	yes
3	132101551	132114499	12949	ENSBGRG00000001912	ENSBGRT00000003591	13226	1.95	-2.5	-2.79	-0.751	4.31134	2.10814	2.15472e-18	9.5236e-18	yes
2	33729257	33735593	6337	ENSBGRG00000001914	ENSBGRT00000003950	137035	1.81	-2.82	-3.15	1.07	0.83009	-0.268661	0.237748	0.303649	no
8	50204172	50224245	20074	ENSBGRG00000001916	ENSBGRT00000003579	685	2.29	-6.9	-7.69	0.587	2.64736	1.40456	6.43159e-07	1.48704e-06	yes
5	8122368	8127660	5293	ENSBGRG00000001929	ENSBGRT00000003615	59091	8.67	-2.52	-2.81	1.3	2.62999	1.39506	1.64129e-13	5.6929e-13	yes
8	6442888	6443038	151	ENSBGRG00000001936	ENSBGRT00000003613	102808	1.3	-6.97	-7.77	-0.788	4.00583	2.0021	1.63245e-57	3.33857e-56	yes
7	112889656	112890042	387	ENSBGRG00000001954	ENSBGRT00000003681	17719	1.55	-5.42	-6.05	0.922	3.80632	1.9284	1.21004e-28	8.49491e-28	yes
7	112904255	112904404	150	ENSBGRG00000001954	ENSBGRT00000003681	3357	1.45	-6.69	-7.46	1.23	3.80632	1.9284	1.21004e-28	8.49491e-28	yes
7	56898081	56900409	2329	ENSBGRG00000001955	ENSBGRT00000003682	280589	2.45	-8.72	-9.7	2.24	0.890263	-0.167696	0.36181	0.440284	no
7	34240691	34240989	299	ENSBGRG00000001958	ENSBGRT00000003699	548	2.48	-3.95	-4.41	1.09	1.43323	0.519272	0.0182993	0.0283059	no
7	34308043	34337398	29356	ENSBGRG00000001958	ENSBGRT00000003699	67900	1.83	-6.54	-7.29	1.51	1.43323	0.519272	0.0182993	0.0283059	no
7	34339562	34339712	151	ENSBGRG00000001958	ENSBGRT00000003699	99419	2.27	-3.39	-3.79	1.55	1.43323	0.519272	0.0182993	0.0283059	no
7	34241338	34241487	150	ENSBGRG00000001958	ENSBGRT00000003699	1195	1.53	-3.37	-3.77	1.23	1.43323	0.519272	0.0182993	0.0283059	no
7	34338915	34339114	200	ENSBGRG00000001958	ENSBGRT00000003699	98772	1.75	-5.43	-6.05	1.86	1.43323	0.519272	0.0182993	0.0283059	no
5	20601331	20607877	6547	ENSBGRG00000001967	ENSBGRT00000003678	0	1.38	-6.34	-7.07	1.39					no
3	100459327	100467569	8243	ENSBGRG00000001981	ENSBGRT00000003712	0	5.33	-2.33	-2.6	1.06	1.32261	0.403388	0.0773232	0.109019	no
1	172233198	172233497	300	ENSBGRG00000001982	ENSBGRT00000003698	8436	2.14	-1.5	-1.67	0.581	0.612552	-0.707097	0.000133661	0.000258383	yes
1	172232749	172233098	350	ENSBGRG00000001982	ENSBGRT00000003698	8835	1.99	-1.99	-2.22	-0.923	0.612552	-0.707097	0.000133661	0.000258383	yes
5	20630773	20632342	1570	ENSBGRG00000001991	ENSBGRT00000003796	26732	2.18	-7.25	-8.07	1.29	1.36018	0.443801	0.0305923	0.0459373	no
4	56036920	56049208	12289	ENSBGRG00000001999	ENSBGRT00000003724	6968	1.74	-3.54	-3.95	-1.79	0.117767	-3.08599	7.07123e-24	4.04735e-23	yes
8	6466548	6467113	566	ENSBGRG00000002015	ENSBGRT00000003952	0	1.4	-5.44	-6.06	-0.586	2.47954	1.31007	8.8242e-10	2.46399e-09	yes
3	9748128	9748276	149	ENSBGRG00000002021	ENSBGRT00000003778	50	1.43	-7.56	-8.41	1.33	2.44853	1.29192	1.64372e-11	5.08878e-11	yes
1	172327114	172327657	544	ENSBGRG00000002023	ENSBGRT00000003804	2044	3.09	-3.76	-4.2	1.03	0.271044	-1.8834	4.99544e-13	1.68782e-12	yes
7	113181460	113182004	545	ENSBGRG00000002025	ENSBGRT00000003766	37061	2.67	-7.26	-8.08	0.911	1.42468	0.51064	0.00244988	0.00418932	no
1	142685328	142685577	250	ENSBGRG00000002029	ENSBGRT00000003769	100	2.29	-2.87	-3.2	-1.15	0.525914	-0.927101	1.04526e-08	2.72369e-08	yes
8	50791375	50791968	594	ENSBGRG00000002073	ENSBGRT00000003960	29887	1.34	-6.61	-7.36	1.84	4.6246	2.20933	2.44142e-39	2.63613e-38	yes
8	50821833	50832120	10288	ENSBGRG00000002073	ENSBGRT00000003960	0	2.25	-5.58	-6.22	1.37	4.6246	2.20933	2.44142e-39	2.63613e-38	yes
8	50740691	50740890	200	ENSBGRG00000002073	ENSBGRT00000003960	80965	1.92	-1.77	-1.97	0.653	4.6246	2.20933	2.44142e-39	2.63613e-38	yes
4	74578896	74591654	12759	ENSBGRG00000002095	ENSBGRT00000003906	51741	2.39	-7.58	-8.44	-0.609	0.150023	-2.73675	1.45326e-34	1.29772e-33	yes
5	47761783	47762673	891	ENSBGRG00000002100	ENSBGRT00000003930	438	1.7	-2.45	-2.73	1.02	0.894648	-0.160608	0.473076	0.551741	no
8	14948402	14948549	148	ENSBGRG00000002101	ENSBGRT00000003937	7010	1.59	-3.08	-3.44	0.778	4.21688	2.07618	4.61909e-12	1.47521e-11	yes
8	14947856	14948003	148	ENSBGRG00000002101	ENSBGRT00000003958	6464	1.27	-7.29	-8.11	2.54	4.21688	2.07618	4.61909e-12	1.47521e-11	yes
5	111432427	111432825	399	ENSBGRG00000002102	ENSBGRT00000014456	83247	3.88	-4.06	-4.54	-0.733	0.223774	-2.15988	3.92972e-16	1.56686e-15	yes
8	6488614	6489514	901	ENSBGRG00000002130	ENSBGRT00000003999	12056	3.28	-434	-434	-1.17	0.144107	-2.79479	1.15264e-25	7.1369e-25	yes
7	11273193	11277182	3990	ENSBGRG00000002133	ENSBGRT00000004134	16231	1.44	-1.86	-2.07	-0.76	0.475445	-1.07265	5.62875e-12	1.78967e-11	yes
4	74885212	74922320	37109	ENSBGRG00000002134	ENSBGRT00000004012	2759	1.46	-6.26	-6.97	0.991	1.98397	0.988393	0.00137527	0.00241879	yes
5	20904510	20909862	5353	ENSBGRG00000002135	ENSBGRT00000003998	55838	1.5	-8.04	-8.94	2.24	0.446214	-1.16419	8.01147e-05	0.000157858	yes
3	108810751	108811039	289	ENSBGRG00000002137	ENSBGRT00000003989	12664	1.37	-1.94	-2.16	1.18	2.16105	1.11174	0.0132605	0.020834	yes
7	113577824	113579201	1378	ENSBGRG00000002158	ENSBGRT00000004065	115629	1.71	-5.26	-5.86	1.17	0.414597	-1.27022	1.08436e-14	4.01584e-14	yes
7	113469916	113516275	46360	ENSBGRG00000002158	ENSBGRT00000004065	7721	1.38	-1.58	-1.75	0.808	0.414597	-1.27022	1.08436e-14	4.01584e-14	yes
1	142711065	142711265	201	ENSBGRG00000002171	ENSBGRT00000004059	13230	1.73	-3.28	-3.67	1.21	1.53261	0.615989	0.00965435	0.0154307	yes
5	128836535	128838816	2282	ENSBGRG00000002179	ENSBGRT00000004091	4927	1.58	-6.68	-7.44	-0.682	1.1225	0.166721	0.447001	0.52531	no
5	128840194	128840342	149	ENSBGRG00000002179	ENSBGRT00000004091	8586	1.54	-5.7	-6.35	-1.54	1.1225	0.166721	0.447001	0.52531	no
1	69496125	69496273	149	ENSBGRG00000002180	ENSBGRT00000004097	134167	1.79	-2.22	-2.47	0.652	3.4021	1.76643	5.96444e-18	2.58067e-17	yes
1	69483070	69494244	11175	ENSBGRG00000002180	ENSBGRT00000004097	121112	1.73	-5.16	-5.76	0.718	3.4021	1.76643	5.96444e-18	2.58067e-17	yes
8	88611246	88613578	2333	ENSBGRG00000002188	ENSBGRT00000004087	1740	2.04	-9.63	-10.7	1.49	1.32807	0.409332	0.0817001	0.114705	no
8	14963872	14964106	235	ENSBGRG00000002190	ENSBGRT00000004140	6931	1.33	-1.68	-1.87	0.607	3.53537	1.82186	3.59712e-12	1.15743e-11	yes
8	14964467	14965003	537	ENSBGRG00000002190	ENSBGRT00000004140	7526	2.79	-11.3	-12.5	1.12	3.53537	1.82186	3.59712e-12	1.15743e-11	yes
2	198672	199127	456	ENSBGRG00000002216	ENSBGRT00000004190	22445	1.53	-2.58	-2.88	0.724	11.7588	3.55567	4.88984e-33	4.07789e-32	yes
8	6569878	6570028	151	ENSBGRG00000002227	ENSBGRT00000004153	3964	1.33	-1.6	-1.78	-0.732	3.49193	1.80402	1.9816e-15	7.59062e-15	yes
2	35237200	35237497	298	ENSBGRG00000002228	ENSBGRT00000004148	26200	1.84	-6.32	-7.04	1.11	7.56823	2.91996	1.00432e-30	7.67592e-30	yes
5	128880444	128880593	150	ENSBGRG00000002237	ENSBGRT00000004176	3437	1.33	-4.73	-5.28	1.34	3.86536	1.9506	1.33259e-19	6.22931e-19	yes
8	22915546	22917133	1588	ENSBGRG00000002241	ENSBGRT00000004646	15883	1.68	-8.73	-9.71	1.14	2.94494	1.55824	8.34423e-09	2.19086e-08	yes
7	11329717	11329963	247	ENSBGRG00000002243	ENSBGRT00000004178	9114	2.71	-3.21	-3.58	-0.627	0.85395	-0.227777	0.284746	0.356667	no
1	142828328	142833447	5120	ENSBGRG00000002249	ENSBGRT00000004193	29263	2.1	-3.74	-4.17	0.904	5.13342	2.35992	1.3891e-08	3.58865e-08	yes
5	47781385	47781638	254	ENSBGRG00000002256	ENSBGRT00000004412	8859	1.15	-1.48	-1.65	-0.735	1.38476	0.469641	0.0228821	0.0349384	no
8	6576898	6577097	200	ENSBGRG00000002278	ENSBGRT00000004350	10859	1.93	-2.28	-2.55	0.835	4.16942	2.05985	1.79923e-13	6.22621e-13	yes
8	6583686	6584453	768	ENSBGRG00000002278	ENSBGRT00000004350	3503	1.7	-12.1	-13.4	4.41	4.16942	2.05985	1.79923e-13	6.22621e-13	yes
3	57941854	57949902	8049	ENSBGRG00000002303	ENSBGRT00000004425	17499	1.75	-12	-13.3	2.28	0.778511	-0.361211	0.0223884	0.0342363	no
5	87302867	87303013	147	ENSBGRG00000002309	ENSBGRT00000004301	147	1.42	-2.43	-2.72	1	1.7119	0.775596	0.0580582	0.0835785	no
3	72134908	72135437	530	ENSBGRG00000002312	ENSBGRT00000004541	12857	1.47	-2.75	-3.07	0.61	0.543484	-0.879691	1.89154e-09	5.18576e-09	yes
3	72131811	72133842	2032	ENSBGRG00000002312	ENSBGRT00000004541	9760	1.57	-2.38	-2.65	-0.68	0.543484	-0.879691	1.89154e-09	5.18576e-09	yes
7	11372609	11372807	199	ENSBGRG00000002314	ENSBGRT00000004393	62133	1.43	-2.02	-2.26	-0.661	0.365082	-1.45371	1.18e-18	5.28196e-18	yes
7	11370868	11371017	150	ENSBGRG00000002314	ENSBGRT00000004393	63923	1.47	-3.5	-3.91	0.852	0.365082	-1.45371	1.18e-18	5.28196e-18	yes
7	11369674	11369923	250	ENSBGRG00000002314	ENSBGRT00000004393	65017	2.26	-2.43	-2.72	-0.621	0.365082	-1.45371	1.18e-18	5.28196e-18	yes
1	69646824	69648325	1502	ENSBGRG00000002318	ENSBGRT00000004323	4267	2.04	-3.86	-4.31	-1.06	0.700114	-0.514339	0.029324	0.0441254	no
6	62833680	62834131	452	ENSBGRG00000002320	ENSBGRT00000004800	35423	1.85	-9.42	-10.5	2.48	0.561824	-0.831809	0.000519966	0.000954317	yes
6	62829100	62833580	4481	ENSBGRG00000002320	ENSBGRT00000004800	35974	1.37	-4.88	-5.44	1.83	0.561824	-0.831809	0.000519966	0.000954317	yes
2	322907	323106	200	ENSBGRG00000002321	ENSBGRT00000004333	57770	1.56	-3.54	-3.95	1.33	1.29853	0.376885	0.0441859	0.0649105	no
3	22101558	22112594	11037	ENSBGRG00000002325	ENSBGRT00000004336	44154	1.78	-8.42	-9.36	0.839	1.46768	0.553538	0.0130921	0.0205878	no
1	94086863	94087163	301	ENSBGRG00000002327	ENSBGRT00000004463	8556	1.5	-11.5	-12.7	2.49	0.64645	-0.62939	0.000277916	0.000522388	yes
3	109013074	109021105	8032	ENSBGRG00000002338	ENSBGRT00000004396	99138	2.47	-7.59	-8.44	-1.48	0.562601	-0.829816	3.43706e-07	8.08232e-07	yes
8	15003083	15003389	307	ENSBGRG00000002388	ENSBGRT00000004460	29674	1.4	-5.17	-5.77	0.684	1.0231	0.0329487	0.854389	0.893585	no
8	14999228	14999556	329	ENSBGRG00000002388	ENSBGRT00000004460	33507	1.58	-6.26	-6.98	-0.938	1.0231	0.0329487	0.854389	0.893585	no
8	15008121	15023237	15117	ENSBGRG00000002388	ENSBGRT00000004460	9826	1.91	-434	-434	0.903	1.0231	0.0329487	0.854389	0.893585	no
3	22149020	22176946	27927	ENSBGRG00000002390	ENSBGRT00000004599	248	1.18	-8.23	-9.15	1.91	0.577751	-0.791481	6.99931e-09	1.84577e-08	yes
3	22230683	22231200	518	ENSBGRG00000002390	ENSBGRT00000004599	81911	1.31	-4.14	-4.62	0.751	0.577751	-0.791481	6.99931e-09	1.84577e-08	yes
5	80724893	80725408	516	ENSBGRG00000002401	ENSBGRT00000004476	14420	2.05	-5.89	-6.56	1.11	5.47627	2.45319	1.93427e-51	3.18355e-50	yes
2	69525445	69591813	66369	ENSBGRG00000002404	ENSBGRT00000004500	300	1.89	-3.62	-4.04	-0.979	0.444577	-1.16949	3.21e-16	1.28413e-15	yes
2	69764313	69774700	10388	ENSBGRG00000002404	ENSBGRT00000004500	239168	1.76	-4.3	-4.8	-0.742	0.444577	-1.16949	3.21e-16	1.28413e-15	yes
8	19512181	19514011	1831	ENSBGRG00000002405	ENSBGRT00000004684	31465	1.63	-3.93	-4.39	0.662	0.542591	-0.882063	2.06182e-08	5.26529e-08	yes
1	144103278	144105514	2237	ENSBGRG00000002412	ENSBGRT00000004487	20024	2.15	-2.47	-2.76	0.632	0.291013	-1.78084	4.71771e-24	2.71719e-23	yes
5	88967886	88968334	449	ENSBGRG00000002414	ENSBGRT00000004607	74696	1.96	-10.2	-11.3	1.49	0.832047	-0.265262	0.177874	0.233639	no
5	88919160	88921391	2232	ENSBGRG00000002414	ENSBGRT00000004607	25970	1.87	-3.87	-4.32	1.53	0.832047	-0.265262	0.177874	0.233639	no
8	15053526	15053671	146	ENSBGRG00000002416	ENSBGRT00000004496	769	1.6	-3.34	-3.73	1.86	5.6796	2.50579	2.13557e-08	5.44784e-08	yes
4	103355526	103357178	1653	ENSBGRG00000002430	ENSBGRT00000004529	48183	1.83	-6.68	-7.45	1.36	2.29058	1.19571	4.38092e-09	1.17218e-08	yes
5	118092483	118092682	200	ENSBGRG00000002435	ENSBGRT00000004535	35167	1.75	-2.03	-2.27	0.855	5.97198	2.57821	4.38727e-32	3.54693e-31	yes
2	135214432	135222552	8121	ENSBGRG00000002437	ENSBGRT00000004669	62983	2.73	-2.5	-2.79	-1.02	0.432549	-1.20907	3.16588e-13	1.08254e-12	yes
2	135285655	135285803	149	ENSBGRG00000002437	ENSBGRT00000004701	-120	1.36	-7.23	-8.04	1.46	0.432549	-1.20907	3.16588e-13	1.08254e-12	yes
1	88442484	88445015	2532	ENSBGRG00000002443	ENSBGRT00000004586	18376	1.7	-7.38	-8.21	0.686	1.5074	0.592065	0.000126705	0.000245304	yes
1	159848617	159848864	248	ENSBGRG00000002455	ENSBGRT00000004582	21875	2.69	-2.55	-2.85	1.06	0.0102465	-6.60873	0.000125846	0.000243716	yes
7	74761602	74764366	2765	ENSBGRG00000002457	ENSBGRT00000004589	22071	1.51	-9.54	-10.6	2.42	6.82167	2.77013	4.31224e-33	3.61023e-32	yes
8	15087579	15087843	265	ENSBGRG00000002458	ENSBGRT00000004601	11631	1.34	-11.3	-12.4	4.43	4.80151	2.26349	3.87839e-25	2.33915e-24	yes
2	599782	604540	4759	ENSBGRG00000002459	ENSBGRT00000004709	42456	2.36	-434	-434	1.9	7.98234	2.99681	3.34466e-39	3.59533e-38	yes
2	578370	580841	2472	ENSBGRG00000002459	ENSBGRT00000004709	21044	1.95	-434	-434	2.42	7.98234	2.99681	3.34466e-39	3.59533e-38	yes
2	564436	565432	997	ENSBGRG00000002459	ENSBGRT00000004709	7110	2.24	-6.89	-7.67	1.57	7.98234	2.99681	3.34466e-39	3.59533e-38	yes
2	599148	599510	363	ENSBGRG00000002459	ENSBGRT00000004709	41822	1.62	-3	-3.35	0.717	7.98234	2.99681	3.34466e-39	3.59533e-38	yes
2	607469	608285	817	ENSBGRG00000002459	ENSBGRT00000004709	50143	1.51	-4.93	-5.5	2.55	7.98234	2.99681	3.34466e-39	3.59533e-38	yes
2	572742	577475	4734	ENSBGRG00000002459	ENSBGRT00000004709	15416	2.72	-12.6	-13.9	3.1	7.98234	2.99681	3.34466e-39	3.59533e-38	yes
2	586291	589483	3193	ENSBGRG00000002459	ENSBGRT00000004709	28965	2	-7.72	-8.59	2.04	7.98234	2.99681	3.34466e-39	3.59533e-38	yes
2	584553	586191	1639	ENSBGRG00000002459	ENSBGRT00000004709	27227	2.08	-4.36	-4.87	0.782	7.98234	2.99681	3.34466e-39	3.59533e-38	yes
5	77428121	77428951	831	ENSBGRG00000002464	ENSBGRT00000004737	7248	2.39	-4.56	-5.09	-0.612	4.55454	2.1873	4.01084e-30	2.9978e-29	yes
3	58317426	58317624	199	ENSBGRG00000002473	ENSBGRT00000004615	98386	1.75	-2.07	-2.31	0.758	0.115676	-3.11183	2.10668e-32	1.72046e-31	yes
6	101823482	101824377	896	ENSBGRG00000002496	ENSBGRT00000004659	915	1.62	-4.04	-4.52	-0.655	0.357558	-1.48375	1.18837e-14	4.39011e-14	yes
4	75317545	75319129	1585	ENSBGRG00000002497	ENSBGRT00000004700	90662	1.04	-4.72	-5.26	1.03	0.588855	-0.764016	8.79104e-05	0.00017255	yes
7	114849855	114850149	295	ENSBGRG00000002498	ENSBGRT00000004688	68976	2.32	-9.66	-10.7	2.3	0.806203	-0.310786	0.367555	0.446431	no
1	144788888	144802328	13441	ENSBGRG00000002516	ENSBGRT00000005249	289580	1.71	-3.82	-4.26	-0.947	0.39538	-1.33869	4.48417e-17	1.85816e-16	yes
7	114990081	114990683	603	ENSBGRG00000002525	ENSBGRT00000004713	99	2.96	-3.91	-4.37	-1.15	0.44571	-1.16582	0.00183401	0.00318097	yes
3	39105723	39107336	1614	ENSBGRG00000002535	ENSBGRT00000004972	17351	1.73	-7.68	-8.54	-0.647	1.71988	0.782312	2.1405e-08	5.4597e-08	yes
3	39096708	39098038	1331	ENSBGRG00000002535	ENSBGRT00000004972	8336	1.22	-4.66	-5.19	-1.59	1.71988	0.782312	2.1405e-08	5.4597e-08	yes
1	70318920	70319117	198	ENSBGRG00000002541	ENSBGRT00000004762	88327	2	-3.67	-4.09	1.93	1.08704	0.120403	0.781193	0.828074	no
8	19576716	19581504	4789	ENSBGRG00000002546	ENSBGRT00000004873	31067	2.25	-434	-434	2.8	3.0652	1.61598	1.66712e-24	9.8216e-24	yes
8	19545948	19551611	5664	ENSBGRG00000002546	ENSBGRT00000004873	299	2.05	-9.67	-10.7	0.987	3.0652	1.61598	1.66712e-24	9.8216e-24	yes
7	115472985	115473181	197	ENSBGRG00000002551	ENSBGRT00000004795	71472	2.16	-1.71	-1.91	0.809	0.429542	-1.21913	5.76142e-08	1.42786e-07	yes
6	114686939	114687716	778	ENSBGRG00000002553	ENSBGRT00000004791	901	2.81	-434	-434	1.67	0.662956	-0.593015	0.00539511	0.0088872	yes
8	23011541	23011690	150	ENSBGRG00000002563	ENSBGRT00000004891	70076	1.35	-2.93	-3.27	-0.835	0.101984	-3.29359	9.14356e-95	6.00427e-93	yes
2	135299204	135299397	194	ENSBGRG00000002566	ENSBGRT00000004802	649	1.49	-2.7	-3.01	0.734	1.27878	0.354767	0.101355	0.140008	no
3	109415585	109432173	16589	ENSBGRG00000002587	ENSBGRT00000004860	2552	2.65	-2.62	-2.92	-0.981	0.648579	-0.624645	5.15983e-06	1.1124e-05	yes
1	70492200	70492344	145	ENSBGRG00000002589	ENSBGRT00000004869	193	1.7	-3.31	-3.69	-1.67	0.699614	-0.515368	0.0142618	0.0223254	no
1	47491091	47491440	350	ENSBGRG00000002590	ENSBGRT00000004850	101904	2	-434	-434	3.38	0.509237	-0.973591	4.36153e-05	8.77212e-05	yes
2	70144554	70145348	795	ENSBGRG00000002594	ENSBGRT00000004882	227377	2.15	-7.51	-8.36	0.93	2.41818	1.27392	2.76387e-10	7.95931e-10	yes
2	70143761	70144207	447	ENSBGRG00000002594	ENSBGRT00000004882	228518	2.04	-6.69	-7.45	1.12	2.41818	1.27392	2.76387e-10	7.95931e-10	yes
4	18863824	18863973	150	ENSBGRG00000002613	ENSBGRT00000004920	29526	1.28	-2.02	-2.25	1.04	0.527593	-0.922502	0.0021398	0.00368289	yes
4	18860933	18863327	2395	ENSBGRG00000002613	ENSBGRT00000004920	26635	1.38	-3.18	-3.56	1.02	0.527593	-0.922502	0.0021398	0.00368289	yes
5	21420849	21421924	1076	ENSBGRG00000002623	ENSBGRT00000004933	231341	2.37	-6.96	-7.75	1.67	2.42312	1.27687	5.61044e-15	2.10585e-14	yes
8	15130809	15131741	933	ENSBGRG00000002625	ENSBGRT00000004926	31308	3.11	-5.75	-6.41	0.607	2.23619	1.16105	7.77532e-10	2.18025e-09	yes
8	89667891	89668034	144	ENSBGRG00000002629	ENSBGRT00000004925	18590	1.94	-3.48	-3.89	2.36	0.604	-0.72738	0.048461	0.0707546	yes
8	52538645	52538842	198	ENSBGRG00000002639	ENSBGRT00000005024	641441	2.64	-6.54	-7.29	1.55	1.38649	0.471435	0.0597547	0.0858863	no
3	109464244	109464539	296	ENSBGRG00000002640	ENSBGRT00000004977	20520	1.43	-434	-434	2.77	0.780866	-0.356854	0.0129541	0.0203858	no
2	70877040	70877187	148	ENSBGRG00000002649	ENSBGRT00000004948	98	1.58	-3.31	-3.69	-1.38	4.49561	2.16852	1.2847e-14	4.73238e-14	yes
6	115519239	115522423	3185	ENSBGRG00000002655	ENSBGRT00000005610	555548	1.59	-4.73	-5.27	0.595	0.293955	-1.76633	1.26413e-25	7.81219e-25	yes
7	101791941	101827787	35847	ENSBGRG00000002663	ENSBGRT00000005112	3072	1.19	-3.18	-3.55	1.03	0.751837	-0.411508	0.0629271	0.0901172	no
7	101750060	101750359	300	ENSBGRG00000002663	ENSBGRT00000005112	80500	2.36	-1.81	-2.01	-0.726	0.751837	-0.411508	0.0629271	0.0901172	no
8	90599876	90768200	168325	ENSBGRG00000002672	ENSBGRT00000005008	110420	1.71	-6.15	-6.85	1.16	0.725424	-0.463104	0.0717895	0.101805	no
7	115831361	115831510	150	ENSBGRG00000002675	ENSBGRT00000005073	38157	1.54	-3.17	-3.55	-1.68	5.43453	2.44216	4.94458e-46	6.72254e-45	yes
1	88775381	88779532	4152	ENSBGRG00000002680	ENSBGRT00000005016	11777	1.36	-12.8	-14.2	2.65	0.547	-0.870387	6.79052e-06	1.45373e-05	yes
1	88755689	88767261	11573	ENSBGRG00000002680	ENSBGRT00000005016	24048	1.71	-6.93	-7.72	-0.955	0.547	-0.870387	6.79052e-06	1.45373e-05	yes
5	21468270	21484043	15774	ENSBGRG00000002686	ENSBGRT00000005031	31713	1.83	-10.3	-11.4	2.37	1.38653	0.471478	0.00201026	0.0034717	no
3	11487712	11487911	200	ENSBGRG00000002689	ENSBGRT00000005069	5150	2.09	-4.21	-4.7	1.25	4.26809	2.09359	1.27868e-09	3.53974e-09	yes
5	77657012	77659349	2338	ENSBGRG00000002692	ENSBGRT00000005049	11770	1.21	-7.23	-8.05	-1.75	0.87576	-0.191393	0.277533	0.348618	no
6	63684006	63684249	244	ENSBGRG00000002693	ENSBGRT00000005060	289646	1.32	-2.44	-2.72	0.671	0.584235	-0.775379	0.000227531	0.000431207	yes
6	63516802	63598686	81885	ENSBGRG00000002693	ENSBGRT00000005060	122442	1.67	-4.83	-5.39	1.66	0.584235	-0.775379	0.000227531	0.000431207	yes
5	118362933	118364352	1420	ENSBGRG00000002697	ENSBGRT00000005071	149	2.27	-4.02	-4.49	0.805	1.64193	0.715391	0.00491847	0.00813885	yes
2	35836700	35838955	2256	ENSBGRG00000002710	ENSBGRT00000005075	11015	2.56	-12.7	-14.1	1.3	4.66987	2.22338	3.13895e-05	6.38304e-05	yes
5	89252500	89252699	200	ENSBGRG00000002711	ENSBGRT00000005093	2869	2.25	-5.26	-5.87	1.6	3.20951	1.68235	4.90224e-09	1.30577e-08	yes
5	21504193	21504738	546	ENSBGRG00000002712	ENSBGRT00000005082	842	2.39	-2.29	-2.55	-0.77	1.83648	0.876945	7.94823e-05	0.000156676	yes
8	91020223	91020372	150	ENSBGRG00000002717	ENSBGRT00000005174	131133	1.87	-5.04	-5.62	1.48	3.44528	1.78462	3.33612e-09	9.00926e-09	yes
8	90944018	90944417	400	ENSBGRG00000002717	ENSBGRT00000005174	54928	2.87	-5.2	-5.81	1.46	3.44528	1.78462	3.33612e-09	9.00926e-09	yes
8	90943419	90943818	400	ENSBGRG00000002717	ENSBGRT00000005174	54329	2.2	-8.77	-9.75	1.25	3.44528	1.78462	3.33612e-09	9.00926e-09	yes
8	90942720	90943269	550	ENSBGRG00000002717	ENSBGRT00000005174	53630	2.43	-11	-12.2	1.45	3.44528	1.78462	3.33612e-09	9.00926e-09	yes
8	90944667	90945467	801	ENSBGRG00000002717	ENSBGRT00000005174	55577	2.68	-434	-434	2.41	3.44528	1.78462	3.33612e-09	9.00926e-09	yes
2	36011940	36013342	1403	ENSBGRG00000002736	ENSBGRT00000005159	75842	2.08	-5.45	-6.08	1.75	2.0688	1.0488	2.51695e-06	5.5534e-06	yes
1	161978865	161981162	2298	ENSBGRG00000002744	ENSBGRT00000005144	99	1.39	-2.4	-2.68	1.01	0.557937	-0.841827	1.79966e-05	3.73352e-05	yes
8	53477549	53478046	498	ENSBGRG00000002754	ENSBGRT00000005151	0	2.93	-4.61	-5.14	-0.669	1.55413	0.636108	9.50321e-05	0.000186055	yes
8	53476969	53477251	283	ENSBGRG00000002754	ENSBGRT00000005151	795	2.33	-4.73	-5.27	-1.16	1.55413	0.636108	9.50321e-05	0.000186055	yes
3	11588121	11607663	19543	ENSBGRG00000002762	ENSBGRT00000005222	121	1.39	-6.51	-7.25	-1.07	1.42236	0.508283	0.0321416	0.048114	no
8	23239179	23241881	2703	ENSBGRG00000002771	ENSBGRT00000005430	0	2.02	-3.02	-3.37	-0.814	0.197426	-2.34062	1.12828e-40	1.27682e-39	yes
1	161996703	161996950	248	ENSBGRG00000002778	ENSBGRT00000005203	6361	2.23	-3.08	-3.45	1.1	0.929358	-0.105693	0.685431	0.744846	no
2	715089	727012	11924	ENSBGRG00000002780	ENSBGRT00000005246	56132	3.52	-11.4	-12.6	-0.883	0.131672	-2.92498	8.81875e-62	2.06871e-60	yes
5	40085557	40085949	393	ENSBGRG00000002781	ENSBGRT00000005207	91310	1.84	-3.48	-3.88	1.18	0.695183	-0.524536	0.00819063	0.0131983	no
5	40087587	40087737	151	ENSBGRG00000002781	ENSBGRT00000005207	89522	1.48	-3.08	-3.44	0.777	0.695183	-0.524536	0.00819063	0.0131983	no
5	40108995	40113062	4068	ENSBGRG00000002781	ENSBGRT00000005207	64197	1.71	-5.63	-6.28	0.747	0.695183	-0.524536	0.00819063	0.0131983	no
5	118429354	118430757	1404	ENSBGRG00000002786	ENSBGRT00000005257	20084	1.39	-5.18	-5.78	1.06	1.76574	0.82027	1.95871e-05	4.04957e-05	yes
1	47930339	47933286	2948	ENSBGRG00000002789	ENSBGRT00000005199	27504	3.47	-5.53	-6.17	-1.43	0.0349265	-4.83954	2.70262e-08	6.84285e-08	yes
1	70827881	70832230	4350	ENSBGRG00000002799	ENSBGRT00000005290	35898	1.3	-1.88	-2.1	-0.88	0.18177	-2.45982	4.41168e-40	4.87812e-39	yes
3	39275510	39275659	150	ENSBGRG00000002816	ENSBGRT00000005258	43244	1.85	-434	-434	2.73	1.46221	0.548152	0.0664784	0.0948372	no
1	162197008	162197357	350	ENSBGRG00000002831	ENSBGRT00000005352	94881	2.82	-3.74	-4.17	-0.976	0.157842	-2.66344	2.94782e-52	5.02301e-51	yes
3	58958982	58960581	1600	ENSBGRG00000002846	ENSBGRT00000005315	50312	2.35	-7.98	-8.87	2.92	1.01812	0.0259051	0.961822	0.9691	no
1	70900154	70900552	399	ENSBGRG00000002850	ENSBGRT00000005332	32184	1.78	-13.8	-15.2	1.55	0.609235	-0.714928	0.000935462	0.00167269	yes
5	12094416	12099016	4601	ENSBGRG00000002854	ENSBGRT00000005415	213497	2.26	-434	-434	1.37	0.806665	-0.309958	0.0617256	0.0885411	no
5	12168708	12170495	1788	ENSBGRG00000002854	ENSBGRT00000005415	287789	1.44	-6.58	-7.34	1.47	0.806665	-0.309958	0.0617256	0.0885411	no
5	12136150	12149356	13207	ENSBGRG00000002854	ENSBGRT00000005415	255231	1.4	-8.96	-9.96	1.37	0.806665	-0.309958	0.0617256	0.0885411	no
7	37625253	37625400	148	ENSBGRG00000002855	ENSBGRT00000005360	305	1.83	-3.72	-4.15	1.36	2.3154	1.21126	5.49895e-07	1.27676e-06	yes
6	64361947	64366726	4780	ENSBGRG00000002859	ENSBGRT00000005363	39664	1.52	-2.27	-2.53	0.636	0.129283	-2.9514	3.2669e-47	4.64097e-46	yes
6	64380664	64380813	150	ENSBGRG00000002859	ENSBGRT00000005363	25577	1.5	-1.67	-1.86	0.883	0.129283	-2.9514	3.2669e-47	4.64097e-46	yes
1	95157598	95158823	1226	ENSBGRG00000002861	ENSBGRT00000005365	74408	1.12	-2.5	-2.79	0.73	1.89042	0.91871	4.21417e-05	8.48548e-05	yes
1	95177553	95183090	5538	ENSBGRG00000002861	ENSBGRT00000005365	50141	1.42	-3.1	-3.46	1.1	1.89042	0.91871	4.21417e-05	8.48548e-05	yes
1	95095690	95117300	21611	ENSBGRG00000002861	ENSBGRT00000005365	115931	1.78	-2.96	-3.3	0.996	1.89042	0.91871	4.21417e-05	8.48548e-05	yes
5	80887079	80887707	629	ENSBGRG00000002864	ENSBGRT00000005353	445	3	-4.76	-5.31	0.646	1.76363	0.818547	0.00183332	0.00318005	yes
5	80896405	80897228	824	ENSBGRG00000002871	ENSBGRT00000005376	441	2.36	-6.75	-7.52	-0.803	0.27589	-1.85784	1.75255e-31	1.38214e-30	yes
5	80902443	80902813	371	ENSBGRG00000002871	ENSBGRT00000005376	6479	1.14	-4.78	-5.33	-1.39	0.27589	-1.85784	1.75255e-31	1.38214e-30	yes
5	80916419	80916569	151	ENSBGRG00000002871	ENSBGRT00000005376	20455	1.54	-1.75	-1.95	-0.671	0.27589	-1.85784	1.75255e-31	1.38214e-30	yes
7	115950848	115951591	744	ENSBGRG00000002892	ENSBGRT00000005512	6361	1.56	-2.68	-3	-0.604	3.85164	1.94547	2.66453e-38	2.76121e-37	yes
6	64635607	64652003	16397	ENSBGRG00000002901	ENSBGRT00000005542	130287	2.32	-434	-434	1.86	0.704707	-0.504905	0.0263174	0.0398591	no
8	6766701	6786884	20184	ENSBGRG00000002905	ENSBGRT00000005464	383	1.75	-4.02	-4.49	1.73	0.673682	-0.569861	0.0111048	0.0176118	no
5	90748965	90750103	1139	ENSBGRG00000002910	ENSBGRT00000005465	6924	1.87	-2.4	-2.68	-1.02	0.216846	-2.20526	1.51884e-36	1.46687e-35	yes
2	71831002	71831200	199	ENSBGRG00000002915	ENSBGRT00000005452	6410	1.65	-4.9	-5.47	1.85	2.46877	1.30379	0.00339471	0.00571937	yes
1	162305648	162308733	3086	ENSBGRG00000002919	ENSBGRT00000005625	26833	2.18	-2.14	-2.38	-0.656	0.239388	-2.06258	4.62379e-28	3.16661e-27	yes
1	162300499	162300696	198	ENSBGRG00000002919	ENSBGRT00000005650	21684	1.99	-7.37	-8.2	1.43	0.239388	-2.06258	4.62379e-28	3.16661e-27	yes
4	58844280	58844429	150	ENSBGRG00000002924	ENSBGRT00000005532	38937	1.54	-2.73	-3.05	1.13	0.592095	-0.756099	0.0153994	0.0240108	yes
4	58845522	58846854	1333	ENSBGRG00000002924	ENSBGRT00000005532	36512	1.49	-4.13	-4.62	1.24	0.592095	-0.756099	0.0153994	0.0240108	yes
8	6919450	6920145	696	ENSBGRG00000002943	ENSBGRT00000005534	79764	1.78	-5.55	-6.19	1.49	1.06019	0.0843289	0.723031	0.778823	no
1	48126765	48127063	299	ENSBGRG00000002944	ENSBGRT00000005529	0	2.75	-4.49	-5.01	-1.09	0.420221	-1.25078	4.85243e-16	1.9264e-15	yes
8	53688930	53695628	6699	ENSBGRG00000002960	ENSBGRT00000005576	56879	2.44	-4.23	-4.73	0.628	0.482549	-1.05125	1.04495e-08	2.72324e-08	yes
7	57883698	57886155	2458	ENSBGRG00000002964	ENSBGRT00000005659	131948	1.4	-7.51	-8.36	-0.851	0.127391	-2.97267	1.59413e-71	5.18118e-70	yes
5	12251290	12276417	25128	ENSBGRG00000002969	ENSBGRT00000005603	0	2.43	-434	-434	2.07	0.965827	-0.050164	0.771215	0.819883	no
3	72529415	72533130	3716	ENSBGRG00000002986	ENSBGRT00000005598	67706	1.28	-10.1	-11.2	2.66	0.33261	-1.5881	1.66772e-22	8.98607e-22	yes
1	48171471	48171621	151	ENSBGRG00000003008	ENSBGRT00000005657	14268	1.88	-3.52	-3.93	0.727	0.532242	-0.909846	0.00591786	0.00969949	yes
2	139628334	139629180	847	ENSBGRG00000003018	ENSBGRT00000005639	75464	2.67	-434	-434	1.71	3.58896	1.84357	1.06934e-08	2.78417e-08	yes
3	22760445	22760951	507	ENSBGRG00000003029	ENSBGRT00000005699	5155	2	-7.45	-8.3	2.88	18.0514	4.17404	6.55886e-07	1.51556e-06	yes
1	145034838	145066413	31576	ENSBGRG00000003049	ENSBGRT00000005705	49	4.76	-1.45	-1.61	-0.897	0.34726	-1.52591	1.00162e-23	5.68412e-23	yes
4	58991112	58991614	503	ENSBGRG00000003061	ENSBGRT00000006124	43835	1.68	-2.57	-2.87	0.9	0.472266	-1.08233	1.12019e-09	3.11351e-09	yes
5	93866239	93866387	149	ENSBGRG00000003084	ENSBGRT00000005757	4096	1.2	-2.13	-2.38	0.84	1.41552	0.501332	0.306476	0.37987	no
8	7370895	7371334	440	ENSBGRG00000003092	ENSBGRT00000005769	1124	1.53	-7.12	-7.93	1.69	7.48546	2.90409	4.90116e-43	6.02686e-42	yes
8	7369366	7370229	864	ENSBGRG00000003092	ENSBGRT00000005769	2229	1.94	-5.05	-5.63	0.866	7.48546	2.90409	4.90116e-43	6.02686e-42	yes
8	7372263	7372458	196	ENSBGRG00000003092	ENSBGRT00000005769	0	1.93	-4.25	-4.75	0.716	7.48546	2.90409	4.90116e-43	6.02686e-42	yes
8	23322198	23323568	1371	ENSBGRG00000003116	ENSBGRT00000005817	3148	1.9	-12.7	-14.1	1.15	6.91649	2.79004	1.46576e-75	5.35945e-74	yes
5	78145654	78147123	1470	ENSBGRG00000003121	ENSBGRT00000006608	70881	2.36	-3.08	-3.44	0.593	0.548216	-0.867183	1.3883e-08	3.58706e-08	yes
5	118893148	118893887	740	ENSBGRG00000003124	ENSBGRT00000005858	3142	1.18	-13.2	-14.5	-1.02	3.09804	1.63135	2.67693e-25	1.62672e-24	yes
2	1094367	1094566	200	ENSBGRG00000003136	ENSBGRT00000005839	1435	1.62	-4.96	-5.54	0.91	2.1062	1.07464	7.90116e-10	2.21393e-09	yes
1	95558188	95558382	195	ENSBGRG00000003142	ENSBGRT00000005895	3564	2.59	-7.86	-8.75	2.18	0.236561	-2.07971	1.94004e-28	1.34825e-27	yes
1	95557654	95558091	438	ENSBGRG00000003142	ENSBGRT00000005846	0	2.21	-2.33	-2.6	0.658	0.236561	-2.07971	1.94004e-28	1.34825e-27	yes
7	57996481	57999085	2605	ENSBGRG00000003148	ENSBGRT00000005873	16239	1.79	-4.45	-4.97	0.667	6.20675	2.63384	4.01657e-76	1.50864e-74	yes
2	73686407	73686607	201	ENSBGRG00000003157	ENSBGRT00000006130	114061	2.37	-6.63	-7.38	2.03	1.61551	0.691985	0.00343078	0.00577913	yes
2	73655601	73669999	14399	ENSBGRG00000003157	ENSBGRT00000006179	83255	1.8	-10	-11.2	1.84	1.61551	0.691985	0.00343078	0.00577913	yes
1	162757246	162906968	149723	ENSBGRG00000003161	ENSBGRT00000005882	62783	1.33	-7.02	-7.82	2.67	1.81719	0.861708	0.000105713	0.00020611	yes
2	144861608	144861758	151	ENSBGRG00000003163	ENSBGRT00000005943	42462	1.33	-2.35	-2.62	-1.05	0.384839	-1.37767	2.24421e-06	4.97664e-06	yes
3	39824354	39825140	787	ENSBGRG00000003175	ENSBGRT00000005904	1278	2.71	-6.59	-7.34	0.929	1.64909	0.72167	0.00755126	0.0122251	yes
7	12106516	12106763	248	ENSBGRG00000003176	ENSBGRT00000006078	44637	1.71	-3.54	-3.95	1.25	0.501619	-0.995335	0.00877037	0.014076	yes
6	64967838	64967984	147	ENSBGRG00000003188	ENSBGRT00000006440	13611	1.64	-1.73	-1.93	0.594	0.176393	-2.50313	5.52697e-43	6.78777e-42	yes
6	64975263	64975493	231	ENSBGRG00000003188	ENSBGRT00000006440	6102	1.74	-3.79	-4.23	-0.874	0.176393	-2.50313	5.52697e-43	6.78777e-42	yes
2	1360442	1360592	151	ENSBGRG00000003200	ENSBGRT00000005955	198372	1.35	-1.9	-2.11	-0.601	1.77743	0.829793	2.01348e-10	5.84457e-10	yes
2	1360741	1360941	201	ENSBGRG00000003200	ENSBGRT00000005955	198671	1.5	-5.24	-5.85	-0.898	1.77743	0.829793	2.01348e-10	5.84457e-10	yes
5	96817773	96818535	763	ENSBGRG00000003210	ENSBGRT00000005954	149	2.29	-5.62	-6.27	0.972	0.238503	-2.06792	2.60813e-35	2.38525e-34	yes
1	95670397	95671587	1191	ENSBGRG00000003231	ENSBGRT00000005988	29166	3.33	-2.97	-3.31	-0.688	0.157051	-2.67069	1.07213e-43	1.35196e-42	yes
3	40171658	40173453	1796	ENSBGRG00000003232	ENSBGRT00000006001	2955	1.92	-7.63	-8.49	0.895	0.199793	-2.32342	1.60371e-47	2.30881e-46	yes
8	19936800	19936999	200	ENSBGRG00000003245	ENSBGRT00000014010	51656	1.94	-5.82	-6.48	-1.14	5.48374	2.45516	2.32711e-57	4.73916e-56	yes
3	101729335	101734229	4895	ENSBGRG00000003253	ENSBGRT00000006093	44707	1.57	-4.01	-4.48	-0.636	0.171762	-2.54152	2.20881e-41	2.57042e-40	yes
1	71619278	71620067	790	ENSBGRG00000003280	ENSBGRT00000006163	31447	2.15	-3.53	-3.95	1.2	2.61934	1.3892	0.00231964	0.0039793	yes
2	1253426	1270046	16621	ENSBGRG00000003296	ENSBGRT00000006129	0	2.24	-9.72	-10.8	1.3					no
5	14202980	14203128	149	ENSBGRG00000003299	ENSBGRT00000006197	32267	1.12	-4.03	-4.5	1.34	0.628081	-0.670978	0.000511198	0.000938849	yes
3	101860104	101860652	549	ENSBGRG00000003300	ENSBGRT00000006206	36737	1.81	-9.18	-10.2	0.738	1.15757	0.211105	0.317297	0.391847	no
5	119083124	119085008	1885	ENSBGRG00000003310	ENSBGRT00000006177	1530	2.11	-7.29	-8.11	1.13	4.09375	2.03342	1.82715e-08	4.68334e-08	yes
5	119081643	119082088	446	ENSBGRG00000003310	ENSBGRT00000006195	0	2.32	-7.6	-8.46	1.09	4.09375	2.03342	1.82715e-08	4.68334e-08	yes
5	97170450	97170600	151	ENSBGRG00000003316	ENSBGRT00000006160	2705	1.31	-5.99	-6.67	0.842	0.285948	-1.80617	4.8545e-23	2.67621e-22	yes
1	147096229	147104693	8465	ENSBGRG00000003321	ENSBGRT00000006180	5850	2.59	-434	-434	1.3	5.07331	2.34293	3.19165e-19	1.46779e-18	yes
2	144982043	144996257	14215	ENSBGRG00000003322	ENSBGRT00000006210	56070	2.95	-12.7	-14.1	-0.651	0.93223	-0.101243	0.467908	0.546487	no
1	163378982	163379231	250	ENSBGRG00000003329	ENSBGRT00000006258	-54027	1.58	-3.63	-4.05	-1.02	0.527205	-0.923563	1.24205e-09	3.4408e-09	yes
5	119120629	119121025	397	ENSBGRG00000003330	ENSBGRT00000006215	11448	3.2	-4.79	-5.34	-0.6	0.586382	-0.770088	2.61227e-06	5.75516e-06	yes
5	129226302	129226982	681	ENSBGRG00000003331	ENSBGRT00000006233	18195	1.28	-7.9	-8.79	1.48	4.32452	2.11254	1.57558e-43	1.9752e-42	yes
5	129230899	129231218	320	ENSBGRG00000003331	ENSBGRT00000006233	13959	1.57	-3.53	-3.94	0.676	4.32452	2.11254	1.57558e-43	1.9752e-42	yes
3	110065623	110066207	585	ENSBGRG00000003335	ENSBGRT00000006528	4135	1.17	-4.29	-4.79	-0.924	0.511849	-0.96621	3.36278e-11	1.02223e-10	yes
5	14205733	14210617	4885	ENSBGRG00000003337	ENSBGRT00000006230	27051	1.82	-2.58	-2.88	-1.08	0.206038	-2.27902	6.82381e-26	4.26069e-25	yes
5	119129229	119129377	149	ENSBGRG00000003347	ENSBGRT00000006252	1079	1.98	-9.43	-10.5	1.35	2.81456	1.49291	8.06952e-21	3.99053e-20	yes
3	101934886	101952413	17528	ENSBGRG00000003357	ENSBGRT00000006264	0	2.5	-3.41	-3.81	0.679	0.0824884	-3.59966	0.254417	0.322485	no
3	14897400	14897548	149	ENSBGRG00000003360	ENSBGRT00000006279	70804	1.52	-3.93	-4.39	1.53	1.06414	0.089693	0.593467	0.65772	no
8	15419416	15420641	1226	ENSBGRG00000003396	ENSBGRT00000006331	10709	2.12	-8.96	-9.95	1.06	0.843097	-0.246229	0.223039	0.287162	no
8	53918408	53918606	199	ENSBGRG00000003400	ENSBGRT00000006321	9069	1.31	-11.4	-12.6	2.07	1.40859	0.494255	0.00968542	0.0154778	no
4	59448164	59453577	5414	ENSBGRG00000003405	ENSBGRT00000006329	4231	1.65	-2	-2.23	0.608	3.31594	1.72942	8.04488e-15	2.99661e-14	yes
7	12601191	12602416	1226	ENSBGRG00000003409	ENSBGRT00000006377	43093	1.86	-6.17	-6.87	-0.608	0.522321	-0.936991	2.38131e-10	6.8833e-10	yes
3	102236001	102236150	150	ENSBGRG00000003417	ENSBGRT00000006565	98873	1.91	-3.45	-3.86	0.985	0.347904	-1.52324	1.50184e-21	7.69086e-21	yes
3	102193063	102193212	150	ENSBGRG00000003417	ENSBGRT00000006565	55935	1.46	-3.98	-4.45	1.7	0.347904	-1.52324	1.50184e-21	7.69086e-21	yes
1	164667244	164667394	151	ENSBGRG00000003442	ENSBGRT00000006832	86065	1.64	-4.45	-4.97	3.35	3.16077	1.66028	1.61959e-10	4.72395e-10	yes
1	164667843	164668492	650	ENSBGRG00000003442	ENSBGRT00000006832	84967	2.57	-9.12	-10.1	1.11	3.16077	1.66028	1.61959e-10	4.72395e-10	yes
1	71695960	71696139	180	ENSBGRG00000003446	ENSBGRT00000007938	33380	1.58	-4.07	-4.55	2.28	0.349639	-1.51606	8.57791e-25	5.11127e-24	yes
1	71697938	71715414	17477	ENSBGRG00000003446	ENSBGRT00000007938	14105	2.25	-2.42	-2.7	0.669	0.349639	-1.51606	8.57791e-25	5.11127e-24	yes
1	71692762	71692911	150	ENSBGRG00000003446	ENSBGRT00000007938	36608	1.61	-9.79	-10.9	3.55	0.349639	-1.51606	8.57791e-25	5.11127e-24	yes
1	71695260	71695460	201	ENSBGRG00000003446	ENSBGRT00000007938	34059	2.03	-6.31	-7.03	1.91	0.349639	-1.51606	8.57791e-25	5.11127e-24	yes
1	71693161	71693361	201	ENSBGRG00000003446	ENSBGRT00000007938	36158	1.39	-10.1	-11.2	2.41	0.349639	-1.51606	8.57791e-25	5.11127e-24	yes
1	71690112	71690461	350	ENSBGRG00000003446	ENSBGRT00000007938	39058	1.61	-2.04	-2.28	0.656	0.349639	-1.51606	8.57791e-25	5.11127e-24	yes
1	71693561	71693711	151	ENSBGRG00000003446	ENSBGRT00000007938	35808	1.55	-4.68	-5.22	1.53	0.349639	-1.51606	8.57791e-25	5.11127e-24	yes
9	13887841	13892760	4920	ENSBGRG00000003459	ENSBGRT00000006425	121894	1.75	-7.73	-8.61	1.32	3.40802	1.76893	2.98126e-23	1.66107e-22	yes
9	13834730	13835517	788	ENSBGRG00000003459	ENSBGRT00000006439	1332	1.2	-3.14	-3.5	-0.6	3.40802	1.76893	2.98126e-23	1.66107e-22	yes
9	13845971	13853524	7554	ENSBGRG00000003459	ENSBGRT00000006425	161130	1.33	-5.8	-6.47	-0.799	3.40802	1.76893	2.98126e-23	1.66107e-22	yes
9	13842497	13843190	694	ENSBGRG00000003459	ENSBGRT00000006425	171464	2.87	-5.48	-6.11	-0.807	3.40802	1.76893	2.98126e-23	1.66107e-22	yes
2	2815662	2818294	2633	ENSBGRG00000003470	ENSBGRT00000006479	42800	1.66	-1.84	-2.05	0.652	2.45468	1.29553	8.07015e-07	1.85126e-06	yes
2	2860597	2860746	150	ENSBGRG00000003470	ENSBGRT00000006479	348	1.69	-1.51	-1.68	-1.45	2.45468	1.29553	8.07015e-07	1.85126e-06	yes
4	59518678	59527711	9034	ENSBGRG00000003471	ENSBGRT00000006468	157	1.86	-4	-4.47	1.02	2.58005	1.3674	7.34769e-07	1.69116e-06	yes
7	38349554	38421432	71879	ENSBGRG00000003480	ENSBGRT00000006464	30271	2.34	-3.4	-3.79	0.589	3.40989	1.76973	9.29272e-13	3.09426e-12	yes
7	38349114	38349358	245	ENSBGRG00000003480	ENSBGRT00000006464	102345	2.3	-4.32	-4.82	0.78	3.40989	1.76973	9.29272e-13	3.09426e-12	yes
5	129309744	129337093	27350	ENSBGRG00000003493	ENSBGRT00000006494	22299	1.75	-3.07	-3.43	-0.727	1.38319	0.468	0.00175464	0.00305071	no
8	15424812	15428936	4125	ENSBGRG00000003495	ENSBGRT00000006495	1720	3.07	-434	-434	2.39	3.32181	1.73197	3.79023e-12	1.21794e-11	yes
5	81133944	81135112	1169	ENSBGRG00000003502	ENSBGRT00000006577	3344	1.91	-5.86	-6.53	0.996	4.62854	2.21056	3.38629e-29	2.44304e-28	yes
5	81133400	81133845	446	ENSBGRG00000003502	ENSBGRT00000006577	4611	2.15	-4.03	-4.5	0.604	4.62854	2.21056	3.38629e-29	2.44304e-28	yes
5	81138258	81138456	199	ENSBGRG00000003502	ENSBGRT00000006577	0	1.37	-4.08	-4.56	1.15	4.62854	2.21056	3.38629e-29	2.44304e-28	yes
4	59631606	59637307	5702	ENSBGRG00000003504	ENSBGRT00000006522	46748	1.52	-2.85	-3.18	0.646	2.43715	1.28519	3.25585e-14	1.17119e-13	yes
2	145143782	145143931	150	ENSBGRG00000003509	ENSBGRT00000006534	16799	1.75	-2.25	-2.51	1.14	1.46355	0.549469	0.00764438	0.0123665	no
3	59300432	59300675	244	ENSBGRG00000003525	ENSBGRT00000006568	35773	1.61	-3.77	-4.21	1.21	0.658188	-0.603429	0.0900212	0.125303	no
2	3010637	3012274	1638	ENSBGRG00000003531	ENSBGRT00000007006	135766	1.5	-10.6	-11.8	-1.21	0.495155	-1.01405	3.14076e-16	1.25748e-15	yes
2	3078973	3079555	583	ENSBGRG00000003531	ENSBGRT00000007006	68485	1.4	-4.81	-5.37	-0.781	0.495155	-1.01405	3.14076e-16	1.25748e-15	yes
2	3084355	3087867	3513	ENSBGRG00000003531	ENSBGRT00000007006	60173	2.91	-7.13	-7.94	-1.23	0.495155	-1.01405	3.14076e-16	1.25748e-15	yes
2	3126944	3127690	747	ENSBGRG00000003531	ENSBGRT00000007006	20350	1.49	-4.32	-4.82	-1.33	0.495155	-1.01405	3.14076e-16	1.25748e-15	yes
2	145176159	145176356	198	ENSBGRG00000003536	ENSBGRT00000006580	197	2.41	-2.49	-2.78	0.773	0.812312	-0.299894	0.113694	0.155429	no
8	15432205	15432398	194	ENSBGRG00000003538	ENSBGRT00000006582	1496	2.3	-2.07	-2.31	-0.799	0.702188	-0.510071	0.199552	0.2595	no
4	75732611	75751562	18952	ENSBGRG00000003541	ENSBGRT00000006585	8784	1.86	-1.43	-1.59	-1.42	9.02139	3.17335	1.07052e-06	2.43577e-06	yes
3	110200892	110210633	9742	ENSBGRG00000003545	ENSBGRT00000006613	114635	2.09	-2.01	-2.24	0.92	1.14067	0.189887	0.398014	0.478728	no
3	110183233	110185716	2484	ENSBGRG00000003545	ENSBGRT00000006676	96976	1.34	-3.79	-4.23	-0.958	1.14067	0.189887	0.398014	0.478728	no
3	102256812	102268706	11895	ENSBGRG00000003548	ENSBGRT00000006615	6528	1.61	-14.2	-15.7	1.24	1.0793	0.110091	0.636706	0.699297	no
9	90374273	90379707	5435	ENSBGRG00000003558	ENSBGRT00000006649	3410	1.37	-2.09	-2.33	-0.66	0.927592	-0.108438	0.643559	0.70558	no
8	96197879	96198029	151	ENSBGRG00000003562	ENSBGRT00000006694	178971	1.63	-2.75	-3.07	1	1.1587	0.212505	0.337557	0.413995	no
7	12869340	12884578	15239	ENSBGRG00000003572	ENSBGRT00000006723	17606	1.65	-5.13	-5.72	-0.689	0.0340356	-4.87681	1.23956e-150	3.51926e-148	yes
7	12888326	12888724	399	ENSBGRG00000003572	ENSBGRT00000006723	13460	1.88	-6.33	-7.05	0.944	0.0340356	-4.87681	1.23956e-150	3.51926e-148	yes
3	59383947	59385661	1715	ENSBGRG00000003582	ENSBGRT00000006673	28092	1.63	-5.63	-6.28	0.796	0.421203	-1.24741	5.54402e-14	1.97078e-13	yes
1	90183130	90185488	2359	ENSBGRG00000003599	ENSBGRT00000006707	3656	1.92	-10.8	-11.9	-0.983	0.291159	-1.78012	2.3807e-23	1.33069e-22	yes
6	65125082	65141184	16103	ENSBGRG00000003610	ENSBGRT00000006901	78634	1.59	-2.45	-2.74	0.591	0.159792	-2.64573	1.77991e-80	7.68744e-79	yes
3	59412978	59413730	753	ENSBGRG00000003620	ENSBGRT00000006764	149565	2.6	-5.31	-5.92	1.61	0.278326	-1.84515	4.08803e-12	1.31058e-11	yes
11	56258896	56262134	3239	ENSBGRG00000003622	ENSBGRT00000006788	18384	1.3	-3.49	-3.9	1.25	0.477402	-1.06672	9.99263e-10	2.7826e-09	yes
10	109309495	109309847	353	ENSBGRG00000003631	ENSBGRT00000006789	136035	2.32	-2.67	-2.98	-0.835	0.0922701	-3.43799	4.89295e-59	1.04726e-57	yes
10	109456056	109456246	191	ENSBGRG00000003631	ENSBGRT00000006789	-10174	2.07	-1.96	-2.19	-0.816	0.0922701	-3.43799	4.89295e-59	1.04726e-57	yes
5	81360955	81367579	6625	ENSBGRG00000003673	ENSBGRT00000006862	2993	1.75	-434	-434	1.76	4.38153	2.13144	1.30713e-31	1.03636e-30	yes
9	70909435	70917377	7943	ENSBGRG00000003684	ENSBGRT00000007339	36967	1.94	-2.85	-3.18	-0.582	1.04402	0.0621499	0.696202	0.755063	no
1	49549751	49550047	297	ENSBGRG00000003698	ENSBGRT00000006864	5975	1.94	-2.35	-2.62	-0.65	0.193166	-2.37209	1.151e-33	9.84108e-33	yes
1	49572582	49572730	149	ENSBGRG00000003698	ENSBGRT00000006864	28806	1.51	-6.26	-6.97	1.62	0.193166	-2.37209	1.151e-33	9.84108e-33	yes
8	8804656	8808446	3791	ENSBGRG00000003711	ENSBGRT00000007062	40601	1.48	-7.01	-7.81	1.71	0.543147	-0.880586	5.43413e-09	1.44387e-08	yes
8	8764104	8779852	15749	ENSBGRG00000003711	ENSBGRT00000007062	49	1.79	-2.81	-3.13	0.815	0.543147	-0.880586	5.43413e-09	1.44387e-08	yes
8	8820456	8831314	10859	ENSBGRG00000003711	ENSBGRT00000007062	56401	1.91	-12.4	-13.7	1.73	0.543147	-0.880586	5.43413e-09	1.44387e-08	yes
11	1246495	1246740	246	ENSBGRG00000003716	ENSBGRT00000006907	16464	2.47	-7.33	-8.16	1.48	1.26749	0.341972	0.0230454	0.0351739	no
7	76330219	76332053	1835	ENSBGRG00000003717	ENSBGRT00000006928	124615	2.46	-434	-434	0.926	1.7959	0.844708	1.21633e-06	2.75455e-06	yes
7	76329575	76330021	447	ENSBGRG00000003717	ENSBGRT00000006928	123971	2.24	-434	-434	2.06	1.7959	0.844708	1.21633e-06	2.75455e-06	yes
10	41292589	41312501	19913	ENSBGRG00000003723	ENSBGRT00000006922	100	2.03	-1.83	-2.04	-0.686	0.0685845	-3.86597	3.74448e-81	1.66569e-79	yes
5	25041303	25041453	151	ENSBGRG00000003728	ENSBGRT00000006921	22596	1.27	-6.65	-7.41	1.94	2.10771	1.07568	8.47642e-09	2.22315e-08	yes
5	25042440	25043498	1059	ENSBGRG00000003728	ENSBGRT00000006921	20551	1.55	-11.6	-12.8	2.64	2.10771	1.07568	8.47642e-09	2.22315e-08	yes
5	25047011	25061754	14744	ENSBGRG00000003728	ENSBGRT00000006921	2295	1.79	-5.14	-5.74	1.66	2.10771	1.07568	8.47642e-09	2.22315e-08	yes
12	36981020	36981344	325	ENSBGRG00000003730	ENSBGRT00000007760	32085	1.92	-4.78	-5.34	-1.12	4.4858	2.16537	4.32816e-37	4.27633e-36	yes
3	102323961	102326527	2567	ENSBGRG00000003738	ENSBGRT00000006934	4213	1.43	-434	-434	1.31	1.48676	0.572172	4.17258e-05	8.40627e-05	no
3	102334035	102335359	1325	ENSBGRG00000003738	ENSBGRT00000006934	14287	1.92	-2.56	-2.86	0.619	1.48676	0.572172	4.17258e-05	8.40627e-05	no
1	165250984	165251283	300	ENSBGRG00000003739	ENSBGRT00000006960	20228	3.2	-3.56	-3.98	0.763	2.57696	1.36567	4.40394e-06	9.54664e-06	yes
1	90206181	90206799	619	ENSBGRG00000003743	ENSBGRT00000009257	9037	7.18	-1.38	-1.54	-0.749	1.15034	0.202065	0.126179	0.171116	no
1	90202759	90203165	407	ENSBGRG00000003743	ENSBGRT00000009257	12671	1.66	-5.08	-5.67	1.36	1.15034	0.202065	0.126179	0.171116	no
1	90208510	90209152	643	ENSBGRG00000003743	ENSBGRT00000009257	6684	2.16	-13.9	-15.4	0.9	1.15034	0.202065	0.126179	0.171116	no
1	90192478	90192627	150	ENSBGRG00000003743	ENSBGRT00000009257	23209	1.95	-9.62	-10.7	2.47	1.15034	0.202065	0.126179	0.171116	no
10	109759428	109759677	250	ENSBGRG00000003747	ENSBGRT00000007104	88590	2.02	-8.67	-9.63	1.56	0.514283	-0.959367	1.93015e-08	4.93819e-08	yes
13	42948315	42957006	8692	ENSBGRG00000003749	ENSBGRT00000007068	77351	2	-12.9	-14.2	1.05	3.01766	1.59343	1.75486e-17	7.4199e-17	yes
13	42871013	42899821	28809	ENSBGRG00000003749	ENSBGRT00000007068	49	1.57	-2.16	-2.41	1.08	3.01766	1.59343	1.75486e-17	7.4199e-17	yes
11	12525003	12525151	149	ENSBGRG00000003756	ENSBGRT00000006966	11381	1.42	-3.43	-3.83	0.922	1.0129	0.0184867	0.990872	0.99293	no
14	53789332	53789580	249	ENSBGRG00000003761	ENSBGRT00000006997	14662	3.05	-2.74	-3.06	-0.894	0.139928	-2.83724	8.85076e-47	1.23731e-45	yes
1	49621382	49641741	20360	ENSBGRG00000003762	ENSBGRT00000006964	296	2.97	-6.02	-6.7	0.678	0.513111	-0.962658	1.50141e-08	3.86947e-08	yes
1	49641840	49642037	198	ENSBGRG00000003762	ENSBGRT00000006964	0	2.01	-2.82	-3.15	-0.602	0.513111	-0.962658	1.50141e-08	3.86947e-08	yes
5	81637099	81637249	151	ENSBGRG00000003766	ENSBGRT00000006995	797	1.6	-1.75	-1.96	0.974	2.3598	1.23866	0.00206014	0.00355466	yes
10	71725221	71727425	2205	ENSBGRG00000003767	ENSBGRT00000007010	343	2.79	-9.09	-10.1	0.615	1.27855	0.354512	0.252563	0.320283	no
11	66444775	66445398	624	ENSBGRG00000003783	ENSBGRT00000007038	46195	1.81	-5.49	-6.13	1.47	3.13995	1.65074	1.16808e-12	3.86412e-12	yes
15	11863229	11863577	349	ENSBGRG00000003799	ENSBGRT00000007040	40635	2.67	-7.34	-8.17	1.57	1.36978	0.453948	0.135029	0.181994	no
7	58642441	58643012	572	ENSBGRG00000003802	ENSBGRT00000007035	10850	2.08	-5.39	-6.01	-0.92	0.326805	-1.6135	3.58037e-36	3.40506e-35	yes
14	5636230	5637582	1353	ENSBGRG00000003804	ENSBGRT00000007412	95774	3.15	-4.54	-5.07	-0.925	0.621894	-0.68526	9.95374e-07	2.26987e-06	yes
14	5716362	5716509	148	ENSBGRG00000003804	ENSBGRT00000007412	16847	1.43	-4.18	-4.67	0.723	0.621894	-0.68526	9.95374e-07	2.26987e-06	yes
18	19957668	19957867	200	ENSBGRG00000003810	ENSBGRT00000007046	52196	1.55	-6.6	-7.35	1.63	2.83385	1.50276	3.63691e-12	1.16985e-11	yes
2	145515876	145517762	1887	ENSBGRG00000003812	ENSBGRT00000007389	117648	2.08	-6.59	-7.34	2.53	0.740951	-0.43255	0.150874	0.201339	no
19	14097988	14099492	1505	ENSBGRG00000003814	ENSBGRT00000007053	1549	1.21	-3.08	-3.44	-0.772	2.30517	1.20487	1.35931e-18	6.05789e-18	yes
16	57510448	57514897	4450	ENSBGRG00000003817	ENSBGRT00000007089	38278	1.65	-6.92	-7.7	1.33	1.59054	0.669513	0.000614377	0.00111908	yes
13	32863647	32863797	151	ENSBGRG00000003823	ENSBGRT00000007078	49524	1.57	-3.82	-4.26	1.87	1.4277	0.513692	0.129479	0.175222	no
7	58644116	58646708	2593	ENSBGRG00000003843	ENSBGRT00000007112	1272	1.89	-3.42	-3.82	0.643	3.98867	1.99591	4.8783e-35	4.41747e-34	yes
16	57536411	57540047	3637	ENSBGRG00000003848	ENSBGRT00000007127	0	2.14	-14.5	-16	1.22	1.39107	0.476193	0.0387865	0.0574331	no
5	81696078	81698614	2537	ENSBGRG00000003864	ENSBGRT00000007131	634	1.24	-4.17	-4.65	2.24	0.848021	-0.237827	0.5795	0.644487	no
12	74249289	74250791	1503	ENSBGRG00000003892	ENSBGRT00000007277	22764	1.87	-2.25	-2.52	1.19	0.194958	-2.35877	3.54141e-64	8.91402e-63	yes
12	74259188	74273511	14324	ENSBGRG00000003892	ENSBGRT00000007277	44	1.27	-6.28	-7	1.16	0.194958	-2.35877	3.54141e-64	8.91402e-63	yes
4	22912677	22914041	1365	ENSBGRG00000003897	ENSBGRT00000007214	99	1.46	-3.57	-3.98	1.17	3.73163	1.89981	1.2489e-10	3.6649e-10	yes
7	58666769	58668013	1245	ENSBGRG00000003900	ENSBGRT00000007317	9468	1.64	-4.78	-5.33	-0.722	2.53586	1.34248	3.2171e-21	1.62633e-20	yes
8	54092196	54092395	200	ENSBGRG00000003905	ENSBGRT00000007229	30677	1.62	-6.61	-7.37	1.39	0.441643	-1.17905	1.37472e-16	5.58746e-16	yes
2	7345866	7347800	1935	ENSBGRG00000003910	ENSBGRT00000007209	27726	2.64	-434	-434	0.665	0.423206	-1.24057	2.30531e-12	7.50402e-12	yes
2	7349399	7349598	200	ENSBGRG00000003910	ENSBGRT00000007209	25928	1.58	-2.26	-2.52	1.22	0.423206	-1.24057	2.30531e-12	7.50402e-12	yes
8	8840899	8842047	1149	ENSBGRG00000003913	ENSBGRT00000007273	4440	1.4	-8.62	-9.58	1.08	0.64863	-0.624533	6.13848e-05	0.000122351	yes
5	81756837	81757236	400	ENSBGRG00000003924	ENSBGRT00000007249	17107	2.54	-9.36	-10.4	1.16	3.79422	1.9238	1.97171e-13	6.80841e-13	yes
1	103392136	103403553	11418	ENSBGRG00000003929	ENSBGRT00000007909	278674	1.95	-1.68	-1.88	0.835	0.59434	-0.750641	0.00019831	0.000377459	yes
17	73995756	74010348	14593	ENSBGRG00000003931	ENSBGRT00000007656	892	1.57	-2.69	-3	1.09	3.36837	1.75205	1.20677e-31	9.58365e-31	yes
17	74063962	74064210	249	ENSBGRG00000003931	ENSBGRT00000007449	69098	1.92	-2.93	-3.27	-0.802	3.36837	1.75205	1.20677e-31	9.58365e-31	yes
17	74012771	74012919	149	ENSBGRG00000003931	ENSBGRT00000007656	17907	1.18	-5.64	-6.29	0.887	3.36837	1.75205	1.20677e-31	9.58365e-31	yes
15	11888243	11888841	599	ENSBGRG00000003936	ENSBGRT00000007272	12352	1.59	-4.44	-4.96	1.54	1.11916	0.162411	0.45251	0.530912	no
15	11893825	11898358	4534	ENSBGRG00000003936	ENSBGRT00000007272	17934	1.84	-11.6	-12.9	1.16	1.11916	0.162411	0.45251	0.530912	no
15	68698774	68711207	12434	ENSBGRG00000003939	ENSBGRT00000007372	18129	1.96	-14.5	-16	1.67	1.30064	0.37922	0.0242178	0.0368352	no
7	76573117	76573410	294	ENSBGRG00000003946	ENSBGRT00000007292	13126	2.41	-4.76	-5.31	1.54	2.45102	1.29338	0.00220314	0.00378785	yes
16	57604444	57608924	4481	ENSBGRG00000003959	ENSBGRT00000007399	973	1.6	-4.45	-4.97	0.788	6.79985	2.7655	1.26949e-36	1.23036e-35	yes
14	23839024	23841112	2089	ENSBGRG00000003960	ENSBGRT00000007393	158647	1.19	-4.57	-5.1	1.07	0.727987	-0.458015	0.0126525	0.0199339	no
14	23842978	23864209	21232	ENSBGRG00000003960	ENSBGRT00000007393	135550	1.81	-434	-434	2.76	0.727987	-0.458015	0.0126525	0.0199339	no
12	60270681	60274194	3514	ENSBGRG00000003966	ENSBGRT00000007401	11338	1.28	-7.16	-7.97	0.953	0.577345	-0.792495	0.000533911	0.000978423	yes
5	78623625	78624168	544	ENSBGRG00000003970	ENSBGRT00000007322	739	1.65	-4.71	-5.26	0.71	5.22792	2.38624	2.42417e-07	5.75305e-07	yes
15	29128459	29128608	150	ENSBGRG00000003974	ENSBGRT00000007425	234391	1.68	-8.38	-9.32	2.67	0.349548	-1.51644	1.81078e-16	7.31509e-16	yes
2	7607960	7610909	2950	ENSBGRG00000003976	ENSBGRT00000007422	26887	2.24	-434	-434	0.965	0.984519	-0.0225093	0.871478	0.909103	no
11	33572415	33572565	151	ENSBGRG00000003979	ENSBGRT00000007407	1246	2.09	-7.72	-8.6	3.51	2.97898	1.57482	4.43505e-25	2.66822e-24	yes
11	33573612	33573812	201	ENSBGRG00000003979	ENSBGRT00000007407	0	1.82	-9.59	-10.6	1.66	2.97898	1.57482	4.43505e-25	2.66822e-24	yes
8	15529082	15529484	403	ENSBGRG00000003981	ENSBGRT00000007508	3495	1.36	-7.57	-8.43	0.856	1.00277	0.00399689	0.97648	0.980594	no
4	23091859	23096709	4851	ENSBGRG00000004004	ENSBGRT00000007386	12813	1.79	-434	-434	3.5	2.39215	1.25831	8.46231e-11	2.50611e-10	yes
13	60326114	60328080	1967	ENSBGRG00000004009	ENSBGRT00000007447	2331	1.45	-3.66	-4.08	1.29	1.04081	0.0577075	0.776683	0.824532	no
13	60331569	60331769	201	ENSBGRG00000004009	ENSBGRT00000007447	7786	1.68	-9.33	-10.4	2.54	1.04081	0.0577075	0.776683	0.824532	no
13	60336137	60336994	858	ENSBGRG00000004009	ENSBGRT00000007447	12354	1.67	-5.15	-5.74	1.27	1.04081	0.0577075	0.776683	0.824532	no
11	1315247	1316106	860	ENSBGRG00000004010	ENSBGRT00000007464	10753	2.33	-7.05	-7.85	0.966	4.61354	2.20587	1.26538e-29	9.29936e-29	yes
11	1316505	1316904	400	ENSBGRG00000004010	ENSBGRT00000007464	12011	1.8	-7.92	-8.81	1.18	4.61354	2.20587	1.26538e-29	9.29936e-29	yes
9	14044228	14045124	897	ENSBGRG00000004026	ENSBGRT00000007433	35605	1.4	-4.54	-5.07	1.44	6.14502	2.61942	8.79483e-22	4.56678e-21	yes
19	14149869	14150644	776	ENSBGRG00000004030	ENSBGRT00000007506	6499	1.79	-2.62	-2.92	-0.891	1.45493	0.540947	0.000192444	0.000366619	no
18	37625668	37625964	297	ENSBGRG00000004032	ENSBGRT00000007474	966	2.15	-11.3	-12.5	2.28	0.861235	-0.215521	0.486463	0.56549	no
8	54127683	54128239	557	ENSBGRG00000004034	ENSBGRT00000007519	3759	1.73	-4.22	-4.71	-0.888	0.278558	-1.84395	3.25543e-11	9.9069e-11	yes
7	12967415	12970442	3028	ENSBGRG00000004043	ENSBGRT00000007482	503	1.23	-4.98	-5.55	0.893	1.29689	0.375061	0.0104524	0.0166386	no
9	70940576	70942371	1796	ENSBGRG00000004052	ENSBGRT00000007628	16667	1.55	-5.64	-6.29	1.62	0.776245	-0.365417	0.0909924	0.126518	no
3	110307250	110308198	949	ENSBGRG00000004061	ENSBGRT00000008389	12456	1.08	-7.73	-8.6	-1.24	0.199284	-2.3271	1.62836e-30	1.23719e-29	yes
3	110303312	110305129	1818	ENSBGRG00000004061	ENSBGRT00000008389	15525	2.78	-4.84	-5.4	-0.778	0.199284	-2.3271	1.62836e-30	1.23719e-29	yes
7	58697048	58698224	1177	ENSBGRG00000004079	ENSBGRT00000007706	4660	1.88	-434	-434	2.09	7.61671	2.92917	1.30992e-46	1.81676e-45	yes
7	58693185	58696850	3666	ENSBGRG00000004079	ENSBGRT00000007706	797	2.17	-434	-434	1.55	7.61671	2.92917	1.30992e-46	1.81676e-45	yes
4	8458723	8459071	349	ENSBGRG00000004080	ENSBGRT00000007538	3989	2	-7.47	-8.32	1.3	7.56958	2.92021	8.14757e-13	2.72234e-12	yes
5	82009456	82009698	243	ENSBGRG00000004082	ENSBGRT00000007569	2336	1.22	-7.87	-8.75	0.748	3.75069	1.90716	5.09183e-29	3.64084e-28	yes
2	145599038	145599435	398	ENSBGRG00000004084	ENSBGRT00000007560	44820	2.92	-11.7	-13	2.07	5.30345	2.40693	7.70167e-11	2.28558e-10	yes
5	25320713	25325915	5203	ENSBGRG00000004086	ENSBGRT00000007693	190082	1.37	-14.5	-16	1.91	0.669111	-0.579683	0.00344785	0.00580434	no
5	25391182	25403261	12080	ENSBGRG00000004086	ENSBGRT00000007693	112736	1.52	-2.6	-2.9	0.836	0.669111	-0.579683	0.00344785	0.00580434	no
14	53926205	53926353	149	ENSBGRG00000004088	ENSBGRT00000007588	33299	1.22	-3.68	-4.11	0.695	0.295108	-1.76068	3.66494e-19	1.68225e-18	yes
9	24039817	24040112	296	ENSBGRG00000004100	ENSBGRT00000007607	98	1.8	-6.26	-6.97	-0.94	0.611926	-0.708571	2.78196e-06	6.12343e-06	yes
7	77739591	77764630	25040	ENSBGRG00000004107	ENSBGRT00000008076	31402	2.18	-434	-434	0.665	1.57309	0.653598	2.77009e-05	5.66159e-05	yes
7	77805789	77848728	42940	ENSBGRG00000004107	ENSBGRT00000008270	0	1.81	-434	-434	1.47	1.57309	0.653598	2.77009e-05	5.66159e-05	yes
7	77850533	77868850	18318	ENSBGRG00000004107	ENSBGRT00000008076	142344	2.07	-8.12	-9.03	1.47	1.57309	0.653598	2.77009e-05	5.66159e-05	yes
7	77870580	77875310	4731	ENSBGRG00000004107	ENSBGRT00000008076	162391	1.37	-7.12	-7.92	2.77	1.57309	0.653598	2.77009e-05	5.66159e-05	yes
8	54183013	54184229	1217	ENSBGRG00000004123	ENSBGRT00000007671	26887	1.47	-5.12	-5.72	0.997	0.719312	-0.475309	0.000557548	0.00101951	no
1	49766270	49766465	196	ENSBGRG00000004124	ENSBGRT00000007643	56316	2.52	-5.15	-5.75	-0.954	2.67873	1.42155	1.39153e-19	6.49537e-19	yes
10	45630189	45630437	249	ENSBGRG00000004127	ENSBGRT00000007738	356	1.65	-6.09	-6.78	1.78	0.461552	-1.11543	1.92144e-12	6.27988e-12	yes
9	6425429	6441768	16340	ENSBGRG00000004130	ENSBGRT00000007691	181355	1.11	-13.2	-14.5	3.65	0.129139	-2.953	1.1751e-42	1.42414e-41	yes
1	166575263	166578260	2998	ENSBGRG00000004132	ENSBGRT00000007636	0	2.13	-11.3	-12.5	2	4.92514	2.30016	5.66304e-38	5.80928e-37	yes
13	674996	675327	332	ENSBGRG00000004136	ENSBGRT00000007629	596	2.33	-3.36	-3.75	0.759	0.461369	-1.11601	0.000154999	0.000297604	yes
15	15387409	15439552	52144	ENSBGRG00000004145	ENSBGRT00000007639	0	2.14	-7.46	-8.31	0.946					no
15	69132052	69132251	200	ENSBGRG00000004147	ENSBGRT00000007885	0	1.86	-1.95	-2.17	-0.677	1.14158	0.191035	0.273208	0.343485	no
15	15464293	15469134	4842	ENSBGRG00000004158	ENSBGRT00000007661	11528	1.61	-434	-434	2.44	2.16112	1.11178	1.63776e-15	6.30102e-15	yes
14	5656656	5690225	33570	ENSBGRG00000004165	ENSBGRT00000007680	0	1.3	-7.64	-8.5	1.33	3.02475	1.59682	0.021687	0.0332146	yes
8	8936185	8938324	2140	ENSBGRG00000004174	ENSBGRT00000007714	28659	2.04	-4.85	-5.41	0.657	1.64864	0.72128	1.37743e-05	2.87986e-05	yes
12	60304962	60307334	2373	ENSBGRG00000004176	ENSBGRT00000007862	69316	3.71	-4.99	-5.57	-0.744	1.61381	0.690469	0.00177561	0.0030858	yes
18	37741351	37742733	1383	ENSBGRG00000004195	ENSBGRT00000008081	88075	1.2	-4.6	-5.13	-0.807	0.760386	-0.395196	0.00484302	0.00802295	no
17	36398917	36399557	641	ENSBGRG00000004203	ENSBGRT00000007792	25205	2.64	-6.8	-7.58	-0.677	5.67737	2.50522	3.03196e-25	1.83553e-24	yes
5	78739784	78742992	3209	ENSBGRG00000004209	ENSBGRT00000007774	10638	1.84	-4.09	-4.57	-0.587	0.47826	-1.06413	1.17777e-09	3.26836e-09	yes
13	62210417	62213012	2596	ENSBGRG00000004215	ENSBGRT00000009464	326123	1.71	-5.34	-5.96	-0.792	1.39689	0.482219	0.000145785	0.000280779	no
11	1358371	1359889	1519	ENSBGRG00000004216	ENSBGRT00000007954	0	1.99	-12.7	-14	1.66	1.47469	0.560409	0.000512961	0.000941976	no
11	1354236	1354385	150	ENSBGRG00000004216	ENSBGRT00000007954	5472	1.4	-1.93	-2.15	0.708	1.47469	0.560409	0.000512961	0.000941976	no
6	65443050	65454441	11392	ENSBGRG00000004223	ENSBGRT00000007793	45769	2.06	-14.2	-15.7	1.67	1.0272	0.0387198	0.819964	0.862635	no
6	65499961	65500210	250	ENSBGRG00000004223	ENSBGRT00000007793	0	1.54	-3.39	-3.79	0.68	1.0272	0.0387198	0.819964	0.862635	no
1	166489855	166538105	48251	ENSBGRG00000004225	ENSBGRT00000007783	0	1.9	-434	-434	1.19					no
8	54219737	54221173	1437	ENSBGRG00000004236	ENSBGRT00000007899	11825	2.13	-7.3	-8.13	0.955	1.69419	0.760598	1.71448e-07	4.1179e-07	yes
19	14168070	14168416	347	ENSBGRG00000004242	ENSBGRT00000007816	4517	2.4	-3.99	-4.45	-0.834	2.9158	1.54389	1.02275e-13	3.58354e-13	yes
8	15687136	15703350	16215	ENSBGRG00000004270	ENSBGRT00000009104	82236	1.35	-6.88	-7.66	-0.673	0.903514	-0.14638	0.395358	0.475859	no
8	15604949	15657513	52565	ENSBGRG00000004270	ENSBGRT00000009104	49	1.17	-6.79	-7.57	-0.828	0.903514	-0.14638	0.395358	0.475859	no
14	54927780	54929293	1514	ENSBGRG00000004274	ENSBGRT00000008257	279332	2.47	-2.34	-2.61	1.3	0.292997	-1.77104	8.09992e-18	3.48434e-17	yes
19	21955470	21956560	1091	ENSBGRG00000004281	ENSBGRT00000008018	30684	2.2	-5.4	-6.02	0.731	3.19984	1.678	4.28211e-30	3.19437e-29	yes
19	21950869	21951168	300	ENSBGRG00000004281	ENSBGRT00000008018	26083	2.15	-1.17	-1.3	-0.61	3.19984	1.678	4.28211e-30	3.19437e-29	yes
15	16943586	16943735	150	ENSBGRG00000004289	ENSBGRT00000007910	1542	1.44	-2.56	-2.85	0.849	0.495068	-1.0143	5.99834e-07	1.38937e-06	yes
2	148221079	148221328	250	ENSBGRG00000004292	ENSBGRT00000008006	202810	2.05	-2.2	-2.45	0.681	5.62055	2.49071	7.1158e-16	2.79735e-15	yes
2	148223508	148224450	943	ENSBGRG00000004292	ENSBGRT00000008006	199688	1.39	-1.36	-1.51	0.644	5.62055	2.49071	7.1158e-16	2.79735e-15	yes
11	33547914	33562799	14886	ENSBGRG00000004293	ENSBGRT00000007916	0	2.08	-434	-434	1.17	0.0448075	-4.48011	0.00120036	0.00212704	yes
10	74661692	74695897	34206	ENSBGRG00000004306	ENSBGRT00000008125	0	2.16	-8.93	-9.92	1.24	4.99824	2.32142	3.3705e-47	4.78463e-46	yes
10	74699503	74702030	2528	ENSBGRG00000004306	ENSBGRT00000008035	38103	2.44	-434	-434	2.45	4.99824	2.32142	3.3705e-47	4.78463e-46	yes
16	20511547	20511746	200	ENSBGRG00000004313	ENSBGRT00000007933	9526	2.5	-8.1	-9.01	1.79	1.76537	0.819967	6.34767e-06	1.36089e-05	yes
15	69326888	69336690	9803	ENSBGRG00000004322	ENSBGRT00000007951	953	1.38	-3.01	-3.36	-0.652	0.173011	-2.53107	1.21895e-21	6.27715e-21	yes
9	91443848	91526116	82269	ENSBGRG00000004323	ENSBGRT00000008144	206398	1.32	-4.33	-4.84	1.19	0.241931	-2.04733	5.17069e-13	1.74642e-12	yes
8	10537236	10537584	349	ENSBGRG00000004329	ENSBGRT00000008099	1659	2.3	-4.09	-4.57	0.597	2.2295	1.15672	4.0323e-11	1.2198e-10	yes
11	33935134	33944918	9785	ENSBGRG00000004335	ENSBGRT00000008396	147841	1.43	-3	-3.36	0.875	1.81005	0.856029	7.90406e-10	2.21442e-09	yes
8	54482173	54495561	13389	ENSBGRG00000004361	ENSBGRT00000008061	39728	1.66	-5.1	-5.69	-0.624	2.21906	1.14995	3.52332e-18	1.53929e-17	yes
7	13782073	13782272	200	ENSBGRG00000004372	ENSBGRT00000008310	3485	1.98	-2.81	-3.14	0.784	2.12438	1.08704	0.00018944	0.000361181	yes
2	92035854	92036154	301	ENSBGRG00000004374	ENSBGRT00000008016	391324	1.82	-6.36	-7.08	1.01	1.47081	0.556608	0.0040361	0.00674466	no
15	18146104	18146254	151	ENSBGRG00000004398	ENSBGRT00000008093	4439	2.09	-5.2	-5.8	1.43	2.54696	1.34878	8.07575e-11	2.39347e-10	yes
8	9048361	9054343	5983	ENSBGRG00000004400	ENSBGRT00000008193	0	1.1	-8.22	-9.15	-1.43	1.1912	0.252419	0.130969	0.177042	no
3	41092713	41108012	15300	ENSBGRG00000004403	ENSBGRT00000008091	0	2.93	-10.9	-12.1	0.609	5.67687	2.5051	9.80821e-11	2.89404e-10	yes
14	6075541	6076720	1180	ENSBGRG00000004414	ENSBGRT00000008166	0	9.82	-434	-434	5.39	5.41375	2.43663	5.72834e-28	3.90093e-27	yes
14	6072776	6073358	583	ENSBGRG00000004414	ENSBGRT00000008166	3333	2.88	-8.43	-9.37	1.27	5.41375	2.43663	5.72834e-28	3.90093e-27	yes
12	29152072	29152270	199	ENSBGRG00000004415	ENSBGRT00000008115	42456	2.22	-3.64	-4.06	1.16	1.87606	0.907709	0.102887	0.141982	no
3	41133383	41137215	3833	ENSBGRG00000004420	ENSBGRT00000008148	5315	2.35	-5.04	-5.62	-1.12	0.0702191	-3.83199	4.39758e-125	6.84675e-123	yes
11	92202390	92204549	2160	ENSBGRG00000004424	ENSBGRT00000008241	40076	1.95	-8.04	-8.94	0.971	0.0969212	-3.36704	1.83999e-69	5.60298e-68	yes
11	92170642	92177547	6906	ENSBGRG00000004424	ENSBGRT00000008361	0	1.33	-1.6	-1.78	0.963	0.0969212	-3.36704	1.83999e-69	5.60298e-68	yes
8	24517242	24520320	3079	ENSBGRG00000004428	ENSBGRT00000010495	230654	3.44	-2.29	-2.56	0.585	0.27928	-1.84021	3.82969e-38	3.94958e-37	yes
8	24513069	24513268	200	ENSBGRG00000004428	ENSBGRT00000010693	226481	2.4	-6.71	-7.48	2.06	0.27928	-1.84021	3.82969e-38	3.94958e-37	yes
9	24547589	24552137	4549	ENSBGRG00000004440	ENSBGRT00000008522	137611	2.3	-7.75	-8.62	1.09	2.84736	1.50962	3.97659e-18	1.733e-17	yes
9	24559897	24563665	3769	ENSBGRG00000004440	ENSBGRT00000008522	149919	1.79	-5.48	-6.11	1.03	2.84736	1.50962	3.97659e-18	1.733e-17	yes
9	24537390	24540888	3499	ENSBGRG00000004440	ENSBGRT00000008522	127412	2.24	-7.95	-8.84	2.06	2.84736	1.50962	3.97659e-18	1.733e-17	yes
3	42319236	42319483	248	ENSBGRG00000004446	ENSBGRT00000008188	159506	1.78	-5.36	-5.98	1.58	0.590019	-0.761167	5.42744e-06	1.16814e-05	yes
10	74945020	74948735	3716	ENSBGRG00000004460	ENSBGRT00000008483	96177	1.63	-8.65	-9.61	4.78	0.42869	-1.22199	6.8525e-09	1.80853e-08	yes
10	74939306	74942088	2783	ENSBGRG00000004460	ENSBGRT00000008483	90463	1.39	-5.26	-5.88	1.05	0.42869	-1.22199	6.8525e-09	1.80853e-08	yes
10	74984197	74984545	349	ENSBGRG00000004460	ENSBGRT00000008483	135354	2.21	-6.13	-6.83	1.01	0.42869	-1.22199	6.8525e-09	1.80853e-08	yes
10	74977689	74984048	6360	ENSBGRG00000004460	ENSBGRT00000008483	128846	2.06	-434	-434	1.57	0.42869	-1.22199	6.8525e-09	1.80853e-08	yes
15	48671600	48671797	198	ENSBGRG00000004463	ENSBGRT00000008206	2126	1.4	-6.29	-7	0.73	0.0989066	-3.33779	3.41878e-61	7.8951e-60	yes
6	66541725	66541922	198	ENSBGRG00000004476	ENSBGRT00000008329	39483	1.88	-9.78	-10.9	2.75	1.20279	0.266386	0.155065	0.206384	no
10	111510887	111511838	952	ENSBGRG00000004480	ENSBGRT00000008410	13558	1.53	-5.99	-6.67	1.96	1.04677	0.0659395	0.75332	0.803513	no
8	46088959	46092265	3307	ENSBGRG00000004486	ENSBGRT00000008244	913	3.51	-10.2	-11.3	-0.592	0.257073	-1.95975	2.30266e-17	9.67259e-17	yes
15	48763152	48766570	3419	ENSBGRG00000004492	ENSBGRT00000008287	70421	2.01	-10.1	-11.2	0.599	0.886651	-0.173562	0.347143	0.424388	no
6	121311371	121337211	25841	ENSBGRG00000004493	ENSBGRT00000008387	68180	1.53	-7.24	-8.06	0.702	5.14436	2.36299	8.64346e-37	8.44487e-36	yes
6	121360145	121363276	3132	ENSBGRG00000004493	ENSBGRT00000008387	42115	1.36	-1.8	-2.01	0.595	5.14436	2.36299	8.64346e-37	8.44487e-36	yes
12	37000284	37046705	46422	ENSBGRG00000004498	ENSBGRT00000008302	448	1.92	-434	-434	-0.604	0.189577	-2.39915	1.34164e-18	5.98192e-18	yes
19	14273026	14273813	788	ENSBGRG00000004499	ENSBGRT00000008455	7654	1.98	-3.21	-3.58	-0.703	0.673845	-0.569512	0.0809661	0.113773	no
19	14273030	14273814	785	ENSBGRG00000004499	ENSBGRT00000008455	7658	1.94	-3.43	-3.83	-0.705	0.673845	-0.569512	0.0809661	0.113773	no
14	6370615	6370913	299	ENSBGRG00000004500	ENSBGRT00000008299	26292	2.43	-6.03	-6.72	1.23	6.36689	2.67059	5.75162e-07	1.33318e-06	yes
9	91637662	91648130	10469	ENSBGRG00000004514	ENSBGRT00000008308	48245	1.64	-4.91	-5.48	-0.858	0.107835	-3.2131	1.69677e-89	9.77848e-88	yes
9	91648811	91651878	3068	ENSBGRG00000004514	ENSBGRT00000008308	44497	1.53	-2.08	-2.32	-0.668	0.107835	-3.2131	1.69677e-89	9.77848e-88	yes
2	3323779	3446311	122533	ENSBGRG00000004529	ENSBGRT00000008435	5	1.39	-8.28	-9.21	-0.899	1.25981	0.333208	0.0651185	0.093014	no
3	42669500	42671122	1623	ENSBGRG00000004542	ENSBGRT00000008381	69708	2.44	-4.02	-4.48	0.728	0.555707	-0.847604	3.81202e-05	7.6966e-05	yes
12	29297863	29298732	870	ENSBGRG00000004547	ENSBGRT00000009052	280	1.88	-434	-434	4.73	1.73301	0.793277	7.59514e-07	1.74603e-06	yes
12	29286203	29288095	1893	ENSBGRG00000004547	ENSBGRT00000009052	10917	2.09	-434	-434	2.58	1.73301	0.793277	7.59514e-07	1.74603e-06	yes
12	29298832	29299479	648	ENSBGRG00000004547	ENSBGRT00000009052	0	2.08	-11.9	-13.2	0.848	1.73301	0.793277	7.59514e-07	1.74603e-06	yes
12	29297215	29297763	549	ENSBGRG00000004547	ENSBGRT00000009052	1249	2.43	-434	-434	2.4	1.73301	0.793277	7.59514e-07	1.74603e-06	yes
12	29282956	29284576	1621	ENSBGRG00000004547	ENSBGRT00000009052	14436	1.18	-13.3	-14.7	2.52	1.73301	0.793277	7.59514e-07	1.74603e-06	yes
12	29270803	29273055	2253	ENSBGRG00000004547	ENSBGRT00000009052	25957	1.64	-434	-434	1.31	1.73301	0.793277	7.59514e-07	1.74603e-06	yes
12	29273577	29275880	2304	ENSBGRG00000004547	ENSBGRT00000009052	23132	5.71	-434	-434	2.46	1.73301	0.793277	7.59514e-07	1.74603e-06	yes
3	41952575	41952722	148	ENSBGRG00000004551	ENSBGRT00000008379	40847	2.33	-4.67	-5.21	2.39	0.695339	-0.524211	0.000532968	0.000976982	no
3	41947724	41951210	3487	ENSBGRG00000004551	ENSBGRT00000008379	35996	1.41	-4.13	-4.61	0.74	0.695339	-0.524211	0.000532968	0.000976982	no
3	41953015	41954319	1305	ENSBGRG00000004551	ENSBGRT00000008379	41287	2.09	-8.86	-9.85	2.6	0.695339	-0.524211	0.000532968	0.000976982	no
16	26556245	26556390	146	ENSBGRG00000004569	ENSBGRT00000008412	193	1.64	-1.47	-1.64	1.57	1.52447	0.608308	0.179545	0.235642	no
15	48936982	48942075	5094	ENSBGRG00000004578	ENSBGRT00000008484	42415	2.62	-4.09	-4.56	2.05	1.08022	0.111331	0.495974	0.575195	no
15	48945239	48946296	1058	ENSBGRG00000004578	ENSBGRT00000008484	50672	1.8	-8.08	-8.99	1.76	1.08022	0.111331	0.495974	0.575195	no
6	121551277	121551521	245	ENSBGRG00000004579	ENSBGRT00000008432	40229	1.83	-5.47	-6.1	0.78	0.618899	-0.692225	0.00184686	0.00320182	yes
2	119257410	119327639	70230	ENSBGRG00000004580	ENSBGRT00000008431	0	1.83	-7.17	-7.98	0.951	0.206464	-2.27604	0.57699	0.642112	no
9	71184589	71184787	199	ENSBGRG00000004581	ENSBGRT00000008461	2182	1.34	-8.91	-9.9	1.4	0.406688	-1.298	1.87726e-14	6.84594e-14	yes
9	71185035	71185234	200	ENSBGRG00000004581	ENSBGRT00000008461	1735	1.8	-3.47	-3.88	-0.823	0.406688	-1.298	1.87726e-14	6.84594e-14	yes
10	111536492	111536841	350	ENSBGRG00000004593	ENSBGRT00000008553	6080	2.94	-5.92	-6.59	1.19	0.765568	-0.385397	0.166861	0.220328	no
5	129436995	129437561	567	ENSBGRG00000004597	ENSBGRT00000008477	11270	1.51	-10.2	-11.3	0.927	3.10159	1.63301	1.70717e-21	8.7215e-21	yes
2	8039859	8041375	1517	ENSBGRG00000004602	ENSBGRT00000008569	53506	2.58	-11.1	-12.3	0.606	3.2415	1.69666	6.76522e-30	5.01765e-29	yes
2	8046452	8048703	2252	ENSBGRG00000004602	ENSBGRT00000008781	14663	1.76	-5.61	-6.25	-0.747	3.2415	1.69666	6.76522e-30	5.01765e-29	yes
2	8041625	8041974	350	ENSBGRG00000004602	ENSBGRT00000008569	55272	2.6	-1.86	-2.07	0.661	3.2415	1.69666	6.76522e-30	5.01765e-29	yes
9	71275727	71279727	4001	ENSBGRG00000004605	ENSBGRT00000008566	52703	1.97	-2.4	-2.68	-0.79	3.85531	1.94685	4.06247e-20	1.94809e-19	yes
9	71287440	71287586	147	ENSBGRG00000004605	ENSBGRT00000008566	64416	2.46	-7.56	-8.41	2.66	3.85531	1.94685	4.06247e-20	1.94809e-19	yes
3	42027653	42061329	33677	ENSBGRG00000004608	ENSBGRT00000008577	40285	1.82	-5.67	-6.32	-0.854	0.0525147	-4.25113	9.3813e-185	6.03718e-182	yes
19	22016595	22019283	2689	ENSBGRG00000004616	ENSBGRT00000008567	3237	4.76	-8.68	-9.65	-0.926	0.0905004	-3.46593	1.03523e-06	2.35685e-06	yes
5	48763125	48763748	624	ENSBGRG00000004617	ENSBGRT00000009263	87324	1.6	-5.96	-6.64	-1.24	3.19522	1.67592	3.50685e-18	1.53244e-17	yes
5	48708278	48709692	1415	ENSBGRG00000004617	ENSBGRT00000009263	32477	1.84	-3.14	-3.51	0.73	3.19522	1.67592	3.50685e-18	1.53244e-17	yes
5	48759494	48760331	838	ENSBGRG00000004617	ENSBGRT00000009263	83693	1.57	-4.4	-4.91	-0.634	3.19522	1.67592	3.50685e-18	1.53244e-17	yes
5	48688239	48690425	2187	ENSBGRG00000004617	ENSBGRT00000009373	12438	1.34	-2.29	-2.55	-0.602	3.19522	1.67592	3.50685e-18	1.53244e-17	yes
3	43230016	43230214	199	ENSBGRG00000004622	ENSBGRT00000008924	291109	1.59	-8.19	-9.11	2.25	0.722836	-0.46826	0.00530648	0.00875016	no
1	54505679	54507165	1487	ENSBGRG00000004626	ENSBGRT00000008595	0	1.24	-3.13	-3.5	0.981	0.689831	-0.535685	0.0134581	0.0211238	no
1	54264440	54264837	398	ENSBGRG00000004626	ENSBGRT00000008595	240966	2.79	-434	-434	1.87	0.689831	-0.535685	0.0134581	0.0211238	no
5	25990731	25990981	251	ENSBGRG00000004628	ENSBGRT00000008520	349	1.56	-3.09	-3.46	0.778	0.169893	-2.5573	1.30673e-24	7.72911e-24	yes
16	46617741	46617891	151	ENSBGRG00000004629	ENSBGRT00000008564	285550	1.48	-1.26	-1.41	0.88	2.35049	1.23296	8.75676e-07	2.00353e-06	yes
9	6784872	6785071	200	ENSBGRG00000004637	ENSBGRT00000008605	10543	2.29	-4.49	-5.01	-1.16	0.171863	-2.54067	2.44776e-16	9.83074e-16	yes
9	91718652	91723416	4765	ENSBGRG00000004641	ENSBGRT00000008648	9086	1.3	-1.9	-2.12	-0.667	0.354196	-1.49738	2.29472e-11	7.04321e-11	yes
2	42300944	42304745	3802	ENSBGRG00000004687	ENSBGRT00000008681	35855	1.48	-6.33	-7.05	-0.854	0.465644	-1.1027	5.31882e-12	1.6928e-11	yes
2	42269022	42287878	18857	ENSBGRG00000004687	ENSBGRT00000008681	3933	1.67	-3.6	-4.02	-0.596	0.465644	-1.1027	5.31882e-12	1.6928e-11	yes
6	121633571	121644841	11271	ENSBGRG00000004688	ENSBGRT00000008712	71718	1.41	-5.75	-6.41	-1.52	0.842366	-0.247482	0.278465	0.349529	no
17	36684230	36684427	198	ENSBGRG00000004698	ENSBGRT00000008678	1367	2.76	-1.68	-1.87	0.761	7.35538	2.8788	4.98114e-17	2.05879e-16	yes
4	24118973	24184735	65763	ENSBGRG00000004701	ENSBGRT00000008687	827659	6.56	-2.12	-2.37	1.4	1.36067	0.444321	0.0144022	0.0225415	no
2	92599603	92599752	150	ENSBGRG00000004703	ENSBGRT00000008918	128168	2.85	-8.52	-9.47	3.01	1.39162	0.476765	0.0114219	0.0180955	no
2	92589905	92598858	8954	ENSBGRG00000004703	ENSBGRT00000008918	129062	1.86	-14.1	-15.5	1.82	1.39162	0.476765	0.0114219	0.0180955	no
2	92604381	92604530	150	ENSBGRG00000004703	ENSBGRT00000008918	123390	1.41	-3.98	-4.45	0.976	1.39162	0.476765	0.0114219	0.0180955	no
2	92589445	92589644	200	ENSBGRG00000004703	ENSBGRT00000008918	138276	3.59	-6.34	-7.07	2.34	1.39162	0.476765	0.0114219	0.0180955	no
2	92599156	92599404	249	ENSBGRG00000004703	ENSBGRT00000008918	128516	1.87	-6.97	-7.76	1.77	1.39162	0.476765	0.0114219	0.0180955	no
2	92605373	92634567	29195	ENSBGRG00000004703	ENSBGRT00000008918	93353	1.63	-4.76	-5.31	0.608	1.39162	0.476765	0.0114219	0.0180955	no
17	51837717	51837916	200	ENSBGRG00000004704	ENSBGRT00000008690	397	2	-2.19	-2.45	0.637	4.32032	2.11114	4.6018e-10	1.30824e-09	yes
18	45516342	45516685	344	ENSBGRG00000004707	ENSBGRT00000008675	14003	2	-4.82	-5.37	1.2	0.944598	-0.0822278	0.807283	0.850964	no
18	45513923	45516147	2225	ENSBGRG00000004707	ENSBGRT00000008675	11584	1.52	-2.69	-3.01	1.06	0.944598	-0.0822278	0.807283	0.850964	no
2	120133878	120138482	4605	ENSBGRG00000004710	ENSBGRT00000009242	59646	2.3	-4.6	-5.14	1.32	2.13274	1.09271	2.8049e-05	5.73031e-05	yes
17	4854895	4855144	250	ENSBGRG00000004716	ENSBGRT00000008710	7777	1.79	-2.97	-3.32	0.826	0.0979328	-3.35206	6.47168e-76	2.39812e-74	yes
5	82124430	82125079	650	ENSBGRG00000004717	ENSBGRT00000008840	15208	2.2	-11.7	-13	1.24	0.705164	-0.50397	0.0100085	0.0159676	no
4	76348428	76349075	648	ENSBGRG00000004719	ENSBGRT00000008705	96181	2.13	-12.1	-13.4	1.55	2.9589	1.56506	1.44049e-09	3.97856e-09	yes
18	45531106	45535999	4894	ENSBGRG00000004729	ENSBGRT00000008763	13703	2	-8.18	-9.1	0.833	0.900102	-0.15184	0.531578	0.610654	no
5	129438493	129438776	284	ENSBGRG00000004735	ENSBGRT00000008721	376	2.13	-6.6	-7.35	-0.938	3.73174	1.89985	9.5464e-20	4.48972e-19	yes
9	6804931	6805728	798	ENSBGRG00000004744	ENSBGRT00000008791	14447	2.14	-434	-434	1.13	2.44257	1.2884	1.26298e-14	4.65504e-14	yes
9	6806076	6806624	549	ENSBGRG00000004744	ENSBGRT00000008791	15592	3.16	-7.03	-7.83	0.749	2.44257	1.2884	1.26298e-14	4.65504e-14	yes
13	1701116	1701365	250	ENSBGRG00000004747	ENSBGRT00000008771	10917	1.54	-5.23	-5.84	1.02	7.28263	2.86446	4.19241e-67	1.16459e-65	yes
13	1699475	1700271	797	ENSBGRG00000004747	ENSBGRT00000008771	12011	2.46	-434	-434	0.933	7.28263	2.86446	4.19241e-67	1.16459e-65	yes
13	1695493	1696389	897	ENSBGRG00000004747	ENSBGRT00000008771	15893	2.65	-434	-434	1.14	7.28263	2.86446	4.19241e-67	1.16459e-65	yes
13	1694029	1695244	1216	ENSBGRG00000004747	ENSBGRT00000008771	17038	2.34	-434	-434	1.71	7.28263	2.86446	4.19241e-67	1.16459e-65	yes
11	13591975	13595789	3815	ENSBGRG00000004748	ENSBGRT00000008761	41104	1.6	-6.72	-7.48	2.34	5.67177	2.5038	2.21315e-19	1.02709e-18	yes
2	3664992	3665238	247	ENSBGRG00000004751	ENSBGRT00000008777	112013	1.79	-9.98	-11.1	1.86	0.778108	-0.361957	0.24373	0.310304	no
17	52616797	52620771	3975	ENSBGRG00000004753	ENSBGRT00000008868	0	3.53	-7.08	-7.88	4.36	0.371769	-1.42752	9.81994e-19	4.41817e-18	yes
14	24364117	24367441	3325	ENSBGRG00000004760	ENSBGRT00000008879	9437	1.97	-434	-434	2.14	1.4609	0.546859	0.0171839	0.0266403	no
15	49190330	49197886	7557	ENSBGRG00000004775	ENSBGRT00000008796	48427	1.57	-6.49	-7.23	1.98	0.421758	-1.24551	1.58114e-17	6.70595e-17	yes
17	36773519	36773667	149	ENSBGRG00000004789	ENSBGRT00000009092	44183	1.7	-4.25	-4.75	1.78	5.51819	2.4642	8.92954e-16	3.49258e-15	yes
6	121970338	121970684	347	ENSBGRG00000004790	ENSBGRT00000008842	185192	2.3	-8.19	-9.11	1.87	1.89666	0.923459	0.00146136	0.00256319	yes
6	121969647	121970190	544	ENSBGRG00000004790	ENSBGRT00000008842	184501	2.09	-13.8	-15.3	1.89	1.89666	0.923459	0.00146136	0.00256319	yes
4	25325806	25494369	168564	ENSBGRG00000004798	ENSBGRT00000008961	114461	1.77	-8.7	-9.67	0.677	0.712705	-0.488623	0.0035553	0.0059795	no
10	45842011	45842161	151	ENSBGRG00000004803	ENSBGRT00000008836	133936	1.56	-1.82	-2.03	1.04	1.00499	0.0071798	0.983822	0.98653	no
5	26695386	26695683	298	ENSBGRG00000004804	ENSBGRT00000009550	0	1.38	-5.67	-6.33	1.29	0.0940273	-3.41078	1.4913e-73	5.09576e-72	yes
14	54946879	54949609	2731	ENSBGRG00000004812	ENSBGRT00000008893	4708	1.86	-5.71	-6.36	0.731	1.43735	0.523412	0.00330897	0.00558271	no
2	3912262	3913591	1330	ENSBGRG00000004823	ENSBGRT00000008922	30643	2.44	-14.5	-16	1.75	1.48851	0.573868	0.00169585	0.00295221	no
13	1716090	1716537	448	ENSBGRG00000004824	ENSBGRT00000008993	9723	1.76	-5	-5.58	0.728	4.60153	2.20211	1.25008e-59	2.72394e-58	yes
13	1717540	1717689	150	ENSBGRG00000004824	ENSBGRT00000008993	8571	2.32	-11.3	-12.4	2.6	4.60153	2.20211	1.25008e-59	2.72394e-58	yes
10	111975990	111979265	3276	ENSBGRG00000004829	ENSBGRT00000010357	134158	1.37	-4.59	-5.12	1.35	0.721277	-0.471374	0.0317468	0.0475488	no
10	112039642	112040653	1012	ENSBGRG00000004829	ENSBGRT00000010233	197810	2.47	-8.83	-9.81	2.56	0.721277	-0.471374	0.0317468	0.0475488	no
7	78675061	78679305	4245	ENSBGRG00000004833	ENSBGRT00000008913	943	2.05	-13.3	-14.7	3.02	1.4837	0.569198	0.00712695	0.0115712	no
7	78648198	78649009	812	ENSBGRG00000004833	ENSBGRT00000008913	31239	2.08	-5.78	-6.45	1.35	1.4837	0.569198	0.00712695	0.0115712	no
3	110463144	110476379	13236	ENSBGRG00000004839	ENSBGRT00000008960	273369	1.65	-434	-434	1.58	2.70335	1.43475	3.83318e-26	2.41525e-25	yes
11	67449844	67450239	396	ENSBGRG00000004870	ENSBGRT00000009050	302848	2.33	-9.42	-10.5	1.33	0.463107	-1.11058	1.31863e-07	3.18697e-07	yes
6	122230334	122230483	150	ENSBGRG00000004871	ENSBGRT00000008981	27763	2.19	-6.26	-6.98	1.61	0.827828	-0.272597	0.201819	0.262061	no
6	122228677	122230135	1459	ENSBGRG00000004871	ENSBGRT00000008981	26106	1.98	-434	-434	1.84	0.827828	-0.272597	0.201819	0.262061	no
6	122246490	122246838	349	ENSBGRG00000004871	ENSBGRT00000008981	43919	2.01	-10.2	-11.3	1.47	0.827828	-0.272597	0.201819	0.262061	no
5	129527853	129528217	365	ENSBGRG00000004887	ENSBGRT00000009065	0	1.36	-6.26	-6.97	-1.06	0.248455	-2.00894	1.62517e-18	7.21109e-18	yes
5	129527850	129528100	251	ENSBGRG00000004887	ENSBGRT00000009065	0	1.32	-3.51	-3.92	-0.734	0.248455	-2.00894	1.62517e-18	7.21109e-18	yes
13	33219631	33251470	31840	ENSBGRG00000004889	ENSBGRT00000009163	13556	1.7	-2.23	-2.49	0.89	0.399279	-1.32453	1.79652e-05	3.72783e-05	yes
9	92178849	92192086	13238	ENSBGRG00000004906	ENSBGRT00000009027	25244	1.37	-3.33	-3.71	-0.733	0.115259	-3.11704	7.77858e-79	3.18839e-77	yes
14	33721261	33721651	391	ENSBGRG00000004907	ENSBGRT00000009020	97	2.27	-1.87	-2.09	0.71	0.191882	-2.38171	1.19854e-22	6.49605e-22	yes
12	56292385	56300083	7699	ENSBGRG00000004915	ENSBGRT00000009060	14766	1.6	-11.3	-12.5	0.704	3.36875	1.75221	2.33983e-38	2.42864e-37	yes
13	39171299	39172178	880	ENSBGRG00000004927	ENSBGRT00000009077	94	1.97	-6	-6.69	-1.03	4.08462	2.0302	2.76675e-20	1.33671e-19	yes
16	58112319	58112568	250	ENSBGRG00000004928	ENSBGRT00000009083	34517	1.95	-3.22	-3.6	-0.868	0.996695	-0.00477553	0.975032	0.979398	no
16	58111078	58111326	249	ENSBGRG00000004928	ENSBGRT00000009083	33276	1.83	-4.24	-4.74	1.13	0.996695	-0.00477553	0.975032	0.979398	no
16	58077852	58106640	28789	ENSBGRG00000004928	ENSBGRT00000009083	50	1.58	-9.13	-10.1	1.83	0.996695	-0.00477553	0.975032	0.979398	no
10	78313242	78317283	4042	ENSBGRG00000004931	ENSBGRT00000009221	139150	1.35	-1.95	-2.18	-0.808	0.754422	-0.406557	0.0239995	0.0365349	no
18	20470093	20470530	438	ENSBGRG00000004935	ENSBGRT00000009089	13500	2.09	-4.28	-4.78	-0.857	0.797662	-0.326151	0.133318	0.179888	no
6	68238314	68238861	548	ENSBGRG00000004941	ENSBGRT00000009117	17511	1.68	-4.53	-5.05	0.702	0.732356	-0.449383	0.0583972	0.084029	no
6	68331098	68352458	21361	ENSBGRG00000004941	ENSBGRT00000009117	110295	1.55	-3.33	-3.72	1.07	0.732356	-0.449383	0.0583972	0.084029	no
6	68424250	68433507	9258	ENSBGRG00000004941	ENSBGRT00000009117	203447	2	-3.89	-4.34	0.771	0.732356	-0.449383	0.0583972	0.084029	no
14	33774701	33774949	249	ENSBGRG00000004950	ENSBGRT00000009470	51660	1.5	-5.56	-6.2	1.32	0.389401	-1.36067	4.07363e-12	1.30619e-11	yes
11	92387726	92389343	1618	ENSBGRG00000004954	ENSBGRT00000009154	156803	1.47	-4.3	-4.8	1.02	0.747452	-0.419948	0.0279164	0.0421552	no
9	92232188	92234735	2548	ENSBGRG00000004955	ENSBGRT00000009132	1492	1.6	-11.1	-12.3	4.21	1.62533	0.700728	0.00679711	0.0110598	yes
8	46506923	46510340	3418	ENSBGRG00000004964	ENSBGRT00000009322	6902	1.18	-4.25	-4.74	0.672	4.90469	2.29416	1.25604e-48	1.87396e-47	yes
9	31949983	31951379	1397	ENSBGRG00000004990	ENSBGRT00000009199	93215	3.69	-2.98	-3.33	-3.42	0.493463	-1.01899	9.05718e-13	3.01739e-12	yes
9	31890658	31894800	4143	ENSBGRG00000004990	ENSBGRT00000009199	149794	2.08	-4.91	-5.47	0.852	0.493463	-1.01899	9.05718e-13	3.01739e-12	yes
9	31894998	31898187	3190	ENSBGRG00000004990	ENSBGRT00000009199	146407	1.94	-11.7	-12.9	0.767	0.493463	-1.01899	9.05718e-13	3.01739e-12	yes
12	38347010	38348158	1149	ENSBGRG00000004993	ENSBGRT00000009195	927	1.24	-8.48	-9.43	1.42	2.11055	1.07762	3.79221e-08	9.51305e-08	yes
3	102919694	102921277	1584	ENSBGRG00000004997	ENSBGRT00000011675	57512	1.6	-4.35	-4.86	1.09	0.608354	-0.717017	2.41583e-07	5.73466e-07	yes
9	92271525	92271669	145	ENSBGRG00000005005	ENSBGRT00000009210	21891	1.8	-6.17	-6.87	1.94	0.779282	-0.359782	0.0798264	0.112311	no
12	75055929	75056425	497	ENSBGRG00000005009	ENSBGRT00000009211	24394	1.66	-13.2	-14.5	0.839	0.9104	-0.135428	0.365699	0.444288	no
12	75054586	75055531	946	ENSBGRG00000005009	ENSBGRT00000009211	25288	3.27	-13.3	-14.7	0.625	0.9104	-0.135428	0.365699	0.444288	no
12	38358817	38362133	3317	ENSBGRG00000005018	ENSBGRT00000009234	7729	1.66	-13.2	-14.5	2.18	1.55199	0.634119	4.05714e-05	8.1838e-05	yes
10	46207047	46230965	23919	ENSBGRG00000005031	ENSBGRT00000009359	26177	1.54	-4.23	-4.72	-0.7	0.502418	-0.993041	1.245e-13	4.34412e-13	yes
8	11389647	11390219	573	ENSBGRG00000005041	ENSBGRT00000009278	14438	1.35	-1.81	-2.02	0.604	6.03116	2.59244	1.65896e-26	1.06158e-25	yes
15	29655946	29656195	250	ENSBGRG00000005066	ENSBGRT00000010195	137794	2.19	-2.36	-2.64	0.596	3.05821	1.61269	1.68573e-16	6.82137e-16	yes
15	29713433	29722625	9193	ENSBGRG00000005066	ENSBGRT00000010195	195281	1.75	-4.86	-5.42	0.836	3.05821	1.61269	1.68573e-16	6.82137e-16	yes
15	29741058	29744882	3825	ENSBGRG00000005066	ENSBGRT00000010195	222906	2.96	-434	-434	2.45	3.05821	1.61269	1.68573e-16	6.82137e-16	yes
12	29580082	29580230	149	ENSBGRG00000005078	ENSBGRT00000009354	8051	1.7	-3.37	-3.76	-1.02	0.935091	-0.0968211	0.594281	0.65832	no
18	46759741	46760669	929	ENSBGRG00000005080	ENSBGRT00000009361	202368	1.44	-3.57	-3.99	-1.11	0.532662	-0.908708	1.05488e-06	2.40103e-06	yes
3	116660824	116679593	18770	ENSBGRG00000005084	ENSBGRT00000009390	9860	1.55	-10.5	-11.6	1	0.974931	-0.0366282	0.781127	0.82805	no
9	92418872	92419118	247	ENSBGRG00000005086	ENSBGRT00000009363	49	3.03	-3.9	-4.35	-0.939	1.72819	0.789264	5.05759e-08	1.25779e-07	yes
1	56610000	56624450	14451	ENSBGRG00000005097	ENSBGRT00000009549	297255	1.48	-12	-13.3	0.615	0.584505	-0.774712	0.000778509	0.00140243	yes
3	42101783	42101932	150	ENSBGRG00000005101	ENSBGRT00000009395	148	1.92	-4.39	-4.9	2.03	0.487643	-1.0361	4.09679e-09	1.09881e-08	yes
4	26987574	27020260	32687	ENSBGRG00000005103	ENSBGRT00000009484	171160	1.42	-1.23	-1.37	0.718	0.233936	-2.09582	4.64706e-28	3.18142e-27	yes
9	92517472	92518476	1005	ENSBGRG00000005115	ENSBGRT00000009405	1340	2.01	-3.79	-4.23	-0.841	0.0903415	-3.46847	4.3932e-80	1.8723e-78	yes
11	92664560	92671825	7266	ENSBGRG00000005119	ENSBGRT00000009691	61391	1.38	-3.58	-4	-0.849	1.79073	0.840548	9.85191e-07	2.24691e-06	yes
18	58391339	58401645	10307	ENSBGRG00000005120	ENSBGRT00000009589	41388	1.43	-9.64	-10.7	-0.927	0.667414	-0.583346	1.71152e-05	3.55724e-05	yes
11	68602607	68604129	1523	ENSBGRG00000005134	ENSBGRT00000009763	342597	1.16	-5.76	-6.42	1.85	1.19685	0.259243	0.114919	0.156948	no
12	75113581	75113977	397	ENSBGRG00000005144	ENSBGRT00000009453	2161	2.19	-5.8	-6.47	1.38	2.68301	1.42385	5.37959e-11	1.61396e-10	yes
4	77332028	77332277	250	ENSBGRG00000005147	ENSBGRT00000009506	199	1.47	-1.24	-1.38	0.67	0.119516	-3.06473	6.25978e-77	2.43652e-75	yes
12	29607060	29620414	13355	ENSBGRG00000005155	ENSBGRT00000009521	17232	2.93	-4.93	-5.5	-1.06	0.0338576	-4.88438	3.38657e-18	1.48055e-17	yes
9	32160555	32165535	4981	ENSBGRG00000005162	ENSBGRT00000009699	0	1.71	-14.5	-16	2.72	8.97737	3.16629	5.07854e-41	5.82914e-40	yes
15	49651063	49659228	8166	ENSBGRG00000005177	ENSBGRT00000009590	27431	2.13	-3.11	-3.47	-1.1	3.90987	1.96712	1.14014e-11	3.56346e-11	yes
10	47054246	47054446	201	ENSBGRG00000005178	ENSBGRT00000009705	111241	1.77	-3.4	-3.8	1.3	1.3672	0.451222	0.0679365	0.0967528	no
10	47043426	47051821	8396	ENSBGRG00000005178	ENSBGRT00000009705	100421	2.44	-8.69	-9.65	1.04	1.3672	0.451222	0.0679365	0.0967528	no
17	75136472	75136941	470	ENSBGRG00000005179	ENSBGRT00000009598	60226	1.41	-2.67	-2.98	-0.724	11.2416	3.49077	1.27853e-23	7.2258e-23	yes
17	75134195	75135064	870	ENSBGRG00000005179	ENSBGRT00000009598	57949	1.71	-10.4	-11.6	-0.855	11.2416	3.49077	1.27853e-23	7.2258e-23	yes
5	42778551	42785983	7433	ENSBGRG00000005194	ENSBGRT00000009571	477	1.55	-6.65	-7.4	2.09	1.42678	0.512761	0.0212256	0.0325786	no
5	42792954	42803204	10251	ENSBGRG00000005194	ENSBGRT00000009571	14880	2.76	-8.92	-9.91	1.52	1.42678	0.512761	0.0212256	0.0325786	no
2	97597018	97597267	250	ENSBGRG00000005195	ENSBGRT00000009597	13905	2.46	-11.1	-12.2	2.15	0.271619	-1.88034	1.20604e-24	7.14448e-24	yes
12	29672153	29674659	2507	ENSBGRG00000005198	ENSBGRT00000009620	4043	2.22	-4.02	-4.49	0.71	3.23225	1.69254	1.15338e-19	5.40202e-19	yes
2	42716827	42726166	9340	ENSBGRG00000005202	ENSBGRT00000010830	233375	1.65	-2.77	-3.09	-0.948	0.0223409	-5.48417	1.23575e-99	9.58127e-98	yes
11	1420450	1420696	247	ENSBGRG00000005204	ENSBGRT00000009679	9996	3.66	-1.74	-1.93	-0.701	0.602149	-0.731807	0.000220789	0.0004188	yes
3	116742684	116776365	33682	ENSBGRG00000005216	ENSBGRT00000009627	696	1.86	-13.1	-14.5	1.91	2.6548	1.4086	3.42938e-06	7.487e-06	yes
14	33775500	33775698	199	ENSBGRG00000005219	ENSBGRT00000009632	40526	1.7	-1.58	-1.76	0.73	0.241333	-2.0509	2.28445e-24	1.33728e-23	yes
7	40286193	40301432	15240	ENSBGRG00000005226	ENSBGRT00000009636	0	1.99	-3.01	-3.36	0.93					no
2	8123196	8130532	7337	ENSBGRG00000005227	ENSBGRT00000009716	19638	1.46	-4.71	-5.25	-0.813	1.02754	0.0391927	0.880517	0.915957	no
12	29770798	29770946	149	ENSBGRG00000005240	ENSBGRT00000009669	20072	1.88	-2.31	-2.57	0.685	2.61409	1.38631	4.7041e-15	1.77378e-14	yes
12	29771045	29771292	248	ENSBGRG00000005240	ENSBGRT00000009669	20319	1.65	-2.18	-2.44	-0.769	2.61409	1.38631	4.7041e-15	1.77378e-14	yes
2	97923846	97926090	2245	ENSBGRG00000005242	ENSBGRT00000009726	109029	1.41	-3.51	-3.92	0.994	0.639252	-0.645543	0.00284806	0.00483595	yes
16	48339145	48339943	799	ENSBGRG00000005245	ENSBGRT00000009697	31446	2.77	-3.13	-3.5	0.647	0.332182	-1.58995	1.37724e-17	5.85274e-17	yes
5	129530959	129531106	148	ENSBGRG00000005249	ENSBGRT00000009750	0	2.16	-3.26	-3.64	-0.981	1.04934	0.0694782	0.645712	0.707418	no
5	129528315	129529155	841	ENSBGRG00000005249	ENSBGRT00000009750	1951	1.78	-5.92	-6.59	-0.891	1.04934	0.0694782	0.645712	0.707418	no
17	21579795	21580094	300	ENSBGRG00000005251	ENSBGRT00000010236	249	1.64	-1.86	-2.08	-0.858	0.926435	-0.110238	0.57829	0.643337	no
17	21619566	21620711	1146	ENSBGRG00000005251	ENSBGRT00000010189	40020	2.4	-434	-434	0.922	0.926435	-0.110238	0.57829	0.643337	no
17	21618524	21619417	894	ENSBGRG00000005251	ENSBGRT00000010189	38978	2.97	-11.3	-12.5	1.92	0.926435	-0.110238	0.57829	0.643337	no
9	15181966	15182116	151	ENSBGRG00000005255	ENSBGRT00000011080	170257	1.47	-1.39	-1.55	0.689	5.17788	2.37236	5.47252e-30	4.06825e-29	yes
12	29781922	29782492	571	ENSBGRG00000005266	ENSBGRT00000009824	56564	1.67	-6.3	-7.02	-1.25	0.445209	-1.16745	4.34254e-12	1.38999e-11	yes
7	15126030	15138630	12601	ENSBGRG00000005283	ENSBGRT00000009759	26706	1.63	-2.76	-3.08	0.746	0.324363	-1.62432	1.06089e-20	5.21822e-20	yes
13	39807476	39807626	151	ENSBGRG00000005292	ENSBGRT00000009802	13107	2	-1.7	-1.89	1.13	1.28441	0.361105	0.240296	0.306396	no
8	11424977	11425293	317	ENSBGRG00000005293	ENSBGRT00000009853	1203	1.47	-3.16	-3.53	-0.648	1.58052	0.6604	0.000104224	0.000203303	yes
7	15239248	15260719	21472	ENSBGRG00000005320	ENSBGRT00000009820	2274	1.35	-7.42	-8.25	2.11	3.49803	1.80654	3.55629e-20	1.70875e-19	yes
13	44174752	44174950	199	ENSBGRG00000005325	ENSBGRT00000009830	1737	2.82	-2.56	-2.86	-0.852	0.0821627	-3.60537	1.66201e-57	3.39542e-56	yes
5	42854675	42854873	199	ENSBGRG00000005328	ENSBGRT00000009839	28277	1.95	-2.13	-2.38	-0.68	1.03757	0.0532056	0.739059	0.794181	no
5	42855022	42857430	2409	ENSBGRG00000005328	ENSBGRT00000009839	25720	1.9	-7.4	-8.23	1.76	1.03757	0.0532056	0.739059	0.794181	no
5	42857678	42866659	8982	ENSBGRG00000005328	ENSBGRT00000009839	16491	1.7	-7.86	-8.74	1.23	1.03757	0.0532056	0.739059	0.794181	no
16	48435536	48436124	589	ENSBGRG00000005330	ENSBGRT00000009858	10684	2.37	-8.98	-9.98	1.08	0.455499	-1.13448	3.64722e-07	8.56816e-07	yes
8	46657105	46657603	499	ENSBGRG00000005338	ENSBGRT00000009855	4159	2.28	-2.61	-2.91	-0.671	4.16544	2.05847	6.9878e-18	3.01467e-17	yes
13	39856100	39857901	1802	ENSBGRG00000005339	ENSBGRT00000009915	536	2.74	-6.24	-6.95	-1.33	1.2404	0.310804	0.184899	0.242044	no
13	39855613	39856003	391	ENSBGRG00000005339	ENSBGRT00000009915	49	3.07	-3.1	-3.47	-0.598	1.2404	0.310804	0.184899	0.242044	no
10	78487048	78492045	4998	ENSBGRG00000005342	ENSBGRT00000009951	128903	1.27	-1.83	-2.05	0.654	0.234507	-2.0923	1.30503e-29	9.57614e-29	yes
10	78481740	78481989	250	ENSBGRG00000005342	ENSBGRT00000009951	138959	1.57	-6.55	-7.3	1.7	0.234507	-2.0923	1.30503e-29	9.57614e-29	yes
17	52782399	52784103	1705	ENSBGRG00000005343	ENSBGRT00000012354	73979	1.21	-2.99	-3.34	1.7	0.25066	-1.9962	4.30625e-31	3.34418e-30	yes
2	8281383	8284050	2668	ENSBGRG00000005344	ENSBGRT00000009878	47	2.54	-4.26	-4.76	0.976	0.388985	-1.36221	1.70144e-08	4.37041e-08	yes
19	14376245	14376528	284	ENSBGRG00000005349	ENSBGRT00000010563	15862	2.23	-1.84	-2.05	-0.957	2.87215	1.52213	4.59484e-22	2.42041e-21	yes
19	30377719	30378431	713	ENSBGRG00000005352	ENSBGRT00000009972	12020	1.31	-13.6	-15	3.57	2.08417	1.05947	3.67752e-11	1.11492e-10	yes
9	25419970	25420119	150	ENSBGRG00000005356	ENSBGRT00000010064	31951	1.73	-3.04	-3.39	1.28	1.93624	0.953258	1.75989e-06	3.93792e-06	yes
9	25489082	25489429	348	ENSBGRG00000005356	ENSBGRT00000009892	101063	1.8	-6.95	-7.74	0.988	1.93624	0.953258	1.75989e-06	3.93792e-06	yes
8	46663501	46663897	397	ENSBGRG00000005366	ENSBGRT00000009960	396	2.85	-3.63	-4.06	-0.983	1.06092	0.0853138	0.651976	0.713125	no
13	62900620	62900768	149	ENSBGRG00000005371	ENSBGRT00000009900	25713	2.5	-2.06	-2.3	-0.756	0.0229392	-5.44604	0.00023116	0.000437698	yes
11	68977166	68985029	7864	ENSBGRG00000005372	ENSBGRT00000009946	65941	1.7	-14.1	-15.5	1.62	0.412205	-1.27857	1.04613e-16	4.26808e-16	yes
10	47148911	47149209	299	ENSBGRG00000005379	ENSBGRT00000009925	118405	1.97	-8.07	-8.98	1.36	0.509458	-0.972966	1.9594e-05	4.05057e-05	yes
15	71863807	71881266	17460	ENSBGRG00000005383	ENSBGRT00000010015	184744	1.73	-6.83	-7.61	-0.846	0.011092	-6.49434	3.91216e-150	1.09461e-147	yes
2	4629271	4629419	149	ENSBGRG00000005394	ENSBGRT00000009932	2319	2.27	-5.26	-5.86	2.45	4.99197	2.31961	3.86238e-15	1.46181e-14	yes
5	129554779	129554927	149	ENSBGRG00000005404	ENSBGRT00000010002	4103	1.53	-2.22	-2.48	0.926	9.82281	3.29614	2.31323e-41	2.68869e-40	yes
11	1483401	1483643	243	ENSBGRG00000005418	ENSBGRT00000009996	193	2.12	-3.87	-4.32	-1.29	0.205405	-2.28346	0.00216278	0.00372046	yes
2	4648378	4648677	300	ENSBGRG00000005424	ENSBGRT00000010004	7641	2.83	-2.11	-2.35	-0.845	3.59362	1.84544	1.1595e-23	6.56845e-23	yes
11	14286029	14286177	149	ENSBGRG00000005430	ENSBGRT00000010125	153642	1.68	-3.46	-3.87	1.85	1.30884	0.388293	0.163625	0.2165	no
11	14132486	14132684	199	ENSBGRG00000005430	ENSBGRT00000010184	99	1.39	-2.3	-2.57	1.05	1.30884	0.388293	0.163625	0.2165	no
11	68996607	69000696	4090	ENSBGRG00000005441	ENSBGRT00000010253	11176	1.47	-4.12	-4.6	0.72	0.465549	-1.103	1.94003e-11	5.97929e-11	yes
4	78053539	78053945	407	ENSBGRG00000005449	ENSBGRT00000010044	83533	1.52	-4.86	-5.43	1.03	2.00038	1.00027	5.41229e-06	1.16514e-05	yes
4	78045940	78048802	2863	ENSBGRG00000005449	ENSBGRT00000010044	75934	1.54	-2.87	-3.21	-0.981	2.00038	1.00027	5.41229e-06	1.16514e-05	yes
17	5697293	5700234	2942	ENSBGRG00000005456	ENSBGRT00000010086	248	2.1	-1.73	-1.92	0.783	0.755642	-0.404224	0.245597	0.312475	no
19	22526515	22528432	1918	ENSBGRG00000005463	ENSBGRT00000010071	6523	2.28	-10.7	-11.8	0.863	1.88832	0.917103	1.14338e-12	3.78694e-12	yes
13	45318190	45325818	7629	ENSBGRG00000005464	ENSBGRT00000010070	45729	1.44	-5.15	-5.75	-1.1	0.5653	-0.822911	2.21277e-05	4.5597e-05	yes
5	79361108	79370796	9689	ENSBGRG00000005468	ENSBGRT00000010157	131144	1.86	-11.6	-12.8	1.95	1.11694	0.159556	0.519619	0.599126	no
5	79306621	79337640	31020	ENSBGRG00000005468	ENSBGRT00000010157	76657	2.16	-3.56	-3.98	1.08	1.11694	0.159556	0.519619	0.599126	no
5	79437120	79437917	798	ENSBGRG00000005468	ENSBGRT00000010157	207156	3.29	-11.6	-12.9	1.03	1.11694	0.159556	0.519619	0.599126	no
1	166997893	167015518	17626	ENSBGRG00000005474	ENSBGRT00000010449	68926	1.78	-9.64	-10.7	-0.813	0.296264	-1.75504	3.88462e-23	2.15383e-22	yes
1	166951369	166951667	299	ENSBGRG00000005474	ENSBGRT00000010449	132777	1.97	-11.3	-12.5	1.09	0.296264	-1.75504	3.88462e-23	2.15383e-22	yes
7	40645990	40649686	3697	ENSBGRG00000005490	ENSBGRT00000010160	58985	1.83	-2.73	-3.05	0.863	2.69193	1.42864	5.87843e-15	2.2041e-14	yes
13	40418658	40469801	51144	ENSBGRG00000005493	ENSBGRT00000010299	0	1.76	-3.99	-4.45	0.771	0.360363	-1.47248	4.07213e-13	1.38093e-12	yes
16	32485944	32500330	14387	ENSBGRG00000005499	ENSBGRT00000010741	132448	1.2	-2.77	-3.09	-1.07	0.0532506	-4.23106	9.19428e-71	2.91469e-69	yes
16	32483509	32483658	150	ENSBGRG00000005499	ENSBGRT00000010741	149120	2.74	-1.7	-1.89	1.58	0.0532506	-4.23106	9.19428e-71	2.91469e-69	yes
16	32632480	32632778	299	ENSBGRG00000005499	ENSBGRT00000010741	0	4.08	-3.97	-4.43	-0.944	0.0532506	-4.23106	9.19428e-71	2.91469e-69	yes
13	63128179	63133071	4893	ENSBGRG00000005503	ENSBGRT00000010223	0	1.53	-12.3	-13.6	0.864	3.15575	1.65798	4.88564e-22	2.57009e-21	yes
18	58767445	58767594	150	ENSBGRG00000005504	ENSBGRT00000010131	1092	2.32	-1.28	-1.43	-0.598	2.68017	1.42232	1.36248e-13	4.74459e-13	yes
15	72538551	72552114	13564	ENSBGRG00000005506	ENSBGRT00000010653	368002	1.92	-3.79	-4.24	1.06	0.417667	-1.25958	1.45407e-12	4.78804e-12	yes
3	81076925	81077074	150	ENSBGRG00000005513	ENSBGRT00000010396	101571	2.07	-3.63	-4.06	1.3	0.251585	-1.99088	9.57357e-35	8.60863e-34	yes
3	117820702	117824455	3754	ENSBGRG00000005515	ENSBGRT00000010281	9973	2.07	-6.76	-7.53	1.08	1.98599	0.989861	3.42491e-13	1.16864e-12	yes
18	59128396	59255003	126608	ENSBGRG00000005518	ENSBGRT00000010212	153414	1.3	-3.56	-3.98	0.811	0.230391	-2.11784	1.15364e-28	8.11078e-28	yes
13	33742941	33743824	884	ENSBGRG00000005527	ENSBGRT00000010297	23057	2.15	-5.22	-5.82	1.55	1.65261	0.724748	0.00011411	0.000221914	yes
13	33803645	33804893	1249	ENSBGRG00000005527	ENSBGRT00000010199	2247	2.64	-9.44	-10.5	0.664	1.65261	0.724748	0.00011411	0.000221914	yes
10	57667099	57667398	300	ENSBGRG00000005532	ENSBGRT00000010207	56931	4.14	-5.13	-5.72	-1.26	0.131042	-2.93189	8.3011e-52	1.38754e-50	yes
10	57666850	57667000	151	ENSBGRG00000005532	ENSBGRT00000010207	56682	1.44	-2.93	-3.28	1.4	0.131042	-2.93189	8.3011e-52	1.38754e-50	yes
14	56232357	56251011	18655	ENSBGRG00000005533	ENSBGRT00000010266	28117	2.4	-4	-4.47	-1.18	0.267681	-1.90142	4.23611e-43	5.23239e-42	yes
14	16302344	16331357	29014	ENSBGRG00000005536	ENSBGRT00000010284	23661	1.29	-6.87	-7.65	1.07	0.413602	-1.27368	1.60246e-11	4.96424e-11	yes
9	92627669	92628786	1118	ENSBGRG00000005537	ENSBGRT00000010214	13548	1.89	-4.3	-4.8	0.862	0.988272	-0.0170204	0.950585	0.960033	no
9	92628885	92629082	198	ENSBGRG00000005537	ENSBGRT00000010214	14764	1.82	-11.1	-12.2	3.9	0.988272	-0.0170204	0.950585	0.960033	no
8	46718052	46718200	149	ENSBGRG00000005550	ENSBGRT00000010290	9708	2.08	-4.03	-4.5	1.57	3.47683	1.79777	1.29479e-10	3.79436e-10	yes
11	14327032	14330138	3107	ENSBGRG00000005553	ENSBGRT00000010264	73862	2.3	-434	-434	0.683	1.03441	0.0488131	0.82587	0.868205	no
9	46528513	46530347	1835	ENSBGRG00000005560	ENSBGRT00000010322	24749	1.71	-10.8	-12	1.9	0.301992	-1.72742	4.35008e-27	2.8585e-26	yes
7	15484074	15484273	200	ENSBGRG00000005567	ENSBGRT00000010674	249	1.63	-5.94	-6.61	1.56	0.245846	-2.02417	1.25007e-32	1.02741e-31	yes
7	15437340	15437539	200	ENSBGRG00000005567	ENSBGRT00000010674	46983	2.82	-6.99	-7.79	1.81	0.245846	-2.02417	1.25007e-32	1.02741e-31	yes
18	20718192	20718341	150	ENSBGRG00000005570	ENSBGRT00000010288	960	1.33	-3.62	-4.04	-1.19	1.38058	0.46528	0.0251937	0.0382471	no
18	20718213	20718362	150	ENSBGRG00000005570	ENSBGRT00000010288	939	1.18	-2.85	-3.18	-1.01	1.38058	0.46528	0.0251937	0.0382471	no
11	14505769	14520610	14842	ENSBGRG00000005578	ENSBGRT00000010301	14208	3.59	-8.16	-9.07	-0.934	0.0505079	-4.30735	8.49242e-07	1.94559e-06	yes
17	21629893	21630501	609	ENSBGRG00000005580	ENSBGRT00000010312	17268	2.03	-7	-7.8	1.1	1.81436	0.85946	1.01147e-05	2.13811e-05	yes
17	21636490	21637939	1450	ENSBGRG00000005580	ENSBGRT00000010312	9830	1.88	-6.6	-7.35	2.2	1.81436	0.85946	1.01147e-05	2.13811e-05	yes
14	34460842	34471552	10711	ENSBGRG00000005587	ENSBGRT00000010311	12303	2.25	-12.2	-13.5	1.55	2.23421	1.15977	0.000153822	0.000295491	yes
5	48856282	48856995	714	ENSBGRG00000005588	ENSBGRT00000011414	10629	2.11	-7.35	-8.18	2.92	1.06825	0.0952522	0.521052	0.600384	no
5	48817773	48819685	1913	ENSBGRG00000005588	ENSBGRT00000011414	47939	2.68	-4.43	-4.95	-0.958	1.06825	0.0952522	0.521052	0.600384	no
5	48840837	48849285	8449	ENSBGRG00000005588	ENSBGRT00000011414	18339	1.7	-4.94	-5.52	0.737	1.06825	0.0952522	0.521052	0.600384	no
12	75916876	75917024	149	ENSBGRG00000005594	ENSBGRT00000010348	16571	1.42	-2.35	-2.62	1.03	2.12614	1.08824	7.54989e-06	1.61077e-05	yes
16	48741502	48744786	3285	ENSBGRG00000005608	ENSBGRT00000010417	15856	1.59	-4.42	-4.94	-0.821	0.832344	-0.264748	0.0953277	0.132212	no
8	46732009	46732348	340	ENSBGRG00000005610	ENSBGRT00000010381	11934	1.6	-3.91	-4.37	-1.36	1.35507	0.438363	0.00314406	0.00532123	no
18	20735553	20736154	602	ENSBGRG00000005617	ENSBGRT00000010412	2956	1.65	-3.7	-4.13	-0.901	1.5535	0.635518	0.00400439	0.00669572	yes
18	20736772	20738758	1987	ENSBGRG00000005617	ENSBGRT00000010412	352	1.61	-1.99	-2.22	-0.746	1.5535	0.635518	0.00400439	0.00669572	yes
12	29897724	29899135	1412	ENSBGRG00000005623	ENSBGRT00000010450	20216	1.19	-7.26	-8.08	-1.17	1.10797	0.147919	0.373508	0.452589	no
11	69032843	69034166	1324	ENSBGRG00000005627	ENSBGRT00000010443	20454	1.77	-3.67	-4.09	0.607	0.35039	-1.51297	5.47898e-18	2.37382e-17	yes
6	128454325	128454698	374	ENSBGRG00000005629	ENSBGRT00000010394	243	1.46	-434	-434	-0.844	4.4068	2.13973	2.5526e-30	1.92052e-29	yes
13	2023671	2023916	246	ENSBGRG00000005632	ENSBGRT00000010397	4416	2.12	-1.98	-2.21	-0.944	2.09898	1.06969	7.40356e-09	1.95051e-08	yes
13	2024650	2024797	148	ENSBGRG00000005632	ENSBGRT00000010397	3535	1.97	-2.32	-2.59	-0.582	2.09898	1.06969	7.40356e-09	1.95051e-08	yes
14	16362698	16362845	148	ENSBGRG00000005633	ENSBGRT00000010426	147	1.87	-4.38	-4.89	1.9	1.83147	0.872999	0.064061	0.0916052	no
9	92701375	92705551	4177	ENSBGRG00000005647	ENSBGRT00000010424	27355	1.79	-4.75	-5.3	1.04	3.3124	1.72788	2.006e-09	5.4911e-09	yes
12	76191827	76191975	149	ENSBGRG00000005650	ENSBGRT00000010599	24399	2.27	-2.24	-2.5	0.682	7.04622	2.81685	2.49766e-30	1.88212e-29	yes
12	76241965	76242212	248	ENSBGRG00000005650	ENSBGRT00000010505	40035	2.75	-4.85	-5.42	1.19	7.04622	2.81685	2.49766e-30	1.88212e-29	yes
13	33891320	33891862	543	ENSBGRG00000005652	ENSBGRT00000010411	542	3.52	-6.91	-7.69	1.1	2.97886	1.57476	5.11925e-06	1.10427e-05	yes
17	21682225	21682464	240	ENSBGRG00000005653	ENSBGRT00000010509	5789	1.47	-1.61	-1.79	-0.67	0.876213	-0.190647	0.491312	0.570576	no
13	2046956	2047253	298	ENSBGRG00000005661	ENSBGRT00000010480	347	2.45	-434	-434	1.4	2.55997	1.35613	0.359437	0.437865	no
12	60889784	60890033	250	ENSBGRG00000005672	ENSBGRT00000010445	63237	1.93	-3.85	-4.3	-0.879	6.85063	2.77624	3.23047e-54	5.83418e-53	yes
13	34120070	34124118	4049	ENSBGRG00000005680	ENSBGRT00000010888	116852	1.62	-3.43	-3.83	1.49	1.00752	0.0108045	0.961806	0.9691	no
8	15795714	15796155	442	ENSBGRG00000005681	ENSBGRT00000010487	810	2.51	-3.89	-4.34	-0.859	4.49529	2.16841	2.76602e-24	1.61429e-23	yes
8	98188208	98193160	4953	ENSBGRG00000005682	ENSBGRT00000010541	43929	1.25	-3.52	-3.93	2.18	0.883317	-0.178996	0.498881	0.57828	no
10	47521860	47522060	201	ENSBGRG00000005685	ENSBGRT00000010745	231278	1.82	-1.64	-1.83	-0.682	0.165924	-2.59141	4.05601e-38	4.18074e-37	yes
19	22765583	22765826	244	ENSBGRG00000005690	ENSBGRT00000010654	14906	1.17	-4.37	-4.88	-0.789	0.23263	-2.10389	2.67965e-44	3.44429e-43	yes
16	48802147	48812470	10324	ENSBGRG00000005691	ENSBGRT00000010604	25133	1.89	-434	-434	2.06	1.13388	0.181267	0.163727	0.216619	no
16	48779945	48787656	7712	ENSBGRG00000005691	ENSBGRT00000010604	2931	3.46	-7.12	-7.93	-0.682	1.13388	0.181267	0.163727	0.216619	no
2	99831446	99833702	2257	ENSBGRG00000005710	ENSBGRT00000010595	24635	2.93	-10.7	-11.8	1.77	2.6503	1.40615	0.000164999	0.00031602	yes
14	25309390	25311588	2199	ENSBGRG00000005715	ENSBGRT00000010661	5522	1.92	-6.8	-7.57	1.22	7.20833	2.84966	5.4898e-84	2.69e-82	yes
8	15958449	15960376	1928	ENSBGRG00000005725	ENSBGRT00000010624	84818	1.93	-11.8	-13.1	1.88	1.62713	0.70233	8.17363e-08	2.00713e-07	yes
8	15873879	15879122	5244	ENSBGRG00000005725	ENSBGRT00000010624	248	1.5	-1.62	-1.8	0.588	1.62713	0.70233	8.17363e-08	2.00713e-07	yes
13	2060302	2060745	444	ENSBGRG00000005726	ENSBGRT00000010601	14423	3.26	-2.25	-2.51	-0.755	4.76153	2.25143	8.23828e-32	6.58858e-31	yes
11	58596236	58611783	15548	ENSBGRG00000005732	ENSBGRT00000010593	7886	1.91	-6.51	-7.26	-0.86	0.530647	-0.914174	2.6961e-08	6.82814e-08	yes
11	58588768	58594162	5395	ENSBGRG00000005732	ENSBGRT00000010593	418	3.57	-7.06	-7.86	-0.734	0.530647	-0.914174	2.6961e-08	6.82814e-08	yes
3	43469455	43469849	395	ENSBGRG00000005734	ENSBGRT00000010589	10474	2.24	-4.97	-5.55	1.14	0.390142	-1.35793	2.23506e-14	8.10179e-14	yes
11	69117746	69119440	1695	ENSBGRG00000005747	ENSBGRT00000010592	49	2.72	-7.61	-8.46	-1.35	2.76683	1.46823	1.72379e-11	5.32985e-11	yes
18	48804436	48804874	439	ENSBGRG00000005757	ENSBGRT00000010618	11064	3.11	-6.02	-6.71	-0.882	0.0162476	-5.94363	5.13967e-51	8.35943e-50	yes
2	10605634	10605783	150	ENSBGRG00000005760	ENSBGRT00000010660	13100	1.37	-3.75	-4.19	1.8	12.5695	3.65185	9.51199e-17	3.88817e-16	yes
2	10605617	10605814	198	ENSBGRG00000005760	ENSBGRT00000010660	13083	1.55	-4.13	-4.61	1.32	12.5695	3.65185	9.51199e-17	3.88817e-16	yes
12	30001651	30016912	15262	ENSBGRG00000005768	ENSBGRT00000010638	0	2.04	-6.02	-6.71	1.03	1.87107	0.903865	0.000111347	0.000216723	yes
12	61287106	61351017	63912	ENSBGRG00000005781	ENSBGRT00000010718	109119	2.01	-2.93	-3.28	-0.605	0.60285	-0.73013	1.28359e-06	2.90107e-06	yes
12	30724746	30730992	6247	ENSBGRG00000005785	ENSBGRT00000010689	513114	1.85	-4.23	-4.73	0.638	0.474452	-1.07567	8.20451e-10	2.29427e-09	yes
9	27515568	27515916	349	ENSBGRG00000005800	ENSBGRT00000010815	30271	3.72	-2.81	-3.13	0.763	3.81358	1.93115	4.5622e-24	2.63076e-23	yes
9	27514426	27514674	249	ENSBGRG00000005800	ENSBGRT00000010815	31513	2.52	-6.87	-7.65	1.59	3.81358	1.93115	4.5622e-24	2.63076e-23	yes
9	27515220	27515369	150	ENSBGRG00000005800	ENSBGRT00000010815	30818	1.58	-3.45	-3.86	1.54	3.81358	1.93115	4.5622e-24	2.63076e-23	yes
3	43487597	43488090	494	ENSBGRG00000005803	ENSBGRT00000010731	6529	2.08	-3.16	-3.53	0.674	1.19485	0.256834	0.425026	0.506829	no
3	43487220	43487417	198	ENSBGRG00000005803	ENSBGRT00000010731	6152	1.13	-2.39	-2.66	0.899	1.19485	0.256834	0.425026	0.506829	no
19	14479210	14479763	554	ENSBGRG00000005807	ENSBGRT00000010709	29797	1.57	-2.34	-2.61	1.07	0.593768	-0.752028	0.000645371	0.00117343	yes
15	50036547	50059671	23125	ENSBGRG00000005813	ENSBGRT00000011231	247	2.05	-2.4	-2.68	-0.621	0.175425	-2.51107	1.1074e-38	1.16637e-37	yes
12	31012029	31012571	543	ENSBGRG00000005832	ENSBGRT00000010772	192711	1.76	-6.52	-7.27	0.735	0.642376	-0.638509	0.00528587	0.00871915	yes
12	30987321	30987971	651	ENSBGRG00000005832	ENSBGRT00000010772	168003	2.84	-4.54	-5.06	-0.818	0.642376	-0.638509	0.00528587	0.00871915	yes
13	45713040	45713240	201	ENSBGRG00000005834	ENSBGRT00000011079	140645	1.51	-3.77	-4.21	1.49	2.17899	1.12366	1.23339e-08	3.19922e-08	yes
3	117954854	117960354	5501	ENSBGRG00000005837	ENSBGRT00000010783	41095	2.44	-9.85	-10.9	0.908	0.408314	-1.29225	1.75091e-12	5.73225e-12	yes
3	117913808	117914153	346	ENSBGRG00000005837	ENSBGRT00000010783	49	1.65	-3.64	-4.06	0.63	0.408314	-1.29225	1.75091e-12	5.73225e-12	yes
8	24597537	24597784	248	ENSBGRG00000005840	ENSBGRT00000010782	39265	2.13	-4.37	-4.88	-0.72	1.93876	0.955131	1.43967e-10	4.2087e-10	yes
12	77064494	77064643	150	ENSBGRG00000005846	ENSBGRT00000010764	-318362	2.04	-8.28	-9.21	3.14	0.308187	-1.69812	0.481499	0.560428	no
12	77064892	77065190	299	ENSBGRG00000005846	ENSBGRT00000010764	-317815	2.5	-11.4	-12.7	2.12	0.308187	-1.69812	0.481499	0.560428	no
12	77043364	77043912	549	ENSBGRG00000005846	ENSBGRT00000010764	-339093	2.61	-10.4	-11.5	1.67	0.308187	-1.69812	0.481499	0.560428	no
12	77064871	77065116	246	ENSBGRG00000005846	ENSBGRT00000010764	-317889	2.96	-10.1	-11.2	2.22	0.308187	-1.69812	0.481499	0.560428	no
12	38963704	38974579	10876	ENSBGRG00000005847	ENSBGRT00000010837	20700	1.17	-1.42	-1.58	-0.628	0.843747	-0.245118	0.0882399	0.123099	no
12	38933483	38935345	1863	ENSBGRG00000005847	ENSBGRT00000010837	59934	1.42	-12.8	-14.1	2.49	0.843747	-0.245118	0.0882399	0.123099	no
12	77390359	77390557	199	ENSBGRG00000005855	ENSBGRT00000010829	299	2.22	-8.48	-9.43	1.64	4.45665	2.15596	4.47224e-27	2.93577e-26	yes
12	77391545	77391892	348	ENSBGRG00000005855	ENSBGRT00000010829	1485	3.48	-6.14	-6.84	1.58	4.45665	2.15596	4.47224e-27	2.93577e-26	yes
12	77390802	77391099	298	ENSBGRG00000005855	ENSBGRT00000010829	742	1.69	-4.02	-4.49	0.824	4.45665	2.15596	4.47224e-27	2.93577e-26	yes
12	77392882	77393130	249	ENSBGRG00000005855	ENSBGRT00000010829	2822	2.52	-3.45	-3.85	0.749	4.45665	2.15596	4.47224e-27	2.93577e-26	yes
12	77392337	77392486	150	ENSBGRG00000005855	ENSBGRT00000010829	2277	1.42	-4.9	-5.46	2.24	4.45665	2.15596	4.47224e-27	2.93577e-26	yes
14	18281516	18283112	1597	ENSBGRG00000005865	ENSBGRT00000011122	17853	1.58	-5.23	-5.83	2.11	0.964795	-0.0517052	0.717261	0.773081	no
11	92955907	92956155	249	ENSBGRG00000005874	ENSBGRT00000010839	287518	1.34	-3.2	-3.57	0.77	1.50191	0.586798	0.0119121	0.018818	yes
17	75345524	75346067	544	ENSBGRG00000005879	ENSBGRT00000010883	894	1.85	-9.56	-10.6	-0.822	0.100693	-3.31197	3.90001e-36	3.70175e-35	yes
19	22818599	22818849	251	ENSBGRG00000005881	ENSBGRT00000011028	33548	2.18	-3.15	-3.52	1.02	0.437338	-1.19318	3.92978e-15	1.48674e-14	yes
19	22817801	22818300	500	ENSBGRG00000005881	ENSBGRT00000011028	32750	2.24	-4.05	-4.53	0.763	0.437338	-1.19318	3.92978e-15	1.48674e-14	yes
12	61479619	61479916	298	ENSBGRG00000005897	ENSBGRT00000010870	33678	2.53	-5.16	-5.76	1.23	1.79635	0.845064	1.46262e-07	3.52702e-07	yes
9	27565517	27569303	3787	ENSBGRG00000005902	ENSBGRT00000011047	3019	1.8	-3.82	-4.27	0.928	1.38406	0.468904	0.0500335	0.0728907	no
17	41843021	41843318	298	ENSBGRG00000005921	ENSBGRT00000010919	543	1.96	-5.07	-5.66	0.983	0.3194	-1.64656	3.69357e-07	8.67178e-07	yes
11	59322701	59355981	33281	ENSBGRG00000005926	ENSBGRT00000011020	18652	1.82	-8.9	-9.89	1.22	5.50551	2.46088	5.22183e-50	8.20949e-49	yes
9	62102051	62119179	17129	ENSBGRG00000005937	ENSBGRT00000010994	92326	2.75	-4.03	-4.5	0.846	0.64291	-0.637311	0.00320078	0.00541105	yes
12	77682115	77682356	242	ENSBGRG00000005942	ENSBGRT00000011098	9481	2.18	-6.8	-7.57	-2.06	1.09518	0.13117	0.436958	0.515994	no
12	77690783	77691837	1055	ENSBGRG00000005942	ENSBGRT00000011098	0	2.7	-3.73	-4.17	-0.62	1.09518	0.13117	0.436958	0.515994	no
18	60170615	60170763	149	ENSBGRG00000005947	ENSBGRT00000010956	17358	1.62	-3.8	-4.24	-1.37	0.0174868	-5.83759	1.17877e-24	6.98506e-24	yes
18	20804568	20805509	942	ENSBGRG00000005952	ENSBGRT00000011114	2272	3.16	-6.21	-6.92	0.595	2.52038	1.33364	8.4781e-10	2.3694e-09	yes
18	20802558	20802756	199	ENSBGRG00000005952	ENSBGRT00000011114	5025	1.95	-2.15	-2.39	0.692	2.52038	1.33364	8.4781e-10	2.3694e-09	yes
3	16225257	16229419	4163	ENSBGRG00000005964	ENSBGRT00000011575	61497	1.66	-6.71	-7.47	1.28	2.66493	1.4141	2.1493e-17	9.052e-17	yes
3	16221424	16223233	1810	ENSBGRG00000005964	ENSBGRT00000011575	67683	2.51	-9.04	-10.1	0.772	2.66493	1.4141	2.1493e-17	9.052e-17	yes
1	167658645	167658943	299	ENSBGRG00000005969	ENSBGRT00000011001	241792	2.08	-7.25	-8.07	1.09	2.54512	1.34774	1.33677e-17	5.68327e-17	yes
13	2158900	2160243	1344	ENSBGRG00000005973	ENSBGRT00000011055	2041	2.36	-6.47	-7.21	-0.706	0.419762	-1.25236	1.09105e-11	3.4128e-11	yes
2	101001195	101001593	399	ENSBGRG00000005974	ENSBGRT00000011063	53669	1.98	-3.93	-4.39	1.14	0.150259	-2.73448	3.17774e-80	1.36332e-78	yes
9	71871919	71880977	9059	ENSBGRG00000005978	ENSBGRT00000011235	4531	6	-2.99	-3.34	0.911	1.07227	0.100672	0.649237	0.710594	no
17	6515313	6515463	151	ENSBGRG00000005981	ENSBGRT00000011118	30482	1.29	-5.89	-6.56	2.19	1.06482	0.0906119	0.789499	0.83541	no
17	6513996	6514196	201	ENSBGRG00000005981	ENSBGRT00000011118	31749	1.59	-9.03	-10	2.96	1.06482	0.0906119	0.789499	0.83541	no
2	10670014	10678425	8412	ENSBGRG00000006005	ENSBGRT00000011174	23481	1.61	-434	-434	1.47	0.72032	-0.473289	0.000398348	0.00073784	no
12	31050398	31053940	3543	ENSBGRG00000006006	ENSBGRT00000011200	22103	1.72	-434	-434	2.11	2.11621	1.08148	3.82729e-09	1.02925e-08	yes
17	42859010	42863362	4353	ENSBGRG00000006007	ENSBGRT00000011875	142811	1.64	-3.28	-3.66	0.686	1.49496	0.580106	0.0176022	0.0272647	yes
3	118061497	118063621	2125	ENSBGRG00000006008	ENSBGRT00000011382	46886	1.24	-2.63	-2.93	-1.08	0.400663	-1.31954	0.00113936	0.00202433	yes
20	9560915	9561263	349	ENSBGRG00000006014	ENSBGRT00000011474	118693	1.85	-434	-434	4.84	0.497788	-1.0064	0.000556791	0.00101823	yes
20	9561413	9561562	150	ENSBGRG00000006014	ENSBGRT00000011474	118394	2.36	-12.1	-13.3	4.97	0.497788	-1.0064	0.000556791	0.00101823	yes
11	15704133	15709976	5844	ENSBGRG00000006021	ENSBGRT00000011344	219307	1.94	-5.02	-5.6	-1.06	0.348187	-1.52206	3.56928e-16	1.42609e-15	yes
11	15644033	15656888	12856	ENSBGRG00000006021	ENSBGRT00000011344	159207	1.63	-3.51	-3.92	0.89	0.348187	-1.52206	3.56928e-16	1.42609e-15	yes
7	58723277	58723554	278	ENSBGRG00000006024	ENSBGRT00000011369	2092	1.71	-7.38	-8.22	1.19	3.77055	1.91478	4.37999e-23	2.42362e-22	yes
13	2189885	2190082	198	ENSBGRG00000006025	ENSBGRT00000011241	18944	2.04	-3.18	-3.55	-0.662	0.99613	-0.00559455	0.974451	0.978948	no
19	30599762	30606856	7095	ENSBGRG00000006039	ENSBGRT00000011124	691	2.5	-3.27	-3.65	0.598	3.34653	1.74267	4.43886e-12	1.41929e-11	yes
7	1866905	1867460	556	ENSBGRG00000006044	ENSBGRT00000011188	0	1.13	-9.02	-10	1.23	1.1871	0.247438	0.0496408	0.0723622	no
15	72983977	72984469	493	ENSBGRG00000006050	ENSBGRT00000011175	1539	2	-1.31	-1.46	0.712	1.05857	0.0821201	0.797906	0.842763	no
15	72983633	72983879	247	ENSBGRG00000006050	ENSBGRT00000011175	1195	2.52	-4.84	-5.4	1.41	1.05857	0.0821201	0.797906	0.842763	no
14	25736932	25737431	500	ENSBGRG00000006051	ENSBGRT00000011342	0	3.63	-2.09	-2.34	-0.666	0.438275	-1.19009	1.02208e-07	2.4946e-07	yes
14	25448606	25448905	300	ENSBGRG00000006051	ENSBGRT00000011728	89548	2.51	-1.75	-1.95	-0.611	0.438275	-1.19009	1.02208e-07	2.4946e-07	yes
14	25531237	25531697	461	ENSBGRG00000006051	ENSBGRT00000011728	6756	2.15	-8.87	-9.86	2.29	0.438275	-1.19009	1.02208e-07	2.4946e-07	yes
9	33033985	33034134	150	ENSBGRG00000006054	ENSBGRT00000011450	55463	2.48	-2.03	-2.27	-1.06	1.38221	0.466972	0.0215347	0.033017	no
5	129711372	129711522	151	ENSBGRG00000006059	ENSBGRT00000011192	18745	1.88	-1.99	-2.22	-0.615	0.78204	-0.354685	0.0589321	0.0847482	no
5	129711621	129711771	151	ENSBGRG00000006059	ENSBGRT00000011158	18994	1.48	-3.28	-3.67	-0.585	0.78204	-0.354685	0.0589321	0.0847482	no
17	7040260	7049851	9592	ENSBGRG00000006060	ENSBGRT00000011442	298889	1.78	-6.24	-6.95	-0.737	0.714253	-0.485494	0.000105165	0.000205102	no
12	39224958	39225202	245	ENSBGRG00000006063	ENSBGRT00000011178	292	2.16	-5.29	-5.9	0.803	2.12896	1.09015	2.46899e-06	5.45193e-06	yes
6	108250884	108251034	151	ENSBGRG00000006065	ENSBGRT00000011626	50	2.08	-2.04	-2.27	1.31	0.657345	-0.605278	0.00114726	0.00203764	yes
13	45743818	45743966	149	ENSBGRG00000006072	ENSBGRT00000011246	492	2.33	-3.36	-3.76	-1.81	0.0766954	-3.70472	6.28361e-17	2.58329e-16	yes
19	30621436	30623347	1912	ENSBGRG00000006073	ENSBGRT00000011232	4162	2.06	-6.6	-7.36	-1.65	0.695213	-0.524474	0.0150379	0.0234812	no
12	78091945	78092341	397	ENSBGRG00000006080	ENSBGRT00000011197	23594	2.93	-4.49	-5.01	-1.12	0.175244	-2.51256	2.51121e-16	1.00814e-15	yes
12	78063439	78068394	4956	ENSBGRG00000006080	ENSBGRT00000011197	47541	2	-2.06	-2.3	-0.686	0.175244	-2.51256	2.51121e-16	1.00814e-15	yes
4	78303008	78320771	17764	ENSBGRG00000006083	ENSBGRT00000011209	71359	1.86	-3.2	-3.58	0.89	0.276028	-1.85711	0.00284119	0.00482513	yes
15	73035470	73041056	5587	ENSBGRG00000006089	ENSBGRT00000011294	11642	2.32	-13.8	-15.3	2.06	0.847168	-0.23928	0.228266	0.293266	no
15	73045353	73049079	3727	ENSBGRG00000006089	ENSBGRT00000011294	3619	1.65	-12.3	-13.6	3.34	0.847168	-0.23928	0.228266	0.293266	no
7	1943473	1945035	1563	ENSBGRG00000006103	ENSBGRT00000011261	297	1.63	-4.64	-5.17	0.947	5.51211	2.4626	1.88042e-34	1.67374e-33	yes
7	1938893	1939042	150	ENSBGRG00000006103	ENSBGRT00000011261	6290	1.72	-6.5	-7.24	1.79	5.51211	2.4626	1.88042e-34	1.67374e-33	yes
7	1938596	1938794	199	ENSBGRG00000006103	ENSBGRT00000011261	6538	2.22	-4.79	-5.34	0.973	5.51211	2.4626	1.88042e-34	1.67374e-33	yes
7	1938002	1938151	150	ENSBGRG00000006103	ENSBGRT00000011261	7181	1.82	-5.7	-6.36	1.23	5.51211	2.4626	1.88042e-34	1.67374e-33	yes
7	1939141	1943374	4234	ENSBGRG00000006103	ENSBGRT00000011261	1958	2.44	-12.8	-14.2	0.722	5.51211	2.4626	1.88042e-34	1.67374e-33	yes
8	10113963	10119189	5227	ENSBGRG00000006109	ENSBGRT00000011428	38455	1.81	-3.56	-3.98	0.719	7.07619	2.82297	3.72649e-24	2.15723e-23	yes
7	40894565	40895178	614	ENSBGRG00000006110	ENSBGRT00000011266	0	3.97	-6.37	-7.09	-0.865	0.834327	-0.261315	0.365381	0.443958	no
12	57247804	57248346	543	ENSBGRG00000006122	ENSBGRT00000011316	158718	2.67	-7.64	-8.5	0.77	0.289051	-1.7906	1.8477e-20	8.99211e-20	yes
13	34316235	34333468	17234	ENSBGRG00000006123	ENSBGRT00000011423	0	1.32	-7.19	-8.01	-0.81	0.257109	-1.95955	1.00816e-17	4.3147e-17	yes
13	34340918	34341563	646	ENSBGRG00000006123	ENSBGRT00000011390	24783	2.36	-6.86	-7.64	-0.786	0.257109	-1.95955	1.00816e-17	4.3147e-17	yes
9	28053452	28053696	245	ENSBGRG00000006127	ENSBGRT00000011291	878	1.65	-9.63	-10.7	1.3	3.82158	1.93417	3.10983e-30	2.33159e-29	yes
2	10696765	10709246	12482	ENSBGRG00000006137	ENSBGRT00000011410	4736	6.49	-2.93	-3.27	-1.74	0.127367	-2.97293	1.21224e-30	9.23945e-30	yes
2	10693388	10695347	1960	ENSBGRG00000006137	ENSBGRT00000011410	18635	2.98	-8.45	-9.39	-1.25	0.127367	-2.97293	1.21224e-30	9.23945e-30	yes
5	28172416	28181672	9257	ENSBGRG00000006138	ENSBGRT00000011331	11281	1.87	-434	-434	1.42	6.24798	2.64339	9.50283e-43	1.15603e-41	yes
5	28167640	28167840	201	ENSBGRG00000006138	ENSBGRT00000011331	6505	1.39	-8.95	-9.95	1.65	6.24798	2.64339	9.50283e-43	1.15603e-41	yes
13	45836690	45953196	116507	ENSBGRG00000006152	ENSBGRT00000011326	2740	14	-434	-434	4.27	4.47117	2.16065	2.06754e-12	6.75168e-12	yes
11	69450508	69451506	999	ENSBGRG00000006154	ENSBGRT00000011361	27467	1.59	-4.09	-4.57	1.24	0.712093	-0.489862	0.00520845	0.00859659	no
11	69460873	69461171	299	ENSBGRG00000006154	ENSBGRT00000011361	17802	3.24	-2.47	-2.76	-0.934	0.712093	-0.489862	0.00520845	0.00859659	no
16	58408696	58408841	146	ENSBGRG00000006158	ENSBGRT00000011373	18489	2.21	-5.97	-6.65	1.45	0.885836	-0.174889	0.27799	0.349065	no
16	58395186	58396373	1188	ENSBGRG00000006158	ENSBGRT00000011373	4979	1.6	-10.5	-11.6	4.37	0.885836	-0.174889	0.27799	0.349065	no
19	22903857	22919939	16083	ENSBGRG00000006163	ENSBGRT00000011348	0	1.38	-3.82	-4.27	1.7	12.6503	3.6611	2.05064e-18	9.07602e-18	yes
18	61692482	61693870	1389	ENSBGRG00000006166	ENSBGRT00000011358	1901	1.7	-6.06	-6.75	0.681	0.524468	-0.931075	0.000358614	0.000666801	yes
9	28094994	28096716	1723	ENSBGRG00000006169	ENSBGRT00000011457	66409	1.73	-5.25	-5.86	1.09	5.58122	2.48058	3.0547e-48	4.4984e-47	yes
10	58274355	58274602	248	ENSBGRG00000006177	ENSBGRT00000011392	54603	1.95	-2.61	-2.92	0.679	0.00665337	-7.2317	2.39235e-148	6.32696e-146	yes
5	45265452	45293627	28176	ENSBGRG00000006178	ENSBGRT00000011406	106	2.1	-434	-434	1.82	2.50188	1.32301	9.46015e-06	2.00546e-05	yes
10	79157498	79166824	9327	ENSBGRG00000006189	ENSBGRT00000013439	25485	1.21	-1.85	-2.06	1.16	0.620986	-0.687368	0.340069	0.416558	no
10	79149120	79149320	201	ENSBGRG00000006189	ENSBGRT00000013439	17107	2.95	-2.09	-2.33	-1.4	0.620986	-0.687368	0.340069	0.416558	no
9	71916760	71917000	241	ENSBGRG00000006196	ENSBGRT00000011421	289	2.27	-5.26	-5.87	1.55	0.995036	-0.00717867	0.976134	0.980349	no
16	58430857	58434661	3805	ENSBGRG00000006199	ENSBGRT00000011532	15443	1.45	-1.83	-2.04	0.655	1.36815	0.452229	0.0013692	0.00240876	no
9	7084939	7085661	723	ENSBGRG00000006211	ENSBGRT00000012098	14676	1.41	-1.44	-1.6	-0.634	0.36513	-1.45352	4.39683e-08	1.09855e-07	yes
5	120499892	120500041	150	ENSBGRG00000006217	ENSBGRT00000011522	47468	1.77	-1.26	-1.4	-0.59	0.792162	-0.336133	0.0231269	0.0352899	no
19	22939177	22939325	149	ENSBGRG00000006232	ENSBGRT00000011506	98	1.51	-4.97	-5.55	1.58	1.77331	0.826443	0.000374776	0.000695648	yes
13	34412717	34412916	200	ENSBGRG00000006242	ENSBGRT00000011819	70012	1.36	-5.05	-5.63	-1.07	1.12971	0.175948	0.239867	0.30591	no
13	34399301	34400230	930	ENSBGRG00000006242	ENSBGRT00000011819	56596	1.62	-5.14	-5.73	-0.852	1.12971	0.175948	0.239867	0.30591	no
3	118078239	118086551	8313	ENSBGRG00000006243	ENSBGRT00000011513	2922	1.75	-5.84	-6.51	1.63	1.16187	0.216444	0.174932	0.23023	no
12	31570537	31585656	15120	ENSBGRG00000006247	ENSBGRT00000011547	0	1.9	-5.06	-5.65	1.32	2.85371	1.51284	5.58424e-13	1.88215e-12	yes
12	31496636	31497085	450	ENSBGRG00000006247	ENSBGRT00000011547	88571	2.5	-10.8	-11.9	1.3	2.85371	1.51284	5.58424e-13	1.88215e-12	yes
3	199097	200791	1695	ENSBGRG00000006250	ENSBGRT00000011519	0	4.28	-7.69	-8.56	3.35	4.7916	2.26051	2.71149e-10	7.81314e-10	yes
4	78465375	78475874	10500	ENSBGRG00000006251	ENSBGRT00000011517	8056	1.67	-6.2	-6.91	-0.986	0.05262	-4.24825	4.67756e-96	3.19099e-94	yes
6	338019	338716	698	ENSBGRG00000006253	ENSBGRT00000011527	40975	2.23	-7.07	-7.87	0.989	0.659479	-0.600602	0.000264162	0.000497504	yes
6	337670	337819	150	ENSBGRG00000006253	ENSBGRT00000011527	40626	1.26	-2.94	-3.28	1.8	0.659479	-0.600602	0.000264162	0.000497504	yes
6	336026	336425	400	ENSBGRG00000006253	ENSBGRT00000011527	38982	2.29	-6.25	-6.96	1.28	0.659479	-0.600602	0.000264162	0.000497504	yes
6	335675	335825	151	ENSBGRG00000006253	ENSBGRT00000011527	38631	1.47	-4.33	-4.84	1.86	0.659479	-0.600602	0.000264162	0.000497504	yes
7	40947355	40952538	5184	ENSBGRG00000006255	ENSBGRT00000011526	15431	1.95	-7.89	-8.78	0.931	0.223953	-2.15873	1.8918e-08	4.84198e-08	yes
17	21906518	21907081	564	ENSBGRG00000006258	ENSBGRT00000011539	6799	1.52	-3.5	-3.91	1.31	7.40745	2.88898	4.04168e-16	1.61017e-15	yes
3	27952952	27958144	5193	ENSBGRG00000006265	ENSBGRT00000011558	60842	2.35	-434	-434	1.68	4.6998	2.2326	7.67808e-16	3.01348e-15	yes
3	27892257	27926527	34271	ENSBGRG00000006265	ENSBGRT00000011558	147	1.71	-6.87	-7.66	2.64	4.6998	2.2326	7.67808e-16	3.01348e-15	yes
11	59556822	59562286	5465	ENSBGRG00000006268	ENSBGRT00000011564	56109	2.13	-7.66	-8.53	1.7	0.333299	-1.58511	9.6078e-22	4.97154e-21	yes
14	35543906	35544056	151	ENSBGRG00000006273	ENSBGRT00000011603	63687	2.29	-4.56	-5.09	1.76	0.696735	-0.521319	0.00122387	0.00216672	no
14	35531294	35531444	151	ENSBGRG00000006273	ENSBGRT00000011603	51075	2.36	-10.2	-11.3	4.13	0.696735	-0.521319	0.00122387	0.00216672	no
14	35504606	35507500	2895	ENSBGRG00000006273	ENSBGRT00000011603	24387	1.69	-8.73	-9.71	1.98	0.696735	-0.521319	0.00122387	0.00216672	no
14	35531594	35532743	1150	ENSBGRG00000006273	ENSBGRT00000011603	51375	2.24	-434	-434	1.12	0.696735	-0.521319	0.00122387	0.00216672	no
9	9166013	9172881	6869	ENSBGRG00000006274	ENSBGRT00000011566	15837	1.5	-7.34	-8.17	-2.06	1.005	0.00719855	0.96592	0.972519	no
9	9195143	9196402	1260	ENSBGRG00000006274	ENSBGRT00000011566	44967	1.51	-3.53	-3.94	-0.996	1.005	0.00719855	0.96592	0.972519	no
9	28331963	28332309	347	ENSBGRG00000006275	ENSBGRT00000011932	27498	2.03	-9.02	-10	1.97	2.83205	1.50185	8.92674e-08	2.18733e-07	yes
3	118094603	118094798	196	ENSBGRG00000006278	ENSBGRT00000011613	4965	2.52	-5.7	-6.35	1.55	1.55073	0.632951	0.0278156	0.0420129	yes
7	58762162	58762410	249	ENSBGRG00000006287	ENSBGRT00000011654	5806	2.16	-7.64	-8.5	0.588	0.223291	-2.163	2.54293e-40	2.83779e-39	yes
17	22096033	22098176	2144	ENSBGRG00000006289	ENSBGRT00000011634	100	2.9	-6.69	-7.45	0.674	7.76654	2.95727	4.95615e-18	2.15261e-17	yes
3	221469	225874	4406	ENSBGRG00000006302	ENSBGRT00000011622	394	1.54	-7.42	-8.26	1.63	23.1046	4.53011	7.36953e-45	9.61325e-44	yes
10	113152018	113152614	597	ENSBGRG00000006306	ENSBGRT00000011624	8521	2.37	-4.67	-5.21	0.731	2.08287	1.05857	0.00403279	0.00673969	yes
10	113151571	113151819	249	ENSBGRG00000006306	ENSBGRT00000011624	8074	2.37	-7.6	-8.46	1.96	2.08287	1.05857	0.00403279	0.00673969	yes
16	58562833	58569445	6613	ENSBGRG00000006328	ENSBGRT00000011818	49025	1.83	-7.73	-8.61	1.28	0.287226	-1.79974	1.37729e-30	1.04808e-29	yes
8	11534768	11536338	1571	ENSBGRG00000006330	ENSBGRT00000011669	4347	2.3	-3.72	-4.16	-0.867	0.684862	-0.546115	0.00076884	0.00138605	no
8	11531418	11532292	875	ENSBGRG00000006330	ENSBGRT00000011719	0	1.95	-4.2	-4.69	-0.818	0.684862	-0.546115	0.00076884	0.00138605	no
12	31591409	31596339	4931	ENSBGRG00000006333	ENSBGRT00000011840	68332	1.41	-2.07	-2.3	-0.943	0.916243	-0.126197	0.561233	0.639848	no
11	94182793	94185177	2385	ENSBGRG00000006341	ENSBGRT00000011844	43018	1.73	-4.19	-4.68	0.888	0.527395	-0.923045	2.35429e-06	5.21058e-06	yes
11	94206897	94207046	150	ENSBGRG00000006341	ENSBGRT00000011844	21149	2.47	-5.74	-6.4	2.72	0.527395	-0.923045	2.35429e-06	5.21058e-06	yes
11	94176319	94176863	545	ENSBGRG00000006341	ENSBGRT00000011844	51332	5.34	-4.19	-4.67	-0.949	0.527395	-0.923045	2.35429e-06	5.21058e-06	yes
12	39942067	39942679	613	ENSBGRG00000006350	ENSBGRT00000011738	51625	1.15	-3.11	-3.48	-0.933	0.36863	-1.43975	1.05877e-12	3.51393e-12	yes
6	506192	506391	200	ENSBGRG00000006353	ENSBGRT00000012001	111286	1.61	-3.42	-3.82	-1.33	0.669998	-0.577772	0.000532397	0.000976112	no
9	15376063	15383740	7678	ENSBGRG00000006355	ENSBGRT00000011864	18232	1.58	-4.06	-4.54	1.32	9.4451	3.23957	1.51568e-21	7.75967e-21	yes
9	15403432	15404328	897	ENSBGRG00000006355	ENSBGRT00000011864	45601	2.3	-434	-434	1.42	9.4451	3.23957	1.51568e-21	7.75967e-21	yes
13	2215795	2217676	1882	ENSBGRG00000006359	ENSBGRT00000011721	5986	2.81	-12.7	-14.1	0.615	2.34485	1.22949	4.10887e-12	1.31683e-11	yes
7	41062943	41137358	74416	ENSBGRG00000006362	ENSBGRT00000012223	0	2.47	-434	-434	0.961	3.87814	1.95536	6.38422e-31	4.91501e-30	yes
10	113171107	113171355	249	ENSBGRG00000006364	ENSBGRT00000011783	128177	1.4	-6.33	-7.06	0.675	0.65419	-0.612218	0.000157119	0.000301495	yes
10	113174897	113175542	646	ENSBGRG00000006364	ENSBGRT00000011783	123990	2.02	-434	-434	0.583	0.65419	-0.612218	0.000157119	0.000301495	yes
10	113170859	113171008	150	ENSBGRG00000006364	ENSBGRT00000011783	128524	1.79	-9.94	-11	1.35	0.65419	-0.612218	0.000157119	0.000301495	yes
10	113171503	113171900	398	ENSBGRG00000006364	ENSBGRT00000011783	127632	1.39	-10.3	-11.5	1.2	0.65419	-0.612218	0.000157119	0.000301495	yes
18	51265663	51270673	5011	ENSBGRG00000006367	ENSBGRT00000011714	84471	3.15	-7.21	-8.03	-0.758	0.600776	-0.7351	6.51821e-05	0.000129572	yes
12	57295753	57295899	147	ENSBGRG00000006368	ENSBGRT00000011796	8590	2.67	-1.32	-1.47	-0.944	7.68904	2.9428	6.76446e-55	1.25572e-53	yes
7	81631324	81635177	3854	ENSBGRG00000006377	ENSBGRT00000011907	125419	1.87	-1.18	-1.31	-0.626	0.469411	-1.09108	2.66546e-08	6.75142e-08	yes
7	81668994	81669195	202	ENSBGRG00000006377	ENSBGRT00000011790	163089	2.02	-5.8	-6.47	1.1	0.469411	-1.09108	2.66546e-08	6.75142e-08	yes
7	58796483	58796732	250	ENSBGRG00000006379	ENSBGRT00000011952	100	3.25	-2.55	-2.85	-0.611	0.160829	-2.6364	1.86056e-36	1.79241e-35	yes
8	99031142	99033334	2193	ENSBGRG00000006397	ENSBGRT00000011817	10060	2.74	-2.25	-2.51	1.94	1.67879	0.747424	6.22824e-05	0.000124089	yes
5	120679316	120681582	2267	ENSBGRG00000006401	ENSBGRT00000012064	43201	1.94	-9.29	-10.3	1.98	1.48169	0.567244	0.000717518	0.00129704	no
5	120703675	120703924	250	ENSBGRG00000006401	ENSBGRT00000012064	67560	2.32	-14.2	-15.7	1.87	1.48169	0.567244	0.000717518	0.00129704	no
5	120694671	120699353	4683	ENSBGRG00000006401	ENSBGRT00000012064	58556	1.93	-3.99	-4.45	0.709	1.48169	0.567244	0.000717518	0.00129704	no
3	263442	263739	298	ENSBGRG00000006407	ENSBGRT00000011894	3225	1.86	-3.68	-4.11	0.619	1.42549	0.511456	0.00364685	0.0061244	no
13	46572635	46573526	892	ENSBGRG00000006408	ENSBGRT00000011807	644	3.33	-13	-14.3	1	13.9841	3.80572	7.56216e-18	3.25882e-17	yes
13	46572090	46572239	150	ENSBGRG00000006408	ENSBGRT00000011807	99	1.97	-2.73	-3.05	1.08	13.9841	3.80572	7.56216e-18	3.25882e-17	yes
5	49044502	49045377	876	ENSBGRG00000006415	ENSBGRT00000012116	6961	1.51	-3.63	-4.05	0.729	15.8837	3.98947	1.92547e-29	1.40488e-28	yes
5	49046200	49047064	865	ENSBGRG00000006415	ENSBGRT00000012116	8659	2.22	-5.09	-5.68	1.29	15.8837	3.98947	1.92547e-29	1.40488e-28	yes
14	35608123	35608322	200	ENSBGRG00000006423	ENSBGRT00000011835	849	2.16	-4.68	-5.22	1.54	3.24513	1.69828	6.06022e-06	1.30085e-05	yes
9	95195901	95198300	2400	ENSBGRG00000006425	ENSBGRT00000011858	25846	1.58	-6.54	-7.29	1.38	0.805919	-0.311294	0.114444	0.156344	no
3	118231378	118232261	884	ENSBGRG00000006437	ENSBGRT00000011998	28204	2.28	-434	-434	5.31	0.995841	-0.00601263	0.976747	0.980812	no
10	48055008	48055301	294	ENSBGRG00000006439	ENSBGRT00000011901	195	1.73	-3.46	-3.87	1.08	0.133174	-2.90861	8.23808e-39	8.70999e-38	yes
16	49093489	49093838	350	ENSBGRG00000006440	ENSBGRT00000011877	598	2.19	-14.1	-15.5	-1.61	4.75379	2.24908	1.90188e-67	5.36807e-66	yes
13	2261005	2269849	8845	ENSBGRG00000006442	ENSBGRT00000012798	0	7.27	-434	-434	-0.603	1.37393	0.458307	0.000817261	0.00146827	no
13	46988239	46992392	4154	ENSBGRG00000006454	ENSBGRT00000012204	0	1.89	-4.23	-4.72	1.28	1.21526	0.281263	0.180417	0.236673	no
1	149153336	149155452	2117	ENSBGRG00000006457	ENSBGRT00000012028	32969	1.4	-9.28	-10.3	1.82	0.852562	-0.230123	0.233238	0.298799	no
19	15012336	15012756	421	ENSBGRG00000006459	ENSBGRT00000012147	17331	1.83	-2.94	-3.28	-0.802	1.32566	0.406709	0.0112705	0.0178673	no
19	23115393	23115542	150	ENSBGRG00000006465	ENSBGRT00000011959	8029	3.06	-2.32	-2.6	0.857	0.241701	-2.04871	4.27474e-11	1.29091e-10	yes
19	23111533	23113425	1893	ENSBGRG00000006465	ENSBGRT00000011959	10146	1.67	-9.51	-10.6	1.43	0.241701	-2.04871	4.27474e-11	1.29091e-10	yes
15	79666326	79666474	149	ENSBGRG00000006468	ENSBGRT00000011920	3275	1.95	-2.57	-2.87	1.18	1.10892	0.149156	0.490768	0.570048	no
12	62279943	62280141	199	ENSBGRG00000006471	ENSBGRT00000011923	21113	1.82	-5.83	-6.5	0.849	2.84475	1.5083	2.24849e-08	5.72532e-08	yes
17	75543022	75544278	1257	ENSBGRG00000006476	ENSBGRT00000012293	38187	3.06	-5.93	-6.61	-0.617	0.881589	-0.181822	0.262751	0.331981	no
17	75522875	75523272	398	ENSBGRG00000006476	ENSBGRT00000012293	59193	4.34	-5.3	-5.91	-0.766	0.881589	-0.181822	0.262751	0.331981	no
7	17218865	17230324	11460	ENSBGRG00000006482	ENSBGRT00000011941	0	1.59	-4.9	-5.46	-1.19					no
14	18418716	18420415	1700	ENSBGRG00000006494	ENSBGRT00000012682	93299	3	-3.81	-4.25	-0.997	0.921437	-0.118042	0.378051	0.457166	no
14	18401444	18402216	773	ENSBGRG00000006494	ENSBGRT00000012682	111498	2.78	-3.91	-4.37	-1.2	0.921437	-0.118042	0.378051	0.457166	no
9	95243353	95243948	596	ENSBGRG00000006496	ENSBGRT00000011975	1042	3.04	-3.3	-3.68	0.595	0.556461	-0.845649	0.000161084	0.000308705	yes
9	15646699	15647542	844	ENSBGRG00000006507	ENSBGRT00000011989	4212	2.96	-6.09	-6.79	-0.742	3.70757	1.89047	1.91065e-27	1.27022e-26	yes
1	105743657	105750695	7039	ENSBGRG00000006509	ENSBGRT00000012422	73241	1.96	-1.58	-1.76	-0.595	0.394679	-1.34125	7.56829e-12	2.3906e-11	yes
13	41232102	41232351	250	ENSBGRG00000006512	ENSBGRT00000012103	29896	2.33	-2.4	-2.68	1	0.912919	-0.131441	0.628881	0.691815	no
16	58635316	58637017	1702	ENSBGRG00000006514	ENSBGRT00000012087	17224	1.88	-1.33	-1.48	-0.686	1.34762	0.430414	0.0233211	0.0355609	no
2	8724216	8724366	151	ENSBGRG00000006515	ENSBGRT00000012076	65488	2.22	-3.96	-4.43	-1.56	0.0410301	-4.60717	4.26347e-76	1.59516e-74	yes
2	8725413	8725563	151	ENSBGRG00000006515	ENSBGRT00000012076	64291	2.12	-3.38	-3.78	-1.29	0.0410301	-4.60717	4.26347e-76	1.59516e-74	yes
8	101449359	101449507	149	ENSBGRG00000006526	ENSBGRT00000012026	9626	2.14	-1.73	-1.93	0.883	3.42375	1.77558	2.78342e-05	5.68822e-05	yes
12	62434923	62439061	4139	ENSBGRG00000006528	ENSBGRT00000012041	117273	2.28	-5.33	-5.94	1.42	2.49835	1.32098	0.000795244	0.00143098	yes
4	78733349	78756530	23182	ENSBGRG00000006539	ENSBGRT00000012048	226629	1.85	-2.18	-2.43	-2.05	0.244392	-2.03273	7.13665e-31	5.48488e-30	yes
9	9223025	9233628	10604	ENSBGRG00000006540	ENSBGRT00000012239	123950	1.57	-3.6	-4.02	1.47	2.29515	1.19859	8.75684e-09	2.29482e-08	yes
9	9236864	9286262	49399	ENSBGRG00000006540	ENSBGRT00000012239	71316	2.25	-14.2	-15.7	1.27	2.29515	1.19859	8.75684e-09	2.29482e-08	yes
9	9215202	9217636	2435	ENSBGRG00000006540	ENSBGRT00000012239	139942	1.47	-6.07	-6.76	3.09	2.29515	1.19859	8.75684e-09	2.29482e-08	yes
14	35690183	35694177	3995	ENSBGRG00000006552	ENSBGRT00000012125	49	1.96	-3.37	-3.76	0.629	2.26803	1.18144	2.79585e-12	9.04889e-12	yes
9	47780937	47804452	23516	ENSBGRG00000006559	ENSBGRT00000012082	239475	2.1	-2.68	-2.99	0.581	0.479215	-1.06126	3.00829e-09	8.15017e-09	yes
9	48029847	48043927	14081	ENSBGRG00000006559	ENSBGRT00000012082	0	2.22	-12.4	-13.7	1.57	0.479215	-1.06126	3.00829e-09	8.15017e-09	yes
5	99953416	99961999	8584	ENSBGRG00000006560	ENSBGRT00000013395	104004	4.67	-4.18	-4.66	2.1	0.548259	-0.86707	2.85229e-07	6.74005e-07	yes
5	99976500	99983418	6919	ENSBGRG00000006560	ENSBGRT00000013395	127088	1.66	-3.7	-4.13	0.964	0.548259	-0.86707	2.85229e-07	6.74005e-07	yes
7	81834767	81835414	648	ENSBGRG00000006569	ENSBGRT00000012135	111524	2.22	-8.66	-9.63	1.03	0.238408	-2.06849	1.01448e-51	1.68841e-50	yes
7	81911793	81946542	34750	ENSBGRG00000006569	ENSBGRT00000012135	396	1.32	-5.84	-6.51	1.21	0.238408	-2.06849	1.01448e-51	1.68841e-50	yes
7	81835513	81835861	349	ENSBGRG00000006569	ENSBGRT00000012135	111077	1.78	-5.3	-5.92	0.816	0.238408	-2.06849	1.01448e-51	1.68841e-50	yes
9	15663220	15663612	393	ENSBGRG00000006574	ENSBGRT00000012095	2775	2.1	-5.2	-5.8	-0.941	2.7565	1.46284	3.47716e-12	1.11995e-11	yes
5	28607502	28607801	300	ENSBGRG00000006576	ENSBGRT00000012119	43208	2.78	-3.62	-4.04	0.834	3.75225	1.90776	1.23318e-08	3.19911e-08	yes
11	1545108	1546908	1801	ENSBGRG00000006584	ENSBGRT00000012132	627	2.77	-6.68	-7.45	-0.844	0.562789	-0.829334	4.06776e-07	9.52021e-07	yes
9	7136292	7137330	1039	ENSBGRG00000006586	ENSBGRT00000012130	4236	1.76	-8.11	-9.02	-0.86	3.85576	1.94702	6.67222e-38	6.81555e-37	yes
6	125138003	125138480	478	ENSBGRG00000006587	ENSBGRT00000012139	53088	1.56	-8.92	-9.91	2.82	0.806308	-0.310597	0.21705	0.280029	no
15	83511683	83534356	22674	ENSBGRG00000006592	ENSBGRT00000012155	156172	2.15	-5.03	-5.61	1.43	0.402264	-1.31379	3.46641e-11	1.05224e-10	yes
15	83534654	83534802	149	ENSBGRG00000006592	ENSBGRT00000012155	179143	1.94	-2.87	-3.2	1.73	0.402264	-1.31379	3.46641e-11	1.05224e-10	yes
15	83355610	83473276	117667	ENSBGRG00000006592	ENSBGRT00000012374	0	1.56	-4.76	-5.31	-1.1	0.402264	-1.31379	3.46641e-11	1.05224e-10	yes
11	70714903	70715983	1081	ENSBGRG00000006595	ENSBGRT00000012699	0	2.15	-6.57	-7.32	1.47	0.90997	-0.136109	0.497098	0.576395	no
9	28491814	28492013	200	ENSBGRG00000006598	ENSBGRT00000012232	17404	1.87	-2.02	-2.25	0.752	2.0214	1.01535	0.000539254	0.000987746	yes
4	113015135	113020724	5590	ENSBGRG00000006607	ENSBGRT00000012352	13006	1.82	-2.85	-3.18	-0.714	0.0775964	-3.68787	1.90517e-78	7.69481e-77	yes
7	81953900	81955413	1514	ENSBGRG00000006611	ENSBGRT00000012182	100	2.72	-3.71	-4.14	-0.961	0.295038	-1.76103	2.4141e-18	1.06384e-17	yes
7	81953152	81953302	151	ENSBGRG00000006611	ENSBGRT00000012182	2211	1.5	-4.27	-4.77	1.89	0.295038	-1.76103	2.4141e-18	1.06384e-17	yes
7	81953501	81953750	250	ENSBGRG00000006611	ENSBGRT00000012182	1763	2.23	-1.5	-1.67	0.933	0.295038	-1.76103	2.4141e-18	1.06384e-17	yes
7	81951811	81952903	1093	ENSBGRG00000006611	ENSBGRT00000012182	2610	2.4	-4.67	-5.21	-1.07	0.295038	-1.76103	2.4141e-18	1.06384e-17	yes
17	22301155	22301301	147	ENSBGRG00000006616	ENSBGRT00000012205	8271	3.06	-5.94	-6.61	-0.892	3.1859	1.6717	8.65707e-24	4.92873e-23	yes
6	515507	515653	147	ENSBGRG00000006619	ENSBGRT00000012187	489	1.27	-7.63	-8.49	2.84	0.317896	-1.65337	1.07445e-05	2.26603e-05	yes
6	515849	515995	147	ENSBGRG00000006619	ENSBGRT00000012187	147	1.46	-7.84	-8.72	2.48	0.317896	-1.65337	1.07445e-05	2.26603e-05	yes
2	120833590	120833836	247	ENSBGRG00000006620	ENSBGRT00000012225	25933	3.16	-3.74	-4.17	0.974	0.735528	-0.443148	0.0201297	0.0309784	no
14	36423791	36424723	933	ENSBGRG00000006628	ENSBGRT00000012256	653750	1.49	-6.95	-7.73	2	1.21857	0.285192	0.12454	0.169036	no
3	3272157	3273194	1038	ENSBGRG00000006648	ENSBGRT00000012297	9034	1.73	-434	-434	2.94	2.67068	1.41721	5.81159e-16	2.29633e-15	yes
4	8987382	8993570	6189	ENSBGRG00000006649	ENSBGRT00000012372	1053	3.08	-7.48	-8.33	-1.16	0.0279111	-5.16302	4.17461e-43	5.15974e-42	yes
4	8978747	8985064	6318	ENSBGRG00000006649	ENSBGRT00000012372	9559	2.44	-5.83	-6.5	-0.842	0.0279111	-5.16302	4.17461e-43	5.15974e-42	yes
12	40379951	40380482	532	ENSBGRG00000006656	ENSBGRT00000012327	9157	4.23	-1.8	-2	1.3	0.662889	-0.59316	7.78258e-05	0.000153568	yes
12	40382915	40384060	1146	ENSBGRG00000006656	ENSBGRT00000012327	5579	1.19	-4.43	-4.95	1.25	0.662889	-0.59316	7.78258e-05	0.000153568	yes
3	304639	304788	150	ENSBGRG00000006669	ENSBGRT00000012494	17675	1.42	-2.68	-2.99	-1.22	0.289392	-1.78891	2.96726e-09	8.04351e-09	yes
12	57446411	57450321	3911	ENSBGRG00000006672	ENSBGRT00000012355	48475	1.52	-5.15	-5.74	1.15	6.95638	2.79834	1.15875e-24	6.86853e-24	yes
17	44053587	44057279	3693	ENSBGRG00000006679	ENSBGRT00000012337	30345	1.39	-4.95	-5.52	-1.13	0.474469	-1.07561	5.2955e-12	1.68566e-11	yes
7	41640355	41642795	2441	ENSBGRG00000006681	ENSBGRT00000012356	220770	2.73	-434	-434	0.612	1.68287	0.750926	0.00998767	0.0159374	yes
7	41642895	41643193	299	ENSBGRG00000006681	ENSBGRT00000012356	223310	1.87	-3.48	-3.88	0.841	1.68287	0.750926	0.00998767	0.0159374	yes
2	120868272	120868597	326	ENSBGRG00000006691	ENSBGRT00000012340	2688	1.94	-1.56	-1.73	1.33	0.118637	-3.07537	6.04954e-29	4.31127e-28	yes
19	15110242	15110865	624	ENSBGRG00000006704	ENSBGRT00000012378	22922	1.39	-3.68	-4.11	-1.22	1.87547	0.907252	1.12841e-09	3.13498e-09	yes
9	28494357	28494701	345	ENSBGRG00000006711	ENSBGRT00000012428	147	1.99	-2.57	-2.87	-0.909	2.39054	1.25734	1.80377e-13	6.24077e-13	yes
16	49460756	49460904	149	ENSBGRG00000006719	ENSBGRT00000012406	1247	1.61	-2.44	-2.72	0.864	2.41216	1.27033	4.65241e-11	1.40168e-10	yes
8	68089304	68094655	5352	ENSBGRG00000006723	ENSBGRT00000012442	21561	2.41	-8.17	-9.08	1.19	8.42096	3.07398	4.77541e-64	1.19422e-62	yes
10	48878419	48883565	5147	ENSBGRG00000006724	ENSBGRT00000012412	55067	1.65	-14.2	-15.7	3.67	0.373199	-1.42198	6.28178e-16	2.47603e-15	yes
2	8892765	8912838	20074	ENSBGRG00000006726	ENSBGRT00000012551	146	1.23	-3.33	-3.72	1.18	1.04532	0.0639455	0.831966	0.873739	no
12	57571482	57571630	149	ENSBGRG00000006728	ENSBGRT00000012472	443	1.59	-1.44	-1.6	0.616	2.77307	1.47148	2.11409e-24	1.23944e-23	yes
12	57675435	57675583	149	ENSBGRG00000006728	ENSBGRT00000012431	104396	1.74	-11.4	-12.7	-1.06	2.77307	1.47148	2.11409e-24	1.23944e-23	yes
14	26304018	26304215	198	ENSBGRG00000006731	ENSBGRT00000012512	147	1.76	-2.46	-2.75	1.1	0.665359	-0.587796	0.0198501	0.0305676	yes
2	120943524	120948632	5109	ENSBGRG00000006739	ENSBGRT00000012435	3923	1.56	-434	-434	0.99	0.662437	-0.594145	0.00104339	0.00185878	yes
13	64337346	64337544	199	ENSBGRG00000006752	ENSBGRT00000012509	47579	2.14	-3.8	-4.25	-1.3	0.196285	-2.34898	1.20334e-12	3.97872e-12	yes
11	1691589	1693590	2002	ENSBGRG00000006773	ENSBGRT00000012616	27264	1.71	-4.11	-4.59	1.46	0.771218	-0.37479	0.195206	0.254244	no
4	9012313	9017813	5501	ENSBGRG00000006782	ENSBGRT00000012527	1548	1.5	-7.12	-7.93	1.08	0.300437	-1.73487	2.82846e-17	1.18349e-16	yes
4	9002814	9006136	3323	ENSBGRG00000006782	ENSBGRT00000012527	13225	1.71	-9.53	-10.6	-0.652	0.300437	-1.73487	2.82846e-17	1.18349e-16	yes
12	64322125	64322274	150	ENSBGRG00000006785	ENSBGRT00000012528	199	1.94	-1.54	-1.71	0.752	3.40819	1.76901	7.96274e-10	2.22892e-09	yes
9	95721702	95727342	5641	ENSBGRG00000006787	ENSBGRT00000012534	11306	1.71	-4.8	-5.36	1.16	3.2252	1.68939	9.82185e-10	2.73623e-09	yes
9	95717158	95717501	344	ENSBGRG00000006787	ENSBGRT00000012534	21147	2.09	-2.8	-3.13	0.722	3.2252	1.68939	9.82185e-10	2.73623e-09	yes
14	59043927	59044079	153	ENSBGRG00000006798	ENSBGRT00000012700	431425	1.15	-4.46	-4.98	1.72	0.0900089	-3.47379	3.54442e-81	1.584e-79	yes
14	59023616	59034742	11127	ENSBGRG00000006798	ENSBGRT00000012700	411114	1.64	-1.29	-1.44	0.838	0.0900089	-3.47379	3.54442e-81	1.584e-79	yes
14	59023319	59023468	150	ENSBGRG00000006798	ENSBGRT00000012700	410817	3.54	-1.99	-2.22	-0.675	0.0900089	-3.47379	3.54442e-81	1.584e-79	yes
6	110034378	110038383	4006	ENSBGRG00000006801	ENSBGRT00000012670	21784	1.93	-1.38	-1.53	-0.712	3.85407	1.94638	5.44222e-28	3.71001e-27	yes
13	47179050	47179197	148	ENSBGRG00000006818	ENSBGRT00000012575	1532	1.55	-4.36	-4.87	-1.59	0.218109	-2.19688	2.09685e-10	6.07834e-10	yes
16	49548621	49554887	6267	ENSBGRG00000006830	ENSBGRT00000013255	29191	1.49	-10	-11.1	2.43	2.21268	1.14579	4.05994e-10	1.15931e-09	yes
16	49494708	49497569	2862	ENSBGRG00000006830	ENSBGRT00000013255	86509	1.3	-4.95	-5.52	1.95	2.21268	1.14579	4.05994e-10	1.15931e-09	yes
5	120748252	120787624	39373	ENSBGRG00000006835	ENSBGRT00000012665	0	2	-2.85	-3.19	-0.684	6.97126	2.80142	0.0667552	0.095218	no
4	9032812	9033402	591	ENSBGRG00000006836	ENSBGRT00000012734	4869	3.52	-5	-5.58	-0.969	2.37525	1.24808	1.79781e-10	5.23349e-10	yes
4	9032759	9033358	600	ENSBGRG00000006836	ENSBGRT00000012734	4816	3.55	-7.37	-8.2	-1.08	2.37525	1.24808	1.79781e-10	5.23349e-10	yes
17	13769652	13772285	2634	ENSBGRG00000006840	ENSBGRT00000014423	91360	1.81	-6.8	-7.58	0.856	0.562967	-0.828877	4.2788e-05	8.61201e-05	yes
17	13740927	13768672	27746	ENSBGRG00000006840	ENSBGRT00000014423	94973	1.91	-434	-434	1.17	0.562967	-0.828877	4.2788e-05	8.61201e-05	yes
17	13824583	13827550	2968	ENSBGRG00000006840	ENSBGRT00000014423	36095	1.54	-5.81	-6.47	2.28	0.562967	-0.828877	4.2788e-05	8.61201e-05	yes
10	49050409	49050608	200	ENSBGRG00000006844	ENSBGRT00000012625	149	1.5	-5.74	-6.4	-1.05	0.712751	-0.488531	0.0032484	0.00548724	no
9	48921856	48922507	652	ENSBGRG00000006847	ENSBGRT00000013062	100494	1.54	-7.02	-7.82	-1.1	3.35481	1.74623	3.92655e-39	4.21145e-38	yes
12	57697467	57702199	4733	ENSBGRG00000006852	ENSBGRT00000012688	0	1.86	-12.9	-14.3	4.84	0.641988	-0.639382	2.425e-05	4.9816e-05	yes
13	47335553	47338301	2749	ENSBGRG00000006854	ENSBGRT00000012654	53168	2.1	-3.63	-4.05	-0.822	0.0988841	-3.33812	2.35999e-110	2.57412e-108	yes
11	1695890	1696526	637	ENSBGRG00000006869	ENSBGRT00000012801	1340	1.68	-2.97	-3.31	0.582	0.489026	-1.03202	1.86044e-06	4.15472e-06	yes
2	10884529	10885066	538	ENSBGRG00000006878	ENSBGRT00000012750	1679	2.23	-9.89	-11	1.14	10.9847	3.45742	9.38078e-73	3.1279e-71	yes
10	113687832	113696395	8564	ENSBGRG00000006883	ENSBGRT00000012738	108839	2.76	-434	-434	1.27	2.22576	1.1543	2.26304e-06	5.01669e-06	yes
23	8030413	8031300	888	ENSBGRG00000006896	ENSBGRT00000012729	940	1.64	-6.35	-7.08	1.39	1.25117	0.323273	0.0720001	0.102088	no
2	9060223	9064317	4095	ENSBGRG00000006897	ENSBGRT00000013165	27122	2.23	-11.3	-12.4	1.01	0.797696	-0.326088	0.0125047	0.0197155	no
22	13692148	13723098	30951	ENSBGRG00000006902	ENSBGRT00000013128	38536	1.21	-6.39	-7.12	-0.936	0.512957	-0.963092	1.27587e-07	3.08633e-07	yes
9	78500599	78507844	7246	ENSBGRG00000006907	ENSBGRT00000012906	526929	1.83	-4.34	-4.84	1.4	1.60838	0.685612	0.00330506	0.00557734	yes
13	47932579	47933726	1148	ENSBGRG00000006912	ENSBGRT00000012885	338149	1.39	-4.45	-4.97	-0.806	5.88992	2.55825	2.32195e-33	1.96267e-32	yes
15	51676084	51698283	22200	ENSBGRG00000006924	ENSBGRT00000012787	17391	1.74	-5.87	-6.54	0.759	0.363026	-1.46185	1.21068e-18	5.41676e-18	yes
9	96477860	96482745	4886	ENSBGRG00000006925	ENSBGRT00000013011	13924	2.47	-6.08	-6.77	1.28	0.733697	-0.446743	0.00732381	0.0118708	no
9	33771471	33771616	146	ENSBGRG00000006930	ENSBGRT00000013017	52381	1.61	-5.36	-5.97	1.83	0.225583	-2.14827	4.15197e-23	2.29942e-22	yes
5	119637713	119637862	150	ENSBGRG00000006932	ENSBGRT00000012852	28194	1.96	-1.77	-1.97	0.883	0.704	-0.506352	0.0868932	0.121395	no
12	80528504	80529251	748	ENSBGRG00000006934	ENSBGRT00000012827	8122	1.6	-6.5	-7.24	1.46	0.407555	-1.29493	9.90869e-14	3.47434e-13	yes
22	7980529	7983391	2863	ENSBGRG00000006940	ENSBGRT00000015978	0	1.53	-2.61	-2.92	0.745	1.20603	0.270268	0.153635	0.204634	no
17	44308717	44309062	346	ENSBGRG00000006941	ENSBGRT00000012840	9299	1.74	-3.17	-3.54	0.777	2.00658	1.00474	0.00839593	0.0135099	yes
8	102342419	102342568	150	ENSBGRG00000006943	ENSBGRT00000012809	48805	2.22	-1.33	-1.48	-0.719	0.0500594	-4.32021	1.18147e-53	2.09262e-52	yes
6	110202984	110203427	444	ENSBGRG00000006944	ENSBGRT00000013153	98	4.11	-6.92	-7.7	-1.23	0.136954	-2.86824	1.50337e-31	1.18854e-30	yes
22	47939078	47960549	21472	ENSBGRG00000006947	ENSBGRT00000012922	39903	2.22	-9.9	-11	1.47	6.51116	2.70291	8.72979e-21	4.30711e-20	yes
24	17542471	17542771	301	ENSBGRG00000006948	ENSBGRT00000012855	30836	2.25	-2.93	-3.27	0.782	3.36156	1.74913	0.279175	0.350336	no
24	17560499	17562942	2444	ENSBGRG00000006948	ENSBGRT00000012855	10665	2.05	-6.29	-7.01	-0.823	3.36156	1.74913	0.279175	0.350336	no
8	11632996	11634850	1855	ENSBGRG00000006949	ENSBGRT00000012845	4348	1.6	-3.63	-4.06	-0.832	2.15216	1.10579	5.70521e-14	2.02584e-13	yes
25	25093719	25095185	1467	ENSBGRG00000006965	ENSBGRT00000012933	12420	1.88	-2.59	-2.89	-0.649	1.00904	0.0129813	0.932834	0.945221	no
24	6627583	6631591	4009	ENSBGRG00000006969	ENSBGRT00000013550	49	2.13	-434	-434	3.9	1.05231	0.0735621	0.679579	0.739861	no
10	49248440	49248739	300	ENSBGRG00000006976	ENSBGRT00000012951	0	1.35	-9.27	-10.3	0.763	0.826453	-0.274995	0.0884731	0.123388	no
3	17005968	17009051	3084	ENSBGRG00000006979	ENSBGRT00000012928	87434	2.12	-4.07	-4.55	1.27	0.185619	-2.42958	0.0316005	0.0473444	yes
14	18956906	18962515	5610	ENSBGRG00000006991	ENSBGRT00000012912	130601	1.35	-4.3	-4.8	-0.611	0.978621	-0.0311777	0.849305	0.889239	no
12	64804769	64806235	1467	ENSBGRG00000006992	ENSBGRT00000016018	28706	1.36	-4.99	-5.57	-0.79	1.98968	0.992535	2.00885e-11	6.18644e-11	yes
23	8126340	8126607	268	ENSBGRG00000007004	ENSBGRT00000012876	24370	1.57	-2.99	-3.33	1.26	9.04823	3.17764	8.82027e-27	5.72384e-26	yes
23	8127444	8127887	444	ENSBGRG00000007004	ENSBGRT00000012876	25474	1.99	-5.52	-6.15	0.698	9.04823	3.17764	8.82027e-27	5.72384e-26	yes
17	22353472	22358629	5158	ENSBGRG00000007005	ENSBGRT00000013147	14412	2.1	-7.12	-7.93	0.671	0.340042	-1.55622	7.11199e-17	2.92136e-16	yes
9	15792338	15792586	249	ENSBGRG00000007013	ENSBGRT00000012887	1885	2.08	-1.64	-1.83	0.859	2.84634	1.50911	2.66338e-05	5.45214e-05	yes
9	15791098	15791247	150	ENSBGRG00000007013	ENSBGRT00000012887	645	1.59	-4.07	-4.54	1.73	2.84634	1.50911	2.66338e-05	5.45214e-05	yes
9	15791495	15792239	745	ENSBGRG00000007013	ENSBGRT00000012887	1042	2.23	-11.3	-12.5	1.34	2.84634	1.50911	2.66338e-05	5.45214e-05	yes
3	28333545	28333792	248	ENSBGRG00000007016	ENSBGRT00000013012	54411	1.92	-9.2	-10.2	1.45	0.235515	-2.08611	2.076e-35	1.90762e-34	yes
26	46973906	46974975	1070	ENSBGRG00000007021	ENSBGRT00000012988	5657	2.5	-2.01	-2.24	-0.807	0.0407854	-4.6158	1.17454e-07	2.84978e-07	yes
28	16489011	16490673	1663	ENSBGRG00000007025	ENSBGRT00000012909	11725	1.33	-9.73	-10.8	-0.994	0.288122	-1.79525	7.76593e-24	4.43184e-23	yes
28	16493437	16496461	3025	ENSBGRG00000007025	ENSBGRT00000012909	5937	1.8	-2.08	-2.32	-0.961	0.288122	-1.79525	7.76593e-24	4.43184e-23	yes
4	113755464	113755664	201	ENSBGRG00000007029	ENSBGRT00000013172	649	1.93	-2.16	-2.41	0.742	0.139495	-2.84171	2.72042e-46	3.7275e-45	yes
11	1730064	1731507	1444	ENSBGRG00000007033	ENSBGRT00000013183	145	2.08	-5.75	-6.41	0.824	0.765889	-0.384794	0.0167972	0.0260639	no
28	41885682	41886849	1168	ENSBGRG00000007035	ENSBGRT00000013298	5011	1.54	-3.63	-4.05	0.934	1.72751	0.78869	6.95026e-08	1.71478e-07	yes
11	70796284	70797081	798	ENSBGRG00000007044	ENSBGRT00000012950	98206	2.57	-12.8	-14.2	0.642	0.602724	-0.73043	1.27525e-07	3.08522e-07	yes
5	49334770	49336472	1703	ENSBGRG00000007048	ENSBGRT00000014974	33867	2.08	-434	-434	1.68	2.06307	1.04479	5.57605e-11	1.67108e-10	yes
5	49336897	49339994	3098	ENSBGRG00000007048	ENSBGRT00000014974	35994	1.84	-8.94	-9.93	0.923	2.06307	1.04479	5.57605e-11	1.67108e-10	yes
16	58883505	58885917	2413	ENSBGRG00000007050	ENSBGRT00000013962	30802	2.63	-2.68	-2.99	-1.14	0.134327	-2.89617	7.63654e-16	2.999e-15	yes
5	45821899	45822097	199	ENSBGRG00000007052	ENSBGRT00000013295	144125	1.5	-1.66	-1.85	0.84	1.66554	0.735987	5.31199e-05	0.000106306	yes
5	119881529	119882025	497	ENSBGRG00000007053	ENSBGRT00000014011	138337	2.18	-10.3	-11.5	1.02	0.739845	-0.434706	0.0206814	0.0317818	no
4	78847211	78849681	2471	ENSBGRG00000007057	ENSBGRT00000013112	110382	1.4	-5.66	-6.31	0.948	1.92598	0.94559	4.00712e-07	9.38626e-07	yes
13	47962318	47973457	11140	ENSBGRG00000007061	ENSBGRT00000012989	70736	1.06	-7.52	-8.37	1.41	0.565798	-0.82164	3.03271e-06	6.65184e-06	yes
6	125979030	125982968	3939	ENSBGRG00000007068	ENSBGRT00000013031	40411	1.88	-6.07	-6.76	1.77	1.56308	0.644391	8.70164e-05	0.000170864	yes
12	80984662	80985558	897	ENSBGRG00000007083	ENSBGRT00000014766	230101	2.07	-434	-434	3.12	1.29207	0.369689	0.0439346	0.0645658	no
12	80832038	80922258	90221	ENSBGRG00000007083	ENSBGRT00000014766	77477	1.19	-3.13	-3.5	1.18	1.29207	0.369689	0.0439346	0.0645658	no
12	80985658	80988707	3050	ENSBGRG00000007083	ENSBGRT00000014766	231097	1.43	-12.1	-13.4	2	1.29207	0.369689	0.0439346	0.0645658	no
24	17592397	17593090	694	ENSBGRG00000007091	ENSBGRT00000013310	7183	2.31	-9.98	-11.1	-0.829	2.14647	1.10197	5.10063e-15	1.92104e-14	yes
24	17595433	17595630	198	ENSBGRG00000007091	ENSBGRT00000013310	4643	1.58	-8.98	-9.98	-0.908	2.14647	1.10197	5.10063e-15	1.92104e-14	yes
24	17590952	17591902	951	ENSBGRG00000007091	ENSBGRT00000013310	8371	2.26	-6.66	-7.42	-1.4	2.14647	1.10197	5.10063e-15	1.92104e-14	yes
15	51899927	51900303	377	ENSBGRG00000007092	ENSBGRT00000013065	4618	1.36	-10.7	-11.9	1.15	0.991189	-0.0127681	0.946525	0.956934	no
15	51897428	51899256	1829	ENSBGRG00000007092	ENSBGRT00000013065	5665	1.78	-6.11	-6.81	1.86	0.991189	-0.0127681	0.946525	0.956934	no
12	33762252	33762899	648	ENSBGRG00000007097	ENSBGRT00000013087	754	2.25	-434	-434	1.8	1.19246	0.253939	0.183106	0.239875	no
11	76631876	76632076	201	ENSBGRG00000007101	ENSBGRT00000013672	38728	1.9	-13	-14.3	3.55	0.374248	-1.41793	5.20321e-21	2.60241e-20	yes
11	76605664	76605814	151	ENSBGRG00000007101	ENSBGRT00000013672	12516	1.27	-4.98	-5.56	0.868	0.374248	-1.41793	5.20321e-21	2.60241e-20	yes
11	76632376	76636385	4010	ENSBGRG00000007101	ENSBGRT00000013672	39228	2.39	-434	-434	0.872	0.374248	-1.41793	5.20321e-21	2.60241e-20	yes
9	96508165	96508315	151	ENSBGRG00000007114	ENSBGRT00000013163	10166	2.31	-4.91	-5.48	1.9	1.16652	0.222211	0.322417	0.397254	no
9	96499603	96499902	300	ENSBGRG00000007114	ENSBGRT00000013163	1604	1.95	-8.32	-9.25	1.77	1.16652	0.222211	0.322417	0.397254	no
3	28377426	28378288	863	ENSBGRG00000007127	ENSBGRT00000013135	0	2.15	-4.97	-5.54	0.813	0.152467	-2.71343	1.71698e-37	1.72197e-36	yes
X	130649397	130649893	497	ENSBGRG00000007139	ENSBGRT00000013125	18410	4.01	-3.89	-4.34	-1.06	0.48	-1.05889	2.57959e-06	5.68706e-06	yes
28	30121212	30121360	149	ENSBGRG00000007141	ENSBGRT00000013103	16846	1.6	-1.56	-1.74	0.721	0.821402	-0.28384	0.10832	0.14881	no
12	33767563	33768563	1001	ENSBGRG00000007150	ENSBGRT00000013120	3961	2.65	-3.47	-3.88	-0.583	0.911759	-0.133275	0.369321	0.448238	no
X	9870010	9873991	3982	ENSBGRG00000007171	ENSBGRT00000013633	11100	2.48	-434	-434	1.32	5.88299	2.55655	5.98106e-42	7.05377e-41	yes
10	49642849	49643049	201	ENSBGRG00000007174	ENSBGRT00000013170	107288	1.95	-2.23	-2.49	-0.795	2.59416	1.37526	7.63849e-14	2.69744e-13	yes
26	8798064	8798212	149	ENSBGRG00000007176	ENSBGRT00000013414	20727	2.12	-4.75	-5.29	1.67	1.61725	0.69354	0.00111108	0.00197555	yes
23	8145029	8146675	1647	ENSBGRG00000007178	ENSBGRT00000013409	40802	2.89	-2.93	-3.27	1.44	4.38488	2.13254	9.73184e-25	5.78457e-24	yes
X	115054487	115054782	296	ENSBGRG00000007179	ENSBGRT00000013630	38134	1.49	-2.37	-2.65	0.857	1.3011	0.379733	0.0870353	0.121576	no
14	37376731	37376924	194	ENSBGRG00000007180	ENSBGRT00000013185	41965	1.72	-7.21	-8.02	2.24	0.0337816	-4.88762	1.98723e-09	5.44113e-09	yes
14	37376247	37376490	244	ENSBGRG00000007180	ENSBGRT00000013185	42399	2.55	-11.3	-12.5	3.99	0.0337816	-4.88762	1.98723e-09	5.44113e-09	yes
20	9842862	9843011	150	ENSBGRG00000007192	ENSBGRT00000013684	50	1.48	-6.19	-6.89	3.82	0.530996	-0.913228	6.77202e-09	1.78803e-08	yes
3	17275147	17275590	444	ENSBGRG00000007208	ENSBGRT00000013384	68637	2.1	-10.1	-11.2	1.61	3.4033	1.76693	5.33492e-06	1.14912e-05	yes
28	30230516	30230714	199	ENSBGRG00000007209	ENSBGRT00000013307	3690	2	-4.84	-5.4	2.18	2.65301	1.40763	8.98413e-06	1.90707e-05	yes
3	434674	434921	248	ENSBGRG00000007224	ENSBGRT00000013441	49	1.54	-9.27	-10.3	1.76	0.800621	-0.320809	0.10448	0.143934	no
22	13795814	13796773	960	ENSBGRG00000007235	ENSBGRT00000013282	6363	1.6	-3.8	-4.24	-0.875	1.22982	0.298444	0.041229	0.0608258	no
3	119508756	119510249	1494	ENSBGRG00000007254	ENSBGRT00000013788	19182	1.95	-7.17	-7.98	-0.632	2.07382	1.05229	1.32958e-08	3.4389e-08	yes
10	49943284	49967201	23918	ENSBGRG00000007272	ENSBGRT00000013705	53360	1.52	-2.39	-2.67	-0.588	0.0478889	-4.38417	6.61618e-106	6.29222e-104	yes
5	49082576	49082825	250	ENSBGRG00000007287	ENSBGRT00000013875	19228	1.37	-7.62	-8.48	1.41	0.859068	-0.219156	0.12145	0.165074	no
28	41954979	41955499	521	ENSBGRG00000007303	ENSBGRT00000013378	5063	2.5	-434	-434	1.65	3.56245	1.83287	1.4484e-21	7.43294e-21	yes
3	110959852	110960320	469	ENSBGRG00000007314	ENSBGRT00000013429	7980	1.8	-8.43	-9.37	1.27	2.2632	1.17837	1.13379e-07	2.75472e-07	yes
26	47201027	47202069	1043	ENSBGRG00000007318	ENSBGRT00000013455	8406	1.89	-3.44	-3.85	-0.659	2.36712	1.24313	2.07059e-10	6.00494e-10	yes
1	72508654	72508803	150	ENSBGRG00000007330	ENSBGRT00000013561	9995	1.68	-1.99	-2.22	1.01	1.31526	0.395345	0.130066	0.175905	no
13	48207313	48209554	2242	ENSBGRG00000007331	ENSBGRT00000013663	2140	1.31	-4.11	-4.59	-0.685	0.595102	-0.748791	0.00020858	0.000396383	yes
28	42009217	42009416	200	ENSBGRG00000007343	ENSBGRT00000013447	3179	1.41	-2.21	-2.47	0.65	0.998013	-0.00286948	0.991597	0.993347	no
3	28396308	28396904	597	ENSBGRG00000007344	ENSBGRT00000013487	19129	2.23	-4.23	-4.72	0.765	0.821524	-0.283626	0.325081	0.400308	no
4	113811209	113845602	34394	ENSBGRG00000007346	ENSBGRT00000013477	13046	1.42	-3.5	-3.91	0.888	3.80162	1.92661	4.64221e-18	2.01852e-17	yes
4	113982198	113982494	297	ENSBGRG00000007346	ENSBGRT00000013477	184035	1.19	-5.13	-5.72	1.3	3.80162	1.92661	4.64221e-18	2.01852e-17	yes
4	113973938	113980235	6298	ENSBGRG00000007346	ENSBGRT00000013477	175775	2.79	-7.61	-8.47	3.66	3.80162	1.92661	4.64221e-18	2.01852e-17	yes
4	113799407	113799555	149	ENSBGRG00000007346	ENSBGRT00000013477	1244	1.5	-2.96	-3.3	1.02	3.80162	1.92661	4.64221e-18	2.01852e-17	yes
4	113880140	113889742	9603	ENSBGRG00000007346	ENSBGRT00000013477	81977	1.81	-10.2	-11.4	3.88	3.80162	1.92661	4.64221e-18	2.01852e-17	yes
7	83011781	83011929	149	ENSBGRG00000007351	ENSBGRT00000013763	463610	1.59	-1.62	-1.8	0.848	0.699406	-0.515799	0.00204644	0.00353165	no
13	41920045	41920493	449	ENSBGRG00000007364	ENSBGRT00000014513	27611	2.51	-4.79	-5.34	-0.792	3.79773	1.92514	5.81041e-45	7.61546e-44	yes
14	59404086	59408311	4226	ENSBGRG00000007367	ENSBGRT00000014259	41916	2.62	-2.58	-2.89	-0.864	0.105649	-3.24265	5.67839e-68	1.64112e-66	yes
14	59471573	59479910	8338	ENSBGRG00000007367	ENSBGRT00000014259	109403	2.13	-5.45	-6.08	-1.14	0.105649	-3.24265	5.67839e-68	1.64112e-66	yes
25	48356408	48373297	16890	ENSBGRG00000007368	ENSBGRT00000013540	9124	2.39	-12.8	-14.1	-1.25	2.60476	1.38115	2.99788e-25	1.81604e-24	yes
2	9284625	9285570	946	ENSBGRG00000007394	ENSBGRT00000013712	32170	2	-434	-434	1.15	5.82106	2.54128	7.98557e-32	6.39177e-31	yes
3	17378037	17394057	16021	ENSBGRG00000007409	ENSBGRT00000013946	76295	1.78	-1.24	-1.38	-0.77	6.01925	2.58958	1.40658e-53	2.48905e-52	yes
11	16730130	16730280	151	ENSBGRG00000007412	ENSBGRT00000013807	118686	1.31	-7.28	-8.11	1.99	0.458129	-1.12617	2.55181e-08	6.47545e-08	yes
4	9140713	9146272	5560	ENSBGRG00000007414	ENSBGRT00000013838	10868	4.57	-10.8	-12	1.24	0.642878	-0.637384	0.000200668	0.000381759	yes
16	49627024	49627474	451	ENSBGRG00000007423	ENSBGRT00000013750	48	1.8	-3.09	-3.45	0.996	8.79139	3.13609	5.26266e-55	9.79758e-54	yes
3	81140827	81143416	2590	ENSBGRG00000007429	ENSBGRT00000013847	50	1.77	-2.03	-2.26	0.658	0.422103	-1.24433	7.8334e-18	3.3727e-17	yes
15	52274708	52275157	450	ENSBGRG00000007441	ENSBGRT00000013656	18407	2.18	-5.17	-5.77	-0.722	0.0196189	-5.67161	3.03865e-45	4.00985e-44	yes
24	54229949	54230140	192	ENSBGRG00000007447	ENSBGRT00000013717	23799	1.64	-8.47	-9.41	-1.08	0.405858	-1.30095	7.93008e-13	2.65243e-12	yes
2	44830201	44857055	26855	ENSBGRG00000007457	ENSBGRT00000013789	1389	2.64	-7.81	-8.69	-1.08	0.181254	-2.46392	4.20084e-24	2.42601e-23	yes
9	96538707	96538853	147	ENSBGRG00000007462	ENSBGRT00000013650	1959	1.38	-6.05	-6.74	2.4	0.219577	-2.1872	5.12125e-14	1.82318e-13	yes
9	96537039	96537282	244	ENSBGRG00000007462	ENSBGRT00000013650	291	2.4	-2.33	-2.6	-0.781	0.219577	-2.1872	5.12125e-14	1.82318e-13	yes
17	75730282	75737429	7148	ENSBGRG00000007465	ENSBGRT00000013670	9298	1.51	-3.86	-4.31	-0.61	1.49909	0.584086	0.00240474	0.00411577	yes
25	25262756	25263329	574	ENSBGRG00000007476	ENSBGRT00000013668	12083	1.32	-7.6	-8.45	1.47	2.21629	1.14815	1.22398e-06	2.77089e-06	yes
3	3461108	3463210	2103	ENSBGRG00000007481	ENSBGRT00000013943	11240	1.4	-2.33	-2.61	0.888	0.461888	-1.11438	6.52258e-10	1.83671e-09	yes
12	41523331	41523478	148	ENSBGRG00000007486	ENSBGRT00000013813	9509	1.73	-3.27	-3.65	2.2	3.52963	1.81952	0.00103768	0.00184896	yes
17	58783061	58783211	151	ENSBGRG00000007492	ENSBGRT00000014104	249	2.62	-2.18	-2.43	-0.87	0.123175	-3.02122	5.89194e-112	6.65204e-110	yes
4	28533268	28536980	3713	ENSBGRG00000007498	ENSBGRT00000014125	13042	1.55	-8.44	-9.39	-1.41	1.68472	0.752509	3.82203e-07	8.96356e-07	yes
7	41989483	41992632	3150	ENSBGRG00000007501	ENSBGRT00000014171	14572	1.64	-2.77	-3.09	-1.03	0.212101	-2.23717	3.60601e-20	1.73221e-19	yes
9	96546290	96546484	195	ENSBGRG00000007504	ENSBGRT00000014573	31337	2.27	-9.43	-10.5	1.57	1.04811	0.0677904	0.644836	0.706659	no
18	20898105	20898892	788	ENSBGRG00000007510	ENSBGRT00000013892	50	1.57	-4.55	-5.08	1.58	3.03625	1.60229	0.00415618	0.0069363	yes
2	15830373	15830518	146	ENSBGRG00000007511	ENSBGRT00000014018	45504	2.56	-6.77	-7.54	0.944	2.46882	1.30382	3.44887e-17	1.43934e-16	yes
X	100293440	100293638	199	ENSBGRG00000007525	ENSBGRT00000013922	7671	2.73	-5.97	-6.65	1.6	4.89572	2.29152	3.40938e-19	1.56606e-18	yes
28	42114508	42123681	9174	ENSBGRG00000007531	ENSBGRT00000013833	156872	1.71	-4.16	-4.65	-0.584	0.256913	-1.96065	8.3696e-26	5.20566e-25	yes
25	48490780	48495547	4768	ENSBGRG00000007533	ENSBGRT00000013809	24285	2.71	-5.89	-6.56	0.837	1.33088	0.41238	0.0627926	0.0899513	no
2	9660138	9661779	1642	ENSBGRG00000007540	ENSBGRT00000013848	2864	1.39	-434	-434	3.55	1.11781	0.160673	0.326839	0.402036	no
2	9662335	9664187	1853	ENSBGRG00000007540	ENSBGRT00000013848	456	1.83	-10.6	-11.8	2.43	1.11781	0.160673	0.326839	0.402036	no
13	48506436	48515523	9088	ENSBGRG00000007548	ENSBGRT00000014287	160345	1.46	-3.46	-3.86	-0.788	0.247358	-2.01533	3.05722e-40	3.40385e-39	yes
24	6665618	6665816	199	ENSBGRG00000007558	ENSBGRT00000013879	0	1.81	-13.2	-14.6	2.41	1.14177	0.191267	0.249956	0.317289	no
24	6650471	6650871	401	ENSBGRG00000007558	ENSBGRT00000013879	14945	1.26	-4.67	-5.21	-0.904	1.14177	0.191267	0.249956	0.317289	no
24	6665600	6665846	247	ENSBGRG00000007558	ENSBGRT00000013879	0	1.82	-13.4	-14.8	2.23	1.14177	0.191267	0.249956	0.317289	no
1	72573581	72573831	251	ENSBGRG00000007559	ENSBGRT00000013829	20544	1.78	-3.9	-4.36	1.36	1.37089	0.45511	0.0795531	0.111934	no
24	23597693	23598664	972	ENSBGRG00000007560	ENSBGRT00000013893	21450	1.55	-2.44	-2.72	0.89	2.30355	1.20386	1.75811e-07	4.2185e-07	yes
28	983577	983922	346	ENSBGRG00000007575	ENSBGRT00000014539	113561	2.67	-10.4	-11.5	2.39	0.28925	-1.78961	9.90323e-23	5.3872e-22	yes
13	34704504	34733669	29166	ENSBGRG00000007580	ENSBGRT00000014022	39165	1.76	-6.64	-7.4	-1.28	0.128603	-2.959	4.67201e-58	9.63652e-57	yes
28	30841718	30847795	6078	ENSBGRG00000007584	ENSBGRT00000013913	45127	2.15	-8.9	-9.89	1.05	1.40203	0.487513	0.0958078	0.13285	no
28	30847894	30848044	151	ENSBGRG00000007584	ENSBGRT00000013913	51303	1.5	-4.75	-5.3	2.72	1.40203	0.487513	0.0958078	0.13285	no
X	9984517	9984716	200	ENSBGRG00000007591	ENSBGRT00000013918	32603	2.07	-3.12	-3.49	1.04	1.9446	0.959472	0.000307347	0.0005753	yes
12	33843473	33843770	298	ENSBGRG00000007612	ENSBGRT00000013934	149	2.15	-6.88	-7.67	-0.939	7.34371	2.87651	1.67972e-47	2.41465e-46	yes
12	33845609	33849052	3444	ENSBGRG00000007612	ENSBGRT00000013934	2285	1.35	-7.23	-8.05	0.715	7.34371	2.87651	1.67972e-47	2.41465e-46	yes
16	1620599	1620748	150	ENSBGRG00000007622	ENSBGRT00000014034	35412	1.69	-6.85	-7.62	2.67	1.90595	0.93051	0.000108518	0.000211408	yes
16	1590577	1590925	349	ENSBGRG00000007622	ENSBGRT00000014034	5390	2.9	-4.93	-5.5	0.996	1.90595	0.93051	0.000108518	0.000211408	yes
24	24073514	24073812	299	ENSBGRG00000007636	ENSBGRT00000014327	439127	2.61	-2.07	-2.31	-0.614	0.577658	-0.791711	1.01553e-08	2.64837e-08	yes
17	75749869	75755956	6088	ENSBGRG00000007640	ENSBGRT00000014196	0	2.26	-13.6	-15	-0.893	2.01719	1.01235	6.16598e-05	0.000122874	yes
9	28601614	28602032	419	ENSBGRG00000007641	ENSBGRT00000014079	2924	1.85	-4.3	-4.8	-1.41	0.363176	-1.46126	6.23199e-08	1.54171e-07	yes
2	19731868	19732989	1122	ENSBGRG00000007648	ENSBGRT00000014242	64169	1.62	-8.28	-9.2	0.832	0.754556	-0.406299	0.0148187	0.0231502	no
2	19769153	19846853	77701	ENSBGRG00000007648	ENSBGRT00000014242	0	1.86	-10.7	-11.9	0.62	0.754556	-0.406299	0.0148187	0.0231502	no
15	44827526	44836562	9037	ENSBGRG00000007649	ENSBGRT00000015813	85081	2.16	-3.78	-4.22	-0.782	0.0657981	-3.92581	3.2107e-77	1.25732e-75	yes
8	11818297	11818595	299	ENSBGRG00000007656	ENSBGRT00000015319	116672	2	-8.91	-9.91	2.42	1.41966	0.505549	0.0477847	0.0698305	no
11	76740872	76744288	3417	ENSBGRG00000007671	ENSBGRT00000014073	14130	1.18	-4.43	-4.95	-0.791	3.21842	1.68635	8.18885e-28	5.53163e-27	yes
17	28168310	28168508	199	ENSBGRG00000007673	ENSBGRT00000014051	890	2	-2.51	-2.8	0.795	3.40074	1.76585	8.67987e-09	2.27527e-08	yes
5	28720010	28720209	200	ENSBGRG00000007676	ENSBGRT00000014075	11576	2.46	-3.12	-3.49	-1.17	3.8343	1.93896	4.27344e-20	2.04621e-19	yes
5	28730793	28731388	596	ENSBGRG00000007676	ENSBGRT00000014075	397	2.59	-12.7	-14	1.47	3.8343	1.93896	4.27344e-20	2.04621e-19	yes
Y	8706967	8707164	198	ENSBGRG00000007677	ENSBGRT00000014083	394	1.39	-1.91	-2.14	-0.718	3.91668	1.96963	4.79479e-27	3.14323e-26	yes
Y	8706721	8706869	149	ENSBGRG00000007677	ENSBGRT00000014083	148	2.59	-7.29	-8.12	2.27	3.91668	1.96963	4.79479e-27	3.14323e-26	yes
Y	8753898	8754717	820	ENSBGRG00000007677	ENSBGRT00000014083	47325	1.81	-2.05	-2.29	0.7	3.91668	1.96963	4.79479e-27	3.14323e-26	yes
16	58980033	58987871	7839	ENSBGRG00000007685	ENSBGRT00000014176	0	1.74	-3.27	-3.66	-0.803	3.22653	1.68998	4.60965e-20	2.20282e-19	yes
18	52450436	52450584	149	ENSBGRG00000007688	ENSBGRT00000014061	37126	1.7	-2.07	-2.31	0.784	2.75845	1.46386	7.50696e-08	1.84953e-07	yes
19	23163954	23164636	683	ENSBGRG00000007693	ENSBGRT00000014112	49	1.55	-2.83	-3.16	0.883	9.68851	3.27628	2.99759e-10	8.61182e-10	yes
10	50037833	50040531	2699	ENSBGRG00000007696	ENSBGRT00000014514	22112	1.56	-4.29	-4.79	-0.747	0.824437	-0.278519	0.0643293	0.0919548	no
22	48355346	48359234	3889	ENSBGRG00000007703	ENSBGRT00000014536	273865	1.83	-9.34	-10.4	2.23	2.06061	1.04307	2.59652e-08	6.58459e-08	yes
5	62297557	62298395	839	ENSBGRG00000007705	ENSBGRT00000014237	6277	2.14	-434	-434	1.78	0.78399	-0.351092	0.137015	0.184451	no
9	7254502	7254650	149	ENSBGRG00000007710	ENSBGRT00000014268	16419	1.82	-6.03	-6.71	2.08	2.52688	1.33736	4.00383e-06	8.70276e-06	yes
3	3489860	3494208	4349	ENSBGRG00000007713	ENSBGRT00000015291	104011	1.41	-5.99	-6.67	0.942	3.23994	1.69597	2.23668e-22	1.19782e-21	yes
3	3483316	3484007	692	ENSBGRG00000007713	ENSBGRT00000015291	114212	1.21	-4.31	-4.81	-0.784	3.23994	1.69597	2.23668e-22	1.19782e-21	yes
7	84336835	84368853	32019	ENSBGRG00000007730	ENSBGRT00000014379	400169	1.64	-3.81	-4.26	1.19	0.81388	-0.297113	0.0724204	0.102639	no
14	83496818	83496967	150	ENSBGRG00000007735	ENSBGRT00000014162	448	1.6	-3.8	-4.24	-1.1	2.32813	1.21917	0.000159075	0.000305036	yes
11	71473311	71473810	500	ENSBGRG00000007738	ENSBGRT00000014236	59353	1.9	-8.65	-9.62	-0.983	0.574683	-0.799161	3.61985e-09	9.74819e-09	yes
11	16750363	16762592	12230	ENSBGRG00000007739	ENSBGRT00000014148	0	2.06	-7.45	-8.29	2.06					no
9	15838598	15839048	451	ENSBGRG00000007742	ENSBGRT00000014182	15795	2.64	-5.14	-5.73	-0.819	1.05913	0.0828827	0.621748	0.685051	no
4	9261718	9271338	9621	ENSBGRG00000007747	ENSBGRT00000014308	51109	1.68	-2.88	-3.21	0.885	2.38243	1.25243	1.42338e-13	4.95221e-13	yes
X	10026960	10027558	599	ENSBGRG00000007748	ENSBGRT00000014222	29752	2.17	-8.66	-9.62	0.704	0.99252	-0.0108315	0.991783	0.993481	no
17	44506010	44518010	12001	ENSBGRG00000007751	ENSBGRT00000014266	54776	1.45	-3.06	-3.42	0.782	0.565682	-0.821938	5.66544e-07	1.31384e-06	yes
3	121959354	121959550	197	ENSBGRG00000007752	ENSBGRT00000014309	0	1.99	-4.44	-4.95	-0.965	0.0559358	-4.16008	3.58702e-06	7.82408e-06	yes
5	28747896	28759880	11985	ENSBGRG00000007766	ENSBGRT00000014192	4434	2.36	-7.92	-8.81	-0.755	0.0112355	-6.47579	0.000100239	0.000195932	yes
5	101932105	101932255	151	ENSBGRG00000007767	ENSBGRT00000016400	86360	1.38	-2.02	-2.25	-0.815	0.0696505	-3.84372	6.62018e-72	2.17362e-70	yes
19	23169063	23169261	199	ENSBGRG00000007775	ENSBGRT00000014471	18725	1.69	-4.04	-4.52	1.04	3.15577	1.65799	1.51235e-14	5.5403e-14	yes
19	23168110	23168358	249	ENSBGRG00000007775	ENSBGRT00000014471	19628	1.57	-2.39	-2.67	0.754	3.15577	1.65799	1.51235e-14	5.5403e-14	yes
23	40580364	40586539	6176	ENSBGRG00000007780	ENSBGRT00000014282	2292	1.63	-9.58	-10.6	2.18	0.815231	-0.294719	0.119384	0.162564	no
16	1732219	1732367	149	ENSBGRG00000007781	ENSBGRT00000014363	17298	1.77	-4.81	-5.36	1.94	1.28043	0.356631	0.211612	0.273526	no
16	1743306	1744674	1369	ENSBGRG00000007781	ENSBGRT00000014363	28385	1.84	-5.02	-5.61	0.716	1.28043	0.356631	0.211612	0.273526	no
16	1832241	1832936	696	ENSBGRG00000007781	ENSBGRT00000014275	117320	1.82	-11.2	-12.4	0.965	1.28043	0.356631	0.211612	0.273526	no
9	28610593	28612239	1647	ENSBGRG00000007799	ENSBGRT00000014316	875	3.24	-8.48	-9.42	-0.756	0.0700837	-3.83478	2.81588e-06	6.19596e-06	yes
11	95221292	95230307	9016	ENSBGRG00000007804	ENSBGRT00000014424	42579	2.24	-5.1	-5.69	0.945	1.88687	0.915997	1.32001e-07	3.18991e-07	yes
5	121008317	121008599	283	ENSBGRG00000007814	ENSBGRT00000014851	68998	1.22	-9.09	-10.1	-0.867	3.02057	1.59482	6.37554e-24	3.65458e-23	yes
18	52733174	52737598	4425	ENSBGRG00000007817	ENSBGRT00000014343	7743	1.5	-2.67	-2.97	-0.79	0.211008	-2.24463	3.51132e-39	3.77027e-38	yes
4	28618462	28618907	446	ENSBGRG00000007819	ENSBGRT00000014340	395	2.03	-434	-434	2.24	0.670918	-0.575791	0.00108285	0.00192659	no
24	42828962	42833040	4079	ENSBGRG00000007821	ENSBGRT00000014490	28409	1.74	-5.04	-5.62	1.72	2.97474	1.57276	2.94053e-20	1.41889e-19	yes
26	47254002	47254901	900	ENSBGRG00000007823	ENSBGRT00000014617	4116	1.82	-3.08	-3.44	-0.622	1.82035	0.864219	0.000112249	0.000218345	yes
15	52480313	52482785	2473	ENSBGRG00000007830	ENSBGRT00000015005	23207	1.83	-8.85	-9.83	1.03	1.02579	0.0367367	0.799991	0.84468	no
15	52488959	52490872	1914	ENSBGRG00000007830	ENSBGRT00000015005	15120	1.31	-8.28	-9.2	0.608	1.02579	0.0367367	0.799991	0.84468	no
15	52492793	52493663	871	ENSBGRG00000007830	ENSBGRT00000015005	12329	1.7	-7.41	-8.24	-0.884	1.02579	0.0367367	0.799991	0.84468	no
28	42560764	42561411	648	ENSBGRG00000007837	ENSBGRT00000014507	307043	3.76	-6.08	-6.78	-0.673	0.0583481	-4.09917	5.54e-67	1.53231e-65	yes
28	42562208	42566128	3921	ENSBGRG00000007837	ENSBGRT00000014507	302326	1.62	-2.83	-3.16	-2.3	0.0583481	-4.09917	5.54e-67	1.53231e-65	yes
28	42602131	42602380	250	ENSBGRG00000007837	ENSBGRT00000014507	266074	1.86	-2.37	-2.65	-0.978	0.0583481	-4.09917	5.54e-67	1.53231e-65	yes
2	45327622	45438289	110668	ENSBGRG00000007842	ENSBGRT00000014449	0	2.53	-8.01	-8.91	0.696	1.32093	0.401559	0.136789	0.184183	no
5	28819260	28820363	1104	ENSBGRG00000007848	ENSBGRT00000014341	19253	1.57	-2.01	-2.24	0.814	2.89887	1.53549	0.00131514	0.00231957	yes
14	28151907	28153486	1580	ENSBGRG00000007853	ENSBGRT00000016274	50	1.87	-434	-434	2.07	0.847783	-0.238232	0.0681511	0.0970085	no
14	28158947	28168915	9969	ENSBGRG00000007853	ENSBGRT00000016274	7090	2.11	-434	-434	0.781	0.847783	-0.238232	0.0681511	0.0970085	no
20	29663563	29666927	3365	ENSBGRG00000007865	ENSBGRT00000014477	47928	1.49	-8.99	-9.99	1.1	1.32207	0.402799	0.00640624	0.0104644	no
20	29617716	29640338	22623	ENSBGRG00000007865	ENSBGRT00000014477	2081	1.76	-9.6	-10.7	1.25	1.32207	0.402799	0.00640624	0.0104644	no
20	29655137	29656448	1312	ENSBGRG00000007865	ENSBGRT00000014477	39502	2.12	-434	-434	3.75	1.32207	0.402799	0.00640624	0.0104644	no
Y	8760980	8764071	3092	ENSBGRG00000007868	ENSBGRT00000014695	149	2.03	-9.21	-10.2	3.54	6.83964	2.77392	1.657e-43	2.07458e-42	yes
19	15733910	15734057	148	ENSBGRG00000007870	ENSBGRT00000014685	0	2.75	-5.69	-6.34	2.79	0.374882	-1.41549	3.40236e-19	1.5632e-18	yes
7	42066451	42102836	36386	ENSBGRG00000007881	ENSBGRT00000014761	44554	1.68	-1.92	-2.14	0.669	3.86006	1.94862	1.83967e-06	4.11073e-06	yes
14	83724983	83725430	448	ENSBGRG00000007893	ENSBGRT00000014558	149	2.03	-434	-434	1.89	1.58554	0.664976	0.000218098	0.00041386	yes
14	83746222	83750902	4681	ENSBGRG00000007893	ENSBGRT00000014558	21388	2.22	-7.33	-8.16	2.45	1.58554	0.664976	0.000218098	0.00041386	yes
14	83786592	83786790	199	ENSBGRG00000007893	ENSBGRT00000014435	61758	2.04	-7.5	-8.35	1.43	1.58554	0.664976	0.000218098	0.00041386	yes
3	119614335	119614780	446	ENSBGRG00000007897	ENSBGRT00000014428	22323	2.09	-5.73	-6.39	-0.756	0.499192	-1.00233	1.54123e-07	3.70964e-07	yes
3	119596085	119596514	430	ENSBGRG00000007897	ENSBGRT00000014428	4073	1.28	-2.58	-2.88	-0.702	0.499192	-1.00233	1.54123e-07	3.70964e-07	yes
3	119608786	119611506	2721	ENSBGRG00000007897	ENSBGRT00000014428	16774	3.73	-1.17	-1.3	-0.843	0.499192	-1.00233	1.54123e-07	3.70964e-07	yes
5	62321661	62326878	5218	ENSBGRG00000007901	ENSBGRT00000014800	11025	1.76	-8.88	-9.86	-0.609	0.296652	-1.75316	3.96074e-21	1.99234e-20	yes
5	49082974	49083123	150	ENSBGRG00000007918	ENSBGRT00000014479	1301	1.68	-9.81	-10.9	1.27	2.13416	1.09367	1.14798e-07	2.78813e-07	yes
X	86939865	86946301	6437	ENSBGRG00000007926	ENSBGRT00000014636	41807	1.81	-6.87	-7.65	1.34	3.55733	1.8308	5.29928e-17	2.187e-16	yes
3	111232953	111235451	2499	ENSBGRG00000007939	ENSBGRT00000014872	0	2.17	-6.49	-7.23	-0.604	0.601756	-0.732751	0.000141317	0.0002725	yes
X	115554825	115555400	576	ENSBGRG00000007941	ENSBGRT00000014619	93679	2.64	-3.25	-3.63	0.717	1.81459	0.85964	1.58902e-05	3.31078e-05	yes
1	122121913	122122310	398	ENSBGRG00000007957	ENSBGRT00000016392	263778	1.77	-2	-2.23	0.647	0.803527	-0.315581	0.155697	0.207074	no
18	20979495	20979795	301	ENSBGRG00000007959	ENSBGRT00000018532	15167	1.8	-434	-434	4.93	0.715386	-0.483207	0.00139612	0.00245389	no
18	20978946	20979145	200	ENSBGRG00000007959	ENSBGRT00000018532	15817	1.61	-434	-434	5.56	0.715386	-0.483207	0.00139612	0.00245389	no
18	20982353	20982731	379	ENSBGRG00000007959	ENSBGRT00000018532	12231	1.29	-3.78	-4.22	0.877	0.715386	-0.483207	0.00139612	0.00245389	no
18	20980994	20982143	1150	ENSBGRG00000007959	ENSBGRT00000018532	12819	1.51	-434	-434	5.24	0.715386	-0.483207	0.00139612	0.00245389	no
18	20977552	20978746	1195	ENSBGRG00000007959	ENSBGRT00000018532	16216	1.94	-434	-434	3.15	0.715386	-0.483207	0.00139612	0.00245389	no
18	20980195	20980844	650	ENSBGRG00000007959	ENSBGRT00000018532	14118	1.71	-434	-434	3.68	0.715386	-0.483207	0.00139612	0.00245389	no
24	54940281	54940643	363	ENSBGRG00000007960	ENSBGRT00000014616	5529	1.27	-7.77	-8.65	-1.18	0.815767	-0.293771	0.182929	0.23966	no
24	54988449	54989370	922	ENSBGRG00000007960	ENSBGRT00000014521	53697	1.85	-11.3	-12.5	1.61	0.815767	-0.293771	0.182929	0.23966	no
17	58888445	58888695	251	ENSBGRG00000007961	ENSBGRT00000014715	50	1.68	-5.93	-6.6	1.22	0.714132	-0.485738	0.0782784	0.110253	no
12	58328593	58328841	249	ENSBGRG00000007972	ENSBGRT00000014615	60833	1.5	-5.9	-6.58	1.56	0.721724	-0.470481	0.00120608	0.00213698	no
12	58341388	58341586	199	ENSBGRG00000007972	ENSBGRT00000014615	48088	1.7	-12.6	-14	3.01	0.721724	-0.470481	0.00120608	0.00213698	no
12	58338996	58341189	2194	ENSBGRG00000007972	ENSBGRT00000014615	48485	1.32	-5.02	-5.6	-1.02	0.721724	-0.470481	0.00120608	0.00213698	no
12	58327997	58328345	349	ENSBGRG00000007972	ENSBGRT00000014615	61329	1.7	-11.4	-12.7	1.98	0.721724	-0.470481	0.00120608	0.00213698	no
11	95342087	95345935	3849	ENSBGRG00000007983	ENSBGRT00000014598	56709	1.31	-6.93	-7.71	0.885	0.210767	-2.24628	7.82631e-40	8.60938e-39	yes
11	95317323	95317472	150	ENSBGRG00000007983	ENSBGRT00000014598	31945	1.24	-8.6	-9.56	2.54	0.210767	-2.24628	7.82631e-40	8.60938e-39	yes
17	28441058	28441256	199	ENSBGRG00000007989	ENSBGRT00000014574	13552	3.3	-4.21	-4.71	-1.67	0.134369	-2.89573	9.54991e-21	4.70333e-20	yes
11	71719674	71744013	24340	ENSBGRG00000007997	ENSBGRT00000014919	73652	1.31	-2.28	-2.54	-0.922	0.257359	-1.95815	1.53053e-14	5.60584e-14	yes
14	21138658	21139851	1194	ENSBGRG00000007998	ENSBGRT00000014599	13080	1.56	-5.58	-6.22	2.15	0.941777	-0.0865419	0.703539	0.76148	no
4	28856928	28871875	14948	ENSBGRG00000008004	ENSBGRT00000014628	48597	1.47	-9.23	-10.3	1.08	2.39324	1.25897	5.81359e-11	1.74011e-10	yes
22	13988381	13990171	1791	ENSBGRG00000008005	ENSBGRT00000014659	43989	1.78	-4.57	-5.1	-1.18	0.0494319	-4.33841	6.0088e-11	1.79715e-10	yes
18	52934519	52935872	1354	ENSBGRG00000008010	ENSBGRT00000014607	15932	1.63	-5.22	-5.83	-0.959	0.312058	-1.68012	7.03446e-30	5.21333e-29	yes
16	32768977	32769126	150	ENSBGRG00000008016	ENSBGRT00000016060	4737	1.45	-2.18	-2.44	0.629	0.0752776	-3.73164	1.96928e-96	1.3775e-94	yes
20	9879302	9879450	149	ENSBGRG00000008017	ENSBGRT00000014743	1560	1.62	-3.55	-3.97	1.04	0.776419	-0.365093	0.0284503	0.0429044	no
9	28653805	28654466	662	ENSBGRG00000008018	ENSBGRT00000017299	39591	1.5	-5.51	-6.15	-0.849	2.80059	1.48573	1.23176e-28	8.64423e-28	yes
28	16573633	16575824	2192	ENSBGRG00000008023	ENSBGRT00000015189	55704	1.61	-3.7	-4.13	1.03	2.26007	1.17637	3.20083e-11	9.7438e-11	yes
28	16609531	16630629	21099	ENSBGRG00000008023	ENSBGRT00000015189	899	1.4	-4.82	-5.37	1.24	2.26007	1.17637	3.20083e-11	9.7438e-11	yes
16	1957341	1977437	20097	ENSBGRG00000008031	ENSBGRT00000015099	8289	2.12	-2.54	-2.83	0.737	0.266925	-1.90549	6.16576e-17	2.53538e-16	yes
24	42828999	42883218	54220	ENSBGRG00000008032	ENSBGRT00000014786	0	1.71	-3.42	-3.81	1.03	0.536246	-0.899034	1.19403e-05	2.51002e-05	yes
26	8883587	8884790	1204	ENSBGRG00000008036	ENSBGRT00000014697	45312	1.38	-1.64	-1.83	0.67	1.22986	0.298493	0.0989671	0.136965	no
3	119627191	119627586	396	ENSBGRG00000008041	ENSBGRT00000014658	1469	2.47	-1.44	-1.6	-0.836	15.5803	3.96165	5.13606e-36	4.84875e-35	yes
11	61590773	61591119	347	ENSBGRG00000008044	ENSBGRT00000014765	37240	2.33	-3.68	-4.11	0.624	0.0540234	-4.21027	1.18345e-143	2.7863e-141	yes
11	61591316	61591465	150	ENSBGRG00000008044	ENSBGRT00000014765	37783	1.7	-1.7	-1.9	-0.618	0.0540234	-4.21027	1.18345e-143	2.7863e-141	yes
2	20133842	20147520	13679	ENSBGRG00000008056	ENSBGRT00000014693	27236	2.65	-3.57	-3.99	1.03	1.23514	0.30468	0.302729	0.37619	no
26	47257695	47258380	686	ENSBGRG00000008057	ENSBGRT00000014725	1122	1.94	-4.26	-4.75	-0.878	0.557326	-0.843408	0.000119238	0.000231498	yes
X	115555777	115635793	80017	ENSBGRG00000008058	ENSBGRT00000014739	0	2.62	-14.5	-16	0.694	1.15955	0.213568	0.585435	0.650236	no
17	22403541	22404194	654	ENSBGRG00000008060	ENSBGRT00000014896	609	2.06	-8.4	-9.34	1.14	2.66734	1.4154	1.0632e-08	2.76931e-08	yes
5	49102031	49103935	1905	ENSBGRG00000008064	ENSBGRT00000015621	12500	1.49	-12.5	-13.8	-1	1.39352	0.478734	0.00157422	0.00275015	no
23	40603543	40606095	2553	ENSBGRG00000008076	ENSBGRT00000014751	9441	2.28	-2.85	-3.18	0.663	0.585641	-0.771912	0.000357808	0.000665496	yes
18	53124838	53124985	148	ENSBGRG00000008094	ENSBGRT00000014793	4214	1.74	-8.1	-9.01	1.9	3.45096	1.787	5.07371e-31	3.92597e-30	yes
9	7301801	7302001	201	ENSBGRG00000008097	ENSBGRT00000014825	39871	1.57	-7.58	-8.44	0.853	2.66715	1.4153	5.15131e-17	2.12684e-16	yes
9	7302150	7305375	3226	ENSBGRG00000008097	ENSBGRT00000014825	36497	1.62	-4.86	-5.42	-0.749	2.66715	1.4153	5.15131e-17	2.12684e-16	yes
19	16038364	16038611	248	ENSBGRG00000008106	ENSBGRT00000014829	292005	1.67	-5.41	-6.04	1.05	1.30907	0.388543	0.0701162	0.0995854	no
14	83915739	83915988	250	ENSBGRG00000008107	ENSBGRT00000015057	24128	1.89	-434	-434	2.39	0.855697	-0.224829	0.191524	0.249982	no
6	1335586	1356819	21234	ENSBGRG00000008121	ENSBGRT00000014892	67319	2.07	-4.05	-4.53	-0.757	0.0531876	-4.23277	7.39248e-72	2.42308e-70	yes
6	1292758	1302393	9636	ENSBGRG00000008121	ENSBGRT00000014892	121745	2.07	-6.64	-7.4	-1.36	0.0531876	-4.23277	7.39248e-72	2.42308e-70	yes
17	58917283	58922093	4811	ENSBGRG00000008123	ENSBGRT00000014859	7459	1.23	-3.95	-4.41	1	0.450836	-1.14933	2.44711e-06	5.4061e-06	yes
4	29006855	29012835	5981	ENSBGRG00000008134	ENSBGRT00000014868	1174	1.62	-7.35	-8.18	-0.81	0.5055	-0.984217	0.000983447	0.00175492	yes
2	45790065	45792303	2239	ENSBGRG00000008141	ENSBGRT00000015061	11586	2.14	-1.23	-1.37	-0.581	0.0523916	-4.25452	7.16772e-61	1.62609e-59	yes
2	11157316	11159252	1937	ENSBGRG00000008144	ENSBGRT00000015489	69934	1.43	-2.23	-2.49	0.656	1.26438	0.338426	0.0504364	0.0734388	no
2	11088228	11088427	200	ENSBGRG00000008144	ENSBGRT00000015489	846	1.52	-4.36	-4.86	-1.17	1.26438	0.338426	0.0504364	0.0734388	no
2	11156325	11156573	249	ENSBGRG00000008144	ENSBGRT00000015489	68943	1.91	-12	-13.3	2.18	1.26438	0.338426	0.0504364	0.0734388	no
2	11116821	11117119	299	ENSBGRG00000008144	ENSBGRT00000015489	29439	1.66	-434	-434	4.41	1.26438	0.338426	0.0504364	0.0734388	no
24	6700623	6701002	380	ENSBGRG00000008151	ENSBGRT00000015192	4840	2.08	-2.41	-2.69	-0.652	0.978932	-0.0307193	0.86824	0.906165	no
11	46077145	46077343	199	ENSBGRG00000008158	ENSBGRT00000014953	12167	1.38	-9.17	-10.2	1.48	0.397765	-1.33001	1.13049e-15	4.39935e-15	yes
Y	21374541	21374886	346	ENSBGRG00000008174	ENSBGRT00000015045	1093	2.5	-5.94	-6.62	-0.997	6.87515	2.78139	1.81258e-27	1.2071e-26	yes
26	18387086	18388859	1774	ENSBGRG00000008176	ENSBGRT00000014958	18345	2.8	-5.1	-5.69	-0.641	0.182811	-2.45157	1.07017e-51	1.77803e-50	yes
11	36633194	36634044	851	ENSBGRG00000008178	ENSBGRT00000015074	38281	2.81	-7.45	-8.3	0.6	0.155802	-2.68222	3.58908e-63	8.68306e-62	yes
17	75895997	75896494	498	ENSBGRG00000008181	ENSBGRT00000014997	4568	5.17	-4.39	-4.9	-0.756	0.0478632	-4.38494	0.00890244	0.0142761	yes
Y	9048536	9051376	2841	ENSBGRG00000008199	ENSBGRT00000015012	63391	1.97	-9.07	-10.1	3.26	1.26566	0.339885	0.0579098	0.0833898	no
5	29055169	29066700	11532	ENSBGRG00000008205	ENSBGRT00000015123	0	1.41	-10.8	-11.9	-1.41	0.259675	-1.94522	7.98735e-11	2.36799e-10	yes
5	29070770	29080786	10017	ENSBGRG00000008205	ENSBGRT00000015067	15697	1.77	-8.84	-9.82	-1.16	0.259675	-1.94522	7.98735e-11	2.36799e-10	yes
16	49777568	49791747	14180	ENSBGRG00000008209	ENSBGRT00000015047	55725	1.74	-7.41	-8.25	1.19	1.9795	0.985133	1.27439e-10	3.7374e-10	yes
16	49847077	49847225	149	ENSBGRG00000008209	ENSBGRT00000015047	247	1.91	-3.31	-3.7	0.921	1.9795	0.985133	1.27439e-10	3.7374e-10	yes
14	38282244	38282594	351	ENSBGRG00000008217	ENSBGRT00000014993	1098	2.29	-434	-434	2.47	1.9546	0.966876	3.08723e-06	6.76835e-06	yes
3	119649812	119659387	9576	ENSBGRG00000008220	ENSBGRT00000015081	66789	2.44	-434	-434	1.14	1.661	0.732052	1.10658e-07	2.69234e-07	yes
3	119660858	119661057	200	ENSBGRG00000008220	ENSBGRT00000015081	65119	1.5	-434	-434	3.83	1.661	0.732052	1.10658e-07	2.69234e-07	yes
3	119662746	119664281	1536	ENSBGRG00000008220	ENSBGRT00000015081	61895	1.52	-3.27	-3.66	-0.688	1.661	0.732052	1.10658e-07	2.69234e-07	yes
11	95382312	95396431	14120	ENSBGRG00000008225	ENSBGRT00000015395	130	1.97	-9.49	-10.5	2.39	1.09364	0.129132	0.370151	0.448935	no
28	31434059	31434655	597	ENSBGRG00000008226	ENSBGRT00000015854	32718	2.47	-8.29	-9.21	0.81	2.00842	1.00606	7.69021e-07	1.766e-06	yes
28	31434804	31435102	299	ENSBGRG00000008226	ENSBGRT00000015854	32271	1.6	-3.06	-3.42	0.663	2.00842	1.00606	7.69021e-07	1.766e-06	yes
18	53446999	53447946	948	ENSBGRG00000008227	ENSBGRT00000016512	78297	1.69	-9.01	-10	-1.11	0.231209	-2.11273	2.11277e-44	2.7229e-43	yes
19	23228929	23233015	4087	ENSBGRG00000008228	ENSBGRT00000015237	3935	2.12	-7.89	-8.78	0.71	1.07233	0.100751	0.535305	0.613907	no
13	42095004	42095675	672	ENSBGRG00000008233	ENSBGRT00000015016	1265	2.21	-4.26	-4.75	1.14	3.28203	1.71459	5.9649e-10	1.68385e-09	yes
22	54068905	54071029	2125	ENSBGRG00000008237	ENSBGRT00000015991	30292	1.88	-4.08	-4.56	-1.11	0.206244	-2.27758	3.09036e-29	2.23371e-28	yes
4	41412528	41412677	150	ENSBGRG00000008270	ENSBGRT00000015126	210637	2.09	-2	-2.23	-0.606	0.737408	-0.439464	0.00480202	0.00795844	no
11	1052041	1052239	199	ENSBGRG00000008271	ENSBGRT00000015070	6122	1.2	-8.09	-9	-0.897	5.97292	2.57844	6.47476e-67	1.78065e-65	yes
22	48741183	48741426	244	ENSBGRG00000008275	ENSBGRT00000015084	7926	1.92	-4.78	-5.34	0.748	0.213285	-2.22914	3.8136e-37	3.77179e-36	yes
22	48746443	48750772	4330	ENSBGRG00000008275	ENSBGRT00000015084	13186	1.52	-7.64	-8.5	-0.903	0.213285	-2.22914	3.8136e-37	3.77179e-36	yes
9	7450480	7451901	1422	ENSBGRG00000008276	ENSBGRT00000015779	31849	1.26	-3.12	-3.48	0.724	0.854069	-0.227576	0.14276	0.191478	no
12	34439779	34444865	5087	ENSBGRG00000008277	ENSBGRT00000015314	39519	1.61	-10.3	-11.4	-0.884	0.896857	-0.157051	0.310233	0.38381	no
12	34435552	34437472	1921	ENSBGRG00000008277	ENSBGRT00000015314	46912	1.32	-6.91	-7.69	-1.09	0.896857	-0.157051	0.310233	0.38381	no
12	34430859	34432320	1462	ENSBGRG00000008277	ENSBGRT00000015314	52064	1.7	-3.76	-4.19	-0.599	0.896857	-0.157051	0.310233	0.38381	no
11	46162457	46162753	297	ENSBGRG00000008280	ENSBGRT00000015658	9921	2.18	-434	-434	2.71	1.17718	0.23533	0.233234	0.298799	no
11	46162852	46165066	2215	ENSBGRG00000008280	ENSBGRT00000015658	10316	1.85	-11.3	-12.4	1.86	1.17718	0.23533	0.233234	0.298799	no
11	46177808	46180821	3014	ENSBGRG00000008280	ENSBGRT00000015658	25272	1.97	-8.58	-9.54	2.1	1.17718	0.23533	0.233234	0.298799	no
12	83436964	83437214	251	ENSBGRG00000008288	ENSBGRT00000015175	369958	1.59	-5.33	-5.94	2.02	1.23689	0.306718	0.468712	0.547161	no
12	83436264	83436764	501	ENSBGRG00000008288	ENSBGRT00000015175	370408	2.5	-6.76	-7.53	1.49	1.23689	0.306718	0.468712	0.547161	no
3	83114920	83115066	147	ENSBGRG00000008289	ENSBGRT00000015118	1165	1.61	-2.45	-2.74	-0.887	1.36244	0.446195	0.193172	0.251849	no
24	55005211	55005410	200	ENSBGRG00000008304	ENSBGRT00000015128	7967	1.84	-10.8	-11.9	2	2.02383	1.01709	6.37855e-11	1.90243e-10	yes
24	55005709	55010494	4786	ENSBGRG00000008304	ENSBGRT00000015128	2883	2.44	-434	-434	3.52	2.02383	1.01709	6.37855e-11	1.90243e-10	yes
18	62090562	62090711	150	ENSBGRG00000008337	ENSBGRT00000015244	48767	1.92	-3.44	-3.85	0.704	0.39469	-1.34121	7.95666e-23	4.34175e-22	yes
17	75928910	75929059	150	ENSBGRG00000008342	ENSBGRT00000015245	127082	4.82	-1.93	-2.16	-0.697	0.0804363	-3.63601	2.76697e-26	1.75605e-25	yes
17	75919441	75919988	548	ENSBGRG00000008342	ENSBGRT00000015245	136153	3	-5.92	-6.59	-0.784	0.0804363	-3.63601	2.76697e-26	1.75605e-25	yes
X	10342397	10351974	9578	ENSBGRG00000008343	ENSBGRT00000016142	40902	1.48	-11.3	-12.5	0.943	1.50066	0.585598	0.00701482	0.0114016	yes
X	10368268	10383511	15244	ENSBGRG00000008343	ENSBGRT00000016142	66773	2.01	-12.1	-13.3	2.45	1.50066	0.585598	0.00701482	0.0114016	yes
X	10361555	10367945	6391	ENSBGRG00000008343	ENSBGRT00000016142	60060	1.31	-6.24	-6.95	0.587	1.50066	0.585598	0.00701482	0.0114016	yes
11	76870154	76872207	2054	ENSBGRG00000008344	ENSBGRT00000015282	600	2.06	-2.51	-2.8	0.988	1.29845	0.376793	0.0297217	0.0446994	no
14	38431889	38432877	989	ENSBGRG00000008345	ENSBGRT00000015216	9520	2.58	-11.6	-12.8	-2.15	0.700572	-0.513396	0.000926357	0.00165672	no
14	59705157	59707184	2028	ENSBGRG00000008350	ENSBGRT00000015752	30525	2.26	-4.35	-4.86	0.594	0.896152	-0.158185	0.47293	0.551652	no
14	59704758	59704958	201	ENSBGRG00000008350	ENSBGRT00000015752	32751	2.76	-9.53	-10.6	3.18	0.896152	-0.158185	0.47293	0.551652	no
3	119762268	119779408	17141	ENSBGRG00000008399	ENSBGRT00000016179	0	2.65	-434	-434	1.94	2.06616	1.04695	8.45789e-09	2.21859e-08	yes
3	119754777	119756296	1520	ENSBGRG00000008399	ENSBGRT00000016179	23112	2.02	-434	-434	2.52	2.06616	1.04695	8.45789e-09	2.21859e-08	yes
14	38463081	38466025	2945	ENSBGRG00000008405	ENSBGRT00000015297	12742	1.6	-6.61	-7.37	-0.584	1.01337	0.019156	0.904682	0.934099	no
14	38468718	38473395	4678	ENSBGRG00000008405	ENSBGRT00000015297	5372	1.42	-6.76	-7.53	-0.886	1.01337	0.019156	0.904682	0.934099	no
7	4244476	4247279	2804	ENSBGRG00000008409	ENSBGRT00000015299	7972	1.47	-1.8	-2.01	0.845	4.93946	2.30435	2.3848e-36	2.28945e-35	yes
8	47070978	47071446	469	ENSBGRG00000008412	ENSBGRT00000015423	9580	1.91	-1.67	-1.86	-0.648	0.272774	-1.87422	3.60636e-08	9.05977e-08	yes
4	9943277	9943576	300	ENSBGRG00000008413	ENSBGRT00000015316	260470	3.13	-3.52	-3.93	-0.682	0.863171	-0.212281	0.123789	0.168076	no
4	10020984	10021384	401	ENSBGRG00000008413	ENSBGRT00000015316	182662	3.73	-4.34	-4.85	-0.749	0.863171	-0.212281	0.123789	0.168076	no
4	9948455	9954569	6115	ENSBGRG00000008413	ENSBGRT00000015316	249477	1.9	-2.35	-2.63	-1.14	0.863171	-0.212281	0.123789	0.168076	no
19	16090927	16091219	293	ENSBGRG00000008414	ENSBGRT00000015943	22290	2.19	-3.13	-3.49	-1.34	0.704067	-0.506216	0.00131365	0.00231738	no
19	16068686	16074105	5420	ENSBGRG00000008414	ENSBGRT00000015943	49	1.54	-6.49	-7.23	1.26	0.704067	-0.506216	0.00131365	0.00231738	no
X	101468295	101469427	1133	ENSBGRG00000008416	ENSBGRT00000015301	1975	2.38	-8.68	-9.64	0.592	3.54064	1.82401	7.78135e-18	3.35103e-17	yes
X	101467403	101468197	795	ENSBGRG00000008416	ENSBGRT00000015301	1083	1.5	-2.77	-3.1	0.708	3.54064	1.82401	7.78135e-18	3.35103e-17	yes
8	29146179	29148232	2054	ENSBGRG00000008418	ENSBGRT00000015329	244	2.06	-5.82	-6.49	0.592	1.78403	0.835137	1.37813e-05	2.88102e-05	yes
4	80569827	80573588	3762	ENSBGRG00000008420	ENSBGRT00000015436	277217	1.59	-5.13	-5.72	-1.6	0.0632046	-3.98383	2.9535e-142	6.70827e-140	yes
5	126258	126457	200	ENSBGRG00000008424	ENSBGRT00000016073	1724	1.33	-3.82	-4.26	1.37	1.6705	0.740283	0.0313819	0.0470534	yes
5	120090	123835	3746	ENSBGRG00000008424	ENSBGRT00000016073	4346	2.29	-6.07	-6.76	0.784	1.6705	0.740283	0.0313819	0.0470534	yes
3	28954366	28954516	151	ENSBGRG00000008431	ENSBGRT00000016342	4132	1.85	-1.56	-1.74	-0.867	0.383627	-1.38222	3.15979e-07	7.44756e-07	yes
17	14120215	14120562	348	ENSBGRG00000008432	ENSBGRT00000015367	48357	2.08	-2.09	-2.34	-0.68	5.57178	2.47814	9.39468e-15	3.48662e-14	yes
3	111253981	111254129	149	ENSBGRG00000008435	ENSBGRT00000015858	226986	1.74	-7.51	-8.36	2.78	3.57241	1.8369	1.64746e-17	6.97651e-17	yes
23	41158970	41214774	55805	ENSBGRG00000008447	ENSBGRT00000015359	0	2.75	-6.79	-7.57	-0.841	0.911398	-0.133848	0.392036	0.472273	no
24	43169987	43171393	1407	ENSBGRG00000008452	ENSBGRT00000015689	178998	1.78	-1.7	-1.89	0.593	1.32922	0.41058	0.0609294	0.0874835	no
24	43219219	43219967	749	ENSBGRG00000008452	ENSBGRT00000015689	228230	2.67	-8.03	-8.93	0.979	1.32922	0.41058	0.0609294	0.0874835	no
24	43187681	43196504	8824	ENSBGRG00000008452	ENSBGRT00000015689	196692	1.19	-3.15	-3.52	1.65	1.32922	0.41058	0.0609294	0.0874835	no
17	14296132	14296331	200	ENSBGRG00000008469	ENSBGRT00000015604	82639	2.52	-3.84	-4.29	0.765	4.47459	2.16176	1.06907e-28	7.52994e-28	yes
17	14295584	14295983	400	ENSBGRG00000008469	ENSBGRT00000015604	82987	3.67	-8.55	-9.51	1.26	4.47459	2.16176	1.06907e-28	7.52994e-28	yes
4	10094173	10203397	109225	ENSBGRG00000008491	ENSBGRT00000015432	0	2.6	-3.27	-3.65	0.726	4.10221	2.0364	4.1278e-10	1.178e-09	yes
15	18753165	18753313	149	ENSBGRG00000008497	ENSBGRT00000015468	38572	2.15	-7.41	-8.25	1.26	13.5929	3.76478	3.03418e-25	1.8363e-24	yes
15	18791639	18791786	148	ENSBGRG00000008497	ENSBGRT00000015468	99	1.25	-3.68	-4.11	0.851	13.5929	3.76478	3.03418e-25	1.8363e-24	yes
Y	21781164	21781310	147	ENSBGRG00000008498	ENSBGRT00000015519	486	1.66	-1.85	-2.07	1.61	2.81021	1.49068	4.55254e-09	1.21632e-08	yes
Y	21781505	21781796	292	ENSBGRG00000008498	ENSBGRT00000015519	0	2.07	-3.69	-4.12	0.865	2.81021	1.49068	4.55254e-09	1.21632e-08	yes
1	151343131	151352403	9273	ENSBGRG00000008500	ENSBGRT00000015560	153641	2.09	-3.09	-3.45	-0.608	0.228498	-2.12974	1.86027e-49	2.8617e-48	yes
3	83507705	83507852	148	ENSBGRG00000008504	ENSBGRT00000015772	122615	1.57	-6.13	-6.83	1.87	1.07735	0.107485	0.63898	0.701515	no
5	121015853	121016990	1138	ENSBGRG00000008506	ENSBGRT00000015513	11381	1.85	-3.06	-3.41	-0.923	1.12955	0.175744	0.643683	0.705636	no
13	42107891	42111825	3935	ENSBGRG00000008516	ENSBGRT00000015507	2116	1.6	-13.3	-14.7	-0.988	0.252011	-1.98844	0.0034434	0.00579787	yes
16	77773245	77780985	7741	ENSBGRG00000008520	ENSBGRT00000015552	2548	2.05	-3.93	-4.39	0.97	4.19776	2.06962	3.06238e-13	1.0479e-12	yes
17	45830613	45830813	201	ENSBGRG00000008525	ENSBGRT00000015579	122512	1.68	-1.5	-1.67	-0.76	0.275201	-1.86144	1.31257e-14	4.83136e-14	yes
9	9959344	9961519	2176	ENSBGRG00000008526	ENSBGRT00000015727	39664	1.24	-4.72	-5.26	0.964	3.22655	1.68999	2.98899e-22	1.59275e-21	yes
4	10403931	10404124	194	ENSBGRG00000008528	ENSBGRT00000015564	23808	1.94	-3.4	-3.79	0.997	0.962211	-0.0555744	0.882523	0.9176	no
4	10404268	10404461	194	ENSBGRG00000008528	ENSBGRT00000015564	23471	1.39	-2.05	-2.29	0.879	0.962211	-0.0555744	0.882523	0.9176	no
10	60029977	60030218	242	ENSBGRG00000008532	ENSBGRT00000015528	27944	1.98	-7.8	-8.68	1.36	0.796813	-0.327686	0.145205	0.194378	no
10	59962945	59964139	1195	ENSBGRG00000008532	ENSBGRT00000015528	94023	2.74	-434	-434	1.23	0.796813	-0.327686	0.145205	0.194378	no
17	28801476	28801697	222	ENSBGRG00000008537	ENSBGRT00000015542	3095	1.92	-9.68	-10.8	2.72	0.588436	-0.765042	8.58468e-05	0.000168722	yes
8	47071782	47071929	148	ENSBGRG00000008538	ENSBGRT00000015756	6493	1.19	-9.18	-10.2	-1.16	0.708383	-0.497399	0.00519945	0.00858247	no
8	47074509	47075101	593	ENSBGRG00000008538	ENSBGRT00000015756	3321	1.38	-6.38	-7.1	-0.728	0.708383	-0.497399	0.00519945	0.00858247	no
15	18834125	18834421	297	ENSBGRG00000008539	ENSBGRT00000015607	13070	2.94	-8.6	-9.55	-1.58	3.36527	1.75072	6.67332e-25	3.98747e-24	yes
3	3674265	3675733	1469	ENSBGRG00000008547	ENSBGRT00000015583	8684	1.86	-4.8	-5.36	1.7	0.764125	-0.38812	0.111808	0.153111	no
9	66038946	66040940	1995	ENSBGRG00000008553	ENSBGRT00000016000	52807	1.42	-6.13	-6.83	0.669	0.283459	-1.81879	2.86667e-25	1.73819e-24	yes
11	37638134	37638525	392	ENSBGRG00000008564	ENSBGRT00000015605	28673	2.56	-4.04	-4.52	-0.583	0.409139	-1.28934	2.67725e-20	1.29453e-19	yes
1	73704014	73715754	11741	ENSBGRG00000008571	ENSBGRT00000015698	276995	1.46	-4.39	-4.9	1.08	4.71552	2.23742	7.30004e-36	6.84813e-35	yes
1	73769514	73769848	335	ENSBGRG00000008571	ENSBGRT00000015698	222901	2.08	-2.78	-3.1	0.613	4.71552	2.23742	7.30004e-36	6.84813e-35	yes
1	73723428	73743314	19887	ENSBGRG00000008571	ENSBGRT00000015698	249435	1.38	-6.15	-6.85	0.801	4.71552	2.23742	7.30004e-36	6.84813e-35	yes
24	55160124	55160514	391	ENSBGRG00000008589	ENSBGRT00000015636	23617	2.14	-7.26	-8.08	1.17	7.95814	2.99243	5.26298e-11	1.57996e-10	yes
2	16139118	16140902	1785	ENSBGRG00000008612	ENSBGRT00000016454	11289	1.97	-2.85	-3.19	0.789	1.59909	0.677249	1.30234e-05	2.72907e-05	yes
2	16090161	16092746	2586	ENSBGRG00000008612	ENSBGRT00000016454	59445	1.73	-8.18	-9.1	-0.877	1.59909	0.677249	1.30234e-05	2.72907e-05	yes
4	10517997	10530592	12596	ENSBGRG00000008613	ENSBGRT00000016072	23126	1.5	-5.48	-6.11	0.742	2.62746	1.39367	2.14163e-24	1.2552e-23	yes
14	38534493	38537245	2753	ENSBGRG00000008665	ENSBGRT00000015804	246	2.56	-434	-434	-1.18	3.42908	1.77782	6.96295e-25	4.15795e-24	yes
11	95406277	95406426	150	ENSBGRG00000008668	ENSBGRT00000017072	88549	1.91	-1.98	-2.21	0.913	0.39421	-1.34296	9.35613e-16	3.65573e-15	yes
25	49507828	49507978	151	ENSBGRG00000008669	ENSBGRT00000015838	28495	2.32	-2.02	-2.25	-1.11	1.0587	0.0823006	0.762212	0.811787	no
25	49506533	49506732	200	ENSBGRG00000008669	ENSBGRT00000015838	29741	2.38	-5.25	-5.86	1.28	1.0587	0.0823006	0.762212	0.811787	no
19	30938517	30938667	151	ENSBGRG00000008673	ENSBGRT00000015781	7685	1.45	-3.75	-4.18	1.01	1.28954	0.366853	0.126318	0.171293	no
19	30938766	30939764	999	ENSBGRG00000008673	ENSBGRT00000015781	6588	1.85	-4.91	-5.48	0.753	1.28954	0.366853	0.126318	0.171293	no
12	34619595	34623328	3734	ENSBGRG00000008678	ENSBGRT00000016279	12328	1.77	-3.92	-4.38	1.02	2.7597	1.46451	6.4744e-18	2.79818e-17	yes
24	6763049	6763691	643	ENSBGRG00000008680	ENSBGRT00000015871	10034	1.95	-434	-434	3.97	4.73824	2.24435	4.77225e-34	4.16891e-33	yes
2	11230232	11230381	150	ENSBGRG00000008689	ENSBGRT00000015860	28519	1.91	-2.58	-2.88	1.22	3.1223	1.64261	1.94814e-06	4.34506e-06	yes
14	59912384	59912808	425	ENSBGRG00000008706	ENSBGRT00000016119	0	2	-5.66	-6.3	2.46	0.55464	-0.850376	1.33622e-05	2.79734e-05	yes
26	47298790	47299326	537	ENSBGRG00000008708	ENSBGRT00000015879	1655	3.4	-4.18	-4.67	-0.639	0.390278	-1.35742	9.77982e-14	3.43165e-13	yes
19	30973419	30976135	2717	ENSBGRG00000008710	ENSBGRT00000016260	17196	1.79	-10.6	-11.8	3	0.86279	-0.212918	0.16673	0.22017	no
19	30976611	30982202	5592	ENSBGRG00000008710	ENSBGRT00000016260	20388	2.11	-434	-434	3.39	0.86279	-0.212918	0.16673	0.22017	no
Y	10176895	10177425	531	ENSBGRG00000008725	ENSBGRT00000015941	758	2.65	-12.5	-13.8	2	5.4699	2.45152	2.81799e-11	8.61643e-11	yes
23	41415553	41419149	3597	ENSBGRG00000008744	ENSBGRT00000016192	41375	1.55	-10.6	-11.7	3.12	0.726673	-0.460622	0.00283351	0.00481336	no
15	18868163	18868704	542	ENSBGRG00000008746	ENSBGRT00000015957	4111	2.02	-434	-434	1.32	3.21561	1.68509	4.56355e-10	1.29755e-09	yes
11	72086440	72103069	16630	ENSBGRG00000008751	ENSBGRT00000016012	30044	1.99	-2.03	-2.27	-0.626	0.878993	-0.186076	0.386963	0.466715	no
14	21597412	21597661	250	ENSBGRG00000008755	ENSBGRT00000015989	250669	1.59	-5.54	-6.18	1.8	1.071	0.0989572	0.740977	0.795977	no
14	21600344	21600542	199	ENSBGRG00000008755	ENSBGRT00000015989	253601	2.32	-4.64	-5.17	1.48	1.071	0.0989572	0.740977	0.795977	no
14	21598754	21599002	249	ENSBGRG00000008755	ENSBGRT00000015989	252011	2.36	-3.07	-3.43	1.05	1.071	0.0989572	0.740977	0.795977	no
2	11254097	11254394	298	ENSBGRG00000008777	ENSBGRT00000016051	9936	2.29	-4.23	-4.72	0.7	3.86393	1.95007	1.38588e-20	6.7822e-20	yes
12	51416221	51419380	3160	ENSBGRG00000008788	ENSBGRT00000016165	47612	1.56	-9.22	-10.3	1.59	4.20113	2.07078	3.2252e-09	8.71703e-09	yes
26	9194251	9194399	149	ENSBGRG00000008791	ENSBGRT00000016372	26524	1.86	-2.45	-2.73	1.22	0.215311	-2.21551	3.56533e-11	1.08176e-10	yes
7	59000309	59000980	672	ENSBGRG00000008797	ENSBGRT00000022193	33657	1.55	-1.98	-2.21	0.61	0.365893	-1.45051	1.9554e-23	1.09518e-22	yes
7	59091245	59093683	2439	ENSBGRG00000008797	ENSBGRT00000021465	131823	1.43	-5.24	-5.85	1.22	0.365893	-1.45051	1.9554e-23	1.09518e-22	yes
3	46583019	46595698	12680	ENSBGRG00000008798	ENSBGRT00000016113	98675	1.62	-4.51	-5.03	1.52	2.44512	1.2899	6.68785e-05	0.000132849	yes
4	116847320	116847516	197	ENSBGRG00000008799	ENSBGRT00000016259	11659	2.03	-3.57	-3.99	0.617	2.44013	1.28696	2.36882e-07	5.62653e-07	yes
25	25763321	25763520	200	ENSBGRG00000008807	ENSBGRT00000016361	194111	1.89	-1.3	-1.45	0.757	1.53003	0.613564	0.0352043	0.0524101	yes
25	25569459	25569659	201	ENSBGRG00000008807	ENSBGRT00000016361	249	1.5	-434	-434	4.53	1.53003	0.613564	0.0352043	0.0524101	yes
14	38630909	38631058	150	ENSBGRG00000008810	ENSBGRT00000016149	37478	1.2	-2.3	-2.57	1.01	0.890648	-0.167072	0.266508	0.336178	no
11	62277091	62277339	249	ENSBGRG00000008811	ENSBGRT00000016153	1329	2.25	-7.21	-8.02	1.96	0.500674	-0.998057	5.07571e-06	1.09512e-05	yes
28	5633461	5633821	361	ENSBGRG00000008817	ENSBGRT00000016131	18070	1.69	-3.44	-3.85	-0.998	2.54349	1.34681	6.01581e-21	2.99642e-20	yes
7	17422315	17434774	12460	ENSBGRG00000008818	ENSBGRT00000016654	0	3.12	-4.83	-5.39	-0.671	1.48545	0.570899	0.00152736	0.00267312	no
24	24942370	24947825	5456	ENSBGRG00000008824	ENSBGRT00000016903	13501	1.44	-5.62	-6.27	1.38	0.410744	-1.28369	2.48519e-11	7.61571e-11	yes
15	19156302	19158094	1793	ENSBGRG00000008825	ENSBGRT00000017251	94436	1.34	-4.2	-4.69	0.668	1.25144	0.323587	0.0235526	0.0358856	no
2	20630551	20644391	13841	ENSBGRG00000008829	ENSBGRT00000016758	122710	2.09	-8.19	-9.11	-0.796	0.386335	-1.37208	2.37093e-24	1.38706e-23	yes
9	66128749	66128898	150	ENSBGRG00000008832	ENSBGRT00000016158	113232	2.33	-1.39	-1.55	-1.03	0.266171	-1.90957	6.01972e-11	1.80014e-10	yes
13	27979134	27993259	14126	ENSBGRG00000008834	ENSBGRT00000016181	85553	2.39	-1.67	-1.86	-0.847	4.11664	2.04147	7.40197e-12	2.33883e-11	yes
13	27975719	27975967	249	ENSBGRG00000008834	ENSBGRT00000016181	82138	2.14	-2.57	-2.86	0.795	4.11664	2.04147	7.40197e-12	2.33883e-11	yes
16	59359886	59364219	4334	ENSBGRG00000008846	ENSBGRT00000016338	16934	2.98	-4.19	-4.68	-0.604	0.462523	-1.1124	4.81069e-13	1.62711e-12	yes
3	111554826	111558786	3961	ENSBGRG00000008850	ENSBGRT00000016221	1006	1.54	-2.98	-3.33	1.01	1.89911	0.925322	1.02108e-07	2.49248e-07	yes
2	107315794	107315943	150	ENSBGRG00000008859	ENSBGRT00000016320	28799	3	-2.99	-3.34	1.7	0.986157	-0.0201105	0.970856	0.976063	no
24	55483589	55483738	150	ENSBGRG00000008862	ENSBGRT00000016208	1753	1.62	-2.68	-2.99	0.913	0.907681	-0.139742	0.488383	0.567414	no
27	24270093	24270853	761	ENSBGRG00000008863	ENSBGRT00000016292	5347	1.28	-434	-434	1.85	0.348104	-1.52241	1.12402e-27	7.55055e-27	yes
24	6776256	6776404	149	ENSBGRG00000008872	ENSBGRT00000016253	1284	1.91	-4.54	-5.06	1.99	5.49551	2.45825	2.36519e-11	7.25145e-11	yes
13	66052331	66053962	1632	ENSBGRG00000008876	ENSBGRT00000016315	8780	1.91	-2.6	-2.91	0.625	0.567166	-0.818156	7.57853e-08	1.86645e-07	yes
17	59024523	59024721	199	ENSBGRG00000008879	ENSBGRT00000016240	22804	2.28	-5.33	-5.94	1.79	0.374192	-1.41815	1.21376e-12	4.01246e-12	yes
14	84344020	84344794	775	ENSBGRG00000008896	ENSBGRT00000016280	145499	2.04	-1.79	-2	0.958	0.240753	-2.05437	5.16908e-30	3.84564e-29	yes
Y	10301558	10301806	249	ENSBGRG00000008898	ENSBGRT00000017127	55519	1.66	-1.49	-1.66	0.654	0.655052	-0.61032	0.00673788	0.0109681	yes
Y	10311966	10314412	2447	ENSBGRG00000008898	ENSBGRT00000017127	65927	1.72	-7.41	-8.25	4.03	0.655052	-0.61032	0.00673788	0.0109681	yes
12	51498168	51498415	248	ENSBGRG00000008900	ENSBGRT00000016355	51947	2.65	-4.24	-4.74	-1.24	0.500065	-0.999812	2.10468e-07	5.01764e-07	yes
8	29242704	29243015	312	ENSBGRG00000008902	ENSBGRT00000016297	84579	1.72	-2.66	-2.97	-1.13	2.84183	1.50682	6.13317e-15	2.29694e-14	yes
28	16718844	16719093	250	ENSBGRG00000008906	ENSBGRT00000016345	18995	1.64	-3.7	-4.13	1.05	0.666955	-0.58434	0.00560821	0.00922329	yes
24	17665176	17665757	582	ENSBGRG00000008917	ENSBGRT00000016591	18097	1.91	-5.16	-5.76	-0.85	0.33517	-1.57703	2.636e-08	6.67943e-08	yes
24	17662812	17665076	2265	ENSBGRG00000008917	ENSBGRT00000016591	18778	1.61	-5.9	-6.58	-1.25	0.33517	-1.57703	2.636e-08	6.67943e-08	yes
1	108104402	108115594	11193	ENSBGRG00000008924	ENSBGRT00000016330	52690	1.79	-434	-434	2.53	3.14483	1.65298	7.26564e-24	4.15493e-23	yes
1	108130886	108144188	13303	ENSBGRG00000008924	ENSBGRT00000016330	79174	3.06	-434	-434	2.32	3.14483	1.65298	7.26564e-24	4.15493e-23	yes
1	108124465	108127015	2551	ENSBGRG00000008924	ENSBGRT00000016330	72753	2.26	-11.3	-12.5	1.64	3.14483	1.65298	7.26564e-24	4.15493e-23	yes
1	74023621	74028877	5257	ENSBGRG00000008926	ENSBGRT00000016521	36089	1.66	-3.37	-3.76	1.02	0.197341	-2.34123	2.90842e-27	1.9236e-26	yes
X	87362262	87362411	150	ENSBGRG00000008939	ENSBGRT00000016472	1181	1.67	-1.29	-1.43	0.746	0.508575	-0.975468	8.46835e-06	1.80015e-05	yes
2	11301797	11311874	10078	ENSBGRG00000008953	ENSBGRT00000016406	0	1.86	-434	-434	3.27	5.90492	2.56192	2.29672e-08	5.84581e-08	yes
19	16277612	16281748	4137	ENSBGRG00000008954	ENSBGRT00000017385	127335	1.57	-3.03	-3.38	-0.967	0.603721	-0.728047	0.00027996	0.000525923	yes
19	16245358	16245756	399	ENSBGRG00000008954	ENSBGRT00000017385	95081	2.08	-10.3	-11.4	1.1	0.603721	-0.728047	0.00027996	0.000525923	yes
19	16211205	16218548	7344	ENSBGRG00000008954	ENSBGRT00000017385	60928	1.68	-11	-12.1	2.03	0.603721	-0.728047	0.00027996	0.000525923	yes
19	16230420	16230619	200	ENSBGRG00000008954	ENSBGRT00000017385	80143	1.45	-2.52	-2.81	0.598	0.603721	-0.728047	0.00027996	0.000525923	yes
19	16267095	16268417	1323	ENSBGRG00000008954	ENSBGRT00000017385	116818	2.03	-434	-434	1.26	0.603721	-0.728047	0.00027996	0.000525923	yes
16	71181305	71187927	6623	ENSBGRG00000008960	ENSBGRT00000017806	12915	2.14	-4.06	-4.53	-0.724	1.83337	0.874501	1.19685e-06	2.71265e-06	yes
9	10037422	10037767	346	ENSBGRG00000008961	ENSBGRT00000016898	9666	2.83	-3.37	-3.77	-0.703	1.69636	0.762443	2.65221e-05	5.43158e-05	yes
3	111617259	111617459	201	ENSBGRG00000008962	ENSBGRT00000016442	76531	1.42	-2.73	-3.05	0.703	1.30501	0.384064	0.0377799	0.0560413	no
3	111677516	111693790	16275	ENSBGRG00000008962	ENSBGRT00000016442	200	1.69	-2.58	-2.88	1.11	1.30501	0.384064	0.0377799	0.0560413	no
12	58580501	58581499	999	ENSBGRG00000008965	ENSBGRT00000016444	29548	2.9	-6.69	-7.45	1.32	19.8779	4.3131	1.2354e-24	7.31391e-24	yes
12	58577973	58578489	517	ENSBGRG00000008965	ENSBGRT00000016444	27020	2.03	-434	-434	2.8	19.8779	4.3131	1.2354e-24	7.31391e-24	yes
16	77908224	77913337	5114	ENSBGRG00000008974	ENSBGRT00000016438	16929	1.8	-13.3	-14.7	1.56	2.38874	1.25625	8.11694e-12	2.55929e-11	yes
6	2980810	2982361	1552	ENSBGRG00000008977	ENSBGRT00000024681	113234	1.45	-7.16	-7.97	1.01	2.02749	1.0197	2.00713e-09	5.4925e-09	yes
12	34654966	34655166	201	ENSBGRG00000008988	ENSBGRT00000016655	58600	3.55	-5.03	-5.61	-1.27	1.45592	0.541933	0.00344685	0.00580316	no
20	9899638	9900104	467	ENSBGRG00000008997	ENSBGRT00000016991	3715	1.44	-9.87	-11	-0.829	0.304133	-1.71723	3.22227e-20	1.55135e-19	yes
20	9893340	9893739	400	ENSBGRG00000008997	ENSBGRT00000016991	10080	2.18	-12	-13.3	2.56	0.304133	-1.71723	3.22227e-20	1.55135e-19	yes
17	16538017	16538167	151	ENSBGRG00000009001	ENSBGRT00000020029	319583	1.43	-2.58	-2.88	-0.839	0.624849	-0.678419	0.00240233	0.00411237	yes
17	16561905	16562204	300	ENSBGRG00000009001	ENSBGRT00000018574	343471	1.88	-12.6	-13.9	2.5	0.624849	-0.678419	0.00240233	0.00411237	yes
3	29160872	29161119	248	ENSBGRG00000009003	ENSBGRT00000016510	17329	2.03	-3.59	-4	1.22	0.647271	-0.627558	0.0444978	0.0653488	yes
4	81005354	81012674	7321	ENSBGRG00000009007	ENSBGRT00000016503	242721	1.93	-6.33	-7.05	-0.822	0.179824	-2.47534	3.91658e-48	5.75008e-47	yes
12	44014415	44014762	348	ENSBGRG00000009010	ENSBGRT00000016537	13461	1.58	-5.86	-6.53	1.15	3.2196	1.68688	2.96412e-09	8.03613e-09	yes
9	15992724	15992923	200	ENSBGRG00000009015	ENSBGRT00000016555	5749	2.14	-7.37	-8.2	2.59	6.01348	2.5882	1.2015e-12	3.97329e-12	yes
28	16956914	16957662	749	ENSBGRG00000009022	ENSBGRT00000016547	118753	2.7	-434	-434	0.928	1.74291	0.801498	4.70989e-07	1.09778e-06	yes
28	16901132	16903939	2808	ENSBGRG00000009022	ENSBGRT00000016547	62971	2	-2.05	-2.29	-1.33	1.74291	0.801498	4.70989e-07	1.09778e-06	yes
28	16948754	16956365	7612	ENSBGRG00000009022	ENSBGRT00000016547	110593	2.57	-434	-434	0.704	1.74291	0.801498	4.70989e-07	1.09778e-06	yes
18	62683351	62683499	149	ENSBGRG00000009030	ENSBGRT00000016822	385	1.93	-3.69	-4.12	1.06	0.635617	-0.653771	0.000100822	0.000197032	yes
22	14170128	14170327	200	ENSBGRG00000009033	ENSBGRT00000016848	64653	2.11	-3.87	-4.33	-0.881	4.19954	2.07023	4.65044e-38	4.78579e-37	yes
22	14170577	14170727	151	ENSBGRG00000009033	ENSBGRT00000016848	65102	1.6	-2.55	-2.85	-0.909	4.19954	2.07023	4.65044e-38	4.78579e-37	yes
3	47026851	47027050	200	ENSBGRG00000009035	ENSBGRT00000016524	97433	2.5	-1.91	-2.13	0.752	2.56136	1.35691	2.16286e-07	5.14936e-07	yes
25	49745948	49748838	2891	ENSBGRG00000009041	ENSBGRT00000016532	127736	2.05	-1.48	-1.65	-0.736	0.133703	-2.9029	3.9342e-18	1.71569e-17	yes
24	55555516	55555714	199	ENSBGRG00000009042	ENSBGRT00000016569	31909	1.33	-3.56	-3.97	1.45	1.51046	0.594991	0.000381771	0.000708155	yes
19	23288854	23289103	250	ENSBGRG00000009043	ENSBGRT00000016887	6775	1.28	-9.47	-10.5	1.22	4.03164	2.01137	8.60185e-28	5.80046e-27	yes
26	18506945	18512225	5281	ENSBGRG00000009059	ENSBGRT00000016625	16811	1.47	-10.2	-11.4	-1.07	1.13414	0.181598	0.311898	0.385648	no
26	18493941	18503687	9747	ENSBGRG00000009059	ENSBGRT00000016625	3807	1.73	-434	-434	1.3	1.13414	0.181598	0.311898	0.385648	no
19	17299153	17299949	797	ENSBGRG00000009060	ENSBGRT00000016577	4501	1.54	-10.8	-12	1.29	1.79046	0.840333	2.61682e-05	5.36082e-05	yes
X	133080923	133081120	198	ENSBGRG00000009064	ENSBGRT00000016882	25216	1.95	-4.36	-4.87	1.39	0.573795	-0.801391	0.0916872	0.127456	no
8	29000342	29007294	6953	ENSBGRG00000009066	ENSBGRT00000016584	32609	1.27	-2.4	-2.68	0.782	0.635953	-0.653008	6.01249e-05	0.000119939	yes
8	28991985	28998999	7015	ENSBGRG00000009066	ENSBGRT00000016584	40904	1.93	-1.6	-1.78	-0.645	0.635953	-0.653008	6.01249e-05	0.000119939	yes
10	81069101	81069633	533	ENSBGRG00000009070	ENSBGRT00000016793	1542	1.66	-434	-434	-0.82	0.987557	-0.0180643	0.914104	0.94101	no
13	66101787	66107143	5357	ENSBGRG00000009073	ENSBGRT00000016773	1771	1.37	-6.59	-7.34	0.698	1.17257	0.229671	0.159256	0.211429	no
4	42473055	42476911	3857	ENSBGRG00000009084	ENSBGRT00000016614	46398	2.08	-6.38	-7.11	1.48	1.36078	0.444432	0.0362842	0.0539595	no
5	49395852	49396244	393	ENSBGRG00000009094	ENSBGRT00000016715	3051	2.42	-4.9	-5.47	0.746	3.48242	1.80009	2.18552e-15	8.35188e-15	yes
22	8186819	8186968	150	ENSBGRG00000009101	ENSBGRT00000016711	496	1.77	-1.29	-1.43	0.899	0.587476	-0.767397	0.000119165	0.000231425	yes
13	51028639	51031661	3023	ENSBGRG00000009104	ENSBGRT00000016714	247777	1.33	-5.22	-5.82	1.72	5.77872	2.53075	1.10589e-33	9.46802e-33	yes
13	51021586	51026101	4516	ENSBGRG00000009104	ENSBGRT00000016714	253337	1.38	-8.58	-9.54	1.05	5.77872	2.53075	1.10589e-33	9.46802e-33	yes
13	51066251	51078415	12165	ENSBGRG00000009104	ENSBGRT00000016714	201023	2.62	-6.37	-7.1	0.76	5.77872	2.53075	1.10589e-33	9.46802e-33	yes
23	12350520	12350862	343	ENSBGRG00000009109	ENSBGRT00000016691	23926	1.74	-5.31	-5.93	-1.03	0.824386	-0.278608	0.108264	0.148758	no
9	96772072	96773246	1175	ENSBGRG00000009127	ENSBGRT00000016752	438	1.56	-7.88	-8.77	1.95	0.864513	-0.21004	0.306308	0.379855	no
26	18545391	18547204	1814	ENSBGRG00000009138	ENSBGRT00000016775	7320	1.98	-7.04	-7.84	-0.699	0.27301	-1.87297	7.63975e-26	4.75784e-25	yes
9	66408314	66410397	2084	ENSBGRG00000009160	ENSBGRT00000017946	67535	1.69	-14.5	-16	0.636	0.387312	-1.36843	1.372e-19	6.40884e-19	yes
28	6675471	6675718	248	ENSBGRG00000009162	ENSBGRT00000016851	28177	1.85	-10.5	-11.7	2.14	0.580041	-0.785772	0.00133472	0.00235197	yes
14	38682146	38683175	1030	ENSBGRG00000009177	ENSBGRT00000016849	12420	1.36	-1.87	-2.08	-0.645	0.586901	-0.768812	3.95708e-06	8.60503e-06	yes
14	38681487	38681686	200	ENSBGRG00000009177	ENSBGRT00000016942	11761	1.84	-5.74	-6.4	-1.02	0.586901	-0.768812	3.95708e-06	8.60503e-06	yes
13	28486806	28487003	198	ENSBGRG00000009183	ENSBGRT00000016837	445	1.65	-3.56	-3.97	1.55	4.27102	2.09458	3.05602e-07	7.20824e-07	yes
13	28486460	28486658	199	ENSBGRG00000009183	ENSBGRT00000016837	790	2.5	-6.07	-6.77	2.14	4.27102	2.09458	3.05602e-07	7.20824e-07	yes
X	13713829	13714075	247	ENSBGRG00000009197	ENSBGRT00000016905	1778	1.62	-3.29	-3.67	1.03	6.30968	2.65757	2.69137e-06	5.92605e-06	yes
X	13713251	13713595	345	ENSBGRG00000009197	ENSBGRT00000016905	1200	1.94	-6.56	-7.3	1.85	6.30968	2.65757	2.69137e-06	5.92605e-06	yes
4	42597889	42598038	150	ENSBGRG00000009206	ENSBGRT00000017261	99	1.58	-4.93	-5.5	-1.39	0.624135	-0.680069	4.87771e-06	1.05393e-05	yes
5	49411786	49414029	2244	ENSBGRG00000009209	ENSBGRT00000016890	2575	2.18	-9.12	-10.1	2.06	6.84502	2.77505	7.14574e-28	4.84225e-27	yes
3	29597848	29598043	196	ENSBGRG00000009215	ENSBGRT00000016912	584	2.11	-6.51	-7.25	1.7	2.82833	1.49995	0.00117126	0.00207758	yes
1	151750643	151750793	151	ENSBGRG00000009216	ENSBGRT00000018882	114785	1.73	-11.7	-12.9	3.44	0.207321	-2.27006	5.53965e-65	1.43363e-63	yes
1	151737002	151740494	3493	ENSBGRG00000009216	ENSBGRT00000017073	0	1.86	-8.78	-9.76	1.9	0.207321	-2.27006	5.53965e-65	1.43363e-63	yes
12	64992216	64992516	301	ENSBGRG00000009220	ENSBGRT00000016995	5579	1.89	-6.17	-6.88	1.12	15.7335	3.97577	1.10811e-43	1.39642e-42	yes
12	64991718	64992117	400	ENSBGRG00000009220	ENSBGRT00000016995	5978	3.22	-7.45	-8.29	1.35	15.7335	3.97577	1.10811e-43	1.39642e-42	yes
11	46675122	46675372	251	ENSBGRG00000009228	ENSBGRT00000017023	143149	1.81	-1.78	-1.99	1.19	0.371201	-1.42973	2.65389e-11	8.1211e-11	yes
11	46655655	46655805	151	ENSBGRG00000009228	ENSBGRT00000017023	123682	3.42	-6.62	-7.38	-2.18	0.371201	-1.42973	2.65389e-11	8.1211e-11	yes
23	42460895	42467356	6462	ENSBGRG00000009236	ENSBGRT00000017407	49	2.33	-3.16	-3.53	1.07	0.835819	-0.258738	0.0889696	0.124027	no
25	26004699	26004987	289	ENSBGRG00000009240	ENSBGRT00000017165	48	1.87	-4.87	-5.43	1.03	0.786773	-0.34598	0.233691	0.299359	no
3	111842606	111842756	151	ENSBGRG00000009249	ENSBGRT00000017034	299	1.71	-2.02	-2.26	1.37	1.71033	0.774274	1.7882e-06	3.99895e-06	yes
11	77314860	77324507	9648	ENSBGRG00000009251	ENSBGRT00000017056	37519	3.05	-5.94	-6.61	0.953	10.5906	3.40471	2.57097e-24	1.50227e-23	yes
13	66133528	66151765	18238	ENSBGRG00000009255	ENSBGRT00000017106	0	1.94	-434	-434	1.52	1.8968	0.923564	7.29885e-06	1.55945e-05	yes
4	80972531	80995819	23289	ENSBGRG00000009259	ENSBGRT00000017005	0	1.95	-3.53	-3.94	-0.589	11.1848	3.48347	0.0537211	0.0778282	no
3	47151809	47152622	814	ENSBGRG00000009266	ENSBGRT00000017096	18985	1.77	-6.05	-6.74	0.891	0.938967	-0.0908543	0.588905	0.653601	no
17	48050561	48050953	393	ENSBGRG00000009269	ENSBGRT00000017017	14130	1.71	-3	-3.35	1.1	0.155335	-2.68654	2.76373e-25	1.67682e-24	yes
5	49166868	49168383	1516	ENSBGRG00000009271	ENSBGRT00000017342	7843	1.48	-2.7	-3.01	0.634	1.05543	0.0778263	0.591896	0.656188	no
1	74628270	74647408	19139	ENSBGRG00000009282	ENSBGRT00000019550	384052	2.17	-3.66	-4.09	-0.892	0.299445	-1.73964	2.34363e-28	1.62115e-27	yes
1	74890749	74896040	5292	ENSBGRG00000009282	ENSBGRT00000019256	646531	1.85	-4.24	-4.74	-0.995	0.299445	-1.73964	2.34363e-28	1.62115e-27	yes
1	74454637	74459084	4448	ENSBGRG00000009282	ENSBGRT00000019550	210419	2.61	-5.31	-5.92	-0.721	0.299445	-1.73964	2.34363e-28	1.62115e-27	yes
1	74863244	74871764	8521	ENSBGRG00000009282	ENSBGRT00000019256	619026	1.87	-8.96	-9.96	1.26	0.299445	-1.73964	2.34363e-28	1.62115e-27	yes
1	74800933	74863144	62212	ENSBGRG00000009282	ENSBGRT00000019648	0	1.46	-4.26	-4.76	-0.91	0.299445	-1.73964	2.34363e-28	1.62115e-27	yes
X	102693950	102696824	2875	ENSBGRG00000009295	ENSBGRT00000017039	76255	2.36	-7.55	-8.4	2.75	4.8454	2.27662	3.14548e-18	1.37827e-17	yes
16	3869394	3869793	400	ENSBGRG00000009303	ENSBGRT00000017156	4461	2.75	-2.85	-3.18	0.644	1.4991	0.584093	0.0215073	0.0329801	yes
16	3943500	3943848	349	ENSBGRG00000009303	ENSBGRT00000017156	78567	2.53	-8.44	-9.38	1.53	1.4991	0.584093	0.0215073	0.0329801	yes
10	60531613	60531911	299	ENSBGRG00000009304	ENSBGRT00000017239	258	1.51	-7.18	-8	1.87	0.876893	-0.189527	0.483143	0.562037	no
11	18075143	18075292	150	ENSBGRG00000009306	ENSBGRT00000017658	82163	1.2	-7.08	-7.89	3.15	0.330547	-1.59707	4.43039e-17	1.83626e-16	yes
12	65050393	65050642	250	ENSBGRG00000009312	ENSBGRT00000017108	209542	1.63	-2.85	-3.18	-0.832	1.16308	0.217944	0.157234	0.208946	no
12	65159177	65180551	21375	ENSBGRG00000009312	ENSBGRT00000017108	79633	2.37	-434	-434	2.85	1.16308	0.217944	0.157234	0.208946	no
7	18346118	18346267	150	ENSBGRG00000009313	ENSBGRT00000017780	66210	2.08	-1.96	-2.19	0.703	2.5879	1.37178	9.66688e-14	3.39325e-13	yes
7	18410603	18421612	11010	ENSBGRG00000009313	ENSBGRT00000017780	0	1.77	-1.83	-2.04	0.702	2.5879	1.37178	9.66688e-14	3.39325e-13	yes
19	23363517	23364603	1087	ENSBGRG00000009321	ENSBGRT00000017219	17782	2.4	-12	-13.2	-0.908	1.51293	0.597341	7.09694e-05	0.000140628	yes
12	84001313	84001510	198	ENSBGRG00000009325	ENSBGRT00000017101	99	2.39	-1.94	-2.16	0.765	0.252347	-1.98652	1.38471e-37	1.39672e-36	yes
26	18581478	18582056	579	ENSBGRG00000009328	ENSBGRT00000017471	9750	2.46	-4.08	-4.56	0.655	2.73998	1.45417	6.48563e-22	3.39511e-21	yes
8	29274227	29327423	53197	ENSBGRG00000009340	ENSBGRT00000017107	0	1.88	-12.8	-14.1	1.64	0.116837	-3.09743	0.443793	0.521953	no
9	50403588	50405211	1624	ENSBGRG00000009341	ENSBGRT00000017252	14357	4	-6.93	-7.71	2.88	0.542656	-0.88189	1.36965e-10	4.00886e-10	yes
1	108420384	108476288	55905	ENSBGRG00000009344	ENSBGRT00000017143	744	1.2	-3.3	-3.69	0.938	8.49999	3.08746	5.84916e-53	1.01733e-51	yes
24	6922783	6923898	1116	ENSBGRG00000009354	ENSBGRT00000017754	1435	1.6	-9.11	-10.1	3.37	2.11806	1.08274	2.21078e-06	4.90873e-06	yes
4	81034700	81035243	544	ENSBGRG00000009356	ENSBGRT00000017163	69271	1.84	-3.26	-3.64	0.657	0.298331	-1.74502	5.05635e-28	3.4555e-27	yes
14	22292474	22297041	4568	ENSBGRG00000009362	ENSBGRT00000017444	49488	1.3	-9.61	-10.7	-1.12	9.12529	3.18987	4.79277e-70	1.48047e-68	yes
9	10044135	10161027	116893	ENSBGRG00000009365	ENSBGRT00000017248	0	1.8	-3.87	-4.32	-0.743	0.832613	-0.264282	0.103808	0.14311	no
X	102982872	102984919	2048	ENSBGRG00000009366	ENSBGRT00000017159	20649	1.08	-3.66	-4.09	-0.807	4.70112	2.23301	1.15687e-52	1.99772e-51	yes
2	11662168	11664455	2288	ENSBGRG00000009375	ENSBGRT00000017454	56494	1.66	-5.22	-5.83	-0.771	0.380892	-1.39255	1.47258e-16	5.97639e-16	yes
2	11669134	11669283	150	ENSBGRG00000009375	ENSBGRT00000017247	63460	1.27	-7.14	-7.95	-1.49	0.380892	-1.39255	1.47258e-16	5.97639e-16	yes
2	11668740	11669036	297	ENSBGRG00000009375	ENSBGRT00000017247	63066	2.41	-2.79	-3.12	-0.689	0.380892	-1.39255	1.47258e-16	5.97639e-16	yes
2	11605773	11644592	38820	ENSBGRG00000009375	ENSBGRT00000017454	99	1.49	-8.78	-9.76	-1.03	0.380892	-1.39255	1.47258e-16	5.97639e-16	yes
2	11649421	11651705	2285	ENSBGRG00000009375	ENSBGRT00000017454	43747	1.76	-11.4	-12.6	-1.3	0.380892	-1.39255	1.47258e-16	5.97639e-16	yes
10	50569148	50569493	346	ENSBGRG00000009379	ENSBGRT00000017199	10061	3	-11.1	-12.3	1.64	1.49558	0.580701	0.0134894	0.0211695	yes
10	50578273	50578618	346	ENSBGRG00000009379	ENSBGRT00000017199	936	1.9	-5.47	-6.1	1.39	1.49558	0.580701	0.0134894	0.0211695	yes
11	63109928	63113034	3107	ENSBGRG00000009388	ENSBGRT00000018336	42310	1.95	-12.2	-13.4	1.1	1.0236	0.0336506	0.854427	0.893585	no
11	72515608	72515756	149	ENSBGRG00000009390	ENSBGRT00000017509	86829	2	-2.04	-2.28	-1.13	0.474895	-1.07432	1.7095e-06	3.82873e-06	yes
Y	24488250	24488684	435	ENSBGRG00000009404	ENSBGRT00000017254	0	1.85	-14.1	-15.5	1.89	5.79337	2.5344	5.82465e-19	2.64652e-18	yes
24	24998884	25013143	14260	ENSBGRG00000009405	ENSBGRT00000017426	49412	1.59	-4.79	-5.35	0.911	2.56574	1.35938	2.57675e-12	8.36219e-12	yes
10	97372446	97378939	6494	ENSBGRG00000009419	ENSBGRT00000021388	9722	1.98	-3.93	-4.39	-1.24	2.05078	1.03617	7.29333e-11	2.16723e-10	yes
10	97304000	97304380	381	ENSBGRG00000009419	ENSBGRT00000021388	84281	1.93	-9.55	-10.6	1.18	2.05078	1.03617	7.29333e-11	2.16723e-10	yes
10	97342469	97343783	1315	ENSBGRG00000009419	ENSBGRT00000021388	44878	1.46	-6.68	-7.45	-1.61	2.05078	1.03617	7.29333e-11	2.16723e-10	yes
10	97292562	97303160	10599	ENSBGRG00000009419	ENSBGRT00000021388	85501	2.16	-10.7	-11.9	1	2.05078	1.03617	7.29333e-11	2.16723e-10	yes
25	26039849	26040094	246	ENSBGRG00000009421	ENSBGRT00000017396	49	1.35	-3.81	-4.25	0.831	0.410426	-1.28481	1.70167e-08	4.37042e-08	yes
25	26048889	26049193	305	ENSBGRG00000009421	ENSBGRT00000017396	9089	1.93	-4.88	-5.45	2.29	0.410426	-1.28481	1.70167e-08	4.37042e-08	yes
1	108518881	108527410	8530	ENSBGRG00000009426	ENSBGRT00000017468	41629	1.7	-13.4	-14.8	1.46	0.748502	-0.417921	0.0298545	0.0448782	no
18	54152839	54156912	4074	ENSBGRG00000009429	ENSBGRT00000017319	241606	2.09	-2.88	-3.21	0.864	2.66269	1.41289	3.94589e-07	9.2462e-07	yes
18	54130423	54134497	4075	ENSBGRG00000009429	ENSBGRT00000017346	219190	2.37	-9.02	-10	1.29	2.66269	1.41289	3.94589e-07	9.2462e-07	yes
X	88453036	88453334	299	ENSBGRG00000009436	ENSBGRT00000017340	1086	1.93	-6.83	-7.6	0.726	6.36289	2.66968	1.27921e-56	2.53297e-55	yes
26	9586208	9587003	796	ENSBGRG00000009451	ENSBGRT00000017597	147375	2.65	-10.4	-11.5	1.06	0.16241	-2.62229	1.26444e-42	1.53049e-41	yes
26	9572440	9582126	9687	ENSBGRG00000009451	ENSBGRT00000017597	133607	2.45	-9.58	-10.6	-0.617	0.16241	-2.62229	1.26444e-42	1.53049e-41	yes
3	122902833	122951425	48593	ENSBGRG00000009454	ENSBGRT00000017415	349	21	-3.91	-4.37	-0.732	0.182776	-2.45185	1.56067e-53	2.75665e-52	yes
2	122756447	122756643	197	ENSBGRG00000009482	ENSBGRT00000017402	0	1.47	-5.23	-5.84	1.36					no
19	17359520	17365224	5705	ENSBGRG00000009483	ENSBGRT00000017704	9181	1.78	-13.6	-15	2.76	0.575209	-0.797842	1.41379e-07	3.41183e-07	yes
9	50443002	50530348	87347	ENSBGRG00000009485	ENSBGRT00000017900	100	1.41	-8.98	-9.98	-2.08	0.432024	-1.21082	2.34989e-15	8.96757e-15	yes
4	42754393	42771769	17377	ENSBGRG00000009489	ENSBGRT00000017603	99	1.63	-1.87	-2.08	0.634	0.0794705	-3.65344	2.31908e-49	3.55617e-48	yes
4	43614084	43614232	149	ENSBGRG00000009489	ENSBGRT00000017422	859790	2.36	-2.42	-2.71	-0.889	0.0794705	-3.65344	2.31908e-49	3.55617e-48	yes
9	83839967	83840167	201	ENSBGRG00000009496	ENSBGRT00000017524	192986	1.35	-4.08	-4.55	1.08	0.459516	-1.12181	7.42899e-09	1.95667e-08	yes
25	50329779	50329978	200	ENSBGRG00000009507	ENSBGRT00000017459	648	3.15	-2.31	-2.58	-0.984	0.148466	-2.7518	1.98884e-25	1.21623e-24	yes
25	50241101	50241350	250	ENSBGRG00000009507	ENSBGRT00000017459	89276	1.62	-2.72	-3.04	0.91	0.148466	-2.7518	1.98884e-25	1.21623e-24	yes
9	16027935	16044025	16091	ENSBGRG00000009515	ENSBGRT00000017623	0	1.38	-1.62	-1.8	-0.747	0.980287	-0.0287245	0.907182	0.93595	no
12	34821416	34821615	200	ENSBGRG00000009524	ENSBGRT00000018653	30058	1.32	-3.87	-4.32	0.825	0.564734	-0.824356	2.16775e-10	6.27728e-10	yes
12	34834546	34834896	351	ENSBGRG00000009524	ENSBGRT00000018653	16777	3.07	-2.98	-3.33	-0.792	0.564734	-0.824356	2.16775e-10	6.27728e-10	yes
3	123081601	123085114	3514	ENSBGRG00000009551	ENSBGRT00000017564	98495	1.86	-434	-434	1.74	0.584907	-0.773721	3.44392e-07	8.09746e-07	yes
[truncated: 3,813 more rows]
