# Supplementary material for: Characterization of N6-methyladenosine in cattle-yak testis tissue
Source: Front Vet Sci. 2022 Aug 9;9:971515. doi: 10.3389/fvets.2022.971515 (PMC9395605; doi:10.3389/fvets.2022.971515)
Supplement: Supplementary file 9 [file Table_8.xlsx]

## Sheet: T-vs-M-diffpeak_diffexp
Supplementary Table S8. T-vs-M Combined analysis of differentially expressed genes and differentially methylated counterpart genes.
chr	start	end	width	geneId	transcriptId	distanceToTSS	peak_fold_enrichment	peak_diff.lg.fdr	peak_diff.lg.p	peak_diff.log2.fc	exp_foldChange	exp_log2FoldChange	exp_pval	exp_padj	exp_significant
1	14233260	14233606	347	ENSBGRG00000000023	ENSBGRT00000000034	20922	2.13	-4.19	-4.71	0.608	0.558629	-0.840038	0.000106535	0.000245303	yes
1	16186689	16187193	505	ENSBGRG00000000031	ENSBGRT00000000048	170621	1.6	-3.45	-3.88	1.19	0.141557	-2.82054	4.71249e-21	6.64358e-20	yes
1	27836971	27900251	63281	ENSBGRG00000000064	ENSBGRT00000000111	0	1.83	-11.8	-13.1	1.47	0.0387009	-4.69149	0.13008	0.179047	no
1	31461254	31461873	620	ENSBGRG00000000078	ENSBGRT00000000139	2341	1.56	-5.63	-6.32	-1.28	0.694904	-0.525115	0.00130578	0.00257498	no
1	31457090	31457867	778	ENSBGRG00000000078	ENSBGRT00000000139	6347	1.25	-9.26	-10.3	1.27	0.694904	-0.525115	0.00130578	0.00257498	no
1	31788253	31788651	399	ENSBGRG00000000080	ENSBGRT00000000142	4790	2.34	-3.45	-3.88	0.696	0.756211	-0.40314	0.175232	0.232575	no
1	31787756	31787955	200	ENSBGRG00000000080	ENSBGRT00000000142	4293	1.82	-3.31	-3.72	1.19	0.756211	-0.40314	0.175232	0.232575	no
1	34498314	34516896	18583	ENSBGRG00000000112	ENSBGRT00000000180	102966	1.42	-7.89	-8.83	-1.35	1.20589	0.270101	0.244146	0.311015	no
1	34578923	34611433	32511	ENSBGRG00000000112	ENSBGRT00000000180	8429	3.61	-13.5	-14.9	-0.945	1.20589	0.270101	0.244146	0.311015	no
1	34418152	34428510	10359	ENSBGRG00000000112	ENSBGRT00000000179	44618	3.29	-7.16	-8.02	-1.04	1.20589	0.270101	0.244146	0.311015	no
1	35101070	35101517	448	ENSBGRG00000000118	ENSBGRT00000000187	65615	2.86	-13.3	-14.8	1.29	0.896361	-0.157848	0.358473	0.429817	no
1	36290352	36290549	198	ENSBGRG00000000127	ENSBGRT00000000213	49	1.89	-1.91	-2.15	-0.741	0.437845	-1.19151	5.3241e-05	0.000127674	yes
1	37145563	37145911	349	ENSBGRG00000000137	ENSBGRT00000000227	397	2.23	-2.82	-3.17	0.977	0.0536137	-4.22126	7.11185e-43	7.73276e-41	yes
1	37225459	37228809	3351	ENSBGRG00000000139	ENSBGRT00000000229	28860	1.23	-5.62	-6.31	2.01	0.791719	-0.336939	0.043935	0.0670565	no
1	37209855	37211931	2077	ENSBGRG00000000139	ENSBGRT00000000229	13256	1.95	-8.2	-9.17	1.6	0.791719	-0.336939	0.043935	0.0670565	no
1	37241730	37241879	150	ENSBGRG00000000141	ENSBGRT00000000234	995	2.17	-1.44	-1.61	-1.17	0.365025	-1.45393	1.31737e-08	4.84032e-08	yes
1	37245944	37252964	7021	ENSBGRG00000000142	ENSBGRT00000000237	26076	1.5	-8.45	-9.44	-0.876	0.169994	-2.55645	2.22842e-23	3.902e-22	yes
1	37407463	37411858	4396	ENSBGRG00000000143	ENSBGRT00000000245	45380	1.78	-4.52	-5.08	1.76	0.577966	-0.790943	0.00189892	0.00365106	yes
1	37446461	37450889	4429	ENSBGRG00000000143	ENSBGRT00000000245	84378	3.14	-11.3	-12.6	3.67	0.577966	-0.790943	0.00189892	0.00365106	yes
1	90229546	90230690	1145	ENSBGRG00000000173	ENSBGRT00000000288	0	1.73	-6.5	-7.29	0.948	0.84779	-0.238222	0.258199	0.325989	no
1	135960223	135960371	149	ENSBGRG00000000180	ENSBGRT00000000286	196	1.4	-4.92	-5.53	-1.85	0.822754	-0.281466	0.367459	0.438483	no
1	157881508	157881705	198	ENSBGRG00000000181	ENSBGRT00000000292	27724	1.82	-9.03	-10.1	-0.962	2.66507	1.41418	3.1058e-17	2.93862e-16	yes
2	4835755	4835955	201	ENSBGRG00000000185	ENSBGRT00000000296	50592	2.13	-3.73	-4.19	-0.944	0.626703	-0.674145	0.00255748	0.0048273	yes
2	4806693	4809052	2360	ENSBGRG00000000185	ENSBGRT00000000301	21530	2.78	-5.24	-5.88	-0.604	0.626703	-0.674145	0.00255748	0.0048273	yes
2	4874828	4887065	12238	ENSBGRG00000000185	ENSBGRT00000000296	89665	3.23	-13	-14.4	-0.846	0.626703	-0.674145	0.00255748	0.0048273	yes
1	40331270	40331469	200	ENSBGRG00000000197	ENSBGRT00000000326	456033	1.5	-3.94	-4.43	1.36	0.783491	-0.352012	0.49264	0.561014	no
3	8159308	8161376	2069	ENSBGRG00000000209	ENSBGRT00000000338	433	1.56	-4.12	-4.63	-1.15	1.8756	0.907355	7.40213e-07	2.23529e-06	yes
3	8163381	8169341	5961	ENSBGRG00000000209	ENSBGRT00000000338	4506	3.47	-5.54	-6.22	-1.08	1.8756	0.907355	7.40213e-07	2.23529e-06	yes
2	55066018	55066815	798	ENSBGRG00000000210	ENSBGRT00000000342	305892	3.71	-13.4	-14.8	-1.27	0.0429885	-4.53991	6.92381e-44	8.05914e-42	yes
2	54989998	54990297	300	ENSBGRG00000000210	ENSBGRT00000000342	382410	4.21	-3.79	-4.26	-0.849	0.0429885	-4.53991	6.92381e-44	8.05914e-42	yes
1	137136670	137140234	3565	ENSBGRG00000000223	ENSBGRT00000000356	51657	1.67	-14.2	-15.7	1.74	0.54486	-0.876043	8.44616e-05	0.000196723	yes
1	137159551	137159976	426	ENSBGRG00000000223	ENSBGRT00000000356	31915	1.5	-1.83	-2.06	-0.637	0.54486	-0.876043	8.44616e-05	0.000196723	yes
1	137167044	137167358	315	ENSBGRG00000000223	ENSBGRT00000000356	24533	1.37	-4.37	-4.91	1.78	0.54486	-0.876043	8.44616e-05	0.000196723	yes
1	137168773	137171773	3001	ENSBGRG00000000223	ENSBGRT00000000356	20118	1.71	-7.65	-8.57	2.08	0.54486	-0.876043	8.44616e-05	0.000196723	yes
3	115589145	115589345	201	ENSBGRG00000000236	ENSBGRT00000000380	999	1.5	-5.57	-6.25	1.68	0.294695	-1.76271	4.109e-18	4.29134e-17	yes
1	61302248	61303614	1367	ENSBGRG00000000255	ENSBGRT00000000490	118476	2	-5.18	-5.81	1.47	0.834202	-0.261531	0.208661	0.271098	no
1	61214691	61237783	23093	ENSBGRG00000000255	ENSBGRT00000000490	30919	2.56	-8.11	-9.07	-0.754	0.834202	-0.261531	0.208661	0.271098	no
1	61306815	61311095	4281	ENSBGRG00000000255	ENSBGRT00000000416	123043	2.61	-1.38	-1.54	-0.605	0.834202	-0.261531	0.208661	0.271098	no
2	128997280	128997579	300	ENSBGRG00000000256	ENSBGRT00000000402	0	1.99	-3.03	-3.41	-0.905	0.255861	-1.96657	6.23862e-10	2.69332e-09	yes
2	128994610	128994760	151	ENSBGRG00000000256	ENSBGRT00000000402	2819	3.04	-2.49	-2.8	-0.999	0.255861	-1.96657	6.23862e-10	2.69332e-09	yes
3	131101323	131101568	246	ENSBGRG00000000259	ENSBGRT00000000405	692	1.61	-3.13	-3.52	-0.806	1.57253	0.653087	0.00744523	0.0130961	yes
3	63046703	63046851	149	ENSBGRG00000000263	ENSBGRT00000000442	701	1.37	-5.54	-6.22	3.1	0.245046	-2.02887	3.5802e-13	2.19849e-12	yes
3	63048280	63048651	372	ENSBGRG00000000263	ENSBGRT00000000442	2278	1.88	-1.55	-1.74	-0.597	0.245046	-2.02887	3.5802e-13	2.19849e-12	yes
4	95665160	95665407	248	ENSBGRG00000000265	ENSBGRT00000000420	42872	1.69	-2.1	-2.37	-0.628	0.289865	-1.78655	5.89685e-10	2.55183e-09	yes
1	41071141	41071339	199	ENSBGRG00000000266	ENSBGRT00000000641	72779	2.11	-3.51	-3.94	-1.05	1.19461	0.256538	0.338024	0.409981	no
4	64386597	64386892	296	ENSBGRG00000000276	ENSBGRT00000000443	49	1.71	-1.74	-1.95	0.609	0.364537	-1.45586	3.94037e-06	1.08986e-05	yes
1	158318689	158318888	200	ENSBGRG00000000280	ENSBGRT00000000448	81312	2.1	-2.5	-2.81	0.899	1.67371	0.743047	0.0767552	0.111676	no
1	158277329	158277479	151	ENSBGRG00000000280	ENSBGRT00000000448	39952	1.48	-1.21	-1.35	0.646	1.67371	0.743047	0.0767552	0.111676	no
5	3969199	3970587	1389	ENSBGRG00000000284	ENSBGRT00000000458	293559	1.6	-4.7	-5.27	2.18	2.64588	1.40375	0.000143585	0.000325171	yes
3	96868992	96883748	14757	ENSBGRG00000000294	ENSBGRT00000000477	502618	1.62	-6.4	-7.18	1.09	1.71264	0.776222	0.00265533	0.00499746	yes
7	73250614	73250859	246	ENSBGRG00000000307	ENSBGRT00000000482	49	2	-3.98	-4.47	0.754	4.03825	2.01373	3.77931e-08	1.32149e-07	yes
5	79452607	79453050	444	ENSBGRG00000000309	ENSBGRT00000000483	739	2.6	-3.61	-4.06	-1.05	1.83111	0.872715	0.194909	0.255406	no
5	116534292	116535149	858	ENSBGRG00000000318	ENSBGRT00000000573	395160	1.8	-1.23	-1.38	0.803	0.81969	-0.28685	0.524004	0.592199	no
3	53652733	53653143	411	ENSBGRG00000000321	ENSBGRT00000000518	79235	1.57	-3.1	-3.48	-0.793	0.355415	-1.49242	5.68188e-12	3.06875e-11	yes
1	158364119	158373899	9781	ENSBGRG00000000326	ENSBGRT00000000568	5588	2.12	-434	-434	-0.778	2.47298	1.30625	3.49645e-12	1.93681e-11	yes
4	96004625	96004775	151	ENSBGRG00000000352	ENSBGRT00000000590	151788	2.19	-4.16	-4.67	1.85	0.510599	-0.969736	0.000488299	0.00102539	yes
5	110716242	110716970	729	ENSBGRG00000000358	ENSBGRT00000000586	5224	2.38	-10.8	-12	1.4	2.77043	1.47011	4.22438e-07	1.31122e-06	yes
3	20821829	20823804	1976	ENSBGRG00000000360	ENSBGRT00000000601	14496	1.67	-8.11	-9.07	2.34	1.23724	0.30712	0.124141	0.171692	no
1	81099340	81099488	149	ENSBGRG00000000376	ENSBGRT00000000612	123651	2.73	-1.58	-1.77	0.812	0.768579	-0.379735	0.102586	0.144818	no
3	37573537	37574901	1365	ENSBGRG00000000377	ENSBGRT00000000627	81484	1.31	-4.87	-5.47	1.91	0.513215	-0.962365	0.00300864	0.00562104	yes
3	63550973	63553484	2512	ENSBGRG00000000384	ENSBGRT00000000626	8092	2.17	-11.2	-12.5	0.784	2.0092	1.00662	3.67723e-05	9.00001e-05	yes
7	73362035	73363538	1504	ENSBGRG00000000389	ENSBGRT00000000658	110261	1.49	-4.47	-5.01	1.26	0.310346	-1.68805	6.15327e-20	7.7591e-19	yes
7	73346722	73346950	229	ENSBGRG00000000389	ENSBGRT00000000658	126849	1.36	-1.92	-2.16	-0.624	0.310346	-1.68805	6.15327e-20	7.7591e-19	yes
6	54756653	54765930	9278	ENSBGRG00000000392	ENSBGRT00000000642	12503	1.74	-7.06	-7.91	0.745	0.616707	-0.697343	0.00815047	0.0142592	yes
7	9001032	9002285	1254	ENSBGRG00000000395	ENSBGRT00000000651	87409	1.69	-6.78	-7.6	1.26	0.639433	-0.645136	0.000137758	0.000312676	yes
7	8914171	8915000	830	ENSBGRG00000000395	ENSBGRT00000000678	0	1.75	-3.02	-3.39	-1.52	0.639433	-0.645136	0.000137758	0.000312676	yes
6	96136480	96181234	44755	ENSBGRG00000000397	ENSBGRT00000000731	196515	1.4	-7.2	-8.06	-0.972	0.304324	-1.71632	5.29221e-12	2.86683e-11	yes
8	12863515	12863712	198	ENSBGRG00000000398	ENSBGRT00000000666	14978	2.15	-3.46	-3.88	0.583	1.07908	0.109802	0.629686	0.68746	no
4	64972963	64988217	15255	ENSBGRG00000000402	ENSBGRT00000000803	0	2.51	-2.08	-2.34	-0.585	0.117128	-3.09384	5.70174e-21	7.96401e-20	yes
5	4296176	4305071	8896	ENSBGRG00000000408	ENSBGRT00000000760	158557	1.41	-2.86	-3.22	-1.08	0.593376	-0.752983	6.17347e-05	0.00014661	yes
5	4271400	4271798	399	ENSBGRG00000000408	ENSBGRT00000000760	191830	2.28	-10.6	-11.8	1.85	0.593376	-0.752983	6.17347e-05	0.00014661	yes
5	4441492	4441641	150	ENSBGRG00000000408	ENSBGRT00000000760	21987	2.15	-1.57	-1.77	-0.703	0.593376	-0.752983	6.17347e-05	0.00014661	yes
3	63564083	63564281	199	ENSBGRG00000000411	ENSBGRT00000000750	977	1.76	-5.24	-5.88	1.05	0.679959	-0.556481	0.0277375	0.0440299	no
7	105047926	105048073	148	ENSBGRG00000000412	ENSBGRT00000000676	644	1.43	-10.3	-11.5	1.96	3.93744	1.97726	6.09032e-26	1.3789e-24	yes
5	15429472	15438708	9237	ENSBGRG00000000417	ENSBGRT00000000702	16519	1.75	-3.69	-4.15	-0.634	0.181973	-2.45821	3.88745e-36	2.47678e-34	yes
2	5065375	5067429	2055	ENSBGRG00000000420	ENSBGRT00000001139	294816	1.6	-8.6	-9.62	-1.62	0.393751	-1.34465	3.66425e-10	1.62203e-09	yes
8	21592307	21592953	647	ENSBGRG00000000421	ENSBGRT00000000808	78231	3.03	-6.27	-7.03	-0.827	2.16852	1.11671	1.48808e-09	6.11464e-09	yes
8	21661451	21661600	150	ENSBGRG00000000421	ENSBGRT00000000808	9584	1.86	-2.35	-2.64	-1.15	2.16852	1.11671	1.48808e-09	6.11464e-09	yes
8	21601842	21604030	2189	ENSBGRG00000000421	ENSBGRT00000000808	67154	1.42	-9.18	-10.2	1.78	2.16852	1.11671	1.48808e-09	6.11464e-09	yes
8	21659907	21660250	344	ENSBGRG00000000421	ENSBGRT00000000808	10934	2.45	-6.12	-6.87	-1.6	2.16852	1.11671	1.48808e-09	6.11464e-09	yes
3	20941763	20942258	496	ENSBGRG00000000422	ENSBGRT00000000804	101983	3.25	-2.04	-2.3	-0.598	0.399166	-1.32494	1.65073e-09	6.75698e-09	yes
1	137781924	137789677	7754	ENSBGRG00000000428	ENSBGRT00000001119	62518	1.49	-3.11	-3.5	-1.11	0.186042	-2.4263	1.14181e-40	1.02639e-38	yes
1	137742177	137745481	3305	ENSBGRG00000000428	ENSBGRT00000001119	22771	2.88	-5.85	-6.56	-0.627	0.186042	-2.4263	1.14181e-40	1.02639e-38	yes
7	105160227	105160425	199	ENSBGRG00000000429	ENSBGRT00000000713	0	1.13	-13.3	-14.7	3.18	0.696264	-0.522293	0.00552386	0.00990934	no
7	105083946	105084193	248	ENSBGRG00000000429	ENSBGRT00000000713	76232	2.18	-11.6	-12.9	1.68	0.696264	-0.522293	0.00552386	0.00990934	no
8	18773298	18773747	450	ENSBGRG00000000430	ENSBGRT00000000759	16500	2.02	-434	-434	4.69	3.94915	1.98154	5.17792e-10	2.25902e-09	yes
8	48128435	48128874	440	ENSBGRG00000000431	ENSBGRT00000000737	3091	3.14	-2.7	-3.04	-0.785	0.159898	-2.64477	2.66569e-09	1.06405e-08	yes
1	168544486	168545589	1104	ENSBGRG00000000433	ENSBGRT00000003068	314178	2.65	-7.32	-8.2	-1.12	0.536811	-0.897514	6.31856e-05	0.000149795	yes
1	168830479	168856257	25779	ENSBGRG00000000433	ENSBGRT00000003068	3510	1.41	-2.3	-2.59	-0.79	0.536811	-0.897514	6.31856e-05	0.000149795	yes
8	78421109	78422009	901	ENSBGRG00000000435	ENSBGRT00000000790	11220	2.36	-12.6	-14	2.67	0.74133	-0.431813	0.0253136	0.0404474	no
8	78425603	78429405	3803	ENSBGRG00000000435	ENSBGRT00000000790	3824	1.7	-4.77	-5.35	1.14	0.74133	-0.431813	0.0253136	0.0404474	no
2	129936740	129973752	37013	ENSBGRG00000000437	ENSBGRT00000000858	164680	2	-2.89	-3.25	1.07	1.34944	0.432357	0.195523	0.256062	no
3	37641601	37641947	347	ENSBGRG00000000439	ENSBGRT00000000734	6228	2.12	-434	-434	3.51	0.836473	-0.257609	0.247655	0.314813	no
8	12900773	12901272	500	ENSBGRG00000000453	ENSBGRT00000000779	53408	4.99	-5.02	-5.63	-0.835	0.399694	-1.32303	4.54765e-06	1.247e-05	yes
8	5605385	5606965	1581	ENSBGRG00000000466	ENSBGRT00000000799	29993	3.45	-434	-434	-1.14	2.48745	1.31467	3.23502e-07	1.01807e-06	yes
8	48133409	48133706	298	ENSBGRG00000000468	ENSBGRT00000000828	99	3.56	-2.97	-3.34	-0.914	1.98558	0.989558	7.25563e-06	1.94691e-05	yes
3	106701288	106702926	1639	ENSBGRG00000000471	ENSBGRT00000000842	24867	2.9	-2.15	-2.42	0.799	14.3393	3.8419	0.0219046	0.035369	yes
7	27453335	27453484	150	ENSBGRG00000000485	ENSBGRT00000000848	6019	1.73	-2.83	-3.18	1.59	0.424528	-1.23607	0.00252368	0.00476897	yes
3	20839829	20891383	51555	ENSBGRG00000000495	ENSBGRT00000000861	0	1.32	-3.45	-3.87	-1.01	0.810995	-0.302236	0.940956		no
7	105224887	105233812	8926	ENSBGRG00000000512	ENSBGRT00000000900	98	1.72	-6.07	-6.81	-1.2	0.185804	-2.42815	7.39467e-25	1.51038e-23	yes
4	65061320	65066995	5676	ENSBGRG00000000516	ENSBGRT00000000911	22909	1.41	-6.95	-7.78	2.39	0.235353	-2.0871	2.25922e-34	1.19315e-32	yes
8	18789876	18791905	2030	ENSBGRG00000000517	ENSBGRT00000000999	151	1.85	-5.83	-6.54	-1.05	1.58894	0.668062	0.000116076	0.000266159	yes
5	79700176	79700667	492	ENSBGRG00000000523	ENSBGRT00000000931	14597	1.75	-13.8	-15.3	1.09	3.72397	1.89684	6.06622e-15	4.51806e-14	yes
8	13134724	13135121	398	ENSBGRG00000000526	ENSBGRT00000001314	17870	1.83	-5.35	-6	1.21	1.12921	0.175312	0.548433	0.614832	no
8	13134870	13135018	149	ENSBGRG00000000526	ENSBGRT00000001276	18016	1.77	-3.53	-3.97	1.43	1.12921	0.175312	0.548433	0.614832	no
7	53987891	53989324	1434	ENSBGRG00000000529	ENSBGRT00000000956	81357	1.37	-2.91	-3.27	-0.739	0.588892	-0.763924	0.000144518	0.00032708	yes
3	53998485	53999834	1350	ENSBGRG00000000534	ENSBGRT00000000954	8577	1.44	-2.91	-3.27	0.685	0.442832	-1.17517	2.01258e-09	8.14815e-09	yes
3	8798658	8799203	546	ENSBGRG00000000537	ENSBGRT00000000955	718	1.78	-3.18	-3.57	-0.813	0.386383	-1.3719	3.32216e-05	8.18393e-05	yes
5	82310472	82313274	2803	ENSBGRG00000000541	ENSBGRT00000000981	115	1.8	-434	-434	1.51	20.8842	4.38434	3.55617e-59	1.11333e-56	yes
4	96008634	96038168	29535	ENSBGRG00000000543	ENSBGRT00000001143	1791	1.22	-4.77	-5.35	-0.805	0.884198	-0.177559	0.429145	0.500701	no
3	115887550	115887699	150	ENSBGRG00000000546	ENSBGRT00000001060	44818	1.37	-3.8	-4.28	1.32	0.942875	-0.0848616	0.717745	0.767268	no
5	79725053	79725496	444	ENSBGRG00000000549	ENSBGRT00000000959	6387	2.78	-3.75	-4.22	-0.687	4.13344	2.04734	1.51379e-19	1.83617e-18	yes
3	20965864	20966112	249	ENSBGRG00000000557	ENSBGRT00000001371	14854	2.43	-10.4	-11.6	2.22	3.04708	1.60743	1.90873e-09	7.74496e-09	yes
3	20964089	20965170	1082	ENSBGRG00000000557	ENSBGRT00000001371	13079	1.18	-1.87	-2.09	-0.694	3.04708	1.60743	1.90873e-09	7.74496e-09	yes
3	20951157	20951716	560	ENSBGRG00000000557	ENSBGRT00000001371	147	1.34	-6.9	-7.73	1.28	3.04708	1.60743	1.90873e-09	7.74496e-09	yes
3	97172355	97172553	199	ENSBGRG00000000576	ENSBGRT00000001005	55081	1.22	-3.38	-3.79	1.13	1.36146	0.445155	0.161348	0.216282	no
8	48265848	48279172	13325	ENSBGRG00000000580	ENSBGRT00000001032	0	1.96	-9.42	-10.5	2.93	0.662891	-0.593156	0.0370333	0.0574254	yes
1	90314921	90318255	3335	ENSBGRG00000000581	ENSBGRT00000001191	3408	1.76	-2.53	-2.84	-0.587	0.942667	-0.0851792	0.755813	0.799617	no
7	54177097	54214227	37131	ENSBGRG00000000583	ENSBGRT00000001046	102678	3.03	-434	-434	0.583	1.11617	0.158554	0.397097	0.4687	no
3	37910161	37910310	150	ENSBGRG00000000587	ENSBGRT00000001040	91517	1.87	-3.13	-3.51	1.29	0.125428	-2.99507	4.14012e-37	2.86932e-35	yes
1	41218507	41225227	6721	ENSBGRG00000000594	ENSBGRT00000001136	64712	1.81	-8.01	-8.96	3.31	0.198962	-2.32944	3.77422e-21	5.392e-20	yes
4	17487435	17487733	299	ENSBGRG00000000595	ENSBGRT00000001064	99034	1.61	-2.1	-2.37	-0.735	0.845978	-0.241308	0.203463	0.265198	no
4	17440973	17448210	7238	ENSBGRG00000000595	ENSBGRT00000001064	52572	2.13	-3.88	-4.36	1.23	0.845978	-0.241308	0.203463	0.265198	no
5	76279321	76283612	4292	ENSBGRG00000000597	ENSBGRT00000001063	2237	1.44	-4.47	-5.01	-1.02	1.25269	0.325025	0.126386	0.174413	no
7	28456518	28456815	298	ENSBGRG00000000599	ENSBGRT00000001138	149	4.06	-2.94	-3.31	-1.01	0.234224	-2.09404	3.53857e-08	1.24257e-07	yes
2	143964947	144011461	46515	ENSBGRG00000000603	ENSBGRT00000001072	499	2.26	-7.04	-7.89	-0.673	1.59133	0.670229	0.00675575	0.0119597	yes
2	55747861	55749439	1579	ENSBGRG00000000604	ENSBGRT00000001208	22595	1.1	-5.38	-6.03	-0.907	0.607127	-0.719929	0.000773335	0.00157548	yes
2	55750945	55751959	1015	ENSBGRG00000000604	ENSBGRT00000001208	25679	1.35	-5.95	-6.67	-0.645	0.607127	-0.719929	0.000773335	0.00157548	yes
2	81146639	81146836	198	ENSBGRG00000000610	ENSBGRT00000001090	318138	1.91	-1.53	-1.71	-0.662	0.931806	-0.101898	0.846397	0.876269	no
5	39710643	39711090	448	ENSBGRG00000000629	ENSBGRT00000001318	73522	1.85	-8.55	-9.56	1.12	0.480676	-1.05686	4.28379e-06	1.17805e-05	yes
5	39710392	39710543	152	ENSBGRG00000000629	ENSBGRT00000001318	73271	1.49	-2.19	-2.46	0.97	0.480676	-1.05686	4.28379e-06	1.17805e-05	yes
5	82720363	82720512	150	ENSBGRG00000000638	ENSBGRT00000001197	549	1.84	-2.45	-2.76	1.28	0.103377	-3.27402	3.70945e-29	1.12636e-27	yes
5	82723544	82726365	2822	ENSBGRG00000000638	ENSBGRT00000001197	3730	1.5	-2.19	-2.46	-0.784	0.103377	-3.27402	3.70945e-29	1.12636e-27	yes
4	17545827	17552339	6513	ENSBGRG00000000642	ENSBGRT00000001259	6708	1.52	-8.09	-9.05	-1.24	0.415383	-1.26749	4.67362e-05	0.000112761	yes
3	54349326	54359465	10140	ENSBGRG00000000657	ENSBGRT00000001456	114429	2.6	-434	-434	0.974	0.749356	-0.416276	0.0777678	0.113041	no
8	18826515	18827359	845	ENSBGRG00000000661	ENSBGRT00000001216	4856	2.1	-7.02	-7.87	0.618	2.25533	1.17334	1.94416e-05	4.94149e-05	yes
5	116898790	116899237	448	ENSBGRG00000000682	ENSBGRT00000001242	130970	1.72	-3.12	-3.51	0.581	1.55902	0.640639	0.000174551	0.000390332	yes
5	116898242	116898591	350	ENSBGRG00000000682	ENSBGRT00000001242	130422	2.22	-3.31	-3.72	-0.8	1.55902	0.640639	0.000174551	0.000390332	yes
5	116885852	116889944	4093	ENSBGRG00000000682	ENSBGRT00000001242	118032	2.22	-6.68	-7.49	1.99	1.55902	0.640639	0.000174551	0.000390332	yes
5	110903834	110908850	5017	ENSBGRG00000000684	ENSBGRT00000001451	20343	1.85	-9.75	-10.9	0.914	0.904691	-0.144503	0.428018	0.499643	no
5	110900743	110901465	723	ENSBGRG00000000684	ENSBGRT00000001451	17252	2.42	-5.43	-6.09	-0.955	0.904691	-0.144503	0.428018	0.499643	no
5	110883541	110888026	4486	ENSBGRG00000000684	ENSBGRT00000001451	50	1.88	-12.3	-13.6	0.986	0.904691	-0.144503	0.428018	0.499643	no
5	110888175	110890111	1937	ENSBGRG00000000684	ENSBGRT00000001451	4684	2.49	-3.6	-4.05	-0.948	0.904691	-0.144503	0.428018	0.499643	no
5	110896921	110898896	1976	ENSBGRG00000000684	ENSBGRT00000001451	13430	2.03	-6.92	-7.75	1.71	0.904691	-0.144503	0.428018	0.499643	no
5	110890353	110895209	4857	ENSBGRG00000000684	ENSBGRT00000001451	6862	1.87	-4.72	-5.3	0.774	0.904691	-0.144503	0.428018	0.499643	no
5	110910025	110911476	1452	ENSBGRG00000000684	ENSBGRT00000001451	26534	1.66	-13.3	-14.8	1.82	0.904691	-0.144503	0.428018	0.499643	no
5	110911862	110916471	4610	ENSBGRG00000000684	ENSBGRT00000001451	28371	2.02	-7.35	-8.24	-0.82	0.904691	-0.144503	0.428018	0.499643	no
2	32796857	32797055	199	ENSBGRG00000000692	ENSBGRT00000001237	18362	2.13	-3.12	-3.5	-0.988	8.39702	3.06988	7.19483e-47	1.01274e-44	yes
7	28491026	28492416	1391	ENSBGRG00000000693	ENSBGRT00000001450	20790	1.63	-8.7	-9.73	2.7	0.65499	-0.610454	0.00332447	0.00616606	yes
5	4678191	4678340	150	ENSBGRG00000000723	ENSBGRT00000001296	58943	1.48	-5.42	-6.08	-1.91	1.16993	0.22642	0.216376	0.27972	no
5	4678737	4692263	13527	ENSBGRG00000000723	ENSBGRT00000001296	45020	3.81	-434	-434	-1.17	1.16993	0.22642	0.216376	0.27972	no
1	41310171	41310464	294	ENSBGRG00000000728	ENSBGRT00000001293	64488	2.15	-2.18	-2.45	-0.705	0.383519	-1.38263	2.86641e-08	1.01776e-07	yes
2	56172878	56175051	2174	ENSBGRG00000000733	ENSBGRT00000001566	334213	1.5	-1.36	-1.52	-1.01	0.547061	-0.870227	0.0153336	0.025511	yes
6	96787183	96787383	201	ENSBGRG00000000763	ENSBGRT00000001547	230668	1.86	-2.65	-2.98	1.3	2.93737	1.55453	0.000287072	0.000621663	yes
5	4928185	4928674	490	ENSBGRG00000000764	ENSBGRT00000001389	195	2.26	-4.11	-4.62	-0.617	1.24956	0.321421	0.183382	0.242083	no
7	9840740	9842096	1357	ENSBGRG00000000766	ENSBGRT00000001392	12281	1.67	-5.52	-6.19	1.2	1.9757	0.982364	1.93289e-06	5.55557e-06	yes
2	5402031	5402280	250	ENSBGRG00000000770	ENSBGRT00000001459	73570	1.79	-5.09	-5.72	-0.85	6.0558	2.59832	1.42652e-27	3.77042e-26	yes
3	37952226	37957256	5031	ENSBGRG00000000773	ENSBGRT00000001687	35542	2.32	-10.2	-11.4	-0.582	0.504471	-0.987158	8.25465e-08	2.7695e-07	yes
1	62037151	62037448	298	ENSBGRG00000000776	ENSBGRT00000001429	1430	1.84	-9.28	-10.4	1.77	5.21228	2.38191	5.4696e-18	5.63021e-17	yes
1	62039847	62039995	149	ENSBGRG00000000776	ENSBGRT00000001411	73782	1.37	-4.97	-5.57	1.69	5.21228	2.38191	5.4696e-18	5.63021e-17	yes
5	116995915	116996563	649	ENSBGRG00000000778	ENSBGRT00000001449	46080	2.3	-434	-434	-1.43	2.57455	1.36432	6.85284e-13	4.08954e-12	yes
5	116982827	116995366	12540	ENSBGRG00000000778	ENSBGRT00000001463	32992	1.66	-5.49	-6.17	-0.99	2.57455	1.36432	6.85284e-13	4.08954e-12	yes
4	17558950	17583528	24579	ENSBGRG00000000779	ENSBGRT00000001416	0	1.77	-12.5	-13.9	0.871	0.441452	-1.17967	5.50374e-09	2.12225e-08	yes
5	76460524	76460674	151	ENSBGRG00000000782	ENSBGRT00000001491	12388	1.28	-2.11	-2.37	0.764	4.57763	2.1946	5.87729e-24	1.09009e-22	yes
7	74378213	74389613	11401	ENSBGRG00000000786	ENSBGRT00000001637	77301	1.74	-2.46	-2.77	-0.815	0.505072	-0.985438	0.00189977	0.0036523	yes
7	74301502	74349290	47789	ENSBGRG00000000786	ENSBGRT00000001637	590	2.97	-4.72	-5.29	0.858	0.505072	-0.985438	0.00189977	0.0036523	yes
8	18927464	18973461	45998	ENSBGRG00000000789	ENSBGRT00000001423	12779	2	-5.33	-5.98	-1.71	0.639889	-0.644106	0.0412825	0.0634293	yes
8	21958599	21958748	150	ENSBGRG00000000793	ENSBGRT00000001453	12353	1.16	-9.53	-10.6	0.893	5.207	2.38045	4.63732e-22	7.17856e-21	yes
3	63978725	63979258	534	ENSBGRG00000000803	ENSBGRT00000001475	97	2.43	-4.43	-4.97	-1.09	1.66731	0.737522	0.0831509	0.119887	no
7	10014858	10016005	1148	ENSBGRG00000000804	ENSBGRT00000001662	64156	1.97	-3.74	-4.21	1.75	1.3432	0.425669	0.15266	0.206251	no
1	159063030	159063179	150	ENSBGRG00000000813	ENSBGRT00000001486	21650	1.92	-5.59	-6.28	-1.34	8.64454	3.11179	1.61238e-40	1.41437e-38	yes
3	116164190	116166606	2417	ENSBGRG00000000845	ENSBGRT00000001779	7542	1.52	-5.69	-6.39	0.76	1.88484	0.91444	0.00153339	0.00299107	yes
5	110916988	110917134	147	ENSBGRG00000000846	ENSBGRT00000001545	-1478	2.07	-3.89	-4.37	-1.05	3.07328	1.61978	4.58525e-22	7.10401e-21	yes
3	107822587	107822837	251	ENSBGRG00000000847	ENSBGRT00000001539	57058	1.76	-7.66	-8.58	2.12	0.297803	-1.74757	1.14835e-11	5.9679e-11	yes
2	144195396	144197105	1710	ENSBGRG00000000849	ENSBGRT00000004305	59196	1.79	-1.69	-1.89	0.817	2.44155	1.2878	1.50324e-08	5.4844e-08	yes
5	47516359	47516604	246	ENSBGRG00000000850	ENSBGRT00000001540	972	3.11	-4.28	-4.81	-1.4	0.36692	-1.44646	1.71417e-09	7.00247e-09	yes
3	9042172	9042471	300	ENSBGRG00000000853	ENSBGRT00000001571	52	1.72	-4.71	-5.29	1.11	3.66655	1.87442	1.44724e-10	6.68846e-10	yes
3	9040089	9040534	446	ENSBGRG00000000853	ENSBGRT00000001571	1989	1.79	-4.49	-5.04	-0.944	3.66655	1.87442	1.44724e-10	6.68846e-10	yes
5	117053417	117053565	149	ENSBGRG00000000860	ENSBGRT00000001569	1908	1.33	-4.79	-5.37	1.08	7.44582	2.89643	8.71337e-60	2.82531e-57	yes
5	117030488	117030736	249	ENSBGRG00000000860	ENSBGRT00000001569	24737	1.78	-5.69	-6.39	1.03	7.44582	2.89643	8.71337e-60	2.82531e-57	yes
1	159229009	159229157	149	ENSBGRG00000000863	ENSBGRT00000001579	17885	1.43	-10.3	-11.5	-1.07	7.23255	2.8545	1.19402e-30	4.23457e-29	yes
1	159229355	159229552	198	ENSBGRG00000000863	ENSBGRT00000001579	18231	1.73	-9.14	-10.2	-1.44	7.23255	2.8545	1.19402e-30	4.23457e-29	yes
1	159222151	159225945	3795	ENSBGRG00000000863	ENSBGRT00000001699	11027	1.25	-8.15	-9.12	-1.08	7.23255	2.8545	1.19402e-30	4.23457e-29	yes
1	62372185	62372482	298	ENSBGRG00000000866	ENSBGRT00000001624	18407	1.77	-5.35	-6.01	1.4	0.309432	-1.6923	5.21577e-05	0.000125225	yes
5	76468113	76477587	9475	ENSBGRG00000000870	ENSBGRT00000001620	198	2.29	-434	-434	2.28	1.88326	0.913229	5.46454e-09	2.10803e-08	yes
5	76463086	76465214	2129	ENSBGRG00000000870	ENSBGRT00000001620	12571	3.26	-9.92	-11.1	-0.979	1.88326	0.913229	5.46454e-09	2.10803e-08	yes
5	110937064	110938048	985	ENSBGRG00000000872	ENSBGRT00000001802	9445	1.35	-4.87	-5.47	1.07	2.72938	1.44857	6.92746e-08	2.34944e-07	yes
3	107849381	107849681	301	ENSBGRG00000000873	ENSBGRT00000001583	6214	3	-7.74	-8.67	-2.56	1.20699	0.271413	0.339101	0.411151	no
1	45272899	45273197	299	ENSBGRG00000000874	ENSBGRT00000001593	47760	1.73	-3.16	-3.55	0.692	0.31411	-1.67066	2.4715e-14	1.72142e-13	yes
1	45282314	45282513	200	ENSBGRG00000000874	ENSBGRT00000001593	57175	1.39	-2.39	-2.69	1.09	0.31411	-1.67066	2.4715e-14	1.72142e-13	yes
5	117069111	117082516	13406	ENSBGRG00000000880	ENSBGRT00000001616	39875	1.68	-9.32	-10.4	2.43	2.40993	1.26899	6.47628e-13	3.87339e-12	yes
8	5820545	5822671	2127	ENSBGRG00000000885	ENSBGRT00000001737	16764	1.79	-8.98	-10	-0.925	0.704898	-0.504514	0.0117847	0.020025	no
3	99440704	99441252	549	ENSBGRG00000000886	ENSBGRT00000001695	34386	1.88	-434	-434	-1.36	2.18105	1.12502	0.000358149	0.00076536	yes
3	99441501	99441651	151	ENSBGRG00000000886	ENSBGRT00000001695	35183	1.19	-4.85	-5.44	-0.98	2.18105	1.12502	0.000358149	0.00076536	yes
3	20965724	20965970	247	ENSBGRG00000000897	ENSBGRT00000001653	0	2.59	-1.61	-1.81	0.631	4.51669	2.17527	3.85919e-06	1.0692e-05	yes
8	81814196	81816229	2034	ENSBGRG00000000900	ENSBGRT00000001656	1984	1.32	-6.75	-7.57	-0.972	0.538767	-0.892267	0.0191129	0.0312434	yes
8	81817213	81817581	369	ENSBGRG00000000900	ENSBGRT00000001656	5001	1.91	-3.95	-4.43	-0.825	0.538767	-0.892267	0.0191129	0.0312434	yes
2	81932302	81935346	3045	ENSBGRG00000000920	ENSBGRT00000001708	317311	1.33	-3.32	-3.73	1.14	0.371693	-1.42782	2.46911e-11	1.23817e-10	yes
4	97242723	97244418	1696	ENSBGRG00000000922	ENSBGRT00000001685	129154	1.97	-1.49	-1.67	-0.671	2.23658	1.1613	7.61832e-06	2.03731e-05	yes
3	9100589	9101621	1033	ENSBGRG00000000928	ENSBGRT00000001693	2226	2	-5.48	-6.15	0.92	0.132174	-2.91949	5.41102e-11	2.61521e-10	yes
8	81833749	81833896	148	ENSBGRG00000000943	ENSBGRT00000001731	343	1.32	-1.67	-1.87	1.08	0.50998	-0.971486	0.00138566	0.00272068	yes
8	13233302	13233850	549	ENSBGRG00000000944	ENSBGRT00000001734	6152	2.47	-8.74	-9.77	-0.764	0.615297	-0.700646	0.0416209	0.0638898	yes
3	21038037	21038385	349	ENSBGRG00000000962	ENSBGRT00000001770	0	2.1	-1.77	-1.99	-0.843	1.43629	0.522345	0.00534855	0.00962145	no
3	21036302	21036501	200	ENSBGRG00000000962	ENSBGRT00000001770	1884	2.21	-2.36	-2.66	0.639	1.43629	0.522345	0.00534855	0.00962145	no
7	10028348	10028595	248	ENSBGRG00000000968	ENSBGRT00000001783	13243	1.83	-3.97	-4.46	1.43	0.786851	-0.345838	0.502173	0.570224	no
5	117345727	117345925	199	ENSBGRG00000000971	ENSBGRT00000001772	49	3.03	-3.96	-4.45	-1.7	2.7135	1.44016	2.19479e-10	9.94337e-10	yes
5	83033209	83033357	149	ENSBGRG00000000973	ENSBGRT00000001926	5971	1.49	-10.2	-11.4	4.11	0.589467	-0.762516	0.0049873	0.00901583	yes
8	19287203	19290220	3018	ENSBGRG00000000978	ENSBGRT00000002048	53935	1.2	-5.33	-5.98	-1.02	1.43932	0.525388	0.0451135	0.0686821	no
5	76547224	76547984	761	ENSBGRG00000000979	ENSBGRT00000001848	1436	2.13	-3.45	-3.87	-0.909	1.82307	0.866373	7.79269e-06	2.0821e-05	yes
8	49456887	49457228	342	ENSBGRG00000000989	ENSBGRT00000001807	10920	2.16	-434	-434	1.97	3.62945	1.85975	7.67925e-15	5.63393e-14	yes
7	10085204	10088453	3250	ENSBGRG00000000999	ENSBGRT00000001863	21281	1.28	-6.36	-7.13	-1.04	2.99156	1.5809	2.98321e-07	9.42564e-07	yes
5	117390354	117391579	1226	ENSBGRG00000001009	ENSBGRT00000001983	8804	2.15	-5.54	-6.22	-0.951	1.34338	0.425868	0.143326	0.194799	no
3	38065555	38068589	3035	ENSBGRG00000001011	ENSBGRT00000001867	2263	2.33	-6.4	-7.17	-1.2	0.288323	-1.79424	5.72112e-14	3.82912e-13	yes
3	9160588	9160982	395	ENSBGRG00000001019	ENSBGRT00000001909	5376	1.59	-4.22	-4.74	0.606	1.23799	0.308005	0.117192	0.163188	no
3	99546448	99546779	332	ENSBGRG00000001022	ENSBGRT00000001879	25227	3.28	-2.06	-2.31	-0.679	1.33006	0.411492	0.0172614	0.0284345	no
3	131605411	131605610	200	ENSBGRG00000001050	ENSBGRT00000002558	7050	2.59	-2.84	-3.2	-0.99	0.303549	-1.72	6.47466e-08	2.20204e-07	yes
4	97650734	97650884	151	ENSBGRG00000001054	ENSBGRT00000001978	1396	1.52	-1.95	-2.19	0.834	0.372983	-1.42282	2.23663e-05	5.64066e-05	yes
4	97638819	97649259	10441	ENSBGRG00000001054	ENSBGRT00000001978	3021	1.66	-2.84	-3.19	-1.47	0.372983	-1.42282	2.23663e-05	5.64066e-05	yes
4	97304846	97306209	1364	ENSBGRG00000001054	ENSBGRT00000001978	346071	2.19	-1.75	-1.97	0.599	0.372983	-1.42282	2.23663e-05	5.64066e-05	yes
4	97593589	97593991	403	ENSBGRG00000001054	ENSBGRT00000001978	58289	1.4	-4.64	-5.21	0.927	0.372983	-1.42282	2.23663e-05	5.64066e-05	yes
8	22060160	22060829	670	ENSBGRG00000001060	ENSBGRT00000001980	1233	2.58	-4.99	-5.6	0.605	0.953075	-0.0693383	0.815881	0.851472	no
8	22059005	22059243	239	ENSBGRG00000001060	ENSBGRT00000001980	2819	1.69	-1.83	-2.05	0.803	0.953075	-0.0693383	0.815881	0.851472	no
2	33059338	33059737	400	ENSBGRG00000001065	ENSBGRT00000001984	13559	3.27	-3.35	-3.77	-0.853	1.63051	0.705323	2.09829e-05	5.30874e-05	yes
2	33057741	33058390	650	ENSBGRG00000001065	ENSBGRT00000001984	11962	2.76	-4.76	-5.34	-0.725	1.63051	0.705323	2.09829e-05	5.30874e-05	yes
2	33045829	33046078	250	ENSBGRG00000001065	ENSBGRT00000001984	50	2.06	-4.54	-5.09	1.2	1.63051	0.705323	2.09829e-05	5.30874e-05	yes
2	33052566	33052716	151	ENSBGRG00000001065	ENSBGRT00000001984	6787	1.62	-2.04	-2.3	0.909	1.63051	0.705323	2.09829e-05	5.30874e-05	yes
7	105562359	105562603	245	ENSBGRG00000001067	ENSBGRT00000001975	164199	1.67	-3.86	-4.34	0.746	2.95396	1.56265	9.24108e-09	3.46622e-08	yes
5	125005967	125027498	21532	ENSBGRG00000001070	ENSBGRT00000002031	49654	1.78	-6.8	-7.63	-0.804	0.877391	-0.188708	0.243704	0.310561	no
5	125119150	125119838	689	ENSBGRG00000001070	ENSBGRT00000002015	162837	4.31	-3.78	-4.25	-1.93	0.877391	-0.188708	0.243704	0.310561	no
1	90535025	90535224	200	ENSBGRG00000001081	ENSBGRT00000002343	42190	1.94	-3.21	-3.6	1.31	0.289867	-1.78654	2.43626e-06	6.9145e-06	yes
8	22072473	22072672	200	ENSBGRG00000001084	ENSBGRT00000001986	3389	1.85	-1.76	-1.97	0.934	1.41981	0.505694	0.0936028	0.133494	no
8	22070984	22071430	447	ENSBGRG00000001084	ENSBGRT00000001986	4631	2.38	-4.57	-5.13	1.02	1.41981	0.505694	0.0936028	0.133494	no
5	18066059	18079125	13067	ENSBGRG00000001086	ENSBGRT00000002300	71299	1.76	-4.36	-4.89	1.78	1.41029	0.495992	0.328651	0.400541	no
3	99598242	99608090	9849	ENSBGRG00000001087	ENSBGRT00000002142	19739	2.64	-9.06	-10.1	-0.855	0.00860794	-6.86012	2.01014e-07	6.47278e-07	yes
2	56431669	56437530	5862	ENSBGRG00000001090	ENSBGRT00000002365	21045	1.84	-3.71	-4.17	1.06	0.126461	-2.98324	2.85069e-15	2.21114e-14	yes
5	47637972	47638386	415	ENSBGRG00000001097	ENSBGRT00000002120	4678	1.65	-9.69	-10.8	1.35	1.55277	0.634844	0.00146173	0.00286045	yes
1	62850321	62852944	2624	ENSBGRG00000001108	ENSBGRT00000002134	54296	2.04	-3.14	-3.53	-1.11	0.366076	-1.44978	1.56743e-10	7.21638e-10	yes
7	55040001	55041290	1290	ENSBGRG00000001110	ENSBGRT00000002050	0	1.56	-7.5	-8.4	0.684	1.38108	0.465792	0.0879274	0.126033	no
2	33133127	33133327	201	ENSBGRG00000001130	ENSBGRT00000002085	0	1.64	-6.72	-7.53	1.86	1.53203	0.615442	0.000866174	0.00175203	yes
2	33100965	33101111	147	ENSBGRG00000001130	ENSBGRT00000002085	32059	1.84	-3.39	-3.81	-0.673	1.53203	0.615442	0.000866174	0.00175203	yes
7	93710513	93711987	1475	ENSBGRG00000001132	ENSBGRT00000002101	134540	2.75	-5.36	-6.02	1.43	0.90917	-0.137378	0.685278	0.738123	no
7	55105704	55110220	4517	ENSBGRG00000001144	ENSBGRT00000002104	3217	2.31	-9.81	-10.9	1.14	1.08354	0.115755	0.669592	0.72389	no
4	97753783	97754754	972	ENSBGRG00000001146	ENSBGRT00000002133	1604	2.54	-2.08	-2.34	0.775	0.244408	-2.03264	7.63958e-18	7.73241e-17	yes
4	53535930	53537131	1202	ENSBGRG00000001147	ENSBGRT00000002115	128734	2.14	-6.11	-6.85	-1.03	0.0491412	-4.34692	9.30983e-32	3.79883e-30	yes
8	5900828	5900974	147	ENSBGRG00000001163	ENSBGRT00000002199	10653	1.72	-2.56	-2.88	0.912	4.05732	2.02053	5.49925e-15	4.12285e-14	yes
2	33220980	33221690	711	ENSBGRG00000001165	ENSBGRT00000002206	88002	2.84	-1.26	-1.41	-0.895	0.270763	-1.8849	8.18015e-26	1.82028e-24	yes
8	22143196	22146969	3774	ENSBGRG00000001178	ENSBGRT00000002177	7937	2.07	-5.56	-6.24	-0.604	1.03989	0.0564256	0.82416	0.85809	no
5	83193165	83200186	7022	ENSBGRG00000001191	ENSBGRT00000002233	297	1.16	-4.33	-4.86	0.627	1.41451	0.500299	0.0980396	0.1391	no
5	117461037	117461233	197	ENSBGRG00000001197	ENSBGRT00000002195	6696	2.3	-5.05	-5.67	-1.03	2.37162	1.24587	8.18641e-06	2.17992e-05	yes
5	125500394	125500543	150	ENSBGRG00000001198	ENSBGRT00000002183	49368	2	-1.65	-1.86	-1.16	0.945366	-0.0810553	0.825449	0.859334	no
1	86544333	86544776	444	ENSBGRG00000001201	ENSBGRT00000002196	17172	1.91	-434	-434	2.16	0.955363	-0.0658784	0.822619	0.85683	no
3	38239320	38239653	334	ENSBGRG00000001203	ENSBGRT00000002276	25181	1.32	-7.7	-8.62	1.44	2.5997	1.37835	1.02172e-14	7.39434e-14	yes
3	38216416	38223706	7291	ENSBGRG00000001203	ENSBGRT00000002276	2277	4.36	-7.93	-8.87	-0.814	2.5997	1.37835	1.02172e-14	7.39434e-14	yes
3	38214189	38214388	200	ENSBGRG00000001203	ENSBGRT00000002276	50	1.5	-3.08	-3.45	-1.36	2.5997	1.37835	1.02172e-14	7.39434e-14	yes
8	22170258	22170406	149	ENSBGRG00000001205	ENSBGRT00000002207	6678	1.28	-2.68	-3.02	-0.696	0.415717	-1.26633	0.000131753	0.000299833	yes
7	74608509	74608659	151	ENSBGRG00000001216	ENSBGRT00000004246	54820	1.97	-2.08	-2.34	-0.805	2.92391	1.5479	3.14629e-06	8.80281e-06	yes
8	19298946	19300379	1434	ENSBGRG00000001217	ENSBGRT00000002230	182	2.39	-3.57	-4.01	-1.07	0.208984	-2.25854	2.1336e-10	9.6782e-10	yes
5	76651140	76651587	448	ENSBGRG00000001218	ENSBGRT00000002245	0	3.73	-8.42	-9.41	-1.13	1.14081	0.190064	0.229412	0.29456	no
5	76647511	76648206	696	ENSBGRG00000001218	ENSBGRT00000002245	3381	3.65	-7.3	-8.18	-0.677	1.14081	0.190064	0.229412	0.29456	no
5	76640152	76641047	896	ENSBGRG00000001218	ENSBGRT00000002245	10540	2.97	-4.18	-4.7	-0.723	1.14081	0.190064	0.229412	0.29456	no
5	76648845	76650891	2047	ENSBGRG00000001218	ENSBGRT00000002245	696	2.16	-7.28	-8.15	-1.32	1.14081	0.190064	0.229412	0.29456	no
5	6866277	6881098	14822	ENSBGRG00000001220	ENSBGRT00000002239	88010	1.3	-8.72	-9.74	2.79	0.359897	-1.47434	2.11641e-13	1.33252e-12	yes
2	131718800	131724567	5768	ENSBGRG00000001221	ENSBGRT00000002247	41033	1.12	-3.91	-4.4	1.26	0.332569	-1.58827	1.84445e-17	1.80547e-16	yes
2	131718303	131718701	399	ENSBGRG00000001221	ENSBGRT00000002247	46899	2.25	-14.4	-16	2.02	0.332569	-1.58827	1.84445e-17	1.80547e-16	yes
2	131755605	131758316	2712	ENSBGRG00000001221	ENSBGRT00000002247	7284	1.47	-2.69	-3.03	1.34	0.332569	-1.58827	1.84445e-17	1.80547e-16	yes
5	125559423	125559623	201	ENSBGRG00000001224	ENSBGRT00000002248	4049	6.53	-4.59	-5.16	-1.25	0.0256305	-5.286	3.02045e-35	1.74112e-33	yes
5	125560073	125560323	251	ENSBGRG00000001224	ENSBGRT00000002248	3349	2.41	-2.6	-2.92	-0.58	0.0256305	-5.286	3.02045e-35	1.74112e-33	yes
5	125562514	125562864	351	ENSBGRG00000001224	ENSBGRT00000002248	808	2.62	-6	-6.73	-1.19	0.0256305	-5.286	3.02045e-35	1.74112e-33	yes
5	125562164	125562314	151	ENSBGRG00000001224	ENSBGRT00000002248	1358	2.92	-1.84	-2.06	-1.2	0.0256305	-5.286	3.02045e-35	1.74112e-33	yes
5	125557020	125557470	451	ENSBGRG00000001224	ENSBGRT00000002248	6202	2.49	-4.99	-5.6	-0.78	0.0256305	-5.286	3.02045e-35	1.74112e-33	yes
5	125561023	125561273	251	ENSBGRG00000001224	ENSBGRT00000002248	2399	2.6	-3.84	-4.31	-0.872	0.0256305	-5.286	3.02045e-35	1.74112e-33	yes
5	125557620	125557870	251	ENSBGRG00000001224	ENSBGRT00000002248	5802	2.06	-2.72	-3.06	-0.774	0.0256305	-5.286	3.02045e-35	1.74112e-33	yes
8	6011007	6011307	301	ENSBGRG00000001227	ENSBGRT00000002251	8108	2.81	-5.59	-6.27	-0.665	0.513189	-0.962438	2.47005e-05	6.1898e-05	yes
7	55388255	55388404	150	ENSBGRG00000001251	ENSBGRT00000002295	149	1.2	-4.4	-4.94	1.46	0.295713	-1.75773	3.76409e-14	2.56083e-13	yes
3	9207370	9209702	2333	ENSBGRG00000001256	ENSBGRT00000002334	8631	1.42	-3.7	-4.16	-0.891	2.04983	1.0355	1.05361e-10	4.94352e-10	yes
8	22367509	22368003	495	ENSBGRG00000001269	ENSBGRT00000002356	2642	2.44	-14.4	-16	1.41	6.44481	2.68814	2.72046e-27	6.94768e-26	yes
8	6035907	6036054	148	ENSBGRG00000001271	ENSBGRT00000002326	10608	2.35	-1.68	-1.88	-0.696	1.54699	0.629464	0.00741905	0.0130576	yes
1	86888605	86903265	14661	ENSBGRG00000001272	ENSBGRT00000002315	781	2.72	-2.73	-3.08	-0.763	1.99497	0.99637	2.00474e-05	5.08836e-05	yes
1	86887463	86887612	150	ENSBGRG00000001272	ENSBGRT00000002315	16434	1.47	-2.75	-3.09	0.848	1.99497	0.99637	2.00474e-05	5.08836e-05	yes
5	83811843	83811991	149	ENSBGRG00000001277	ENSBGRT00000002341	63615	1.79	-1.66	-1.86	-0.701	0.207531	-2.2686	1.47745e-33	7.02289e-32	yes
3	21276386	21290366	13981	ENSBGRG00000001283	ENSBGRT00000002352	34538	1.2	-6.25	-7.01	1.5	1.35463	0.437896	0.110609	0.154912	no
2	132916379	132917116	738	ENSBGRG00000001286	ENSBGRT00000002381	0	2.17	-3.36	-3.78	1.1	2.0092	1.00662	1.45227e-05	3.75113e-05	yes
2	82648941	82654717	5777	ENSBGRG00000001296	ENSBGRT00000002388	45975	1.96	-6.02	-6.75	-0.897	0.63228	-0.661363	0.00202342	0.00387485	yes
5	117530662	117534352	3691	ENSBGRG00000001298	ENSBGRT00000002634	58706	1.52	-6.97	-7.81	1.11	3.93666	1.97697	3.41914e-11	1.68571e-10	yes
5	117524043	117524192	150	ENSBGRG00000001298	ENSBGRT00000002634	52087	1.42	-5.48	-6.15	1.55	3.93666	1.97697	3.41914e-11	1.68571e-10	yes
8	49676535	49677186	652	ENSBGRG00000001299	ENSBGRT00000002412	22978	1.17	-12.4	-13.8	-1.36	0.851019	-0.232736	0.141668	0.192965	no
8	81893842	81896893	3052	ENSBGRG00000001300	ENSBGRT00000002396	7694	1.26	-5.2	-5.84	-0.953	1.3222	0.402941	0.0991134	0.140437	no
5	76708412	76709592	1181	ENSBGRG00000001304	ENSBGRT00000002407	3022	2.68	-3.87	-4.35	-0.816	2.68695	1.42597	8.55156e-08	2.86229e-07	yes
1	87043062	87043362	301	ENSBGRG00000001306	ENSBGRT00000002616	52440	2.79	-4.34	-4.87	0.996	14.064	3.81393	3.70964e-18	3.88688e-17	yes
8	22405762	22406502	741	ENSBGRG00000001309	ENSBGRT00000002417	18971	1.79	-5.08	-5.7	0.785	1.30718	0.386463	0.240875	0.307451	no
8	22387288	22402903	15616	ENSBGRG00000001309	ENSBGRT00000002417	497	1.71	-9.73	-10.9	1.1	1.30718	0.386463	0.240875	0.307451	no
5	125651108	125654347	3240	ENSBGRG00000001310	ENSBGRT00000002406	5205	1.42	-9.56	-10.7	-1.53	0.636028	-0.652838	0.0427599	0.0654659	yes
5	125655113	125658371	3259	ENSBGRG00000001310	ENSBGRT00000002406	9210	1.84	-3.11	-3.5	-0.868	0.636028	-0.652838	0.0427599	0.0654659	yes
2	133542059	133544412	2354	ENSBGRG00000001314	ENSBGRT00000002425	32411	3	-3.76	-4.23	-0.636	0.0607174	-4.04175	2.53161e-38	1.90743e-36	yes
3	38290011	38294852	4842	ENSBGRG00000001333	ENSBGRT00000002463	29915	1.32	-8.47	-9.47	-0.854	0.820712	-0.285052	0.0858454	0.12338	no
7	10322856	10335994	13139	ENSBGRG00000001340	ENSBGRT00000002489	6770	1.7	-3.88	-4.37	-0.598	0.849147	-0.235913	0.151664	0.205057	no
2	82860867	82861064	198	ENSBGRG00000001345	ENSBGRT00000002462	5199	1.63	-1.72	-1.93	0.706	0.149464	-2.74213	3.99553e-21	5.68579e-20	yes
5	125676922	125680738	3817	ENSBGRG00000001351	ENSBGRT00000002494	6427	1.6	-4.48	-5.03	-0.899	3.83559	1.93945	4.66011e-10	2.04293e-09	yes
5	125685074	125687221	2148	ENSBGRG00000001351	ENSBGRT00000002494	14579	1.79	-6.14	-6.89	-0.77	3.83559	1.93945	4.66011e-10	2.04293e-09	yes
5	84078322	84078721	400	ENSBGRG00000001355	ENSBGRT00000002819	299	1.75	-10.6	-11.8	-1.48	0.869286	-0.202098	0.555362	0.621335	no
5	84078821	84078970	150	ENSBGRG00000001355	ENSBGRT00000002819	50	3.2	-5.45	-6.11	-1.97	0.869286	-0.202098	0.555362	0.621335	no
7	111597315	111602790	5476	ENSBGRG00000001367	ENSBGRT00000002499	2313	1.6	-1.24	-1.39	-0.801	0.378937	-1.39997	8.08785e-15	5.92174e-14	yes
3	21407067	21408465	1399	ENSBGRG00000001377	ENSBGRT00000002528	19145	2.68	-4.41	-4.95	-0.932	0.556853	-0.844632	0.000946562	0.0019034	yes
7	10373329	10374062	734	ENSBGRG00000001391	ENSBGRT00000002534	60080	2.61	-1.76	-1.98	-0.67	1.76898	0.822918	0.0026595	0.00500376	yes
1	63074787	63074936	150	ENSBGRG00000001394	ENSBGRT00000002549	13293	3.07	-2.22	-2.5	-1.7	0.508317	-0.9762	0.00110459	0.0022024	yes
1	63068369	63068768	400	ENSBGRG00000001394	ENSBGRT00000002549	19461	1.68	-3.7	-4.15	1.31	0.508317	-0.9762	0.00110459	0.0022024	yes
3	116354913	116355362	450	ENSBGRG00000001404	ENSBGRT00000008991	133840	2.08	-5.89	-6.61	-0.707	0.746045	-0.422665	0.0608677	0.0904522	no
3	116375451	116375851	401	ENSBGRG00000001404	ENSBGRT00000008991	113351	3.04	-4.51	-5.06	-1.03	0.746045	-0.422665	0.0608677	0.0904522	no
3	116274092	116274436	345	ENSBGRG00000001404	ENSBGRT00000008991	214766	2.07	-2.35	-2.65	-0.954	0.746045	-0.422665	0.0608677	0.0904522	no
3	116350669	116350869	201	ENSBGRG00000001404	ENSBGRT00000008991	138333	1.71	-4.55	-5.1	-1.05	0.746045	-0.422665	0.0608677	0.0904522	no
3	116380842	116383992	3151	ENSBGRG00000001404	ENSBGRT00000008991	105210	1.38	-2.83	-3.18	0.755	0.746045	-0.422665	0.0608677	0.0904522	no
3	116366906	116368402	1497	ENSBGRG00000001404	ENSBGRT00000008991	120800	2.56	-1.99	-2.24	-1.1	0.746045	-0.422665	0.0608677	0.0904522	no
5	125870449	125870698	250	ENSBGRG00000001407	ENSBGRT00000002941	149	3.43	-3.19	-3.58	-0.623	0.452777	-1.14313	0.00028519	0.000618031	yes
5	125699491	125699640	150	ENSBGRG00000001407	ENSBGRT00000002941	171207	2.3	-2.3	-2.59	-2.01	0.452777	-1.14313	0.00028519	0.000618031	yes
1	63136601	63167919	31319	ENSBGRG00000001410	ENSBGRT00000002646	0	2.14	-5.01	-5.62	-0.634	0.478402	-1.0637	4.36567e-06	1.19891e-05	yes
3	55599518	55600312	795	ENSBGRG00000001422	ENSBGRT00000002714	31331	4	-4.7	-5.28	-0.687	0.209344	-2.25605	3.4532e-18	3.63076e-17	yes
8	19461662	19461811	150	ENSBGRG00000001424	ENSBGRT00000002674	18976	2.25	-6.01	-6.74	0.972	2.69349	1.42947	4.80862e-14	3.23628e-13	yes
8	19461266	19461415	150	ENSBGRG00000001424	ENSBGRT00000002674	18580	1.19	-1.5	-1.68	-0.72	2.69349	1.42947	4.80862e-14	3.23628e-13	yes
8	19447830	19449355	1526	ENSBGRG00000001424	ENSBGRT00000002674	5144	1.4	-6.1	-6.84	0.742	2.69349	1.42947	4.80862e-14	3.23628e-13	yes
8	19461645	19461942	298	ENSBGRG00000001424	ENSBGRT00000002674	18959	2.42	-8.96	-10	1	2.69349	1.42947	4.80862e-14	3.23628e-13	yes
8	14440142	14440541	400	ENSBGRG00000001426	ENSBGRT00000002603	23133	1.92	-5.21	-5.85	1.17	0.673493	-0.570265	0.0557467	0.0834432	no
1	141167615	141170135	2521	ENSBGRG00000001428	ENSBGRT00000002649	124546	1.65	-7.76	-8.69	2.21	4.9696	2.31313	6.5934e-23	1.10141e-21	yes
8	49955819	49966543	10725	ENSBGRG00000001448	ENSBGRT00000002641	34779	2.09	-3.58	-4.02	-0.773	2.26933	1.18227	6.43293e-05	0.000152353	yes
5	111133600	111133847	248	ENSBGRG00000001449	ENSBGRT00000002745	6936	2.46	-3.11	-3.5	-0.82	5.48484	2.45545	5.01797e-27	1.25678e-25	yes
7	10566176	10570055	3880	ENSBGRG00000001451	ENSBGRT00000002645	1961	1.28	-3.61	-4.06	0.947	0.501041	-0.997	1.37226e-06	4.01588e-06	yes
7	10575810	10578318	2509	ENSBGRG00000001451	ENSBGRT00000002645	11595	1.84	-2.74	-3.08	0.618	0.501041	-0.997	1.37226e-06	4.01588e-06	yes
8	14530333	14530676	344	ENSBGRG00000001454	ENSBGRT00000002659	931	1.71	-2.65	-2.98	0.873	0.39223	-1.35023	8.27736e-06	2.20285e-05	yes
8	14529696	14530039	344	ENSBGRG00000001454	ENSBGRT00000002659	294	2.97	-2.39	-2.68	0.616	0.39223	-1.35023	8.27736e-06	2.20285e-05	yes
7	111972556	111972983	428	ENSBGRG00000001455	ENSBGRT00000002660	15880	2.81	-3.45	-3.87	-0.816	4.82125	2.26941	3.11097e-18	3.28806e-17	yes
6	56581580	56586552	4973	ENSBGRG00000001458	ENSBGRT00000002694	85050	1.79	-1.19	-1.33	-0.637	0.692114	-0.530918	0.165977	0.221636	no
3	21448043	21448627	585	ENSBGRG00000001466	ENSBGRT00000002697	9265	1.66	-5.93	-6.65	-0.688	0.976466	-0.0343589	0.896746	0.917772	no
3	21454535	21454884	350	ENSBGRG00000001466	ENSBGRT00000002697	3008	2.17	-5.52	-6.2	0.88	0.976466	-0.0343589	0.896746	0.917772	no
2	134038739	134043127	4389	ENSBGRG00000001467	ENSBGRT00000002984	66062	1.63	-13.2	-14.6	1.47	0.941227	-0.087385	0.7498	0.794803	no
1	63207549	63210314	2766	ENSBGRG00000001479	ENSBGRT00000002719	3846	1.94	-8.41	-9.4	-1.14	0.133156	-2.90882	7.56479e-48	1.11676e-45	yes
3	100104950	100105249	300	ENSBGRG00000001480	ENSBGRT00000002753	0	3.63	-5.36	-6.02	-0.96	0.801628	-0.318996	0.223815	0.288291	no
7	96390594	96390944	351	ENSBGRG00000001481	ENSBGRT00000003197	373645	2.48	-3.61	-4.05	0.927	0.950252	-0.0736182	0.845119	0.875345	no
6	100270439	100273072	2634	ENSBGRG00000001483	ENSBGRT00000002792	91184	1.6	-1.43	-1.6	-0.729	1.20682	0.271208	0.205767	0.267894	no
7	10653233	10659776	6544	ENSBGRG00000001485	ENSBGRT00000002852	61379	1.23	-5.25	-5.89	1.5	0.9399	-0.089421	0.662127	0.717143	no
7	10660499	10664548	4050	ENSBGRG00000001485	ENSBGRT00000002852	68645	1.44	-6.42	-7.2	1.21	0.9399	-0.089421	0.662127	0.717143	no
7	10596673	10597517	845	ENSBGRG00000001485	ENSBGRT00000002852	4819	2.46	-14.4	-16	0.743	0.9399	-0.089421	0.662127	0.717143	no
5	47707381	47712186	4806	ENSBGRG00000001491	ENSBGRT00000003734	4349	2.16	-434	-434	1.09	2.0151	1.01085	3.03772e-08	1.07418e-07	yes
5	47700132	47701153	1022	ENSBGRG00000001491	ENSBGRT00000003734	15382	2.02	-434	-434	2.29	2.0151	1.01085	3.03772e-08	1.07418e-07	yes
4	55130667	55130917	251	ENSBGRG00000001498	ENSBGRT00000002744	41898	1.42	-3.83	-4.31	0.919	1.56726	0.648242	0.0195186	0.0318493	yes
4	55130418	55130568	151	ENSBGRG00000001498	ENSBGRT00000002744	41649	1.47	-4.77	-5.35	1.15	1.56726	0.648242	0.0195186	0.0318493	yes
1	87244115	87244463	349	ENSBGRG00000001507	ENSBGRT00000002763	99	1.56	-5.89	-6.61	1.24	0.155219	-2.68762	0.00158173	0.00307868	yes
1	87244070	87244464	395	ENSBGRG00000001507	ENSBGRT00000002763	98	1.68	-5	-5.61	1.12	0.155219	-2.68762	0.00158173	0.00307868	yes
1	141335711	141336154	444	ENSBGRG00000001520	ENSBGRT00000002817	17795	1.42	-9.35	-10.4	1.21	1.13388	0.18127	0.492243	0.560702	no
1	63364489	63368880	4392	ENSBGRG00000001529	ENSBGRT00000002923	101112	1.78	-1.44	-1.62	-0.728	0.315722	-1.66327	1.34116e-05	3.48245e-05	yes
6	100489166	100489365	200	ENSBGRG00000001534	ENSBGRT00000002849	975	2.03	-7.96	-8.91	1.83	2.24903	1.16931	0.00026781	0.00058301	yes
8	14677996	14680496	2501	ENSBGRG00000001548	ENSBGRT00000002902	49	1.36	-13.3	-14.7	1.06	3.72192	1.89605	4.27267e-16	3.6102e-15	yes
1	159375378	159380729	5352	ENSBGRG00000001560	ENSBGRT00000002896	5124	1.67	-7.25	-8.12	-0.891	1.04256	0.0601269	0.69058	0.743169	no
7	112165201	112165545	345	ENSBGRG00000001592	ENSBGRT00000002963	1820	1.9	-1.96	-2.2	0.97	0.29049	-1.78344	2.37008e-10	1.06868e-09	yes
1	141709669	141709815	147	ENSBGRG00000001602	ENSBGRT00000002969	855	1.18	-1.39	-1.56	1.73	2.45022	1.29291	0.0250683	0.0400801	yes
7	56379282	56380644	1363	ENSBGRG00000001604	ENSBGRT00000002988	54867	4.32	-2.42	-2.73	-0.847	0.442353	-1.17673	1.1803e-09	4.91105e-09	yes
3	100214516	100214915	400	ENSBGRG00000001607	ENSBGRT00000002998	29899	1.77	-4.38	-4.92	0.74	1.04713	0.0664347	0.787917	0.82799	no
4	99714563	99714759	197	ENSBGRG00000001608	ENSBGRT00000002999	10301	1.86	-12.1	-13.4	4.77	1.06991	0.0974907	0.750517	0.795245	no
5	19463876	19480014	16139	ENSBGRG00000001611	ENSBGRT00000003012	73644	3.07	-1.89	-2.12	-0.635	0.0530298	-4.23705	1.77092e-23	3.1372e-22	yes
8	22670410	22672328	1919	ENSBGRG00000001615	ENSBGRT00000003006	46878	1.4	-3.09	-3.47	0.585	0.466269	-1.10076	0.000799692	0.00162552	yes
2	33400381	33401846	1466	ENSBGRG00000001618	ENSBGRT00000003004	1850	2.54	-3.13	-3.51	-0.652	2.99205	1.58113	2.30671e-15	1.81257e-14	yes
1	87495426	87500912	5487	ENSBGRG00000001625	ENSBGRT00000003018	3115	1.79	-3.21	-3.61	-0.916	0.341401	-1.55046	1.76574e-10	8.08633e-10	yes
1	87505161	87505395	235	ENSBGRG00000001625	ENSBGRT00000003018	12850	1.62	-3.29	-3.69	-1.11	0.341401	-1.55046	1.76574e-10	8.08633e-10	yes
2	62254250	62257013	2764	ENSBGRG00000001627	ENSBGRT00000003053	147142	2.32	-2.14	-2.4	-1.17	1.15451	0.207281	0.487369	0.556092	no
2	62241414	62247315	5902	ENSBGRG00000001627	ENSBGRT00000003053	156840	1.78	-8.27	-9.25	1.69	1.15451	0.207281	0.487369	0.556092	no
8	50065486	50065685	200	ENSBGRG00000001631	ENSBGRT00000003041	28336	1.25	-6.26	-7.02	2.01	0.304791	-1.71411	2.38765e-14	1.66558e-13	yes
8	50109904	50110384	481	ENSBGRG00000001631	ENSBGRT00000003041	72754	1.74	-1.56	-1.75	-0.768	0.304791	-1.71411	2.38765e-14	1.66558e-13	yes
1	142088507	142093868	5362	ENSBGRG00000001650	ENSBGRT00000003055	117007	1.51	-1.79	-2.01	-0.766	0.131663	-2.92508	1.11109e-42	1.17983e-40	yes
7	112279887	112314131	34245	ENSBGRG00000001655	ENSBGRT00000003111	104497	2.5	-6.45	-7.23	1.77	2.55729	1.35461	3.51404e-05	8.62681e-05	yes
7	112329656	112329855	200	ENSBGRG00000001655	ENSBGRT00000003111	88773	1.88	-2.52	-2.84	1.08	2.55729	1.35461	3.51404e-05	8.62681e-05	yes
3	55693859	55709028	15170	ENSBGRG00000001658	ENSBGRT00000003074	389	1.56	-4.85	-5.45	1.1	0.43444	-1.20277	0.000115649	0.00026528	yes
4	18752548	18752797	250	ENSBGRG00000001662	ENSBGRT00000003160	0	1.55	-1.87	-2.1	0.592	0.452176	-1.14505	5.12825e-07	1.57668e-06	yes
5	19544571	19545016	446	ENSBGRG00000001670	ENSBGRT00000003113	1669	3.06	-5.93	-6.65	0.898	2.46141	1.29949	0.00100596	0.0020148	yes
1	63377700	63378099	400	ENSBGRG00000001676	ENSBGRT00000003112	5078	2.15	-1.62	-1.82	0.583	0.48821	-1.03443	3.99021e-07	1.24214e-06	yes
5	7354294	7367092	12799	ENSBGRG00000001687	ENSBGRT00000003125	48	1.89	-6.73	-7.55	1.66	2.28167	1.19009	0.00164428	0.00319383	yes
3	21556646	21556996	351	ENSBGRG00000001699	ENSBGRT00000003148	10612	1.86	-5.16	-5.79	-0.799	3.01908	1.59411	8.26414e-09	3.1204e-08	yes
8	22723060	22723259	200	ENSBGRG00000001703	ENSBGRT00000003157	21984	1.59	-5.24	-5.88	-0.904	5.5499	2.47246	1.86347e-17	1.82212e-16	yes
8	22711611	22711861	251	ENSBGRG00000001703	ENSBGRT00000003170	5718	2.54	-13.3	-14.7	2.79	5.5499	2.47246	1.86347e-17	1.82212e-16	yes
5	7531709	7544600	12892	ENSBGRG00000001713	ENSBGRT00000003204	128534	2.72	-10.2	-11.3	1.69	6.29574	2.65437	2.54149e-07	8.0962e-07	yes
5	77182363	77182562	200	ENSBGRG00000001721	ENSBGRT00000003212	83028	1.97	-2.92	-3.28	0.599	0.192664	-2.37584	1.00801e-13	6.58554e-13	yes
5	77158230	77179904	21675	ENSBGRG00000001721	ENSBGRT00000003212	58895	2.22	-7.23	-8.1	-0.957	0.192664	-2.37584	1.00801e-13	6.58554e-13	yes
5	77156732	77158130	1399	ENSBGRG00000001721	ENSBGRT00000003212	57397	2.05	-4.45	-4.99	-1.17	0.192664	-2.37584	1.00801e-13	6.58554e-13	yes
5	20159294	20162010	2717	ENSBGRG00000001728	ENSBGRT00000003335	297893	1.93	-2.38	-2.68	-0.691	0.655748	-0.608787	0.0165705	0.0273733	yes
5	20156457	20159195	2739	ENSBGRG00000001728	ENSBGRT00000003335	300708	1.51	-2.59	-2.92	-1.18	0.655748	-0.608787	0.0165705	0.0273733	yes
5	125994941	125995089	149	ENSBGRG00000001730	ENSBGRT00000003222	39089	2.06	-4.6	-5.16	-1.64	1.57951	0.659478	0.00119564	0.00237195	yes
5	125988561	125989618	1058	ENSBGRG00000001730	ENSBGRT00000003222	44560	1.4	-6.9	-7.73	0.891	1.57951	0.659478	0.00119564	0.00237195	yes
5	125993244	125993542	299	ENSBGRG00000001730	ENSBGRT00000003222	40636	2.02	-3.43	-3.86	0.631	1.57951	0.659478	0.00119564	0.00237195	yes
7	56486210	56495291	9082	ENSBGRG00000001734	ENSBGRT00000003214	111873	3.61	-11.9	-13.2	-0.591	1.95403	0.966455	3.02072e-05	7.47583e-05	yes
7	56501836	56515485	13650	ENSBGRG00000001734	ENSBGRT00000003214	91679	1.87	-3.11	-3.5	-0.823	1.95403	0.966455	3.02072e-05	7.47583e-05	yes
3	108469641	108473118	3478	ENSBGRG00000001742	ENSBGRT00000003308	34036	1.25	-4.18	-4.69	-0.792	1.85971	0.895075	0.000101644	0.000234578	yes
3	67509372	67509571	200	ENSBGRG00000001750	ENSBGRT00000003295	327080	3.7	-1.24	-1.39	-0.928	0.403065	-1.31092	2.76878e-05	6.89744e-05	yes
8	87679777	87690726	10950	ENSBGRG00000001753	ENSBGRT00000003279	160582	1.46	-6.42	-7.2	3.39	2.29145	1.19626	0.000220192	0.000485637	yes
4	70512900	70513499	600	ENSBGRG00000001761	ENSBGRT00000003260	23404	1.39	-3.99	-4.49	-1.21	0.598935	-0.739529	9.66854e-05	0.000223702	yes
4	70495361	70496373	1013	ENSBGRG00000001761	ENSBGRT00000003272	5865	1.91	-3.08	-3.46	-1.03	0.598935	-0.739529	9.66854e-05	0.000223702	yes
1	91534240	91535148	909	ENSBGRG00000001763	ENSBGRT00000003247	30953	1.43	-3.14	-3.53	-0.757	0.092719	-3.43099	1.51314e-19	1.83617e-18	yes
1	171936334	171957361	21028	ENSBGRG00000001764	ENSBGRT00000003258	30529	2.19	-4.4	-4.94	-0.976	0.0854878	-3.54814	1.63268e-13	1.04352e-12	yes
1	171962039	171987190	25152	ENSBGRG00000001764	ENSBGRT00000003258	700	2.52	-4.48	-5.03	-1.17	0.0854878	-3.54814	1.63268e-13	1.04352e-12	yes
1	159598640	159608942	10303	ENSBGRG00000001765	ENSBGRT00000004377	44609	1.18	-3.51	-3.94	0.871	2.3019	1.20282	9.87209e-12	5.17786e-11	yes
3	9619973	9620169	197	ENSBGRG00000001772	ENSBGRT00000003314	85903	1.91	-3.83	-4.3	1.23	0.26545	-1.91349	0.000576885	0.00119743	yes
5	77225827	77226985	1159	ENSBGRG00000001780	ENSBGRT00000003383	1149	1.29	-2.69	-3.02	-0.749	1.91999	0.941102	1.82835e-05	4.6602e-05	yes
3	21618142	21618464	323	ENSBGRG00000001785	ENSBGRT00000003301	5744	2.11	-9.86	-11	1.27	1.12964	0.175857	0.610435	0.67011	no
2	62765972	62766122	151	ENSBGRG00000001789	ENSBGRT00000003387	43537	1.14	-7	-7.84	-2.01	0.597738	-0.742415	0.0036937	0.00680778	yes
4	18713244	18752349	39106	ENSBGRG00000001790	ENSBGRT00000003310	0	1.67	-2.09	-2.35	-0.934	0.0416714	-4.5848	0.00215313	0.00410763	yes
3	100360321	100360566	246	ENSBGRG00000001795	ENSBGRT00000003330	7808	1.89	-2.27	-2.55	-0.712	2.28024	1.18918	6.23081e-07	1.89672e-06	yes
3	100344573	100346265	1693	ENSBGRG00000001795	ENSBGRT00000003330	22109	2.29	-6.33	-7.1	1.01	2.28024	1.18918	6.23081e-07	1.89672e-06	yes
7	56714898	56715096	199	ENSBGRG00000001797	ENSBGRT00000003332	23929	2.47	-2	-2.25	0.741	2.41877	1.27427	3.03114e-05	7.5006e-05	yes
7	56733703	56735290	1588	ENSBGRG00000001797	ENSBGRT00000003332	42734	1.64	-5.05	-5.67	1.51	2.41877	1.27427	3.03114e-05	7.5006e-05	yes
8	19477629	19478060	432	ENSBGRG00000001800	ENSBGRT00000004283	31488	1.83	-11.9	-13.2	2.45	1.87423	0.906298	1.34667e-06	3.94591e-06	yes
8	19492718	19493698	981	ENSBGRG00000001800	ENSBGRT00000004283	15850	1.66	-7.95	-8.9	1.16	1.87423	0.906298	1.34667e-06	3.94591e-06	yes
8	19480053	19484197	4145	ENSBGRG00000001800	ENSBGRT00000004283	25351	1.84	-13.6	-15.1	0.783	1.87423	0.906298	1.34667e-06	3.94591e-06	yes
8	19492741	19493712	972	ENSBGRG00000001800	ENSBGRT00000004283	15836	1.51	-7.15	-8	1.1	1.87423	0.906298	1.34667e-06	3.94591e-06	yes
3	132010335	132011513	1179	ENSBGRG00000001809	ENSBGRT00000003364	3511	2.44	-8.92	-9.97	-0.705	2.3053	1.20496	4.54779e-11	2.21926e-10	yes
3	132011613	132014625	3013	ENSBGRG00000001809	ENSBGRT00000003364	399	1.64	-5.15	-5.78	0.841	2.3053	1.20496	4.54779e-11	2.21926e-10	yes
3	21639205	21639450	246	ENSBGRG00000001811	ENSBGRT00000003439	147	1.46	-2.66	-2.99	-0.989	1.55588	0.637732	0.000124861	0.000285042	yes
4	70840358	70840556	199	ENSBGRG00000001815	ENSBGRT00000003367	3049	2.57	-4.43	-4.97	-1.24	0.17241	-2.53609	9.1097e-36	5.53224e-34	yes
8	6261017	6261511	495	ENSBGRG00000001817	ENSBGRT00000003373	12622	2.1	-2.26	-2.54	1.42	1.59793	0.676202	0.0220013	0.0355048	yes
5	80717685	80718085	401	ENSBGRG00000001825	ENSBGRT00000003869	9848	2.06	-4.29	-4.81	-0.752	4.3967	2.13642	5.36768e-22	8.27388e-21	yes
4	70864573	70864722	150	ENSBGRG00000001829	ENSBGRT00000003401	84958	2.32	-1.55	-1.73	-0.734	0.268383	-1.89764	4.02154e-16	3.41389e-15	yes
3	132034945	132035192	248	ENSBGRG00000001839	ENSBGRT00000003445	19059	2.34	-4.03	-4.53	-0.795	3.08161	1.62368	2.59219e-13	1.61306e-12	yes
1	93128556	93128755	200	ENSBGRG00000001844	ENSBGRT00000003468	-584053	1.67	-3.73	-4.2	0.71	0.841131	-0.249598	0.304123	0.375282	no
1	172196185	172200529	4345	ENSBGRG00000001845	ENSBGRT00000003552	113473	1.86	-4.81	-5.4	0.773	1.71916	0.781701	0.000954283	0.00191829	yes
1	172187122	172194843	7722	ENSBGRG00000001845	ENSBGRT00000003653	104410	1.78	-12.7	-14.1	1.33	1.71916	0.781701	0.000954283	0.00191829	yes
6	101070666	101075014	4349	ENSBGRG00000001847	ENSBGRT00000003586	541	1.27	-6.65	-7.45	1.47	1.69097	0.757851	0.0537988	0.0807671	no
8	87812107	87812894	788	ENSBGRG00000001850	ENSBGRT00000003458	1575	2.76	-2.81	-3.16	-0.894	0.16827	-2.57115	2.99231e-30	1.02132e-28	yes
8	87822477	87824634	2158	ENSBGRG00000001850	ENSBGRT00000003458	11945	1.93	-5.68	-6.37	-1.08	0.16827	-2.57115	2.99231e-30	1.02132e-28	yes
8	87815938	87819719	3782	ENSBGRG00000001850	ENSBGRT00000003458	5406	2.16	-3.26	-3.66	-0.873	0.16827	-2.57115	2.99231e-30	1.02132e-28	yes
6	111832816	111832964	149	ENSBGRG00000001872	ENSBGRT00000003489	2641	1.37	-4.11	-4.62	1.55	1.42089	0.506793	0.014948	0.0249358	no
3	108638900	108639148	249	ENSBGRG00000001876	ENSBGRT00000003499	22444	2.69	-9.99	-11.1	-1.81	0.16613	-2.58961	6.90973e-06	1.8596e-05	yes
3	108645114	108647260	2147	ENSBGRG00000001876	ENSBGRT00000003499	14332	1.31	-4.23	-4.75	-0.914	0.16613	-2.58961	6.90973e-06	1.8596e-05	yes
5	77289222	77290120	899	ENSBGRG00000001878	ENSBGRT00000003726	11195	1.97	-3.32	-3.73	-0.77	1.52398	0.607843	0.00290299	0.00543259	yes
5	77298518	77298788	271	ENSBGRG00000001878	ENSBGRT00000003726	20491	1.81	-3.71	-4.17	1.03	1.52398	0.607843	0.00290299	0.00543259	yes
3	132061322	132073206	11885	ENSBGRG00000001892	ENSBGRT00000003530	1793	2.03	-12.1	-13.5	1.21	3.62504	1.858	4.97721e-11	2.4126e-10	yes
1	63789072	63789467	396	ENSBGRG00000001895	ENSBGRT00000003570	35876	4.17	-5.35	-6	-0.926	0.262564	-1.92926	5.5898e-08	1.91436e-07	yes
5	117697548	117698854	1307	ENSBGRG00000001898	ENSBGRT00000003580	30393	1.58	-6.43	-7.21	1.62	3.21303	1.68393	1.0594e-13	6.90475e-13	yes
3	21753223	21754359	1137	ENSBGRG00000001902	ENSBGRT00000003569	790	4.23	-8.83	-9.86	-1.09	2.19953	1.1372	3.71295e-08	1.29978e-07	yes
3	55941668	55951736	10069	ENSBGRG00000001903	ENSBGRT00000003607	12927	6.05	-4.53	-5.08	-0.779	0.059418	-4.07296	9.61078e-33	4.33034e-31	yes
8	22762191	22763679	1489	ENSBGRG00000001910	ENSBGRT00000003628	1541	2.38	-5.89	-6.61	-1.01	0.118937	-3.07173	4.04709e-09	1.58548e-08	yes
2	33839385	33839634	250	ENSBGRG00000001914	ENSBGRT00000003950	247163	1.4	-1.16	-1.3	-0.58	1.11432	0.156159	0.630199	0.687855	no
2	33829906	33830485	580	ENSBGRG00000001914	ENSBGRT00000003950	237684	1.4	-3.89	-4.37	-0.685	1.11432	0.156159	0.630199	0.687855	no
2	33729257	33735593	6337	ENSBGRG00000001914	ENSBGRT00000003950	137035	1.58	-1.53	-1.71	0.644	1.11432	0.156159	0.630199	0.687855	no
2	33789174	33789573	400	ENSBGRG00000001914	ENSBGRT00000003950	196952	2.57	-2.25	-2.53	-0.588	1.11432	0.156159	0.630199	0.687855	no
5	8116019	8120987	4969	ENSBGRG00000001929	ENSBGRT00000003615	65764	1.52	-1.73	-1.94	-0.731	1.79667	0.845326	0.00166218	0.00322663	yes
5	8122368	8127710	5343	ENSBGRG00000001929	ENSBGRT00000003615	59041	5.57	-2.13	-2.39	1.03	1.79667	0.845326	0.00166218	0.00322663	yes
8	6442888	6443038	151	ENSBGRG00000001936	ENSBGRT00000003613	102808	1.33	-6.61	-7.41	-0.808	3.56056	1.8321	3.18261e-34	1.63248e-32	yes
8	50240426	50240620	195	ENSBGRG00000001937	ENSBGRT00000003611	7151	1.78	-3.03	-3.4	0.67	0.855391	-0.225344	0.44627	0.516368	no
7	56897883	56900360	2478	ENSBGRG00000001955	ENSBGRT00000003682	280638	2.5	-7.6	-8.51	1.12	1.04742	0.0668393	0.74487	0.79054	no
7	34308043	34337398	29356	ENSBGRG00000001958	ENSBGRT00000003699	67900	1.93	-6.49	-7.27	1.5	1.6125	0.689298	0.00410317	0.00752123	yes
7	34240691	34240890	200	ENSBGRG00000001958	ENSBGRT00000003699	548	2.42	-8.08	-9.04	2.87	1.6125	0.689298	0.00410317	0.00752123	yes
7	34241288	34241437	150	ENSBGRG00000001958	ENSBGRT00000003699	1145	1.56	-1.38	-1.55	0.625	1.6125	0.689298	0.00410317	0.00752123	yes
3	56232089	56238345	6257	ENSBGRG00000001978	ENSBGRT00000003729	159990	1.41	-6.65	-7.46	-1.86	0.429303	-1.21993	6.23288e-07	1.89703e-06	yes
8	22777259	22781572	4314	ENSBGRG00000001980	ENSBGRT00000003691	199	2.37	-3.8	-4.27	-0.608	0.406717	-1.2979	4.67728e-06	1.28061e-05	yes
8	50370242	50372638	2397	ENSBGRG00000002014	ENSBGRT00000003763	76	2.83	-1.98	-2.23	-0.924	0.610635	-0.711617	0.0427957	0.0654993	yes
3	9748128	9748276	149	ENSBGRG00000002021	ENSBGRT00000003778	50	1.41	-4.24	-4.76	0.7	1.914	0.936589	0.000228849	0.000503201	yes
1	172327806	172328772	967	ENSBGRG00000002023	ENSBGRT00000003804	929	2.87	-3.79	-4.26	-0.641	0.313776	-1.67219	1.00883e-09	4.23348e-09	yes
1	142620009	142622857	2849	ENSBGRG00000002029	ENSBGRT00000003769	62820	1.71	-1.85	-2.07	-0.633	0.499909	-1.00026	1.29677e-08	4.76849e-08	yes
7	113237531	113237924	394	ENSBGRG00000002069	ENSBGRT00000003994	140892	2.7	-4.49	-5.04	-0.668	1.29659	0.374719	0.0720709	0.105469	no
8	50791375	50791968	594	ENSBGRG00000002073	ENSBGRT00000003960	29887	1.31	-6.06	-6.8	1.7	2.84306	1.50744	4.52554e-10	1.98682e-09	yes
4	56125069	56125905	837	ENSBGRG00000002077	ENSBGRT00000003874	2300	6.63	-10.8	-12	-0.938	0.0421931	-4.56685	3.0609e-19	3.61723e-18	yes
3	9795613	9802466	6854	ENSBGRG00000002089	ENSBGRT00000003902	29695	1.47	-7.32	-8.2	2.74	0.640889	-0.641854	0.00138919	0.00272732	yes
4	74578896	74591654	12759	ENSBGRG00000002095	ENSBGRT00000003906	51741	1.87	-7.97	-8.92	-0.659	0.283356	-1.81931	7.82951e-08	2.6347e-07	yes
5	47761831	47762673	843	ENSBGRG00000002100	ENSBGRT00000003930	486	1.69	-2.99	-3.36	1.17	1.17539	0.233142	0.374284	0.445802	no
5	111432028	111432178	151	ENSBGRG00000002102	ENSBGRT00000014456	82848	1.28	-1.77	-1.99	-0.711	0.223762	-2.15996	2.11665e-10	9.61092e-10	yes
5	111432277	111433124	848	ENSBGRG00000002102	ENSBGRT00000014456	83097	4.76	-6.62	-7.42	-0.804	0.223762	-2.15996	2.11665e-10	9.61092e-10	yes
6	62338777	62342668	3892	ENSBGRG00000002120	ENSBGRT00000003974	29683	3.77	-4.85	-5.45	-0.904	1.23891	0.309076	0.276136	0.345679	no
3	10072818	10075035	2218	ENSBGRG00000002127	ENSBGRT00000004043	38960	1.43	-6.88	-7.71	-0.632	2.85687	1.51443	8.1258e-09	3.07264e-08	yes
3	10056981	10058272	1292	ENSBGRG00000002127	ENSBGRT00000004043	55723	3.04	-3.53	-3.96	-0.707	2.85687	1.51443	8.1258e-09	3.07264e-08	yes
3	10058370	10072620	14251	ENSBGRG00000002127	ENSBGRT00000004043	41375	1.42	-3.26	-3.66	0.828	2.85687	1.51443	8.1258e-09	3.07264e-08	yes
8	6488714	6489464	751	ENSBGRG00000002130	ENSBGRT00000003999	12156	3.51	-12.3	-13.6	-1.19	0.217919	-2.19813	2.28771e-06	6.51455e-06	yes
7	11244652	11248769	4118	ENSBGRG00000002133	ENSBGRT00000004134	44644	3.95	-10.3	-11.5	-0.729	0.50445	-0.987216	2.79647e-05	6.96357e-05	yes
7	11293090	11293388	299	ENSBGRG00000002133	ENSBGRT00000004134	25	1.61	-1.38	-1.54	0.803	0.50445	-0.987216	2.79647e-05	6.96357e-05	yes
4	74885212	74922320	37109	ENSBGRG00000002134	ENSBGRT00000004012	2759	1.64	-3.84	-4.31	0.704	2.16991	1.11763	0.00212005	0.00404921	yes
5	20904510	20914997	10488	ENSBGRG00000002135	ENSBGRT00000003998	55838	1.42	-10.4	-11.5	2.11	0.475191	-1.07342	0.00181523	0.00350164	yes
7	113578722	113579151	430	ENSBGRG00000002158	ENSBGRT00000004065	116527	1.8	-3.42	-3.84	0.922	0.421032	-1.248	4.9469e-11	2.39855e-10	yes
3	21929887	21930786	900	ENSBGRG00000002163	ENSBGRT00000004132	28448	4.54	-8.56	-9.57	-0.968	1.11734	0.160068	0.47657	0.546277	no
1	142710617	142711265	649	ENSBGRG00000002171	ENSBGRT00000004059	12782	2.25	-8.19	-9.16	0.985	1.21699	0.283316	0.252459	0.319913	no
8	88611488	88613578	2091	ENSBGRG00000002188	ENSBGRT00000004087	1982	1.83	-3.19	-3.58	1.25	0.99743	-0.0037121	0.990606	0.993122	no
8	14964467	14965003	537	ENSBGRG00000002190	ENSBGRT00000004140	7526	2.53	-9.72	-10.8	0.725	3.99734	1.99904	2.01647e-16	1.76458e-15	yes
5	117841864	117842061	198	ENSBGRG00000002191	ENSBGRT00000004093	20492	2.61	-1.63	-1.83	-1.03	0.705717	-0.502839	0.0906734	0.129672	no
5	117838095	117840419	2325	ENSBGRG00000002191	ENSBGRT00000004125	16723	2.59	-7.92	-8.86	-1.01	0.705717	-0.502839	0.0906734	0.129672	no
4	102526647	102529465	2819	ENSBGRG00000002193	ENSBGRT00000004161	48872	1.92	-1.27	-1.42	-0.805	0.510132	-0.971057	2.41228e-07	7.7103e-07	yes
2	186407	186903	497	ENSBGRG00000002216	ENSBGRT00000004190	34669	2.02	-4.85	-5.45	0.625	6.8806	2.78254	4.31452e-10	1.89601e-09	yes
2	198672	198911	240	ENSBGRG00000002216	ENSBGRT00000004190	22661	1.48	-3.31	-3.72	0.923	6.8806	2.78254	4.31452e-10	1.89601e-09	yes
4	75185536	75185736	201	ENSBGRG00000002220	ENSBGRT00000004442	87910	1.35	-4.16	-4.67	1.63	0.546512	-0.871676	0.00423866	0.00774925	yes
2	35238388	35238586	199	ENSBGRG00000002228	ENSBGRT00000004148	27388	1.85	-3.13	-3.52	1.14	1.59343	0.672131	0.102594	0.144818	no
5	128880444	128880593	150	ENSBGRG00000002237	ENSBGRT00000004176	3437	1.42	-3.41	-3.84	0.885	3.5141	1.81315	1.86415e-13	1.18603e-12	yes
8	22916453	22917133	681	ENSBGRG00000002241	ENSBGRT00000004646	16790	1.74	-8.37	-9.36	1.87	2.49832	1.32096	4.196e-05	0.00010201	yes
7	11329717	11329963	247	ENSBGRG00000002243	ENSBGRT00000004178	9114	2.96	-7.23	-8.09	-0.859	1.10345	0.142023	0.578811	0.642502	no
3	22034824	22035469	646	ENSBGRG00000002259	ENSBGRT00000004261	8623	2.78	-4.97	-5.58	-0.884	2.53507	1.34203	7.07753e-08	2.3972e-07	yes
7	11352468	11355820	3353	ENSBGRG00000002269	ENSBGRT00000004232	132	2.86	-3.91	-4.4	-1.35	0.0754863	-3.72764	7.52112e-19	8.46149e-18	yes
8	6576849	6577097	249	ENSBGRG00000002278	ENSBGRT00000004350	10859	2.12	-3.33	-3.74	1.07	3.68376	1.88118	1.7969e-16	1.577e-15	yes
8	6583686	6584453	768	ENSBGRG00000002278	ENSBGRT00000004350	3503	2	-4.67	-5.24	1.48	3.68376	1.88118	1.7969e-16	1.577e-15	yes
1	69598190	69600588	2399	ENSBGRG00000002286	ENSBGRT00000004256	16925	3.22	-1.54	-1.73	-0.813	0.784566	-0.350033	0.232935	0.298682	no
3	57941854	57949852	7999	ENSBGRG00000002303	ENSBGRT00000004425	17549	1.82	-12.3	-13.6	2.26	0.568487	-0.814801	2.90948e-06	8.17176e-06	yes
6	114387160	114391901	4742	ENSBGRG00000002306	ENSBGRT00000004343	25966	2.11	-2.47	-2.78	-0.776	0.312886	-1.67629	8.47904e-12	4.49263e-11	yes
8	14968862	14970559	1698	ENSBGRG00000002308	ENSBGRT00000004329	3485	2.09	-5.43	-6.09	-1.56	3.00531	1.58751	3.43116e-14	2.3463e-13	yes
3	38974655	38975698	1044	ENSBGRG00000002310	ENSBGRT00000004325	17825	2.17	-14.4	-16	1.3	2.48139	1.31115	1.16175e-07	3.83408e-07	yes
7	11372609	11372857	249	ENSBGRG00000002314	ENSBGRT00000004393	62083	1.73	-1.94	-2.18	-0.699	0.550638	-0.860824	0.00656482	0.0116444	yes
7	11370868	11371017	150	ENSBGRG00000002314	ENSBGRT00000004393	63923	1.67	-2.67	-3	0.749	0.550638	-0.860824	0.00656482	0.0116444	yes
7	36367950	36373245	5296	ENSBGRG00000002316	ENSBGRT00000004498	29019	1.89	-5.74	-6.44	-0.76	0.393755	-1.34463	6.66548e-08	2.26397e-07	yes
7	36391642	36391789	148	ENSBGRG00000002316	ENSBGRT00000004498	10475	2.17	-2.17	-2.44	-0.888	0.393755	-1.34463	6.66548e-08	2.26397e-07	yes
1	69646824	69648275	1452	ENSBGRG00000002318	ENSBGRT00000004323	4267	2.18	-2.47	-2.78	-0.848	0.841164	-0.249541	0.31696	0.388272	no
6	62829100	62834131	5032	ENSBGRG00000002320	ENSBGRT00000004800	35423	1.85	-9.97	-11.1	1.42	0.861844	-0.214502	0.397165	0.46875	no
2	322858	323106	249	ENSBGRG00000002321	ENSBGRT00000004333	57770	1.57	-2.87	-3.23	1.15	1.27686	0.3526	0.0855934	0.123037	no
3	22101558	22112594	11037	ENSBGRG00000002325	ENSBGRT00000004336	44154	1.66	-12.9	-14.3	1.31	2.35836	1.23779	3.40974e-06	9.49457e-06	yes
3	22058153	22087136	28984	ENSBGRG00000002325	ENSBGRT00000004336	749	1.97	-1.3	-1.46	0.749	2.35836	1.23779	3.40974e-06	9.49457e-06	yes
1	94086813	94086963	151	ENSBGRG00000002327	ENSBGRT00000004463	8756	1.71	-4.4	-4.94	2.23	0.53806	-0.894161	1.30209e-05	3.38876e-05	yes
3	108914033	108989868	75836	ENSBGRG00000002338	ENSBGRT00000004396	97	2.03	-2.74	-3.09	-0.696	0.543733	-0.879029	3.96588e-06	1.09625e-05	yes
3	109013025	109021105	8081	ENSBGRG00000002338	ENSBGRT00000004396	99089	2.57	-8.04	-8.99	-1.59	0.543733	-0.879029	3.96588e-06	1.09625e-05	yes
4	103253468	103255664	2197	ENSBGRG00000002382	ENSBGRT00000004467	51893	2.67	-1.79	-2.01	2.28	2.45523	1.29586	0.000902611	0.00181925	yes
8	14999278	14999605	328	ENSBGRG00000002388	ENSBGRT00000004460	33458	1.27	-3.56	-4	-0.654	1.09094	0.125572	0.491741	0.560271	no
8	15008121	15012019	3899	ENSBGRG00000002388	ENSBGRT00000004460	21044	1.75	-2.15	-2.42	0.937	1.09094	0.125572	0.491741	0.560271	no
8	15012606	15023237	10632	ENSBGRG00000002388	ENSBGRT00000004460	9826	1.82	-13.8	-15.3	0.869	1.09094	0.125572	0.491741	0.560271	no
3	22149020	22176995	27976	ENSBGRG00000002390	ENSBGRT00000004599	248	1.34	-5.13	-5.76	0.689	0.61404	-0.703594	0.000250609	0.000547864	yes
3	109033268	109033614	347	ENSBGRG00000002399	ENSBGRT00000004474	219247	1.43	-3.97	-4.46	0.685	1.2358	0.305444	0.251587	0.318927	no
3	109043725	109050395	6671	ENSBGRG00000002399	ENSBGRT00000004474	202466	2	-3.35	-3.77	-1.11	1.2358	0.305444	0.251587	0.318927	no
5	80724893	80725408	516	ENSBGRG00000002401	ENSBGRT00000004476	14420	2	-6.25	-7.01	1.05	3.91881	1.97042	2.51423e-14	1.74984e-13	yes
2	69525395	69591763	66369	ENSBGRG00000002404	ENSBGRT00000004500	250	2.16	-3.54	-3.98	-0.854	0.691225	-0.532773	0.0273654	0.0434695	no
2	69665359	69666674	1316	ENSBGRG00000002404	ENSBGRT00000004500	140214	1.8	-1.68	-1.89	-1.97	0.691225	-0.532773	0.0273654	0.0434695	no
2	69760058	69774750	14693	ENSBGRG00000002404	ENSBGRT00000004500	234913	1.69	-5.9	-6.62	-0.724	0.691225	-0.532773	0.0273654	0.0434695	no
5	88967836	88968284	449	ENSBGRG00000002414	ENSBGRT00000004607	74646	2.23	-5.59	-6.28	1.02	0.467918	-1.09567	2.07514e-05	5.25529e-05	yes
5	88919111	88921342	2232	ENSBGRG00000002414	ENSBGRT00000004607	25921	2.08	-6.48	-7.26	2.12	0.467918	-1.09567	2.07514e-05	5.25529e-05	yes
5	47807882	47808179	298	ENSBGRG00000002419	ENSBGRT00000004520	8013	3.03	-5.42	-6.08	-1.3	1.24698	0.318435	0.440945	0.511021	no
7	11461136	11468286	7151	ENSBGRG00000002423	ENSBGRT00000004645	25463	2.22	-2.04	-2.3	-0.624	0.216995	-2.20427	6.12617e-05	0.000145601	yes
5	118092483	118092682	200	ENSBGRG00000002435	ENSBGRT00000004535	35167	1.54	-3.86	-4.34	1.73	3.78538	1.92044	4.49236e-09	1.75198e-08	yes
2	135285605	135285803	199	ENSBGRG00000002437	ENSBGRT00000004701	-70	1.29	-6.35	-7.12	1.21	0.397245	-1.3319	1.2017e-10	5.60218e-10	yes
1	88442484	88445015	2532	ENSBGRG00000002443	ENSBGRT00000004586	18376	1.84	-6	-6.73	0.668	1.41823	0.504094	0.00321099	0.00597388	no
7	74761602	74764416	2815	ENSBGRG00000002457	ENSBGRT00000004589	22021	1.56	-3.22	-3.61	0.778	4.33693	2.11668	1.14168e-07	3.77058e-07	yes
8	15087579	15087843	265	ENSBGRG00000002458	ENSBGRT00000004601	11631	1.31	-10.1	-11.3	3.73	3.81644	1.93223	3.72399e-22	5.82932e-21	yes
8	15084306	15085368	1063	ENSBGRG00000002458	ENSBGRT00000004601	8358	1.34	-4.41	-4.95	-1.12	3.81644	1.93223	3.72399e-22	5.82932e-21	yes
2	584553	586191	1639	ENSBGRG00000002459	ENSBGRT00000004709	27227	1.93	-6.27	-7.03	1.31	5.76407	2.52709	1.62452e-27	4.24431e-26	yes
2	572742	576776	4035	ENSBGRG00000002459	ENSBGRT00000004709	15416	2.83	-2.78	-3.12	0.678	5.76407	2.52709	1.62452e-27	4.24431e-26	yes
2	564315	565432	1118	ENSBGRG00000002459	ENSBGRT00000004709	6989	1.97	-6.58	-7.38	1.63	5.76407	2.52709	1.62452e-27	4.24431e-26	yes
2	578370	582747	4378	ENSBGRG00000002459	ENSBGRT00000004709	21044	1.88	-434	-434	2.63	5.76407	2.52709	1.62452e-27	4.24431e-26	yes
2	599782	604540	4759	ENSBGRG00000002459	ENSBGRT00000004709	42456	2.17	-434	-434	1.61	5.76407	2.52709	1.62452e-27	4.24431e-26	yes
2	586291	590989	4699	ENSBGRG00000002459	ENSBGRT00000004709	28965	1.68	-434	-434	2.12	5.76407	2.52709	1.62452e-27	4.24431e-26	yes
5	77426638	77429250	2613	ENSBGRG00000002464	ENSBGRT00000004737	6949	3.3	-14.2	-15.7	-0.797	2.61724	1.38804	5.57024e-05	0.00013312	yes
5	129091115	129101960	10846	ENSBGRG00000002468	ENSBGRT00000004611	21048	1.83	-3.62	-4.07	-0.615	0.861096	-0.215754	0.31614	0.387398	no
2	69810330	69810480	151	ENSBGRG00000002469	ENSBGRT00000004605	215	1.46	-2.43	-2.74	-0.816	0.758301	-0.399157	0.15882	0.213461	no
1	144197018	144197314	297	ENSBGRG00000002474	ENSBGRT00000004609	692	2.14	-1.21	-1.36	0.791	1.30747	0.386773	0.265613	0.334188	no
3	10813083	10813231	149	ENSBGRG00000002484	ENSBGRT00000004641	24365	1.36	-3.45	-3.88	-0.843	0.519574	-0.944598	0.000263225	0.000573579	yes
3	10818714	10819880	1167	ENSBGRG00000002484	ENSBGRT00000004641	29996	1.7	-2.28	-2.57	-0.643	0.519574	-0.944598	0.000263225	0.000573579	yes
2	35748543	35772217	23675	ENSBGRG00000002486	ENSBGRT00000004787	55746	1.26	-1.97	-2.21	-0.809	1.11429	0.156121	0.481636	0.550728	no
6	114667696	114670346	2651	ENSBGRG00000002512	ENSBGRT00000004702	6283	1.66	-4.17	-4.69	-0.846	0.260066	-1.94305	5.17792e-12	2.80743e-11	yes
5	118216439	118216586	148	ENSBGRG00000002514	ENSBGRT00000004708	12697	2	-6.18	-6.93	1.55	2.04277	1.03053	0.000840647	0.00170286	yes
1	144852425	144857844	5420	ENSBGRG00000002516	ENSBGRT00000005249	353117	1.73	-3.57	-4.01	1.18	0.381028	-1.39203	1.41562e-13	9.10987e-13	yes
1	144788888	144802278	13391	ENSBGRG00000002516	ENSBGRT00000005249	289580	1.9	-2.54	-2.86	-0.891	0.381028	-1.39203	1.41562e-13	9.10987e-13	yes
7	114990081	114990683	603	ENSBGRG00000002525	ENSBGRT00000004713	99	2.59	-3.25	-3.65	-1.16	0.422436	-1.24319	0.00260902	0.00491795	yes
3	39096658	39097091	434	ENSBGRG00000002535	ENSBGRT00000004972	8286	1.31	-8.98	-10	-1.7	1.4431	0.529174	0.0010749	0.00214601	no
3	39105062	39107336	2275	ENSBGRG00000002535	ENSBGRT00000004972	16690	1.71	-12.1	-13.4	-0.952	1.4431	0.529174	0.0010749	0.00214601	no
8	19545998	19547304	1307	ENSBGRG00000002546	ENSBGRT00000004873	349	1.83	-6.29	-7.06	0.71	2.44731	1.2912	1.35037e-11	6.9778e-11	yes
6	114686939	114687242	304	ENSBGRG00000002553	ENSBGRT00000004791	901	2.26	-6.82	-7.65	1.12	0.462249	-1.11326	6.49029e-06	1.75243e-05	yes
5	118219035	118219184	150	ENSBGRG00000002557	ENSBGRT00000004885	16720	1.84	-3.08	-3.46	-0.93	0.666422	-0.585492	0.00414989	0.00759844	yes
7	99959075	99959296	222	ENSBGRG00000002560	ENSBGRT00000004816	3067	2.11	-1.2	-1.34	-0.606	0.856858	-0.222873	0.590421	0.652716	no
7	11607919	11608263	345	ENSBGRG00000002562	ENSBGRT00000004794	98	2.27	-4.06	-4.56	-0.787	1.69445	0.760817	0.00307567	0.0057386	yes
8	22941912	22945410	3499	ENSBGRG00000002563	ENSBGRT00000004891	447	1.59	-4.15	-4.67	0.591	0.129047	-2.95403	2.32088e-33	1.08336e-31	yes
7	57612654	57614020	1367	ENSBGRG00000002583	ENSBGRT00000005516	68708	1.63	-2	-2.25	1.02	0.0850545	-3.55547	3.9337e-23	6.74487e-22	yes
1	70492296	70492489	194	ENSBGRG00000002589	ENSBGRT00000004869	48	3.19	-3.75	-4.22	-1.78	0.457178	-1.12917	0.00087747	0.0017735	yes
1	70479984	70492200	12217	ENSBGRG00000002589	ENSBGRT00000004869	337	2.49	-7.22	-8.08	-2.04	0.457178	-1.12917	0.00087747	0.0017735	yes
1	47491091	47491440	350	ENSBGRG00000002590	ENSBGRT00000004850	101904	2	-434	-434	4.73	0.76064	-0.394714	0.161196	0.216111	no
1	47488992	47489638	647	ENSBGRG00000002590	ENSBGRT00000004850	103706	2	-5.78	-6.49	0.694	0.76064	-0.394714	0.161196	0.216111	no
2	70143959	70144257	299	ENSBGRG00000002594	ENSBGRT00000004882	228468	2.52	-4.03	-4.53	1.11	1.94649	0.960874	6.79541e-06	1.83154e-05	yes
2	70144554	70144852	299	ENSBGRG00000002594	ENSBGRT00000004882	227873	1.77	-6.3	-7.06	2.02	1.94649	0.960874	6.79541e-06	1.83154e-05	yes
2	70142819	70143117	299	ENSBGRG00000002594	ENSBGRT00000004882	229608	2.21	-2.37	-2.67	1.04	1.94649	0.960874	6.79541e-06	1.83154e-05	yes
3	22303180	22304656	1477	ENSBGRG00000002612	ENSBGRT00000004936	6465	2.15	-5.16	-5.79	1.63	3.83961	1.94096	4.6823e-18	4.8667e-17	yes
4	18860933	18863327	2395	ENSBGRG00000002613	ENSBGRT00000004920	26635	1.45	-2.92	-3.28	1.03	0.616591	-0.697615	0.0212083	0.034341	yes
5	21420800	21421875	1076	ENSBGRG00000002623	ENSBGRT00000004933	231292	2	-7.48	-8.38	1.84	1.32156	0.40224	0.15051	0.203709	no
8	89667891	89668034	144	ENSBGRG00000002629	ENSBGRT00000004925	18590	1.92	-3.12	-3.51	2	0.707988	-0.498203	0.18824	0.247568	no
8	52538645	52538891	247	ENSBGRG00000002639	ENSBGRT00000005024	641392	2.52	-5.16	-5.8	1.22	1.74456	0.802859	0.00257463	0.00485716	yes
3	109464244	109464539	296	ENSBGRG00000002640	ENSBGRT00000004977	20520	1.34	-434	-434	2.78	0.746411	-0.421959	0.0492338	0.0745052	no
6	115511129	115517191	6063	ENSBGRG00000002655	ENSBGRT00000005610	547438	2.37	-3.78	-4.25	-0.857	0.271926	-1.87872	3.33789e-15	2.57255e-14	yes
7	101749861	101757754	7894	ENSBGRG00000002663	ENSBGRT00000005112	73105	4.33	-7.7	-8.62	-0.981	0.535549	-0.900909	0.00281214	0.00527236	yes
7	115831311	115831510	200	ENSBGRG00000002675	ENSBGRT00000005073	38107	1.95	-2.91	-3.28	-1.51	3.00306	1.58643	1.48846e-09	6.11481e-09	yes
1	88775381	88779532	4152	ENSBGRG00000002680	ENSBGRT00000005016	11777	1.65	-11.3	-12.6	2.22	0.4931	-1.02005	4.76692e-06	1.30378e-05	yes
5	21468270	21484093	15824	ENSBGRG00000002686	ENSBGRT00000005031	31713	1.82	-9.53	-10.6	2.23	1.28747	0.364542	0.113675	0.15879	no
5	77661265	77661796	532	ENSBGRG00000002692	ENSBGRT00000005049	9323	1.46	-3.51	-3.94	-0.807	0.965157	-0.0511644	0.762537	0.805571	no
6	63516802	63598736	81935	ENSBGRG00000002693	ENSBGRT00000005060	122442	1.62	-2.92	-3.28	1.04	0.612266	-0.707769	0.010641	0.0182145	yes
6	63684006	63684249	244	ENSBGRG00000002693	ENSBGRT00000005060	289646	1.29	-6.49	-7.28	1.24	0.612266	-0.707769	0.010641	0.0182145	yes
5	118362933	118364352	1420	ENSBGRG00000002697	ENSBGRT00000005071	149	1.94	-7.7	-8.62	1.51	2.11328	1.07949	1.00052e-05	2.63769e-05	yes
2	35836652	35838955	2304	ENSBGRG00000002710	ENSBGRT00000005075	11015	2.7	-5.39	-6.05	0.74	3.53756	1.82275	0.00212836	0.00406379	yes
5	89250954	89252400	1447	ENSBGRG00000002711	ENSBGRT00000005093	1323	2.32	-5.52	-6.19	1.18	2.5223	1.33474	2.26559e-05	5.70972e-05	yes
5	21504242	21505084	843	ENSBGRG00000002712	ENSBGRT00000005082	891	2.84	-6.46	-7.25	-1.06	1.30964	0.389174	0.0949573	0.135213	no
4	75568531	75571020	2490	ENSBGRG00000002726	ENSBGRT00000006507	200113	1.29	-2.36	-2.65	0.998	0.804922	-0.31308	0.3133	0.384463	no
2	36011890	36013342	1453	ENSBGRG00000002736	ENSBGRT00000005159	75792	1.88	-2.93	-3.29	0.924	2.00426	1.00307	0.0157858	0.0261866	yes
8	53477797	53478046	250	ENSBGRG00000002754	ENSBGRT00000005151	0	3.63	-8.46	-9.46	-0.889	1.52242	0.606363	0.00134348	0.00264444	yes
1	161996703	161996901	199	ENSBGRG00000002778	ENSBGRT00000005203	6361	1.91	-4.61	-5.18	1.65	1.06977	0.0972996	0.729013	0.776869	no
2	715089	721451	6363	ENSBGRG00000002780	ENSBGRT00000005246	61693	5.1	-6.36	-7.13	-1.07	0.218978	-2.19115	4.01917e-07	1.25073e-06	yes
5	40087587	40087737	151	ENSBGRG00000002781	ENSBGRT00000005207	89522	1.47	-3.63	-4.08	0.793	0.54466	-0.876572	8.49628e-05	0.000197814	yes
5	118420703	118423838	3136	ENSBGRG00000002786	ENSBGRT00000005257	11433	1.61	-6.65	-7.45	-1.09	1.7766	0.829121	0.000492301	0.00103331	yes
5	118412054	118420045	7992	ENSBGRG00000002786	ENSBGRT00000005257	2784	1.52	-5.63	-6.32	0.928	1.7766	0.829121	0.000492301	0.00103331	yes
2	139323896	139327364	3469	ENSBGRG00000002787	ENSBGRT00000005229	19534	3.16	-6.37	-7.15	0.712	0.288646	-1.79263	2.71951e-19	3.23808e-18	yes
1	47930389	47933286	2898	ENSBGRG00000002789	ENSBGRT00000005199	27554	3.75	-4.96	-5.56	-2.03	0.0457633	-4.44967	1.64624e-12	9.40903e-12	yes
1	70827834	70860676	32843	ENSBGRG00000002799	ENSBGRT00000005290	7452	4.37	-2.74	-3.09	-1.29	0.262038	-1.93215	3.25348e-11	1.60753e-10	yes
8	15151949	15152247	299	ENSBGRG00000002807	ENSBGRT00000005231	50	1.83	-7.46	-8.35	0.824	4.88295	2.28775	1.91952e-07	6.19529e-07	yes
3	72381360	72389396	8037	ENSBGRG00000002824	ENSBGRT00000005472	48449	3.09	-3.13	-3.51	-1.49	0.18477	-2.4362	1.10423e-29	3.53002e-28	yes
1	162169154	162169404	251	ENSBGRG00000002831	ENSBGRT00000005352	67027	2.11	-2.74	-3.08	-1.05	0.221315	-2.17583	3.58521e-17	3.36995e-16	yes
1	162196908	162197357	450	ENSBGRG00000002831	ENSBGRT00000005352	94781	2.16	-3.28	-3.69	-0.661	0.221315	-2.17583	3.58521e-17	3.36995e-16	yes
1	70900154	70900552	399	ENSBGRG00000002850	ENSBGRT00000005332	32184	1.85	-12.2	-13.6	1.35	0.705681	-0.502912	0.0651433	0.0961997	no
5	12094416	12104515	10100	ENSBGRG00000002854	ENSBGRT00000005415	213497	2.68	-7.5	-8.4	0.662	0.705601	-0.503075	0.00654365	0.0116091	no
5	12168136	12170445	2310	ENSBGRG00000002854	ENSBGRT00000005415	287217	1.45	-4.87	-5.46	0.697	0.705601	-0.503075	0.00654365	0.0116091	no
7	37625498	37625892	395	ENSBGRG00000002855	ENSBGRT00000005360	550	1.81	-11.1	-12.3	1.41	1.66847	0.738529	0.00757471	0.013307	yes
6	64399437	64399785	349	ENSBGRG00000002859	ENSBGRT00000005363	6605	1.89	-1.91	-2.14	0.789	0.137742	-2.85996	5.44055e-31	2.012e-29	yes
1	95177553	95183090	5538	ENSBGRG00000002861	ENSBGRT00000005365	50141	1.47	-1.82	-2.04	0.929	1.04384	0.0619067	0.842247	0.872782	no
3	39308180	39308429	250	ENSBGRG00000002862	ENSBGRT00000005487	17365	2.77	-2.77	-3.12	-1.29	0.726596	-0.460776	0.171826	0.228623	no
5	80896455	80897228	774	ENSBGRG00000002871	ENSBGRT00000005376	491	2.84	-8.47	-9.47	-1.03	0.326037	-1.61689	1.65572e-08	6.01413e-08	yes
5	80916419	80917053	635	ENSBGRG00000002871	ENSBGRT00000005376	20455	1.53	-4.37	-4.9	-0.781	0.326037	-1.61689	1.65572e-08	6.01413e-08	yes
6	64635607	64652003	16397	ENSBGRG00000002901	ENSBGRT00000005542	130287	2.21	-434	-434	1.84	0.554653	-0.850341	0.000482833	0.00101461	yes
8	6766701	6786984	20284	ENSBGRG00000002905	ENSBGRT00000005464	283	1.69	-2.38	-2.68	0.898	0.495285	-1.01367	0.000499234	0.00104738	yes
5	47915162	47915579	418	ENSBGRG00000002908	ENSBGRT00000005466	14733	2.27	-4.56	-5.11	1.58	2.25992	1.17627	1.43654e-07	4.69064e-07	yes
2	71831002	71831249	248	ENSBGRG00000002915	ENSBGRT00000005452	6361	2.14	-2.97	-3.34	1.09	3.65491	1.86984	9.76293e-07	2.90901e-06	yes
1	162305648	162308733	3086	ENSBGRG00000002919	ENSBGRT00000005625	26833	3.11	-2.76	-3.1	-0.851	0.205211	-2.28482	1.82404e-26	4.3695e-25	yes
1	162300450	162300745	296	ENSBGRG00000002919	ENSBGRT00000005650	21635	1.81	-9.59	-10.7	1.78	0.205211	-2.28482	1.82404e-26	4.3695e-25	yes
4	58844280	58844429	150	ENSBGRG00000002924	ENSBGRT00000005532	38937	1.31	-1.84	-2.07	1.13	0.543384	-0.879956	6.54933e-05	0.000154827	yes
5	118565822	118566320	499	ENSBGRG00000002934	ENSBGRT00000005520	6494	2.1	-3.91	-4.4	0.68	2.03734	1.02669	0.000949227	0.00190854	yes
8	6899703	6920145	20443	ENSBGRG00000002943	ENSBGRT00000005565	60017	1.71	-2.83	-3.18	0.788	1.07658	0.106458	0.635097	0.692286	no
8	6851234	6886929	35696	ENSBGRG00000002943	ENSBGRT00000005565	11548	2.27	-2.99	-3.36	-0.699	1.07658	0.106458	0.635097	0.692286	no
1	48088884	48094087	5204	ENSBGRG00000002944	ENSBGRT00000005529	32976	1.87	-4.9	-5.51	-0.63	0.478232	-1.06422	4.75216e-08	1.64487e-07	yes
7	57880192	57886155	5964	ENSBGRG00000002964	ENSBGRT00000005659	128442	1.52	-4.69	-5.26	-0.79	0.204993	-2.28635	3.71452e-15	2.83753e-14	yes
5	12251339	12276417	25079	ENSBGRG00000002969	ENSBGRT00000005603	0	2.24	-434	-434	2.39	0.735406	-0.443387	0.0231894	0.0372896	no
1	71479364	71479813	450	ENSBGRG00000002979	ENSBGRT00000005814	62450	3.59	-4.41	-4.95	-0.613	0.0487774	-4.35764	4.34668e-71	3.03565e-68	yes
3	72470334	72470630	297	ENSBGRG00000002986	ENSBGRT00000005598	8625	1.51	-5.04	-5.66	1.24	0.271837	-1.87919	1.31857e-18	1.45107e-17	yes
1	48171471	48171621	151	ENSBGRG00000003008	ENSBGRT00000005657	14268	1.99	-3.81	-4.29	0.698	0.49558	-1.01281	0.0150072	0.0250162	yes
2	139628583	139629180	598	ENSBGRG00000003018	ENSBGRT00000005639	75713	2.77	-10.4	-11.6	0.891	0.673364	-0.570542	0.127734	0.176139	no
2	139628334	139628484	151	ENSBGRG00000003018	ENSBGRT00000005639	75464	1.51	-4.63	-5.19	1.86	0.673364	-0.570542	0.127734	0.176139	no
3	22760445	22760743	299	ENSBGRG00000003029	ENSBGRT00000005699	5363	1.81	-434	-434	4.94	8.00138	3.00025	0.00047587	0.00100079	yes
8	7232176	7232325	150	ENSBGRG00000003044	ENSBGRT00000005698	248	1.64	-2.17	-2.44	-1.34	1.48207	0.56761	0.0217873	0.0351939	no
1	162359691	162360086	396	ENSBGRG00000003046	ENSBGRT00000005703	36764	5.46	-3.54	-3.97	-0.843	0.280245	-1.83524	1.47381e-09	6.0601e-09	yes
1	145034620	145034768	149	ENSBGRG00000003049	ENSBGRT00000005705	-21	1.81	-1.33	-1.49	-0.784	0.267365	-1.90312	2.78148e-25	5.93492e-24	yes
5	118708822	118709611	790	ENSBGRG00000003055	ENSBGRT00000005727	17886	1.82	-4.78	-5.37	-0.816	0.982747	-0.0251084	0.909263	0.928072	no
6	64951967	64952116	150	ENSBGRG00000003085	ENSBGRT00000005807	16178	1.72	-4.96	-5.57	2.18	1.58085	0.660703	0.103093	0.145452	no
5	118824077	118824425	349	ENSBGRG00000003093	ENSBGRT00000005772	-1958	2.81	-3.73	-4.19	-0.904	1.37095	0.455173	0.0999936	0.141486	no
5	48039416	48045650	6235	ENSBGRG00000003102	ENSBGRT00000005829	44801	1.79	-3.77	-4.23	-0.893	0.535375	-0.901378	0.0105079	0.0180053	yes
5	118893148	118893937	790	ENSBGRG00000003124	ENSBGRT00000005858	3092	1.31	-13.3	-14.8	-0.924	2.36194	1.23997	1.83416e-08	6.63308e-08	yes
2	1094367	1094566	200	ENSBGRG00000003136	ENSBGRT00000005839	1435	1.57	-8.81	-9.85	1.33	2.08408	1.05941	3.91925e-06	1.08484e-05	yes
6	104618696	104621426	2731	ENSBGRG00000003138	ENSBGRT00000005878	99890	1.55	-5.03	-5.64	2.02	1.29712	0.375312	0.26422	0.332689	no
8	53886587	53886736	150	ENSBGRG00000003151	ENSBGRT00000006220	22609	1.36	-1.99	-2.24	0.686	0.855273	-0.225544	0.139697	0.190565	no
8	53892375	53893509	1135	ENSBGRG00000003151	ENSBGRT00000006220	15836	1.78	-6.42	-7.2	1.67	0.855273	-0.225544	0.139697	0.190565	no
2	73686407	73686657	251	ENSBGRG00000003157	ENSBGRT00000006130	114061	2.79	-2.39	-2.69	0.871	1.14046	0.189617	0.562022	0.627433	no
1	162757246	162906968	149723	ENSBGRG00000003161	ENSBGRT00000005882	62783	1.82	-4.74	-5.32	1.77	1.52215	0.606107	0.0118207	0.0200767	yes
7	12106516	12106763	248	ENSBGRG00000003176	ENSBGRT00000006078	44637	2.09	-1.38	-1.55	0.672	0.63005	-0.666462	0.0171896	0.0283263	yes
6	64973885	64975493	1609	ENSBGRG00000003188	ENSBGRT00000006440	6102	1.5	-3.71	-4.17	-0.694	0.244847	-2.03005	2.11e-13	1.3294e-12	yes
6	64967935	64969787	1853	ENSBGRG00000003188	ENSBGRT00000006440	11808	1.97	-1.72	-1.92	-0.721	0.244847	-2.03005	2.11e-13	1.3294e-12	yes
5	48081046	48081396	351	ENSBGRG00000003190	ENSBGRT00000006150	13852	1.69	-13.2	-14.6	1.31	1.36468	0.448558	0.0264568	0.0421216	no
5	48068301	48068451	151	ENSBGRG00000003190	ENSBGRT00000006150	26797	1.94	-8.32	-9.3	1.7	1.36468	0.448558	0.0264568	0.0421216	no
5	48071938	48075419	3482	ENSBGRG00000003190	ENSBGRT00000006150	19829	2.31	-8.3	-9.28	0.77	1.36468	0.448558	0.0264568	0.0421216	no
5	48066441	48067041	601	ENSBGRG00000003190	ENSBGRT00000006150	28207	1.5	-10.1	-11.2	-0.801	1.36468	0.448558	0.0264568	0.0421216	no
2	1360741	1361041	301	ENSBGRG00000003200	ENSBGRT00000005955	198671	1.33	-3.04	-3.42	-0.616	2.62351	1.3915	3.54161e-07	1.1082e-06	yes
2	1360392	1360542	151	ENSBGRG00000003200	ENSBGRT00000005955	198322	1.41	-4.38	-4.92	-0.962	2.62351	1.3915	3.54161e-07	1.1082e-06	yes
5	96817773	96818535	763	ENSBGRG00000003210	ENSBGRT00000005954	149	2.13	-10.8	-12	1.65	0.245716	-2.02494	4.35853e-24	8.27847e-23	yes
1	95670347	95671587	1241	ENSBGRG00000003231	ENSBGRT00000005988	29166	3.64	-4.3	-4.82	-0.782	0.164967	-2.59975	8.87934e-30	2.89463e-28	yes
8	19934712	19937049	2338	ENSBGRG00000003245	ENSBGRT00000014010	49568	2.36	-7.33	-8.21	-0.899	3.92354	1.97215	1.59226e-16	1.40761e-15	yes
8	19914087	19915153	1067	ENSBGRG00000003245	ENSBGRT00000014010	28943	1.6	-2.36	-2.66	-0.756	3.92354	1.97215	1.59226e-16	1.40761e-15	yes
1	163169537	163173472	3936	ENSBGRG00000003246	ENSBGRT00000006013	34857	1.56	-7.27	-8.15	0.792	0.328157	-1.60754	8.59294e-15	6.28395e-14	yes
1	163159678	163165030	5353	ENSBGRG00000003246	ENSBGRT00000006013	24998	2.86	-3.28	-3.68	-0.95	0.328157	-1.60754	8.59294e-15	6.28395e-14	yes
5	41162552	41162849	298	ENSBGRG00000003248	ENSBGRT00000006030	42236	2.69	-9.13	-10.2	-1.13	0.17778	-2.49184	6.01108e-39	4.74561e-37	yes
1	163189309	163191040	1732	ENSBGRG00000003250	ENSBGRT00000006023	797	1.53	-2.14	-2.4	-0.605	0.265527	-1.91307	6.35526e-19	7.22146e-18	yes
1	163188761	163188911	151	ENSBGRG00000003250	ENSBGRT00000006023	249	1.6	-2.93	-3.3	1.21	0.265527	-1.91307	6.35526e-19	7.22146e-18	yes
7	58065876	58068246	2371	ENSBGRG00000003251	ENSBGRT00000006053	12696	1.51	-7.27	-8.14	1.11	5.01844	2.32724	4.95929e-12	2.69452e-11	yes
5	23650131	23658051	7921	ENSBGRG00000003257	ENSBGRT00000006096	337222	1.73	-2.54	-2.86	-1.44	0.382106	-1.38795	2.15933e-05	5.4548e-05	yes
5	119022432	119022581	150	ENSBGRG00000003258	ENSBGRT00000006095	28639	2.99	-3.87	-4.35	-1.13	3.14964	1.65519	4.7413e-15	3.5842e-14	yes
2	37275676	37275825	150	ENSBGRG00000003261	ENSBGRT00000006470	34112	2.38	-1.38	-1.55	-0.839	0.34936	-1.51721	3.85187e-09	1.51227e-08	yes
1	71618814	71620067	1254	ENSBGRG00000003280	ENSBGRT00000006163	31447	2	-3.25	-3.66	0.972	1.38679	0.471753	0.379865	0.45156	no
2	1253426	1270046	16621	ENSBGRG00000003296	ENSBGRT00000006129	0	2.2	-5.41	-6.07	0.594					no
5	81015575	81016439	865	ENSBGRG00000003298	ENSBGRT00000006153	2408	2.51	-10.6	-11.8	0.846	0.868499	-0.203404	0.212055	0.274781	no
5	81050943	81052040	1098	ENSBGRG00000003298	ENSBGRT00000006153	37776	2.83	-4.01	-4.51	-0.867	0.868499	-0.203404	0.212055	0.274781	no
3	101818543	101818692	150	ENSBGRG00000003300	ENSBGRT00000006206	78697	1.21	-4.4	-4.94	1.59	0.670748	-0.576156	0.0400111	0.0616532	no
2	1518429	1521540	3112	ENSBGRG00000003302	ENSBGRT00000006148	88196	2.9	-7.58	-8.49	-0.865	3.52832	1.81898	4.33247e-14	2.92558e-13	yes
5	119081693	119082237	545	ENSBGRG00000003310	ENSBGRT00000006195	0	2.03	-5.89	-6.61	1	2.42428	1.27755	5.25801e-05	0.000126139	yes
2	6723428	6726689	3262	ENSBGRG00000003315	ENSBGRT00000006176	52894	2.16	-2.26	-2.54	-0.721	1.54248	0.625256	0.000528738	0.00110418	yes
2	6681810	6682353	544	ENSBGRG00000003315	ENSBGRT00000006176	11276	2.5	-3.95	-4.44	-0.605	1.54248	0.625256	0.000528738	0.00110418	yes
1	147096229	147104693	8465	ENSBGRG00000003321	ENSBGRT00000006180	5850	2.49	-434	-434	1.05	4.70931	2.23552	3.51932e-17	3.31279e-16	yes
2	144997310	144997880	571	ENSBGRG00000003322	ENSBGRT00000006210	54447	1.39	-3.08	-3.46	-0.749	0.838569	-0.253999	0.125006	0.172678	no
1	163378783	163379231	449	ENSBGRG00000003329	ENSBGRT00000006258	-54027	3.72	-10.2	-11.3	-1.87	0.452571	-1.14378	1.86452e-07	6.02955e-07	yes
5	119120629	119121074	446	ENSBGRG00000003330	ENSBGRT00000006215	11448	3.02	-3.75	-4.21	-0.617	0.785709	-0.347933	0.230325	0.295586	no
5	129241057	129241504	448	ENSBGRG00000003331	ENSBGRT00000006233	3673	2.02	-6.37	-7.14	-0.847	3.94963	1.98172	3.82059e-30	1.28709e-28	yes
5	129240610	129240958	349	ENSBGRG00000003331	ENSBGRT00000006233	4219	2.28	-3.86	-4.33	-0.766	3.94963	1.98172	3.82059e-30	1.28709e-28	yes
3	110062410	110063032	623	ENSBGRG00000003335	ENSBGRT00000006528	922	2.19	-8.46	-9.46	-0.735	0.759383	-0.397101	0.102971	0.145303	no
5	14205733	14210617	4885	ENSBGRG00000003337	ENSBGRT00000006230	27051	1.7	-1.73	-1.94	-0.778	0.268058	-1.89938	3.90978e-11	1.92031e-10	yes
5	119132169	119132417	249	ENSBGRG00000003370	ENSBGRT00000006276	4910	2.14	-6.61	-7.41	-0.803	2.28672	1.19328	1.3718e-07	4.49379e-07	yes
8	53916920	53917584	665	ENSBGRG00000003400	ENSBGRT00000006321	7581	1.28	-11.2	-12.5	1.56	1.70357	0.768562	0.00140237	0.0027511	yes
8	53918359	53918606	248	ENSBGRG00000003400	ENSBGRT00000006321	9020	1.38	-12	-13.3	1.88	1.70357	0.768562	0.00140237	0.0027511	yes
4	59447020	59447517	498	ENSBGRG00000003405	ENSBGRT00000006329	10291	2.76	-3.75	-4.21	0.767	1.71363	0.777053	0.040516	0.0623412	yes
7	12601191	12602416	1226	ENSBGRG00000003409	ENSBGRT00000006377	43093	2.12	-5.48	-6.15	-0.647	0.6254	-0.677149	0.000177552	0.000396458	yes
3	102193013	102193410	398	ENSBGRG00000003417	ENSBGRT00000006565	55885	1.93	-1.71	-1.92	0.844	0.388087	-1.36555	7.0489e-15	5.20936e-14	yes
3	102187660	102190832	3173	ENSBGRG00000003417	ENSBGRT00000006565	50532	2.61	-2.46	-2.76	1.11	0.388087	-1.36555	7.0489e-15	5.20936e-14	yes
2	6850231	6850376	146	ENSBGRG00000003422	ENSBGRT00000006360	3319	1.45	-7.46	-8.36	-1.33	1.60963	0.68673	0.0435485	0.0665673	yes
1	164667643	164668492	850	ENSBGRG00000003442	ENSBGRT00000006832	84967	2.04	-9.19	-10.3	0.586	3.51381	1.81304	2.11908e-08	7.62853e-08	yes
1	71693161	71693361	201	ENSBGRG00000003446	ENSBGRT00000007938	36158	1.31	-10.2	-11.4	2.75	0.373213	-1.42193	4.35203e-12	2.38816e-11	yes
1	71693561	71693811	251	ENSBGRG00000003446	ENSBGRT00000007938	35708	1.73	-7.27	-8.14	1.68	0.373213	-1.42193	4.35203e-12	2.38816e-11	yes
1	71690761	71692312	1552	ENSBGRG00000003446	ENSBGRT00000007938	37207	2.62	-8.9	-9.95	0.59	0.373213	-1.42193	4.35203e-12	2.38816e-11	yes
1	71692562	71692861	300	ENSBGRG00000003446	ENSBGRT00000007938	36658	1.74	-11.1	-12.3	1.56	0.373213	-1.42193	4.35203e-12	2.38816e-11	yes
1	71690062	71690212	151	ENSBGRG00000003446	ENSBGRT00000007938	39307	1.58	-2.35	-2.65	1.06	0.373213	-1.42193	4.35203e-12	2.38816e-11	yes
1	71726560	71728694	2135	ENSBGRG00000003446	ENSBGRT00000007938	825	1.45	-7.71	-8.63	3.23	0.373213	-1.42193	4.35203e-12	2.38816e-11	yes
7	58304492	58304641	150	ENSBGRG00000003456	ENSBGRT00000006422	4645	1.74	-2.34	-2.63	1.38	3.98284	1.9938	4.79427e-06	1.31047e-05	yes
9	13842497	13843190	694	ENSBGRG00000003459	ENSBGRT00000006425	171464	3.28	-9.72	-10.8	-1.06	3.51415	1.81318	2.60473e-15	2.0299e-14	yes
9	13845971	13853624	7654	ENSBGRG00000003459	ENSBGRT00000006425	161030	1.37	-5.62	-6.3	-0.788	3.51415	1.81318	2.60473e-15	2.0299e-14	yes
9	13843345	13843544	200	ENSBGRG00000003459	ENSBGRT00000006425	171110	1.74	-5.48	-6.15	-0.671	3.51415	1.81318	2.60473e-15	2.0299e-14	yes
2	2860597	2860945	349	ENSBGRG00000003470	ENSBGRT00000006479	149	2.31	-3.82	-4.29	-1.13	1.41999	0.505878	0.0935047	0.133364	no
4	59518529	59519818	1290	ENSBGRG00000003471	ENSBGRT00000006468	8050	1.47	-1.7	-1.91	0.89	1.04128	0.0583611	0.865931	0.892422	no
7	38349114	38349358	245	ENSBGRG00000003480	ENSBGRT00000006464	102345	2.49	-3.02	-3.39	0.838	1.45681	0.542813	0.0686707	0.100941	no
7	38349554	38421530	71977	ENSBGRG00000003480	ENSBGRT00000006464	30173	4.08	-3.46	-3.89	-0.669	1.45681	0.542813	0.0686707	0.100941	no
9	4670980	4671328	349	ENSBGRG00000003483	ENSBGRT00000006500	224802	3.55	-4.21	-4.73	-0.908	0.798095	-0.325368	0.107387	0.1508	no
8	15424812	15428936	4125	ENSBGRG00000003495	ENSBGRT00000006495	1720	3.12	-434	-434	1.92	3.35523	1.74641	2.7757e-15	2.15666e-14	yes
8	15419466	15420641	1176	ENSBGRG00000003495	ENSBGRT00000006495	10015	2.23	-9.81	-10.9	1.11	3.35523	1.74641	2.7757e-15	2.15666e-14	yes
5	81133400	81133549	150	ENSBGRG00000003502	ENSBGRT00000006577	4907	2.37	-3.23	-3.63	1.07	3.12301	1.64294	1.03208e-12	6.03752e-12	yes
5	81134169	81135112	944	ENSBGRG00000003502	ENSBGRT00000006577	3344	1.54	-12.4	-13.8	2.01	3.12301	1.64294	1.03208e-12	6.03752e-12	yes
4	59641893	59643713	1821	ENSBGRG00000003504	ENSBGRT00000006522	57035	2.16	-4.26	-4.78	-1.01	1.90222	0.927681	0.000255781	0.000558347	yes
2	145143832	145143981	150	ENSBGRG00000003509	ENSBGRT00000006534	16749	1.63	-2.5	-2.82	1.41	1.02517	0.0358593	0.871198	0.897137	no
9	13853973	13854122	150	ENSBGRG00000003520	ENSBGRT00000006557	0	1.4	-4.12	-4.63	1.5	1.34257	0.425002	0.0149656	0.0249582	no
7	38865891	38869333	3443	ENSBGRG00000003522	ENSBGRT00000006563	119840	1.3	-7.21	-8.07	1.12	0.776668	-0.36463	0.0338945	0.0529516	no
7	38879451	38880539	1089	ENSBGRG00000003522	ENSBGRT00000006563	108634	2.24	-2	-2.25	-1.31	0.776668	-0.36463	0.0338945	0.0529516	no
4	109896817	109925478	28662	ENSBGRG00000003530	ENSBGRT00000006570	75014	2.17	-10.8	-12	1.86	0.431032	-1.21413	5.80011e-06	1.57239e-05	yes
2	3120338	3126698	6361	ENSBGRG00000003531	ENSBGRT00000007006	21342	1.85	-4.08	-4.59	-0.646	0.560318	-0.835683	6.5373e-05	0.000154563	yes
2	3126797	3127690	894	ENSBGRG00000003531	ENSBGRT00000007006	20350	1.88	-6.15	-6.9	-1.39	0.560318	-0.835683	6.5373e-05	0.000154563	yes
2	3036512	3037227	716	ENSBGRG00000003531	ENSBGRT00000007006	110813	1.28	-5.48	-6.15	-1.8	0.560318	-0.835683	6.5373e-05	0.000154563	yes
2	3084355	3087817	3463	ENSBGRG00000003531	ENSBGRT00000007006	60223	2.73	-8.8	-9.84	-1.27	0.560318	-0.835683	6.5373e-05	0.000154563	yes
2	3067406	3071435	4030	ENSBGRG00000003531	ENSBGRT00000007006	76605	2.11	-2.88	-3.24	0.725	0.560318	-0.835683	6.5373e-05	0.000154563	yes
2	3010637	3012274	1638	ENSBGRG00000003531	ENSBGRT00000007006	135766	1.45	-9.08	-10.1	-1.17	0.560318	-0.835683	6.5373e-05	0.000154563	yes
4	75732660	75751562	18903	ENSBGRG00000003541	ENSBGRT00000006585	8784	1.5	-4.34	-4.87	1.78	16.696	4.06143	1.25227e-08	4.61514e-08	yes
5	81154285	81154531	247	ENSBGRG00000003551	ENSBGRT00000006620	5751	1.68	-4.31	-4.84	-1.06	2.44449	1.28953	2.5218e-09	1.00883e-08	yes
5	129382621	129382850	230	ENSBGRG00000003552	ENSBGRT00000007767	11876	1.2	-5.77	-6.48	-1.2	2.15077	1.10486	6.56118e-07	1.9926e-06	yes
9	90374223	90379707	5485	ENSBGRG00000003558	ENSBGRT00000006649	3360	1.61	-3.85	-4.33	-0.881	1.01356	0.0194347	0.943706	0.955657	no
3	40733708	40733958	251	ENSBGRG00000003565	ENSBGRT00000006808	13507	2.04	-2.33	-2.62	1.17	0.30125	-1.73097	3.58688e-09	1.41312e-08	yes
7	12888326	12888724	399	ENSBGRG00000003572	ENSBGRT00000006723	13460	2.68	-3.91	-4.4	0.797	0.0559973	-4.1585	1.63428e-32	7.23788e-31	yes
7	12869290	12884578	15289	ENSBGRG00000003572	ENSBGRT00000006723	17606	2	-3.54	-3.98	-0.795	0.0559973	-4.1585	1.63428e-32	7.23788e-31	yes
9	70855558	70859229	3672	ENSBGRG00000003586	ENSBGRT00000006692	13207	1.79	-1.54	-1.72	-0.639	0.226608	-2.14173	2.08655e-13	1.31554e-12	yes
5	14811803	14823250	11448	ENSBGRG00000003597	ENSBGRT00000006699	193	1.37	-8.28	-9.25	-1.27	1.41814	0.504	0.0169203	0.0279003	no
1	90185224	90185637	414	ENSBGRG00000003599	ENSBGRT00000006707	3507	1.71	-8.94	-9.99	-1.75	0.349457	-1.51681	7.62777e-07	2.29884e-06	yes
1	90183180	90183479	300	ENSBGRG00000003599	ENSBGRT00000006707	5665	2.19	-6.39	-7.17	-0.915	0.349457	-1.51681	7.62777e-07	2.29884e-06	yes
6	65103074	65106251	3178	ENSBGRG00000003610	ENSBGRT00000006901	56626	2.29	-4.1	-4.61	1.79	0.21461	-2.22021	5.18689e-18	5.35133e-17	yes
6	65115299	65115767	469	ENSBGRG00000003610	ENSBGRT00000006901	68851	1.2	-3.26	-3.66	-0.877	0.21461	-2.22021	5.18689e-18	5.35133e-17	yes
6	65138546	65146267	7722	ENSBGRG00000003610	ENSBGRT00000006790	92098	1.6	-2.61	-2.94	-0.693	0.21461	-2.22021	5.18689e-18	5.35133e-17	yes
6	65089619	65096277	6659	ENSBGRG00000003610	ENSBGRT00000006901	43171	1.55	-6.12	-6.87	1.14	0.21461	-2.22021	5.18689e-18	5.35133e-17	yes
11	90098684	90098831	148	ENSBGRG00000003611	ENSBGRT00000006734	1638	1.92	-2.01	-2.25	-1.48	3.06998	1.61823	1.44281e-05	3.72986e-05	yes
3	59412978	59413730	753	ENSBGRG00000003620	ENSBGRT00000006764	149565	3.02	-3.44	-3.86	1.06	0.254399	-1.97483	1.48125e-10	6.83695e-10	yes
10	109309495	109311311	1817	ENSBGRG00000003631	ENSBGRT00000006789	134571	2.72	-8.04	-9	-1.11	0.164652	-2.60251	3.89371e-12	2.14834e-11	yes
10	109456007	109456295	289	ENSBGRG00000003631	ENSBGRT00000006789	-10125	2.31	-2.32	-2.61	-0.801	0.164652	-2.60251	3.89371e-12	2.14834e-11	yes
11	66400117	66403967	3851	ENSBGRG00000003632	ENSBGRT00000006805	5347	1.6	-1.44	-1.62	0.959	2.51523	1.33069	2.64825e-07	8.42744e-07	yes
10	71125043	71127931	2889	ENSBGRG00000003635	ENSBGRT00000006798	30828	3.51	-5.5	-6.17	-0.665	0.192574	-2.37651	3.34913e-36	2.14132e-34	yes
4	22831488	22831687	200	ENSBGRG00000003642	ENSBGRT00000006782	80462	1.77	-2.21	-2.49	0.873	1.42602	0.511993	0.0887414	0.12715	no
12	74077472	74078588	1117	ENSBGRG00000003652	ENSBGRT00000006940	85485	1.31	-1.21	-1.36	-0.621	1.01795	0.0256642	0.90696	0.926138	no
13	42755894	42756292	399	ENSBGRG00000003666	ENSBGRT00000006816	50	2.16	-4.48	-5.03	-0.854	0.714865	-0.484257	0.0371589	0.0576054	no
8	23991099	23991811	713	ENSBGRG00000003671	ENSBGRT00000007013	99	2.06	-2.2	-2.47	-0.802	0.0340456	-4.87639	1.64406e-46	2.22782e-44	yes
5	81362145	81362595	451	ENSBGRG00000003673	ENSBGRT00000006862	7977	1.96	-6.46	-7.24	0.716	3.82435	1.93521	4.09233e-21	5.81444e-20	yes
5	81365447	81367579	2133	ENSBGRG00000003673	ENSBGRT00000006862	2993	1.55	-7.07	-7.92	1.05	3.82435	1.93521	4.09233e-21	5.81444e-20	yes
12	55914702	55914852	151	ENSBGRG00000003676	ENSBGRT00000006850	147605	1.82	-1.65	-1.85	-0.816	0.819615	-0.286981	0.248509	0.315532	no
12	55920340	55920663	324	ENSBGRG00000003676	ENSBGRT00000006850	141794	6.59	-5.38	-6.04	-1.64	0.819615	-0.286981	0.248509	0.315532	no
9	70909535	70917377	7843	ENSBGRG00000003684	ENSBGRT00000007339	37067	2.26	-3.42	-3.84	-0.635	1.2337	0.302996	0.138859	0.189536	no
11	91648967	91652530	3564	ENSBGRG00000003695	ENSBGRT00000007746	42701	2.38	-3.32	-3.73	-0.876	0.179544	-2.47759	1.23121e-23	2.21789e-22	yes
1	49549701	49549899	199	ENSBGRG00000003698	ENSBGRT00000006864	5925	2.94	-2.71	-3.05	-0.829	0.207354	-2.26984	1.1707e-17	1.16672e-16	yes
1	49573027	49573472	446	ENSBGRG00000003698	ENSBGRT00000006864	29251	2.43	-4.5	-5.04	-0.76	0.207354	-2.26984	1.1707e-17	1.16672e-16	yes
1	49572434	49572681	248	ENSBGRG00000003698	ENSBGRT00000006864	28658	1.74	-2.37	-2.66	0.959	0.207354	-2.26984	1.1707e-17	1.16672e-16	yes
8	8826143	8831314	5172	ENSBGRG00000003711	ENSBGRT00000007062	62088	2.06	-12.2	-13.5	1.82	0.579796	-0.786382	2.0876e-05	5.28463e-05	yes
8	8804656	8808446	3791	ENSBGRG00000003711	ENSBGRT00000007062	40601	1.28	-8.99	-10	2.64	0.579796	-0.786382	2.0876e-05	5.28463e-05	yes
11	33306792	33307091	300	ENSBGRG00000003715	ENSBGRT00000006904	75228	2.28	-2.99	-3.36	0.686	0.433296	-1.20657	1.98059e-09	8.02398e-09	yes
11	1246214	1246740	527	ENSBGRG00000003716	ENSBGRT00000006907	16183	2.62	-8.22	-9.19	0.889	1.20364	0.267403	0.119856	0.166476	no
7	76329575	76329773	199	ENSBGRG00000003717	ENSBGRT00000006928	123971	2.04	-6.64	-7.45	1.88	1.29741	0.375637	0.1142	0.159438	no
7	76329872	76330071	200	ENSBGRG00000003717	ENSBGRT00000006928	124268	1.6	-5.3	-5.94	1.26	1.29741	0.375637	0.1142	0.159438	no
7	76346596	76347718	1123	ENSBGRG00000003717	ENSBGRT00000006928	140992	1.46	-1.18	-1.32	0.756	1.29741	0.375637	0.1142	0.159438	no
10	41292390	41312501	20112	ENSBGRG00000003723	ENSBGRT00000006922	100	2.29	-3.43	-3.86	-0.716	0.0764906	-3.70857	3.78015e-51	7.00408e-49	yes
4	22844447	22854659	10213	ENSBGRG00000003725	ENSBGRT00000006959	7573	2.26	-11.3	-12.5	1.66	6.01157	2.58774	2.62407e-21	3.79967e-20	yes
9	90730572	90750539	19968	ENSBGRG00000003735	ENSBGRT00000007063	45149	1.3	-3.39	-3.81	2.06	0.148947	-2.74713	4.17609e-23	7.1068e-22	yes
3	102333829	102335359	1531	ENSBGRG00000003738	ENSBGRT00000006934	14081	1.9	-2.81	-3.17	0.641	1.55386	0.635861	0.000564623	0.00117452	yes
3	102323961	102326757	2797	ENSBGRG00000003738	ENSBGRT00000006934	4213	1.59	-434	-434	0.751	1.55386	0.635861	0.000564623	0.00117452	yes
1	90202759	90203165	407	ENSBGRG00000003743	ENSBGRT00000009257	12671	1.57	-5.71	-6.41	1.35	1.69826	0.764061	4.00513e-05	9.75653e-05	yes
1	90206649	90209152	2504	ENSBGRG00000003743	ENSBGRT00000009257	6684	2.48	-434	-434	0.975	1.69826	0.764061	4.00513e-05	9.75653e-05	yes
1	90203486	90203826	341	ENSBGRG00000003743	ENSBGRT00000009257	12010	1.81	-3.61	-4.05	-1.09	1.69826	0.764061	4.00513e-05	9.75653e-05	yes
1	90192478	90192677	200	ENSBGRG00000003743	ENSBGRT00000009257	23159	2.07	-8.15	-9.12	1.35	1.69826	0.764061	4.00513e-05	9.75653e-05	yes
10	109776756	109778367	1612	ENSBGRG00000003747	ENSBGRT00000007104	69900	1.37	-2.29	-2.57	0.614	0.489463	-1.03073	2.79298e-07	8.85514e-07	yes
13	42937517	42957055	19539	ENSBGRG00000003749	ENSBGRT00000007068	66553	1.98	-434	-434	1.05	2.5642	1.35851	4.44085e-05	0.000107573	yes
14	53789728	53793187	3460	ENSBGRG00000003761	ENSBGRT00000006997	11055	2.02	-1.84	-2.07	-0.809	0.154863	-2.69093	5.44062e-22	8.3792e-21	yes
14	53789332	53789580	249	ENSBGRG00000003761	ENSBGRT00000006997	14662	3.68	-4.57	-5.13	-1.27	0.154863	-2.69093	5.44062e-22	8.3792e-21	yes
1	49641840	49642037	198	ENSBGRG00000003762	ENSBGRT00000006964	0	2.28	-4.99	-5.6	-1.01	0.467183	-1.09794	5.91994e-08	2.02323e-07	yes
14	33359361	33367316	7956	ENSBGRG00000003770	ENSBGRT00000007056	193	1.98	-4.03	-4.53	-1.33	0.937851	-0.0925689	0.820352	0.854812	no
11	66457197	66457347	151	ENSBGRG00000003783	ENSBGRT00000007038	34246	1.47	-1.55	-1.74	0.965	2.47153	1.30541	6.17265e-06	1.66939e-05	yes
3	61199596	61204227	4632	ENSBGRG00000003784	ENSBGRT00000006990	8996	4.83	-1.31	-1.47	-1.04	1.34553	0.428179	0.120383	0.167144	no
11	12587364	12587560	197	ENSBGRG00000003791	ENSBGRT00000007015	27147	1.36	-1.83	-2.05	0.589	2.491	1.31673	0.00157736	0.00307051	yes
15	11861715	11863577	1863	ENSBGRG00000003799	ENSBGRT00000007040	39121	2.84	-3.55	-3.99	0.66	0.679865	-0.556679	0.155549	0.209685	no
7	58642764	58643012	249	ENSBGRG00000003802	ENSBGRT00000007035	11173	2.15	-4.6	-5.17	-1.02	0.591961	-0.756425	0.0109196	0.0186598	yes
14	5636230	5637582	1353	ENSBGRG00000003804	ENSBGRT00000007412	95774	2.85	-7.32	-8.2	-1.08	0.616733	-0.697281	1.62167e-05	4.16556e-05	yes
18	19957668	19957867	200	ENSBGRG00000003810	ENSBGRT00000007046	52196	1.71	-5.24	-5.87	1.3	3.02242	1.5957	2.81502e-11	1.39927e-10	yes
17	662246	665099	2854	ENSBGRG00000003821	ENSBGRT00000007067	48964	11.6	-8.12	-9.08	-2.66	0.245651	-2.02532	6.35816e-15	4.72581e-14	yes
15	27911507	27911986	480	ENSBGRG00000003834	ENSBGRT00000007101	144	3.08	-5.15	-5.79	-1.09	1.18633	0.246505	0.340932	0.412545	no
8	54054992	54056209	1218	ENSBGRG00000003835	ENSBGRT00000007096	2556	2.55	-5.47	-6.14	-0.777	0.95173	-0.0713755	0.762746	0.805709	no
11	33441305	33454762	13458	ENSBGRG00000003854	ENSBGRT00000007225	5900	2.18	-5.96	-6.69	0.726	1.45065	0.536703	0.0070408	0.0124292	no
5	81696078	81698614	2537	ENSBGRG00000003864	ENSBGRT00000007131	634	2.1	-5.32	-5.97	3.04	2.34137	1.22735	0.00354462	0.00654897	yes
1	165670976	165671126	151	ENSBGRG00000003866	ENSBGRT00000007146	58767	1.49	-4.07	-4.58	-0.864	0.90689	-0.141001	0.447198	0.517278	no
1	165612309	165623875	11567	ENSBGRG00000003866	ENSBGRT00000007146	100	3.26	-10.1	-11.2	-0.613	0.90689	-0.141001	0.447198	0.517278	no
13	43076358	43079474	3117	ENSBGRG00000003871	ENSBGRT00000007511	442547	1.68	-2.28	-2.56	-0.657	0.588126	-0.765803	6.27695e-05	0.000148911	yes
11	12621404	12621653	250	ENSBGRG00000003878	ENSBGRT00000007184	23827	1.86	-4.26	-4.79	-0.707	1.11408	0.155849	0.463728	0.533611	no
7	58668830	58669429	600	ENSBGRG00000003900	ENSBGRT00000007317	11529	1.54	-8.69	-9.71	-0.973	2.20837	1.14298	4.06016e-08	1.41479e-07	yes
7	58666719	58668013	1295	ENSBGRG00000003900	ENSBGRT00000007317	9418	1.94	-6.29	-7.05	-1.04	2.20837	1.14298	4.06016e-08	1.41479e-07	yes
7	58664091	58664363	273	ENSBGRG00000003900	ENSBGRT00000007317	6790	1.16	-6.44	-7.23	-1.09	2.20837	1.14298	4.06016e-08	1.41479e-07	yes
9	23817951	23818399	449	ENSBGRG00000003902	ENSBGRT00000007313	7013	2.9	-8.07	-9.03	-1.13	4.15108	2.05349	1.28126e-17	1.27271e-16	yes
2	7347353	7347800	448	ENSBGRG00000003910	ENSBGRT00000007209	27726	2.12	-9.27	-10.4	1.17	0.651332	-0.618536	0.0571283	0.0853639	no
2	7341924	7342073	150	ENSBGRG00000003910	ENSBGRT00000007209	33453	1.66	-2.07	-2.33	1.09	0.651332	-0.618536	0.0571283	0.0853639	no
2	7345916	7347204	1289	ENSBGRG00000003910	ENSBGRT00000007209	28322	2.6	-434	-434	1.03	0.651332	-0.618536	0.0571283	0.0853639	no
8	8840770	8842047	1278	ENSBGRG00000003913	ENSBGRT00000007273	4440	1.55	-9.92	-11.1	0.976	0.670608	-0.576459	0.00108247	0.00216042	no
5	81756837	81757236	400	ENSBGRG00000003924	ENSBGRT00000007249	17107	2.33	-5.56	-6.24	0.938	3.82529	1.93557	1.02096e-06	3.03631e-06	yes
1	103392136	103403553	11418	ENSBGRG00000003929	ENSBGRT00000007909	278674	1.56	-1.54	-1.73	0.797	0.63538	-0.654309	0.0119932	0.0203487	yes
3	40817802	40821159	3358	ENSBGRG00000003935	ENSBGRT00000007255	39062	1.51	-4.33	-4.86	-0.731	0.887264	-0.172564	0.288675	0.359517	no
15	11888293	11888841	549	ENSBGRG00000003936	ENSBGRT00000007272	12402	1.33	-4.62	-5.18	1.72	1.05108	0.0718696	0.770413	0.81252	no
15	11893825	11898358	4534	ENSBGRG00000003936	ENSBGRT00000007272	17934	1.58	-10.2	-11.4	0.777	1.05108	0.0718696	0.770413	0.81252	no
15	11885733	11885882	150	ENSBGRG00000003936	ENSBGRT00000007272	9842	1.88	-2.07	-2.33	0.849	1.05108	0.0718696	0.770413	0.81252	no
1	49680209	49680358	150	ENSBGRG00000003937	ENSBGRT00000007567	13010	2.06	-1.34	-1.51	-0.717	0.288237	-1.79467	7.67583e-15	5.6337e-14	yes
7	76573117	76573410	294	ENSBGRG00000003946	ENSBGRT00000007292	13126	2.69	-2.68	-3.02	0.878	2.02811	1.02013	0.0313547	0.0492764	yes
16	57604494	57608924	4431	ENSBGRG00000003959	ENSBGRT00000007399	973	1.65	-3.62	-4.07	0.697	5.27467	2.39908	5.5782e-21	7.80346e-20	yes
16	57594872	57595836	965	ENSBGRG00000003959	ENSBGRT00000007399	14061	1.85	-2.64	-2.97	1.16	5.27467	2.39908	5.5782e-21	7.80346e-20	yes
14	23843027	23864209	21183	ENSBGRG00000003960	ENSBGRT00000007393	135550	2.02	-434	-434	2.37	0.877651	-0.188281	0.367388	0.43845	no
14	23838974	23841112	2139	ENSBGRG00000003960	ENSBGRT00000007393	158647	1.4	-4.55	-5.11	0.844	0.877651	-0.188281	0.367388	0.43845	no
5	78623871	78624118	248	ENSBGRG00000003970	ENSBGRT00000007322	985	1.61	-1.7	-1.91	0.592	3.02458	1.59674	0.0116987	0.01989	yes
15	29129215	29133753	4539	ENSBGRG00000003974	ENSBGRT00000007425	229246	1.85	-4.32	-4.85	1.91	0.656285	-0.607605	0.0908807	0.129948	no
15	29128410	29128608	199	ENSBGRG00000003974	ENSBGRT00000007425	234391	1.82	-10.3	-11.5	2.9	0.656285	-0.607605	0.0908807	0.129948	no
2	7607960	7610909	2950	ENSBGRG00000003976	ENSBGRT00000007422	26887	2.04	-434	-434	1.13	0.79664	-0.328	0.0534121	0.0802264	no
19	21863881	21864075	195	ENSBGRG00000003977	ENSBGRT00000007360	48	2.31	-5.26	-5.91	-1.09	1.46522	0.551116	0.00842262	0.0146971	no
11	33572714	33572864	151	ENSBGRG00000003979	ENSBGRT00000007407	947	2.14	-2.46	-2.77	0.612	1.98637	0.990133	0.000153833	0.000346649	yes
4	23065150	23065300	151	ENSBGRG00000004004	ENSBGRT00000007386	44222	1.17	-2.96	-3.32	0.627	1.82957	0.871502	0.000411594	0.0008732	yes
4	23091859	23104926	13068	ENSBGRG00000004004	ENSBGRT00000007386	4596	1.63	-434	-434	2.36	1.82957	0.871502	0.000411594	0.0008732	yes
19	30024183	30027956	3774	ENSBGRG00000004007	ENSBGRT00000008341	16548	2.32	-12.5	-13.9	1.89	0.392733	-1.34838	8.71963e-13	5.14396e-12	yes
13	60331569	60331769	201	ENSBGRG00000004009	ENSBGRT00000007447	7786	1.79	-5.72	-6.42	1.58	1.11948	0.162832	0.485878	0.554704	no
13	60336137	60336652	516	ENSBGRG00000004009	ENSBGRT00000007447	12354	1.58	-7.3	-8.17	2.88	1.11948	0.162832	0.485878	0.554704	no
11	1316555	1316904	350	ENSBGRG00000004010	ENSBGRT00000007464	12061	1.75	-14.4	-16	1.78	4.14597	2.05171	1.42991e-17	1.4111e-16	yes
19	14149869	14150880	1012	ENSBGRG00000004030	ENSBGRT00000007506	6263	1.62	-2.07	-2.32	-1.11	1.62345	0.699066	0.00105421	0.00210634	yes
18	37625668	37625964	297	ENSBGRG00000004032	ENSBGRT00000007474	966	2.18	-9.19	-10.3	2.17	0.754137	-0.407102	0.282665	0.352758	no
16	57641197	57644796	3600	ENSBGRG00000004044	ENSBGRT00000007494	3093	1.79	-8.61	-9.63	0.879	0.248729	-2.00735	6.08931e-20	7.69984e-19	yes
17	36359848	36359997	150	ENSBGRG00000004048	ENSBGRT00000007469	11820	1.38	-2.11	-2.37	0.655	2.82211	1.49677	9.33394e-15	6.79574e-14	yes
4	8390707	8394354	3648	ENSBGRG00000004056	ENSBGRT00000007477	4138	2	-2.01	-2.26	0.977	2.01734	1.01245	0.0926261	0.132225	no
3	110303312	110305129	1818	ENSBGRG00000004061	ENSBGRT00000008389	15525	2.82	-4.24	-4.77	-0.788	0.361405	-1.46831	9.48249e-05	0.000219677	yes
3	110309641	110311397	1757	ENSBGRG00000004061	ENSBGRT00000008389	9257	1.54	-8.15	-9.12	-1.31	0.361405	-1.46831	9.48249e-05	0.000219677	yes
7	58697729	58698224	496	ENSBGRG00000004079	ENSBGRT00000007706	5341	1.84	-8.82	-9.85	2.08	8.98651	3.16776	4.33766e-51	7.72189e-49	yes
7	58693185	58696998	3814	ENSBGRG00000004079	ENSBGRT00000007706	797	2.19	-434	-434	1.4	8.98651	3.16776	4.33766e-51	7.72189e-49	yes
2	145599038	145599435	398	ENSBGRG00000004084	ENSBGRT00000007560	44820	3.09	-6.67	-7.48	1.42	2.04942	1.03521	0.043066	0.0658963	yes
5	25320713	25325865	5153	ENSBGRG00000004086	ENSBGRT00000007693	190132	1.41	-13.3	-14.7	1.7	0.569994	-0.81098	0.00142185	0.00278781	yes
14	53926205	53926353	149	ENSBGRG00000004088	ENSBGRT00000007588	33299	1.33	-2.68	-3.01	0.592	0.308385	-1.69719	7.01291e-14	4.64916e-13	yes
12	74346039	74346334	296	ENSBGRG00000004091	ENSBGRT00000007576	1177	2.23	-1.93	-2.17	-0.917	4.90764	2.29503	2.23294e-16	1.94184e-15	yes
6	116172765	116172965	201	ENSBGRG00000004095	ENSBGRT00000007582	89320	1.6	-1.23	-1.38	0.659	1.54638	0.628897	0.320546	0.392057	no
9	24039768	24040112	345	ENSBGRG00000004100	ENSBGRT00000007607	49	1.83	-4.99	-5.6	-0.783	0.690686	-0.533898	0.00698391	0.0123384	no
7	77850583	77859261	8679	ENSBGRG00000004107	ENSBGRT00000008076	142394	1.7	-7.57	-8.48	1.84	1.36228	0.446019	0.0440191	0.0671566	no
7	77743880	77760428	16549	ENSBGRG00000004107	ENSBGRT00000008076	35691	2.24	-434	-434	0.738	1.36228	0.446019	0.0440191	0.0671566	no
7	77805689	77848728	43040	ENSBGRG00000004107	ENSBGRT00000008270	0	1.7	-7.71	-8.63	0.618	1.36228	0.446019	0.0440191	0.0671566	no
3	102817673	102817871	199	ENSBGRG00000004115	ENSBGRT00000008792	99	1.57	-10.1	-11.3	1.15	0.303421	-1.72061	1.74303e-09	7.11553e-09	yes
1	49766270	49766465	196	ENSBGRG00000004124	ENSBGRT00000007643	56316	2.65	-6.18	-6.94	-1.15	2.21648	1.14827	9.24762e-05	0.000214482	yes
10	45630238	45630437	200	ENSBGRG00000004127	ENSBGRT00000007738	356	1.6	-2.47	-2.78	0.974	0.377636	-1.40493	8.21174e-16	6.73178e-15	yes
9	6441963	6442110	148	ENSBGRG00000004130	ENSBGRT00000007691	197889	1.75	-2.24	-2.52	1.04	0.173251	-2.52907	1.51512e-15	1.21143e-14	yes
18	20050625	20052067	1443	ENSBGRG00000004131	ENSBGRT00000007617	0	3.36	-11.4	-12.7	-0.768	1.85386	0.890532	0.00149718	0.00292604	yes
7	12991467	12991812	346	ENSBGRG00000004133	ENSBGRT00000007618	1282	3.28	-3.46	-3.89	-0.606	0.218081	-2.19706	1.69842e-28	4.88746e-27	yes
15	69128120	69128265	146	ENSBGRG00000004147	ENSBGRT00000007795	-1799	1.54	-2.1	-2.36	0.882	1.00998	0.0143338	0.933501	0.94774	no
15	69132003	69132152	150	ENSBGRG00000004147	ENSBGRT00000007885	0	1.92	-1.52	-1.7	-0.75	1.00998	0.0143338	0.933501	0.94774	no
2	7693812	7721040	27229	ENSBGRG00000004156	ENSBGRT00000007663	7489	1.79	-11.4	-12.7	1.97	3.39685	1.7642	5.07985e-12	2.7559e-11	yes
15	15464341	15469134	4794	ENSBGRG00000004158	ENSBGRT00000007661	11528	1.45	-13.2	-14.7	2.4	1.66012	0.731289	4.21333e-05	0.000102403	yes
14	5657004	5690274	33271	ENSBGRG00000004165	ENSBGRT00000007680	0	1.3	-5.43	-6.09	0.861	1.05447	0.076518	0.885382	0.908754	no
12	60376104	60376650	547	ENSBGRG00000004176	ENSBGRT00000007862	0	3.88	-3.88	-4.36	-0.888	1.01394	0.0199667	0.938642	0.95148	no
12	60325001	60325904	904	ENSBGRG00000004176	ENSBGRT00000007862	50746	1.49	-7.23	-8.09	1.57	1.01394	0.0199667	0.938642	0.95148	no
12	60324306	60324902	597	ENSBGRG00000004176	ENSBGRT00000007862	51748	3.32	-4.16	-4.68	-0.812	1.01394	0.0199667	0.938642	0.95148	no
12	60301494	60308322	6829	ENSBGRG00000004176	ENSBGRT00000007862	68328	3.95	-7.26	-8.13	-0.964	1.01394	0.0199667	0.938642	0.95148	no
17	36398917	36399508	592	ENSBGRG00000004203	ENSBGRT00000007792	25205	3.42	-8.24	-9.22	-0.815	4.45436	2.15522	5.9217e-36	3.68241e-34	yes
5	78746103	78746301	199	ENSBGRG00000004209	ENSBGRT00000007774	7329	1.2	-5.69	-6.38	-0.869	0.676186	-0.564508	0.0508326	0.0767646	no
7	58707311	58708522	1212	ENSBGRG00000004213	ENSBGRT00000007863	295	1.72	-3.98	-4.47	1.7	0.0936259	-3.41695	2.76248e-11	1.37465e-10	yes
13	62210417	62213012	2596	ENSBGRG00000004215	ENSBGRT00000009464	326123	1.66	-3.94	-4.43	-0.591	1.37249	0.456794	0.00692241	0.0122393	no
11	1358371	1359839	1469	ENSBGRG00000004216	ENSBGRT00000007954	18	1.89	-434	-434	1.95	1.45468	0.540704	0.00225532	0.00429042	no
10	74116324	74165888	49565	ENSBGRG00000004217	ENSBGRT00000007776	489	1.18	-2.87	-3.23	0.834	3.92063	1.97109	1.09755e-07	3.63607e-07	yes
6	65443050	65454441	11392	ENSBGRG00000004223	ENSBGRT00000007793	45769	1.5	-434	-434	1.71	0.700843	-0.512837	0.103242	0.145628	no
14	5805210	5805506	297	ENSBGRG00000004224	ENSBGRT00000007811	246	1.92	-2.5	-2.82	-0.642	0.297783	-1.74767	8.46244e-10	3.58937e-09	yes
16	57775491	57782094	6604	ENSBGRG00000004229	ENSBGRT00000008200	38424	1.69	-3.33	-3.74	-0.911	0.233319	-2.09962	6.92897e-24	1.27603e-22	yes
9	71050974	71052728	1755	ENSBGRG00000004230	ENSBGRT00000008321	91478	2.36	-8.14	-9.1	2.41	1.52525	0.609045	0.00141065	0.00276675	yes
9	71054158	71054307	150	ENSBGRG00000004230	ENSBGRT00000008321	94662	2.2	-4.71	-5.28	1.46	1.52525	0.609045	0.00141065	0.00276675	yes
1	166674053	166676291	2239	ENSBGRG00000004234	ENSBGRT00000007937	0	1.99	-1.69	-1.89	0.61	0.640611	-0.642481	0.0130521	0.0219912	yes
8	54219737	54221173	1437	ENSBGRG00000004236	ENSBGRT00000007899	11825	1.97	-7.03	-7.88	0.721	1.52067	0.604703	0.000224348	0.000494022	yes
19	14168020	14168416	397	ENSBGRG00000004242	ENSBGRT00000007816	4517	2.48	-4.02	-4.52	-0.908	2.98229	1.57642	6.91715e-12	3.70179e-11	yes
2	3205703	3206905	1203	ENSBGRG00000004243	ENSBGRT00000007876	4347	3.88	-3.43	-3.85	-0.908	2.63036	1.39526	8.74e-13	5.1543e-12	yes
8	9000281	9001590	1310	ENSBGRG00000004268	ENSBGRT00000007865	56279	1.72	-8.65	-9.67	1.26	2.172	1.11902	2.39905e-09	9.62268e-09	yes
8	9004857	9008709	3853	ENSBGRG00000004268	ENSBGRT00000007865	60855	4.11	-13.8	-15.3	-1.09	2.172	1.11902	2.39905e-09	9.62268e-09	yes
8	15604949	15660612	55664	ENSBGRG00000004270	ENSBGRT00000009104	49	1.77	-5.45	-6.11	-0.782	1.13755	0.185935	0.474604	0.544401	no
8	15694081	15704143	10063	ENSBGRG00000004270	ENSBGRT00000009104	89181	1.24	-10.7	-11.9	-0.612	1.13755	0.185935	0.474604	0.544401	no
10	74661692	74695897	34206	ENSBGRG00000004306	ENSBGRT00000008125	0	2.14	-12.7	-14.1	1.63	4.31159	2.10822	1.74365e-13	1.11209e-12	yes
10	74699503	74701551	2049	ENSBGRG00000004306	ENSBGRT00000008035	38103	2.43	-434	-434	2.36	4.31159	2.10822	1.74365e-13	1.11209e-12	yes
6	65644882	65649007	4126	ENSBGRG00000004311	ENSBGRT00000007971	17444	1.33	-10.3	-11.5	2.33	1.13187	0.17871	0.489827	0.558441	no
9	91443897	91526116	82220	ENSBGRG00000004323	ENSBGRT00000008144	206447	1.1	-5.6	-6.29	1.44	0.373209	-1.42195	0.000284129	0.000615952	yes
14	5856276	5861741	5466	ENSBGRG00000004334	ENSBGRT00000007964	36945	1.76	-4.23	-4.75	0.849	0.691797	-0.531579	0.0206712	0.0335732	no
1	147979145	147982113	2969	ENSBGRG00000004344	ENSBGRT00000008000	54837	1.3	-4.09	-4.59	-0.599	0.297168	-1.75065	3.06027e-14	2.10646e-13	yes
8	54607484	54610282	2799	ENSBGRG00000004361	ENSBGRT00000008061	165039	1.49	-5.9	-6.62	-1.62	1.7761	0.828715	2.4036e-05	6.03823e-05	yes
11	66757968	66759286	1319	ENSBGRG00000004373	ENSBGRT00000008395	22785	1.42	-3.68	-4.14	-0.786	2.35722	1.23708	4.55871e-08	1.58092e-07	yes
2	92035904	92036154	251	ENSBGRG00000004374	ENSBGRT00000008016	391324	1.58	-7.06	-7.91	1.07	0.770767	-0.375632	0.287944	0.35868	no
1	148053758	148055060	1303	ENSBGRG00000004386	ENSBGRT00000008114	10800	1.41	-4.25	-4.78	0.754	0.611073	-0.710584	0.0307501	0.0484099	yes
15	18150144	18150543	400	ENSBGRG00000004398	ENSBGRT00000008093	150	3.68	-3.81	-4.28	-1.46	1.75427	0.810874	0.00595563	0.0106282	yes
15	18148241	18148590	350	ENSBGRG00000004398	ENSBGRT00000008093	2103	3.29	-2.06	-2.32	-0.811	1.75427	0.810874	0.00595563	0.0106282	yes
19	14251536	14252312	777	ENSBGRG00000004411	ENSBGRT00000008102	27735	2.64	-2.98	-3.35	-1.03	1.16341	0.218355	0.391479	0.463201	no
19	14238277	14238770	494	ENSBGRG00000004411	ENSBGRT00000008102	14476	1.62	-5.36	-6.01	-1.14	1.16341	0.218355	0.391479	0.463201	no
19	14238868	14239013	146	ENSBGRG00000004411	ENSBGRT00000008102	15067	1.72	-5.8	-6.51	-1.55	1.16341	0.218355	0.391479	0.463201	no
12	29151726	29151874	149	ENSBGRG00000004415	ENSBGRT00000008115	42852	1.56	-2.46	-2.77	0.958	4.53052	2.17968	6.23798e-05	0.000148064	yes
11	92191000	92191149	150	ENSBGRG00000004424	ENSBGRT00000008241	28686	1.75	-1.77	-1.98	0.805	0.185346	-2.43171	1.63802e-11	8.37363e-11	yes
11	92202340	92204549	2210	ENSBGRG00000004424	ENSBGRT00000008241	40026	2.33	-7.8	-8.73	0.858	0.185346	-2.43171	1.63802e-11	8.37363e-11	yes
8	24513069	24513218	150	ENSBGRG00000004428	ENSBGRT00000010693	226481	2	-6.71	-7.53	2.84	0.290273	-1.78452	1.80282e-24	3.52753e-23	yes
9	24537390	24540888	3499	ENSBGRG00000004440	ENSBGRT00000008522	127412	1.77	-7.35	-8.24	2.12	1.94671	0.961036	0.00252129	0.00476545	yes
9	24547589	24552137	4549	ENSBGRG00000004440	ENSBGRT00000008522	137611	1.67	-10.9	-12.1	1.64	1.94671	0.961036	0.00252129	0.00476545	yes
9	24559897	24563715	3819	ENSBGRG00000004440	ENSBGRT00000008522	149919	1.61	-5.53	-6.21	0.94	1.94671	0.961036	0.00252129	0.00476545	yes
3	42319236	42319434	199	ENSBGRG00000004446	ENSBGRT00000008188	159555	2.03	-6.07	-6.81	1.92	0.640366	-0.64303	0.000488095	0.00102508	yes
8	46061773	46064594	2822	ENSBGRG00000004447	ENSBGRT00000008181	9927	1.36	-7.47	-8.37	0.913	1.91806	0.939648	1.33398e-06	3.91061e-06	yes
8	46058814	46059780	967	ENSBGRG00000004447	ENSBGRT00000008181	14741	2.09	-3.34	-3.75	-0.614	1.91806	0.939648	1.33398e-06	3.91061e-06	yes
10	74939356	74944970	5615	ENSBGRG00000004460	ENSBGRT00000008483	90513	1.34	-3.79	-4.25	0.731	0.30142	-1.73015	3.5871e-12	1.984e-11	yes
10	74945069	74950936	5868	ENSBGRG00000004460	ENSBGRT00000008483	96226	2.22	-1.47	-1.64	0.788	0.30142	-1.73015	3.5871e-12	1.984e-11	yes
10	74977640	74984048	6409	ENSBGRG00000004460	ENSBGRT00000008483	128797	1.7	-11.8	-13.1	1	0.30142	-1.73015	3.5871e-12	1.984e-11	yes
10	74984147	74984545	399	ENSBGRG00000004460	ENSBGRT00000008483	135304	2.23	-4.29	-4.82	0.688	0.30142	-1.73015	3.5871e-12	1.984e-11	yes
10	74865353	74887970	22618	ENSBGRG00000004460	ENSBGRT00000008483	16510	2.52	-3.17	-3.56	-0.838	0.30142	-1.73015	3.5871e-12	1.984e-11	yes
16	22436509	22436955	447	ENSBGRG00000004464	ENSBGRT00000008250	13069	1.96	-6.34	-7.11	1.44	0.622968	-0.682771	0.0196896	0.0320909	yes
10	111510837	111511937	1101	ENSBGRG00000004480	ENSBGRT00000008410	13508	1.76	-2.03	-2.28	0.835	1.08583	0.118798	0.603292	0.663552	no
8	46091626	46092215	590	ENSBGRG00000004486	ENSBGRT00000008244	3580	2.89	-6.33	-7.1	-0.64	0.290722	-1.78229	5.91182e-08	2.02084e-07	yes
15	48692995	48693191	197	ENSBGRG00000004492	ENSBGRT00000008259	1121	2.15	-1.17	-1.31	-0.643	0.896202	-0.158104	0.435571	0.505794	no
15	48763152	48766570	3419	ENSBGRG00000004492	ENSBGRT00000008287	70421	1.82	-8.44	-9.43	0.67	0.896202	-0.158104	0.435571	0.505794	no
6	121360046	121363276	3231	ENSBGRG00000004493	ENSBGRT00000008387	42115	1.29	-7.58	-8.49	1.26	3.27965	1.71354	4.00166e-06	1.1053e-05	yes
14	6370615	6370913	299	ENSBGRG00000004500	ENSBGRT00000008299	26292	2.59	-7.9	-8.84	1.64	2.11777	1.08255	0.0327779	0.0513574	yes
9	91637563	91651878	14316	ENSBGRG00000004514	ENSBGRT00000008308	44497	1.61	-9.5	-10.6	-0.827	0.127213	-2.97468	8.96598e-34	4.37646e-32	yes
8	46099733	46100163	431	ENSBGRG00000004523	ENSBGRT00000008348	1753	1.68	-2.37	-2.67	0.902	2.02901	1.02077	1.02703e-06	3.05217e-06	yes
3	42664386	42664732	347	ENSBGRG00000004542	ENSBGRT00000008381	64594	3.92	-5.23	-5.87	-1.14	0.427864	-1.22478	9.97556e-06	2.63126e-05	yes
11	13151869	13240158	88290	ENSBGRG00000004543	ENSBGRT00000008376	0	1.97	-3.82	-4.29	-0.789	0.0963095	-3.37618	4.11924e-25	8.59738e-24	yes
12	29300694	29317067	16374	ENSBGRG00000004547	ENSBGRT00000008933	-1115	2.91	-1.54	-1.72	1.08	1.86718	0.900862	9.85409e-06	2.60036e-05	yes
3	41954612	41954954	343	ENSBGRG00000004551	ENSBGRT00000008379	42884	2	-434	-434	2.47	0.916628	-0.125592	0.543229	0.609978	no
3	41952624	41954515	1892	ENSBGRG00000004551	ENSBGRT00000008379	40896	3.12	-434	-434	2.34	0.916628	-0.125592	0.543229	0.609978	no
9	14266777	14290002	23226	ENSBGRG00000004554	ENSBGRT00000008769	141319	1.63	-1.8	-2.02	1.21	1.72976	0.790574	0.00791741	0.0138796	yes
17	51197752	51198352	601	ENSBGRG00000004565	ENSBGRT00000008463	350	4.09	-7.44	-8.33	-1.06	0.0319569	-4.96773	3.82508e-28	1.06039e-26	yes
15	48945288	48946247	960	ENSBGRG00000004578	ENSBGRT00000008484	50721	1.98	-7.08	-7.93	1.8	0.978521	-0.0313257	0.886927	0.90989	no
2	119257410	119327639	70230	ENSBGRG00000004580	ENSBGRT00000008431	0	2.27	-6.33	-7.1	0.902					no
9	71184489	71184787	299	ENSBGRG00000004581	ENSBGRT00000008461	2182	1.47	-4.41	-4.95	0.768	0.432242	-1.21009	9.31222e-07	2.78111e-06	yes
9	71185035	71185234	200	ENSBGRG00000004581	ENSBGRT00000008461	1735	1.82	-2.17	-2.43	-0.683	0.432242	-1.21009	9.31222e-07	2.78111e-06	yes
11	92222363	92232989	10627	ENSBGRG00000004582	ENSBGRT00000008489	87036	4.26	-14.4	-16	-0.755	1.8014	0.849115	0.0021933	0.00418032	yes
10	111536542	111538990	2449	ENSBGRG00000004593	ENSBGRT00000008553	6130	2.63	-3.77	-4.24	0.782	0.618035	-0.69424	0.0143723	0.0240482	yes
2	8041675	8041874	200	ENSBGRG00000004602	ENSBGRT00000008569	55322	2.22	-6.06	-6.8	1.51	2.3578	1.23744	1.15926e-07	3.82655e-07	yes
2	8041126	8041325	200	ENSBGRG00000004602	ENSBGRT00000008569	54773	1.75	-6.62	-7.43	1.83	2.3578	1.23744	1.15926e-07	3.82655e-07	yes
2	8046502	8048703	2202	ENSBGRG00000004602	ENSBGRT00000008781	14713	1.93	-7.49	-8.38	-1.01	2.3578	1.23744	1.15926e-07	3.82655e-07	yes
9	71275727	71275921	195	ENSBGRG00000004605	ENSBGRT00000008566	52703	2.42	-4.88	-5.48	-1.2	1.8169	0.861477	0.00152894	0.00298329	yes
3	42068929	42077262	8334	ENSBGRG00000004608	ENSBGRT00000008577	24352	2.16	-3.15	-3.54	-0.861	0.0782073	-3.67655	2.91111e-54	7.14324e-52	yes
3	42027653	42061329	33677	ENSBGRG00000004608	ENSBGRT00000008577	40285	1.9	-6.78	-7.61	-0.904	0.0782073	-3.67655	2.91111e-54	7.14324e-52	yes
18	57902569	57907118	4550	ENSBGRG00000004614	ENSBGRT00000008516	30992	1.51	-1.56	-1.75	0.781	0.452715	-1.14332	0.00076352	0.00155635	yes
18	57901357	57901505	149	ENSBGRG00000004614	ENSBGRT00000008516	36605	1.56	-1.79	-2.01	-0.784	0.452715	-1.14332	0.00076352	0.00155635	yes
19	22016546	22019234	2689	ENSBGRG00000004616	ENSBGRT00000008567	3286	3.89	-7.08	-7.93	-0.9	0.129298	-2.95123	9.03436e-08	3.01666e-07	yes
5	48708278	48709692	1415	ENSBGRG00000004617	ENSBGRT00000009263	32477	1.47	-4.51	-5.06	0.88	2.18923	1.13042	1.93833e-06	5.56989e-06	yes
5	48763075	48763611	537	ENSBGRG00000004617	ENSBGRT00000009263	87274	1.61	-7.51	-8.41	-0.978	2.18923	1.13042	1.93833e-06	5.56989e-06	yes
5	48688239	48690474	2236	ENSBGRG00000004617	ENSBGRT00000009373	12438	1.52	-3.51	-3.94	-0.69	2.18923	1.13042	1.93833e-06	5.56989e-06	yes
5	48759494	48760331	838	ENSBGRG00000004617	ENSBGRT00000009263	83693	1.63	-5.63	-6.32	-0.679	2.18923	1.13042	1.93833e-06	5.56989e-06	yes
3	43230016	43230214	199	ENSBGRG00000004622	ENSBGRT00000008924	291109	1.55	-8.25	-9.23	2.29	0.905487	-0.143235	0.480366	0.549621	no
1	54264440	54264738	299	ENSBGRG00000004626	ENSBGRT00000008595	241065	2.53	-7.93	-8.87	1.26	0.49501	-1.01447	4.58322e-05	0.000110756	yes
1	54407953	54466393	58441	ENSBGRG00000004626	ENSBGRT00000008595	39410	2.15	-4.91	-5.51	-1.51	0.49501	-1.01447	4.58322e-05	0.000110756	yes
5	25994724	25994973	250	ENSBGRG00000004628	ENSBGRT00000008520	4342	3.14	-3.42	-3.84	0.769	0.18108	-2.4653	5.79314e-17	5.33157e-16	yes
9	6784872	6785121	250	ENSBGRG00000004637	ENSBGRT00000008605	10543	2.05	-3.79	-4.26	-1.02	0.230951	-2.11434	8.01547e-08	2.69378e-07	yes
9	91713944	91723416	9473	ENSBGRG00000004641	ENSBGRT00000008648	9086	2.09	-3.29	-3.7	-0.879	0.393504	-1.34555	3.58447e-06	9.95973e-06	yes
2	42287829	42300993	13165	ENSBGRG00000004687	ENSBGRT00000008681	22740	1.42	-5.45	-6.12	-0.89	0.508364	-0.976066	6.64711e-09	2.53941e-08	yes
6	121627638	121641579	13942	ENSBGRG00000004688	ENSBGRT00000008712	74980	1.76	-2.35	-2.64	-0.69	0.957993	-0.0619124	0.863323	0.89029	no
17	21331517	21332095	579	ENSBGRG00000004700	ENSBGRT00000008962	6113	1.68	-6.42	-7.2	0.826	2.73585	1.45199	7.66084e-08	2.5832e-07	yes
2	92589396	92599056	9661	ENSBGRG00000004703	ENSBGRT00000008918	128864	3.24	-434	-434	1.8	0.951954	-0.0710365	0.828049	0.861399	no
2	92599404	92599752	349	ENSBGRG00000004703	ENSBGRT00000008918	128168	2.39	-434	-434	3.25	0.951954	-0.0710365	0.828049	0.861399	no
2	92605373	92634567	29195	ENSBGRG00000004703	ENSBGRT00000008918	93353	1.51	-5.95	-6.67	0.969	0.951954	-0.0710365	0.828049	0.861399	no
18	45513923	45516832	2910	ENSBGRG00000004707	ENSBGRT00000008675	11584	1.83	-4.62	-5.18	0.723	1.4885	0.573857	0.183459	0.242167	no
5	82124380	82125079	700	ENSBGRG00000004717	ENSBGRT00000008840	15208	2.62	-13.7	-15.2	1.41	1.27715	0.35293	0.307063	0.378062	no
4	76348428	76349025	598	ENSBGRG00000004719	ENSBGRT00000008705	96231	1.74	-9.88	-11	1.47	1.63618	0.710335	0.0114205	0.0194407	yes
4	76318463	76328614	10152	ENSBGRG00000004719	ENSBGRT00000008705	116642	1.84	-3.62	-4.06	0.816	1.63618	0.710335	0.0114205	0.0194407	yes
11	92378985	92379135	151	ENSBGRG00000004720	ENSBGRT00000008977	48470	1.34	-2.25	-2.53	1.08	0.411684	-1.28039	2.70187e-07	8.58754e-07	yes
18	45531057	45531501	445	ENSBGRG00000004729	ENSBGRT00000008763	18201	1.97	-3.68	-4.14	0.628	0.882098	-0.180989	0.468923	0.538666	no
14	33635890	33636037	148	ENSBGRG00000004733	ENSBGRT00000008745	2343	2.3	-1.39	-1.56	-1.12	0.199637	-2.32455	0.000184557	0.000410785	yes
5	129438493	129438823	331	ENSBGRG00000004735	ENSBGRT00000008721	329	2.19	-6.85	-7.67	-0.909	4.94534	2.30607	1.80096e-22	2.88122e-21	yes
9	6804931	6805728	798	ENSBGRG00000004744	ENSBGRT00000008791	14447	2.11	-12.4	-13.8	0.935	1.89857	0.924914	6.63055e-06	1.7895e-05	yes
13	1709732	1709931	200	ENSBGRG00000004747	ENSBGRT00000008771	2351	1.3	-1.79	-2.01	-0.814	5.76618	2.52761	8.58797e-37	5.75425e-35	yes
13	1695493	1696389	897	ENSBGRG00000004747	ENSBGRT00000008771	15893	2.53	-434	-434	1.94	5.76618	2.52761	8.58797e-37	5.75425e-35	yes
13	1694029	1695194	1166	ENSBGRG00000004747	ENSBGRT00000008771	17088	2.29	-434	-434	1.76	5.76618	2.52761	8.58797e-37	5.75425e-35	yes
11	13582272	13583273	1002	ENSBGRG00000004748	ENSBGRT00000008761	53620	1.54	-2.28	-2.57	1.01	3.60195	1.84878	4.06368e-05	9.88987e-05	yes
11	13591975	13595789	3815	ENSBGRG00000004748	ENSBGRT00000008761	41104	1.63	-5.93	-6.66	1.97	3.60195	1.84878	4.06368e-05	9.88987e-05	yes
6	107581655	107582885	1231	ENSBGRG00000004759	ENSBGRT00000008775	190355	1.46	-2.23	-2.51	0.692	0.514602	-0.95847	0.623602	0.682188	no
14	24364166	24367490	3325	ENSBGRG00000004760	ENSBGRT00000008879	9388	1.9	-12	-13.3	1.57	1.40995	0.495642	0.0657984	0.0970645	no
6	121966901	121970635	3735	ENSBGRG00000004790	ENSBGRT00000008842	181755	2.36	-434	-434	1.26	1.31387	0.393819	0.245898	0.312873	no
4	25325806	25494369	168564	ENSBGRG00000004798	ENSBGRT00000008961	114461	1.92	-10.5	-11.7	0.822	1.15075	0.202578	0.519205	0.587653	no
5	26695584	26712546	16963	ENSBGRG00000004804	ENSBGRT00000009182	190921	1.9	-6.87	-7.7	2.47	0.169171	-2.56345	1.31352e-19	1.60396e-18	yes
14	54946879	54949444	2566	ENSBGRG00000004812	ENSBGRT00000008893	4708	1.86	-5.7	-6.39	0.789	1.09718	0.133796	0.562737	0.627923	no
7	14838194	14838427	234	ENSBGRG00000004819	ENSBGRT00000009603	99247	3.63	-2.2	-2.48	-0.977	0.0799499	-3.64476	1.03518e-47	1.51587e-45	yes
7	14860927	14861127	201	ENSBGRG00000004819	ENSBGRT00000009603	76547	2.85	-2.08	-2.33	-0.825	0.0799499	-3.64476	1.03518e-47	1.51587e-45	yes
2	3912262	3913591	1330	ENSBGRG00000004823	ENSBGRT00000008922	30643	2.36	-10.2	-11.4	1.28	1.5723	0.652879	0.00228605	0.00434161	yes
13	1717330	1720638	3309	ENSBGRG00000004824	ENSBGRT00000008993	5622	2.35	-434	-434	0.695	4.06724	2.02405	4.76201e-17	4.41842e-16	yes
10	112038154	112040653	2500	ENSBGRG00000004829	ENSBGRT00000010233	196322	2	-8.25	-9.22	1.81	0.857335	-0.222069	0.357255	0.42847	no
10	111975990	111979265	3276	ENSBGRG00000004829	ENSBGRT00000010357	134158	1.7	-2.86	-3.22	0.98	0.857335	-0.222069	0.357255	0.42847	no
7	78675061	78679305	4245	ENSBGRG00000004833	ENSBGRT00000008913	943	2.29	-12.4	-13.7	2.65	1.13086	0.177415	0.494473	0.56281	no
7	78648198	78649009	812	ENSBGRG00000004833	ENSBGRT00000008913	31239	2.07	-7.58	-8.49	2.18	1.13086	0.177415	0.494473	0.56281	no
7	78664082	78666476	2395	ENSBGRG00000004833	ENSBGRT00000008913	13772	1.58	-3.9	-4.38	-0.783	1.13086	0.177415	0.494473	0.56281	no
3	110463144	110476379	13236	ENSBGRG00000004839	ENSBGRT00000008960	273369	1.45	-434	-434	1.78	2.64226	1.40177	1.57236e-16	1.39137e-15	yes
11	67253600	67253897	298	ENSBGRG00000004870	ENSBGRT00000009050	106604	3.5	-2.05	-2.3	-0.584	0.3878	-1.36661	7.20079e-09	2.73998e-08	yes
6	122228677	122230085	1409	ENSBGRG00000004871	ENSBGRT00000008981	26106	1.77	-10.2	-11.3	0.642	0.533776	-0.905694	0.00128402	0.00253564	yes
6	122230334	122230483	150	ENSBGRG00000004871	ENSBGRT00000008981	27763	1.84	-5.42	-6.08	1.53	0.533776	-0.905694	0.00128402	0.00253564	yes
11	57421353	57437340	15988	ENSBGRG00000004886	ENSBGRT00000008996	0	3.47	-2.61	-2.93	-0.875	1.21964	0.28645	0.88694	0.90989	no
5	129527850	129528100	251	ENSBGRG00000004887	ENSBGRT00000009065	0	1.39	-4.56	-5.12	-0.987	0.3794	-1.39821	0.000102913	0.000237354	yes
5	129527853	129528217	365	ENSBGRG00000004887	ENSBGRT00000009065	0	1.44	-6.73	-7.55	-1.25	0.3794	-1.39821	0.000102913	0.000237354	yes
6	107607835	107607985	151	ENSBGRG00000004892	ENSBGRT00000009070	1262	1.74	-1.7	-1.9	1.09	0.224822	-2.15314	1.09904e-12	6.41065e-12	yes
9	6847027	6851868	4842	ENSBGRG00000004897	ENSBGRT00000009483	30407	1.86	-3.22	-3.62	-0.898	1.00188	0.00271501	0.992127	0.994104	no
19	22169657	22169851	195	ENSBGRG00000004900	ENSBGRT00000009023	31868	2.46	-1.34	-1.5	0.613	1.9273	0.946581	0.0110026	0.0187926	yes
9	92178849	92181743	2895	ENSBGRG00000004906	ENSBGRT00000009027	25244	1.29	-3.58	-4.02	-0.911	0.144952	-2.78635	3.2512e-25	6.8886e-24	yes
14	33720773	33721017	245	ENSBGRG00000004907	ENSBGRT00000009020	731	4.39	-3.6	-4.05	-0.737	0.178763	-2.48388	1.46723e-20	1.98376e-19	yes
3	110890231	110934167	43937	ENSBGRG00000004911	ENSBGRT00000009073	81893	1.26	-4.29	-4.82	-0.89	1.4929	0.578118	0.00175712	0.00339459	no
12	56292385	56300083	7699	ENSBGRG00000004915	ENSBGRT00000009060	14766	1.58	-9.3	-10.4	0.586	2.77699	1.47352	5.49325e-11	2.65001e-10	yes
13	39171252	39172225	974	ENSBGRG00000004927	ENSBGRT00000009077	47	2.1	-11.1	-12.4	-1.4	3.89159	1.96036	3.13218e-17	2.96065e-16	yes
16	58111078	58111326	249	ENSBGRG00000004928	ENSBGRT00000009083	33276	1.8	-5.27	-5.92	1.33	1.1682	0.224283	0.234497	0.300448	no
16	58112369	58112518	150	ENSBGRG00000004928	ENSBGRT00000009083	34567	1.62	-2.09	-2.35	-0.666	1.1682	0.224283	0.234497	0.300448	no
16	58077852	58106640	28789	ENSBGRG00000004928	ENSBGRT00000009083	50	1.59	-7.64	-8.56	1.56	1.1682	0.224283	0.234497	0.300448	no
18	20470141	20470530	390	ENSBGRG00000004935	ENSBGRT00000009089	13548	2.07	-3.13	-3.52	-0.652	0.999431	-0.000820694	0.997796	0.998401	no
9	14475562	14480131	4570	ENSBGRG00000004936	ENSBGRT00000009084	11942	2.31	-8.65	-9.67	1.76	2.88631	1.52923	1.43083e-11	7.37679e-11	yes
9	14471902	14475463	3562	ENSBGRG00000004936	ENSBGRT00000009084	16610	2.2	-4.08	-4.58	-0.667	2.88631	1.52923	1.43083e-11	7.37679e-11	yes
9	14471557	14471705	149	ENSBGRG00000004936	ENSBGRT00000009084	20368	2.18	-1.67	-1.87	-0.615	2.88631	1.52923	1.43083e-11	7.37679e-11	yes
6	68276157	68276306	150	ENSBGRG00000004941	ENSBGRT00000009117	55354	5.78	-2.06	-2.32	-1.18	0.375467	-1.41324	6.86332e-06	1.8482e-05	yes
6	68424250	68433556	9307	ENSBGRG00000004941	ENSBGRT00000009117	203447	1.95	-5.37	-6.02	0.971	0.375467	-1.41324	6.86332e-06	1.8482e-05	yes
6	68370010	68371629	1620	ENSBGRG00000004941	ENSBGRT00000009117	149207	1.74	-1.83	-2.06	-0.895	0.375467	-1.41324	6.86332e-06	1.8482e-05	yes
11	92447219	92452116	4898	ENSBGRG00000004954	ENSBGRT00000009154	94030	1.51	-5.63	-6.32	2.05	0.606774	-0.72077	0.000719514	0.00147144	yes
11	92387726	92389393	1668	ENSBGRG00000004954	ENSBGRT00000009154	156753	1.48	-4.99	-5.6	1.08	0.606774	-0.72077	0.000719514	0.00147144	yes
9	92232188	92238371	6184	ENSBGRG00000004955	ENSBGRT00000009132	1492	1.54	-9.57	-10.7	1.86	1.37275	0.45707	0.0977226	0.138705	no
9	31894998	31898088	3091	ENSBGRG00000004990	ENSBGRT00000009199	146506	1.87	-8.7	-9.72	0.688	0.398231	-1.32832	1.16306e-12	6.75805e-12	yes
12	38348011	38348158	148	ENSBGRG00000004993	ENSBGRT00000009195	1928	1.29	-6.83	-7.66	1.35	2.15471	1.1075	1.9259e-06	5.53781e-06	yes
17	74512432	74512879	448	ENSBGRG00000004995	ENSBGRT00000009261	41935	1.75	-2.04	-2.3	-1.5	3.62907	1.8596	2.78641e-17	2.65594e-16	yes
14	24621709	24622052	344	ENSBGRG00000005002	ENSBGRT00000009426	89589	2.32	-3.8	-4.26	-0.619	0.194327	-2.36344	6.70541e-18	6.82111e-17	yes
9	92271814	92271959	146	ENSBGRG00000005005	ENSBGRT00000009210	22180	2.2	-1.28	-1.43	0.815	0.94203	-0.0861553	0.718607	0.767873	no
12	75091630	75095084	3455	ENSBGRG00000005009	ENSBGRT00000009236	16566	5.11	-4.27	-4.79	-1.19	0.902011	-0.148782	0.399634	0.471266	no
10	46226481	46230916	4436	ENSBGRG00000005031	ENSBGRT00000009359	26226	1.27	-4.27	-4.8	-0.856	0.815756	-0.29379	0.323374	0.395302	no
8	11390543	11390944	402	ENSBGRG00000005041	ENSBGRT00000009278	13713	1.43	-3.36	-3.77	0.679	4.97876	2.31579	5.12185e-19	5.87137e-18	yes
4	26944354	26944503	150	ENSBGRG00000005044	ENSBGRT00000009280	52678	1.35	-2.06	-2.32	0.986	1.32726	0.408451	0.148732	0.201558	no
4	26943509	26944105	597	ENSBGRG00000005044	ENSBGRT00000009280	51833	2.24	-7.36	-8.25	0.909	1.32726	0.408451	0.148732	0.201558	no
15	29655946	29656345	400	ENSBGRG00000005066	ENSBGRT00000010195	137794	2.65	-1.8	-2.02	-0.901	1.97493	0.981802	0.00019419	0.000430695	yes
15	29741058	29744733	3676	ENSBGRG00000005066	ENSBGRT00000010195	222906	2.12	-5.39	-6.04	1.06	1.97493	0.981802	0.00019419	0.000430695	yes
12	29580032	29580181	150	ENSBGRG00000005078	ENSBGRT00000009354	8001	1.94	-3.89	-4.38	-1.43	0.897269	-0.156387	0.485024	0.553973	no
18	46757605	46760669	3065	ENSBGRG00000005080	ENSBGRT00000009361	202368	1.31	-3.48	-3.91	-0.902	0.583068	-0.778264	0.000461072	0.000971922	yes
18	46746572	46747639	1068	ENSBGRG00000005080	ENSBGRT00000009361	215398	1.39	-2.09	-2.35	0.806	0.583068	-0.778264	0.000461072	0.000971922	yes
18	20670494	20670937	444	ENSBGRG00000005085	ENSBGRT00000009353	3411	2.54	-4.06	-4.56	-0.592	0.498793	-1.00349	0.00236178	0.00447981	yes
9	92418872	92419168	297	ENSBGRG00000005086	ENSBGRT00000009363	49	3.14	-4.78	-5.37	-1.07	1.5745	0.654896	4.18534e-05	0.000101764	yes
16	47883183	47883380	198	ENSBGRG00000005090	ENSBGRT00000009386	2435	2.65	-2.1	-2.37	-1.2	0.314477	-1.66897	2.19259e-05	5.53652e-05	yes
4	27064720	27084605	19886	ENSBGRG00000005103	ENSBGRT00000009484	106815	1.71	-2.68	-3.01	-0.826	0.280499	-1.83393	2.29325e-15	1.80342e-14	yes
4	27030840	27044110	13271	ENSBGRG00000005103	ENSBGRT00000009484	147310	1.87	-2.6	-2.93	-1.03	0.280499	-1.83393	2.29325e-15	1.80342e-14	yes
15	49557099	49570554	13456	ENSBGRG00000005122	ENSBGRT00000009477	0	2.48	-3.14	-3.53	-0.63	0.929524	-0.105436	0.668943	0.72336	no
15	49550704	49553171	2468	ENSBGRG00000005122	ENSBGRT00000009477	17383	2.13	-5.77	-6.47	-0.771	0.929524	-0.105436	0.668943	0.72336	no
19	14340712	14342257	1546	ENSBGRG00000005132	ENSBGRT00000009528	1281	1.95	-12.9	-14.4	-1.12	1.17633	0.234296	0.407599	0.479196	no
12	38524860	38527603	2744	ENSBGRG00000005135	ENSBGRT00000009647	61859	1.38	-1.41	-1.57	-0.633	1.43388	0.519927	0.00101765	0.00203664	no
4	77363310	77371347	8038	ENSBGRG00000005147	ENSBGRT00000009506	31481	2.71	-4.38	-4.92	-2.21	0.209775	-2.25308	4.59196e-26	1.05813e-24	yes
8	46579448	46579595	148	ENSBGRG00000005154	ENSBGRT00000009471	1272	2	-1.61	-1.81	1.27	3.92521	1.97277	0.00557438	0.00999404	yes
9	32160555	32165535	4981	ENSBGRG00000005162	ENSBGRT00000009699	0	1.61	-12.5	-13.9	1.97	5.56062	2.47524	3.39392e-15	2.6102e-14	yes
15	49625501	49626049	549	ENSBGRG00000005177	ENSBGRT00000009612	1869	1.9	-5.94	-6.67	0.617	4.06901	2.02468	3.02567e-09	1.2014e-08	yes
10	47043376	47051821	8446	ENSBGRG00000005178	ENSBGRT00000009705	100371	2.44	-6.21	-6.97	0.965	1.49457	0.579727	0.0949483	0.135211	no
10	47054097	47054446	350	ENSBGRG00000005178	ENSBGRT00000009705	111092	2.32	-2.58	-2.9	0.692	1.49457	0.579727	0.0949483	0.135211	no
17	75134195	75135064	870	ENSBGRG00000005179	ENSBGRT00000009598	57949	1.86	-10.8	-12	-0.782	4.24331	2.08519	7.90356e-09	2.99297e-08	yes
17	75115561	75116880	1320	ENSBGRG00000005179	ENSBGRT00000009598	39315	1.64	-8.03	-8.98	-0.824	4.24331	2.08519	7.90356e-09	2.99297e-08	yes
17	52680092	52681334	1243	ENSBGRG00000005188	ENSBGRT00000009646	346	1.81	-5.22	-5.86	0.824	1.01422	0.0203637	0.911661	0.929997	no
9	92547490	92548565	1076	ENSBGRG00000005189	ENSBGRT00000009857	30326	1.31	-2.38	-2.67	-0.623	0.545615	-0.874044	0.00146704	0.00286961	yes
2	4260451	4264210	3760	ENSBGRG00000005193	ENSBGRT00000009568	99	1.49	-4.13	-4.64	1.69	0.215462	-2.21449	4.52151e-08	1.56832e-07	yes
5	42792905	42803204	10300	ENSBGRG00000005194	ENSBGRT00000009571	14831	2.3	-11.6	-12.9	1.9	1.09992	0.137399	0.657144	0.712766	no
5	42778551	42786032	7482	ENSBGRG00000005194	ENSBGRT00000009571	477	1.6	-3.37	-3.79	0.817	1.09992	0.137399	0.657144	0.712766	no
2	97597067	97597267	201	ENSBGRG00000005195	ENSBGRT00000009597	13954	2.35	-10.5	-11.7	2.33	0.311428	-1.68303	1.92923e-14	1.35832e-13	yes
11	1420450	1420746	297	ENSBGRG00000005204	ENSBGRT00000009679	9946	3.49	-1.79	-2.01	-0.801	0.563133	-0.828453	0.000406365	0.000863014	yes
11	1429708	1430200	493	ENSBGRG00000005204	ENSBGRT00000009679	492	2.84	-3.11	-3.49	-1.07	0.563133	-0.828453	0.000406365	0.000863014	yes
8	15717748	15718622	875	ENSBGRG00000005206	ENSBGRT00000009619	0	1.63	-3.95	-4.43	0.9	3.37144	1.75337	2.23325e-13	1.40074e-12	yes
3	116742684	116776365	33682	ENSBGRG00000005216	ENSBGRT00000009627	696	1.92	-12.1	-13.4	1.6	1.73073	0.791377	0.00837927	0.0146243	yes
14	33775698	33776932	1235	ENSBGRG00000005219	ENSBGRT00000009632	39292	1.34	-6.67	-7.48	1.36	0.366251	-1.4491	3.30681e-10	1.47097e-09	yes
14	24773902	24774480	579	ENSBGRG00000005223	ENSBGRT00000009930	28443	1.41	-4.79	-5.38	-0.951	2.18452	1.12731	1.43718e-09	5.91752e-09	yes
2	8123196	8130532	7337	ENSBGRG00000005227	ENSBGRT00000009716	19638	1.47	-2.81	-3.16	-0.835	1.28825	0.365414	0.169029	0.225255	no
12	29770798	29770946	149	ENSBGRG00000005240	ENSBGRT00000009669	20072	1.43	-4.87	-5.47	0.786	2.07004	1.04966	2.70685e-06	7.63214e-06	yes
16	48315076	48315829	754	ENSBGRG00000005245	ENSBGRT00000009749	0	1.32	-1.46	-1.64	0.704	0.355388	-1.49253	1.85207e-10	8.46036e-10	yes
5	129530959	129531106	148	ENSBGRG00000005249	ENSBGRT00000009750	0	2.41	-4.89	-5.48	-1.31	1.56768	0.648633	0.00290866	0.00544264	yes
5	129528315	129529155	841	ENSBGRG00000005249	ENSBGRT00000009750	1951	1.89	-10.8	-12	-1.16	1.56768	0.648633	0.00290866	0.00544264	yes
17	21618375	21619417	1043	ENSBGRG00000005251	ENSBGRT00000010189	38829	2.62	-12.2	-13.5	1.53	0.9752	-0.0362303	0.87585	0.9008	no
17	21619566	21620711	1146	ENSBGRG00000005251	ENSBGRT00000010189	40020	2.65	-14	-15.5	0.754	0.9752	-0.0362303	0.87585	0.9008	no
17	21579845	21580144	300	ENSBGRG00000005251	ENSBGRT00000010236	299	1.71	-1.55	-1.74	-0.691	0.9752	-0.0362303	0.87585	0.9008	no
9	15182566	15182716	151	ENSBGRG00000005255	ENSBGRT00000011080	170857	1.2	-1.74	-1.96	-1.52	3.51536	1.81367	1.3848e-14	9.89579e-14	yes
9	15084715	15085694	980	ENSBGRG00000005255	ENSBGRT00000011080	73006	1.84	-4.7	-5.28	2.25	3.51536	1.81367	1.3848e-14	9.89579e-14	yes
12	29781922	29782492	571	ENSBGRG00000005266	ENSBGRT00000009824	56564	1.51	-3.67	-4.12	-1.14	0.555676	-0.847683	0.000511526	0.001071	yes
12	75759850	75760048	199	ENSBGRG00000005270	ENSBGRT00000010298	139939	2.98	-1.29	-1.44	-0.685	1.17701	0.235126	0.427303	0.498937	no
7	15191716	15194219	2504	ENSBGRG00000005283	ENSBGRT00000009759	92392	2.08	-1.43	-1.6	1.82	0.339871	-1.55694	1.12549e-15	9.12759e-15	yes
7	15136614	15139507	2894	ENSBGRG00000005283	ENSBGRT00000009759	37290	1.58	-1.74	-1.95	0.712	0.339871	-1.55694	1.12549e-15	9.12759e-15	yes
8	11424928	11425293	366	ENSBGRG00000005293	ENSBGRT00000009853	1203	1.53	-4.31	-4.84	-0.701	1.60963	0.686732	9.83541e-05	0.00022736	yes
7	15216762	15233231	16470	ENSBGRG00000005320	ENSBGRT00000009820	29762	2.32	-8.31	-9.29	1.21	2.61422	1.38638	5.94938e-07	1.81622e-06	yes
5	42857678	42866709	9032	ENSBGRG00000005328	ENSBGRT00000009839	16441	1.39	-8.31	-9.29	1.21	0.798531	-0.32458	0.138678	0.189361	no
16	48435536	48436026	491	ENSBGRG00000005330	ENSBGRT00000009858	10684	2.43	-6.03	-6.76	0.985	0.525534	-0.928144	6.74891e-05	0.000159172	yes
3	80257957	80258644	688	ENSBGRG00000005331	ENSBGRT00000009908	49	2.92	-5.67	-6.37	-0.989	1.24333	0.314212	0.496913	0.5651	no
8	46653046	46653195	150	ENSBGRG00000005338	ENSBGRT00000009855	100	1.33	-6.65	-7.45	1.32	3.55389	1.8294	9.68353e-10	4.08061e-09	yes
8	46657005	46657504	500	ENSBGRG00000005338	ENSBGRT00000009855	4059	2.24	-3.26	-3.67	-0.748	3.55389	1.8294	9.68353e-10	4.08061e-09	yes
13	39855613	39856003	391	ENSBGRG00000005339	ENSBGRT00000009915	49	2.96	-4.58	-5.14	-0.681	1.345	0.427603	0.123861	0.171345	no
13	39856100	39857901	1802	ENSBGRG00000005339	ENSBGRT00000009915	536	2.67	-4.38	-4.92	-1.17	1.345	0.427603	0.123861	0.171345	no
10	78481591	78485168	3578	ENSBGRG00000005342	ENSBGRT00000009951	135780	2.9	-3.22	-3.61	0.834	0.282832	-1.82198	1.85558e-18	2.01036e-17	yes
17	52782399	52787439	5041	ENSBGRG00000005343	ENSBGRT00000012354	73979	1.56	-2.92	-3.28	1.45	0.338787	-1.56155	8.94965e-08	2.99002e-07	yes
9	25489082	25489429	348	ENSBGRG00000005356	ENSBGRT00000009892	101063	1.79	-5.02	-5.63	0.794	2.07696	1.05447	4.10438e-06	1.13212e-05	yes
9	25485883	25487871	1989	ENSBGRG00000005356	ENSBGRT00000010064	97864	1.4	-4.14	-4.65	1.04	2.07696	1.05447	4.10438e-06	1.13212e-05	yes
8	46663650	46663897	248	ENSBGRG00000005366	ENSBGRT00000009960	545	2.73	-4.47	-5.01	-1.4	1.7228	0.784757	0.0193541	0.0316007	yes
11	68911324	68911573	250	ENSBGRG00000005372	ENSBGRT00000009946	99	1.58	-2.76	-3.1	0.611	0.399794	-1.32267	2.87813e-11	1.42946e-10	yes
10	47148911	47149209	299	ENSBGRG00000005379	ENSBGRT00000009925	118405	2.09	-3.47	-3.9	0.716	0.581546	-0.782035	0.00163658	0.00318	yes
15	71877540	71878719	1180	ENSBGRG00000005383	ENSBGRT00000010015	187291	2.19	-1.94	-2.18	0.651	0.0217002	-5.52615	3.80365e-33	1.731e-31	yes
2	4629271	4629419	149	ENSBGRG00000005394	ENSBGRT00000009932	2319	2.38	-2.69	-3.03	1.36	6.20169	2.63266	1.95548e-07	6.30799e-07	yes
11	1477421	1478350	930	ENSBGRG00000005400	ENSBGRT00000009968	49	1.47	-7.85	-8.79	-0.855	1.29749	0.375724	0.0641843	0.0949148	no
5	129554729	129554976	248	ENSBGRG00000005404	ENSBGRT00000010002	4053	1.62	-2.3	-2.59	-1.78	7.11462	2.83079	1.41274e-16	1.25563e-15	yes
5	129553838	129554085	248	ENSBGRG00000005404	ENSBGRT00000010002	3162	1.97	-3.13	-3.52	1.05	7.11462	2.83079	1.41274e-16	1.25563e-15	yes
11	1483498	1483739	242	ENSBGRG00000005418	ENSBGRT00000009996	290	2.07	-2.22	-2.5	-1.02	0.29915	-1.74106	0.0331492	0.051881	yes
11	14286029	14286177	149	ENSBGRG00000005430	ENSBGRT00000010125	153642	2.02	-1.37	-1.53	0.708	0.587688	-0.766877	0.0124926	0.021123	yes
11	68996657	69002134	5478	ENSBGRG00000005441	ENSBGRT00000010253	9738	1.53	-4.74	-5.32	0.676	0.589523	-0.76238	0.00207783	0.00397108	yes
2	149026368	149027541	1174	ENSBGRG00000005442	ENSBGRT00000010049	37346	1.57	-2.92	-3.29	0.785	2.38695	1.25517	4.92906e-11	2.39118e-10	yes
17	5699986	5700383	398	ENSBGRG00000005456	ENSBGRT00000010086	2941	2.03	-2.16	-2.42	0.695	0.603036	-0.729684	0.050866	0.0768084	no
19	22525874	22526116	243	ENSBGRG00000005463	ENSBGRT00000010071	8839	1.37	-6.29	-7.05	-1.07	2.07723	1.05466	4.78829e-11	2.32662e-10	yes
19	22504242	22504879	638	ENSBGRG00000005463	ENSBGRT00000010071	30076	1.48	-4.83	-5.42	-0.814	2.07723	1.05466	4.78829e-11	2.32662e-10	yes
19	22526515	22528872	2358	ENSBGRG00000005463	ENSBGRT00000010071	6083	2.32	-5.84	-6.55	0.752	2.07723	1.05466	4.78829e-11	2.32662e-10	yes
13	45318140	45325868	7729	ENSBGRG00000005464	ENSBGRT00000010070	45679	1.68	-3.93	-4.41	-0.966	0.506643	-0.980958	1.964e-06	5.6383e-06	yes
5	79361108	79370796	9689	ENSBGRG00000005468	ENSBGRT00000010157	131144	1.64	-10.9	-12.1	1.71	0.896595	-0.157471	0.436104	0.506251	no
5	79306621	79306820	200	ENSBGRG00000005468	ENSBGRT00000010157	76657	2.28	-2.12	-2.38	0.827	0.896595	-0.157471	0.436104	0.506251	no
5	79437120	79437917	798	ENSBGRG00000005468	ENSBGRT00000010157	207156	2.86	-10.3	-11.5	0.907	0.896595	-0.157471	0.436104	0.506251	no
1	167005660	167014078	8419	ENSBGRG00000005474	ENSBGRT00000010449	70366	1.41	-5.9	-6.62	-1.04	0.50145	-0.995823	4.46866e-05	0.000108146	yes
7	40654725	40658701	3977	ENSBGRG00000005490	ENSBGRT00000010160	49970	2.06	-5.47	-6.14	0.687	2.69159	1.42846	3.60273e-08	1.26363e-07	yes
5	44597489	44598162	674	ENSBGRG00000005492	ENSBGRT00000010325	39453	3.03	-1.34	-1.5	-1.05	0.234687	-2.09119	2.87252e-24	5.54295e-23	yes
13	40488241	40493194	4954	ENSBGRG00000005493	ENSBGRT00000010150	114209	1.88	-1.24	-1.39	-0.618	0.434459	-1.20271	0.000344826	0.000738802	yes
13	40418658	40458972	40315	ENSBGRG00000005493	ENSBGRT00000010299	0	1.69	-2.25	-2.53	0.71	0.434459	-1.20271	0.000344826	0.000738802	yes
8	11449928	11451401	1474	ENSBGRG00000005497	ENSBGRT00000010136	7003	1.4	-6.14	-6.89	-1.37	1.77289	0.826099	1.46431e-05	3.78006e-05	yes
17	75240562	75250917	10356	ENSBGRG00000005500	ENSBGRT00000010141	99	2.08	-4.76	-5.34	1.46	6.29749	2.65478	3.09716e-12	1.72616e-11	yes
13	63128179	63133071	4893	ENSBGRG00000005503	ENSBGRT00000010223	0	1.5	-14.2	-15.7	0.856	2.46049	1.29895	3.05765e-05	7.56208e-05	yes
18	58766552	58766849	298	ENSBGRG00000005504	ENSBGRT00000010131	199	2.11	-4.77	-5.35	-0.609	2.0049	1.00353	4.06364e-08	1.41572e-07	yes
15	72538551	72552064	13514	ENSBGRG00000005506	ENSBGRT00000010653	368002	1.5	-3.28	-3.68	1.11	0.41601	-1.26531	4.81911e-12	2.62385e-11	yes
3	117820702	117824455	3754	ENSBGRG00000005515	ENSBGRT00000010281	9973	2.01	-7.47	-8.36	1.27	1.69262	0.759259	1.03823e-05	2.73023e-05	yes
13	33742891	33743824	934	ENSBGRG00000005527	ENSBGRT00000010297	23057	2	-3.6	-4.04	1.28	1.60535	0.682886	0.00121579	0.00241007	yes
13	33806091	33806241	151	ENSBGRG00000005527	ENSBGRT00000010199	899	1.52	-2.98	-3.35	-1.46	1.60535	0.682886	0.00121579	0.00241007	yes
10	57665854	57666202	349	ENSBGRG00000005532	ENSBGRT00000010207	55686	3.18	-2.59	-2.91	-0.627	0.213429	-2.22817	1.75219e-12	9.99571e-12	yes
14	56232307	56251011	18705	ENSBGRG00000005533	ENSBGRT00000010266	28117	2.1	-5.66	-6.35	-1.08	0.296522	-1.75379	6.69953e-22	1.01799e-20	yes
14	16278783	16298832	20050	ENSBGRG00000005536	ENSBGRT00000010327	0	1.74	-10.2	-11.4	0.803	0.532163	-0.910059	0.000231612	0.000509031	yes
9	92628934	92629082	149	ENSBGRG00000005537	ENSBGRT00000010214	14813	1.79	-7.57	-8.48	3.23	0.645723	-0.631013	0.122914	0.170216	no
9	92627669	92628786	1118	ENSBGRG00000005537	ENSBGRT00000010214	13548	1.71	-3.8	-4.26	0.966	0.645723	-0.631013	0.122914	0.170216	no
11	14373376	14404000	30625	ENSBGRG00000005553	ENSBGRT00000010264	0	2.98	-8.07	-9.03	-0.597	0.886064	-0.174517	0.428913	0.500525	no
9	46528464	46530347	1884	ENSBGRG00000005560	ENSBGRT00000010322	24700	1.46	-8.99	-10	1.24	0.339443	-1.55876	1.14086e-17	1.13885e-16	yes
7	15437390	15437539	150	ENSBGRG00000005567	ENSBGRT00000010674	46983	3.04	-8.62	-9.64	2.95	0.257978	-1.95468	2.68488e-22	4.22462e-21	yes
7	15484074	15484323	250	ENSBGRG00000005567	ENSBGRT00000010674	199	2.34	-4.82	-5.41	1.34	0.257978	-1.95468	2.68488e-22	4.22462e-21	yes
18	20718192	20718390	199	ENSBGRG00000005570	ENSBGRT00000010288	911	1.67	-7.76	-8.69	-1.84	2.40983	1.26893	2.18994e-08	7.868e-08	yes
18	20718213	20718362	150	ENSBGRG00000005570	ENSBGRT00000010288	939	1.58	-6.91	-7.75	-1.92	2.40983	1.26893	2.18994e-08	7.868e-08	yes
18	20718757	20719301	545	ENSBGRG00000005570	ENSBGRT00000010288	0	1.97	-5.44	-6.1	-0.857	2.40983	1.26893	2.18994e-08	7.868e-08	yes
18	20718786	20719925	1140	ENSBGRG00000005570	ENSBGRT00000010288	0	4.05	-3.88	-4.36	-0.713	2.40983	1.26893	2.18994e-08	7.868e-08	yes
11	14519873	14520659	787	ENSBGRG00000005578	ENSBGRT00000010301	14159	2.32	-3.39	-3.81	-1.39	0.0558359	-4.16266	2.05358e-10	9.34794e-10	yes
11	14505769	14515992	10224	ENSBGRG00000005578	ENSBGRT00000010301	18826	2.84	-6.21	-6.97	-1.01	0.0558359	-4.16266	2.05358e-10	9.34794e-10	yes
17	21629893	21630501	609	ENSBGRG00000005580	ENSBGRT00000010312	17268	2.06	-4.68	-5.25	0.918	1.46455	0.550458	0.00791331	0.013875	no
17	21637840	21639617	1778	ENSBGRG00000005580	ENSBGRT00000010312	8152	1.87	-5.49	-6.16	2.28	1.46455	0.550458	0.00791331	0.013875	no
11	1503780	1505583	1804	ENSBGRG00000005584	ENSBGRT00000011977	8146	2.36	-434	-434	1.67	1.83868	0.878672	1.34971e-08	4.9531e-08	yes
11	1524604	1525449	846	ENSBGRG00000005584	ENSBGRT00000011518	19326	2.21	-10	-11.2	0.663	1.83868	0.878672	1.34971e-08	4.9531e-08	yes
14	34463420	34471552	8133	ENSBGRG00000005587	ENSBGRT00000010311	14881	2.09	-13.4	-14.8	1.72	1.37981	0.464469	0.10904	0.152892	no
5	48840887	48849235	8349	ENSBGRG00000005588	ENSBGRT00000011414	18389	1.51	-5.77	-6.47	1.07	1.12245	0.166655	0.325936	0.397819	no
5	48856282	48856946	665	ENSBGRG00000005588	ENSBGRT00000011414	10678	1.9	-8.35	-9.33	3.81	1.12245	0.166655	0.325936	0.397819	no
5	48817773	48819289	1517	ENSBGRG00000005588	ENSBGRT00000011414	48335	3.65	-4.43	-4.97	-1	1.12245	0.166655	0.325936	0.397819	no
12	75910978	75913069	2092	ENSBGRG00000005594	ENSBGRT00000010348	20526	2.3	-5.13	-5.75	0.712	1.38669	0.471643	0.124677	0.17229	no
8	46732199	46732348	150	ENSBGRG00000005610	ENSBGRT00000010381	11934	1.34	-2.55	-2.86	-1	1.61497	0.69151	0.00185949	0.0035798	yes
17	21661053	21663030	1978	ENSBGRG00000005613	ENSBGRT00000010373	9076	1.39	-7.35	-8.24	1.57	1.15627	0.209476	0.557778	0.623385	no
12	29896608	29899135	2528	ENSBGRG00000005623	ENSBGRT00000010450	19100	1.14	-9.06	-10.1	-1.01	1.28803	0.365166	0.0811769	0.117348	no
6	128454276	128454698	423	ENSBGRG00000005629	ENSBGRT00000010394	194	1.59	-434	-434	-0.93	3.06567	1.6162	7.77301e-10	3.3132e-09	yes
13	2023671	2023916	246	ENSBGRG00000005632	ENSBGRT00000010397	4416	2.06	-2.91	-3.27	-1.01	2.53607	1.34259	8.76243e-11	4.14011e-10	yes
14	16362649	16362845	197	ENSBGRG00000005633	ENSBGRT00000010426	98	2.12	-3.58	-4.03	0.998	0.849349	-0.23557	0.500106	0.568126	no
20	29128746	29129045	300	ENSBGRG00000005642	ENSBGRT00000010723	65483	2.16	-3.41	-3.83	-0.779	0.327706	-1.60953	7.83308e-10	3.33724e-09	yes
9	92701125	92707598	6474	ENSBGRG00000005647	ENSBGRT00000010424	25308	1.85	-5.56	-6.24	0.652	1.5752	0.655533	0.0677927	0.0997714	no
12	76195101	76207451	12351	ENSBGRG00000005650	ENSBGRT00000010599	8923	1.2	-2.61	-2.94	1.04	3.59685	1.84673	1.37046e-12	7.89995e-12	yes
12	76241965	76242212	248	ENSBGRG00000005650	ENSBGRT00000010505	40035	3.12	-2.95	-3.32	0.806	3.59685	1.84673	1.37046e-12	7.89995e-12	yes
17	21682225	21682464	240	ENSBGRG00000005653	ENSBGRT00000010509	5789	1.86	-1.69	-1.9	-0.698	0.892528	-0.164031	0.598759	0.659765	no
2	120467422	120468214	793	ENSBGRG00000005655	ENSBGRT00000011367	137485	2	-1.66	-1.86	-1.2	0.356672	-1.48733	0.0105885	0.0181331	yes
12	60889734	60890033	300	ENSBGRG00000005672	ENSBGRT00000010445	63187	1.82	-5.18	-5.82	-0.937	3.52366	1.81707	9.87956e-09	3.69045e-08	yes
13	34211788	34253554	41767	ENSBGRG00000005680	ENSBGRT00000010888	208570	1.7	-5.46	-6.12	0.652	1.10706	0.146733	0.549018	0.615375	no
13	34109253	34124118	14866	ENSBGRG00000005680	ENSBGRT00000010888	106035	1.57	-3.41	-3.83	1.5	1.10706	0.146733	0.549018	0.615375	no
8	15795763	15796155	393	ENSBGRG00000005681	ENSBGRT00000010487	859	2.74	-6.31	-7.08	-1.1	3.73673	1.90177	2.03466e-13	1.28685e-12	yes
8	98193209	98193357	149	ENSBGRG00000005682	ENSBGRT00000010541	48930	3.47	-5.11	-5.73	-2.08	0.619981	-0.689703	0.0296061	0.0467385	yes
10	47523109	47523259	151	ENSBGRG00000005685	ENSBGRT00000010745	232527	1.71	-1.23	-1.38	1.2	0.253179	-1.98177	3.43198e-14	2.3463e-13	yes
19	22770011	22770520	510	ENSBGRG00000005690	ENSBGRT00000010654	10212	1.78	-3.31	-3.72	-0.646	0.384006	-1.3808	2.42891e-06	6.89667e-06	yes
16	48787258	48787656	399	ENSBGRG00000005691	ENSBGRT00000010604	10244	2.64	-9.71	-10.8	-1.03	1.20246	0.265993	0.129049	0.177817	no
16	48779995	48787159	7165	ENSBGRG00000005691	ENSBGRT00000010604	2981	2.33	-4.22	-4.74	-0.841	1.20246	0.265993	0.129049	0.177817	no
11	58491983	58495929	3947	ENSBGRG00000005692	ENSBGRT00000010522	7189	2.17	-2.35	-2.65	-0.854	0.163419	-2.61335	8.22415e-30	2.6907e-28	yes
2	99831446	99833702	2257	ENSBGRG00000005710	ENSBGRT00000010595	24635	2.25	-13.1	-14.5	2.11	2.08689	1.06135	0.00149328	0.00291935	yes
14	25304760	25311588	6829	ENSBGRG00000005715	ENSBGRT00000010661	892	1.82	-5.42	-6.08	0.849	3.6258	1.8583	9.25935e-12	4.87761e-11	yes
8	15888631	15906905	18275	ENSBGRG00000005725	ENSBGRT00000010624	15000	2.53	-434	-434	0.66	1.80426	0.851408	2.49567e-05	6.25139e-05	yes
13	2060302	2060745	444	ENSBGRG00000005726	ENSBGRT00000010601	14423	2.8	-2.91	-3.27	-0.611	3.31943	1.73094	3.42935e-11	1.69028e-10	yes
11	58588719	58611734	23016	ENSBGRG00000005732	ENSBGRT00000010593	369	3.33	-8.06	-9.01	-0.665	0.562059	-0.831206	4.55942e-05	0.00011021	yes
3	43478278	43480323	2046	ENSBGRG00000005734	ENSBGRT00000010589	0	1.77	-3.08	-3.46	-0.686	0.414152	-1.27177	5.94281e-09	2.28187e-08	yes
3	43469504	43469799	296	ENSBGRG00000005734	ENSBGRT00000010589	10524	1.71	-5.05	-5.67	1.12	0.414152	-1.27177	5.94281e-09	2.28187e-08	yes
17	39089344	39089543	200	ENSBGRG00000005746	ENSBGRT00000010671	189139	2.6	-1.63	-1.82	-0.633	0.617839	-0.694697	0.00329084	0.00610805	yes
17	39277837	39277986	150	ENSBGRG00000005746	ENSBGRT00000010671	696	2.8	-6.08	-6.82	2.8	0.617839	-0.694697	0.00329084	0.00610805	yes
17	39089642	39089841	200	ENSBGRG00000005746	ENSBGRT00000010671	188841	2.56	-1.78	-2	-0.838	0.617839	-0.694697	0.00329084	0.00610805	yes
11	69119292	69119440	149	ENSBGRG00000005747	ENSBGRT00000010592	49	1.6	-7.11	-7.97	-1.11	1.79286	0.842261	0.00170843	0.0033058	yes
18	48804436	48804776	341	ENSBGRG00000005757	ENSBGRT00000010618	11064	1.96	-2.53	-2.84	-0.66	0.0379018	-4.72159	1.97209e-13	1.25076e-12	yes
12	30001651	30016912	15262	ENSBGRG00000005768	ENSBGRT00000010638	0	1.67	-7.39	-8.27	1.28	1.24643	0.317805	0.384722	0.456467	no
12	61287156	61351017	63862	ENSBGRG00000005781	ENSBGRT00000010718	109169	2.55	-4.96	-5.57	-0.805	0.853509	-0.228522	0.295116	0.365658	no
12	30257515	30257712	198	ENSBGRG00000005785	ENSBGRT00000010689	45883	1.96	-3.22	-3.62	1.18	0.669285	-0.579307	0.027103	0.0430867	no
10	112368134	112371279	3146	ENSBGRG00000005788	ENSBGRT00000010983	39344	1.63	-5.42	-6.08	1.04	2.38677	1.25506	1.70227e-08	6.17455e-08	yes
2	100783322	100783471	150	ENSBGRG00000005796	ENSBGRT00000010743	2520	1.33	-434	-434	1.27	0.889179	-0.169454	0.782253	0.823	no
9	27515568	27515866	299	ENSBGRG00000005800	ENSBGRT00000010815	30321	3.29	-3.35	-3.77	1.08	1.72172	0.783853	0.00281963	0.00528423	yes
9	27514426	27514724	299	ENSBGRG00000005800	ENSBGRT00000010815	31463	2.42	-3.56	-4	0.976	1.72172	0.783853	0.00281963	0.00528423	yes
9	27545939	27546088	150	ENSBGRG00000005800	ENSBGRT00000010815	99	1.37	-1.37	-1.53	-1.44	1.72172	0.783853	0.00281963	0.00528423	yes
9	27515220	27515419	200	ENSBGRG00000005800	ENSBGRT00000010815	30768	1.8	-1.67	-1.88	0.778	1.72172	0.783853	0.00281963	0.00528423	yes
3	16111978	16118179	6202	ENSBGRG00000005801	ENSBGRT00000010711	914	1.72	-2.22	-2.5	0.822	2.39586	1.26054	0.000444327	0.000938367	yes
19	14479210	14482211	3002	ENSBGRG00000005807	ENSBGRT00000010709	27349	1.6	-3.48	-3.91	0.996	0.919157	-0.121617	0.6086	0.668499	no
5	27004144	27004490	347	ENSBGRG00000005829	ENSBGRT00000010841	17059	1.81	-1.29	-1.45	-0.645	0.63905	-0.645999	0.031514	0.0495095	yes
12	30987721	30987971	251	ENSBGRG00000005832	ENSBGRT00000010772	168403	4.89	-2.81	-3.16	-1.19	0.890263	-0.167697	0.503058	0.571122	no
12	30987371	30987621	251	ENSBGRG00000005832	ENSBGRT00000010772	168053	3.14	-2.44	-2.75	-0.935	0.890263	-0.167697	0.503058	0.571122	no
13	45713040	45713190	151	ENSBGRG00000005834	ENSBGRT00000011079	140645	1.31	-6.04	-6.78	2.33	1.42753	0.513519	0.00712657	0.0125684	no
3	117954854	117955002	149	ENSBGRG00000005837	ENSBGRT00000010783	41095	1.41	-6.48	-7.27	2.3	0.616956	-0.69676	0.0141032	0.0236482	yes
8	24587936	24597784	9849	ENSBGRG00000005840	ENSBGRT00000010811	0	2.3	-4.37	-4.91	-0.875	1.43696	0.523021	0.0299917	0.0473063	no
8	24546745	24547522	778	ENSBGRG00000005840	ENSBGRT00000010811	40463	1.34	-6.58	-7.38	-1.01	1.43696	0.523021	0.0299917	0.0473063	no
7	16158813	16159508	696	ENSBGRG00000005843	ENSBGRT00000010771	1552	3.22	-3.05	-3.42	-0.703	2.7848	1.47757	1.28512e-07	4.22356e-07	yes
12	77064892	77065190	299	ENSBGRG00000005846	ENSBGRT00000010764	-317815	2.77	-5.05	-5.66	0.869	0.202232	-2.30592	0.323572	0.395493	no
12	77043414	77043912	499	ENSBGRG00000005846	ENSBGRT00000010764	-339093	2.42	-9.71	-10.8	1.54	0.202232	-2.30592	0.323572	0.395493	no
12	38933483	38935345	1863	ENSBGRG00000005847	ENSBGRT00000010837	59934	1.35	-13	-14.4	2.45	0.815124	-0.294908	0.0674232	0.0992599	no
12	77391545	77391892	348	ENSBGRG00000005855	ENSBGRT00000010829	1485	3.08	-6.03	-6.77	1.55	3.00526	1.58749	1.70246e-07	5.52615e-07	yes
12	77390359	77390557	199	ENSBGRG00000005855	ENSBGRT00000010829	299	2.14	-8.07	-9.03	1.62	3.00526	1.58749	1.70246e-07	5.52615e-07	yes
12	77390802	77391198	397	ENSBGRG00000005855	ENSBGRT00000010829	742	1.71	-4.1	-4.61	0.758	3.00526	1.58749	1.70246e-07	5.52615e-07	yes
12	77392882	77393130	249	ENSBGRG00000005855	ENSBGRT00000010829	2822	2.36	-5.68	-6.38	1.11	3.00526	1.58749	1.70246e-07	5.52615e-07	yes
12	77392337	77392486	150	ENSBGRG00000005855	ENSBGRT00000010829	2277	1.43	-2.93	-3.3	1.22	3.00526	1.58749	1.70246e-07	5.52615e-07	yes
15	72758095	72759185	1091	ENSBGRG00000005856	ENSBGRT00000011043	65848	1.59	-1.35	-1.51	1.39	0.304522	-1.71538	1.02214e-12	5.98324e-12	yes
17	75345474	75346165	692	ENSBGRG00000005879	ENSBGRT00000010883	844	2.25	-12	-13.3	-1.15	0.172168	-2.53811	8.20797e-12	4.35791e-11	yes
19	22820996	22821516	521	ENSBGRG00000005881	ENSBGRT00000011028	35945	1.59	-2.35	-2.65	0.643	0.487178	-1.03748	2.38107e-08	8.5193e-08	yes
19	22818599	22818799	201	ENSBGRG00000005881	ENSBGRT00000011028	33548	1.55	-4.71	-5.28	1.71	0.487178	-1.03748	2.38107e-08	8.5193e-08	yes
12	61479619	61479916	298	ENSBGRG00000005897	ENSBGRT00000010870	33678	2.35	-4.56	-5.11	1.04	1.57387	0.654316	0.00331046	0.00614322	yes
12	61511330	61511578	249	ENSBGRG00000005897	ENSBGRT00000010870	2016	2.54	-1.61	-1.8	-0.59	1.57387	0.654316	0.00331046	0.00614322	yes
13	63867736	63867936	201	ENSBGRG00000005908	ENSBGRT00000011239	76950	1.5	-1.83	-2.05	-0.731	1.18477	0.244611	0.36512	0.436318	no
17	75359387	75359959	573	ENSBGRG00000005931	ENSBGRT00000010936	48	3.64	-4.76	-5.34	-0.985	1.72564	0.787131	0.00624907	0.0111148	yes
12	61582822	61582970	149	ENSBGRG00000005933	ENSBGRT00000010991	59506	1.29	-3.31	-3.72	-1.6	0.700869	-0.512784	0.0374927	0.0580832	no
9	62102051	62119278	17228	ENSBGRG00000005937	ENSBGRT00000010994	92326	2.04	-2.56	-2.88	0.724	0.462041	-1.11391	3.16491e-06	8.84946e-06	yes
12	77682115	77682356	242	ENSBGRG00000005942	ENSBGRT00000011098	9481	1.88	-4.56	-5.12	-1.49	1.04608	0.0649944	0.750965	0.795567	no
8	9731171	9733659	2489	ENSBGRG00000005946	ENSBGRT00000010966	25347	1.14	-4.13	-4.64	0.812	0.82412	-0.279073	0.176597	0.234164	no
18	60170615	60170960	346	ENSBGRG00000005947	ENSBGRT00000010956	17358	1.88	-3.44	-3.87	0.608	0.0538003	-4.21624	3.7612e-07	1.17367e-06	yes
3	43574339	43574485	147	ENSBGRG00000005963	ENSBGRT00000011000	1078	1.71	-7.59	-8.5	2.06	5.16844	2.36973	3.69684e-15	2.82641e-14	yes
3	16223527	16224018	492	ENSBGRG00000005964	ENSBGRT00000011575	66898	1.91	-5.2	-5.84	-1.2	1.98284	0.987571	0.000271856	0.00059111	yes
3	16223529	16229419	5891	ENSBGRG00000005964	ENSBGRT00000011575	61497	1.91	-2.99	-3.36	-0.656	1.98284	0.987571	0.000271856	0.00059111	yes
3	16221424	16221621	198	ENSBGRG00000005964	ENSBGRT00000011575	69295	2.97	-1.92	-2.16	0.682	1.98284	0.987571	0.000271856	0.00059111	yes
1	167740366	167817027	76662	ENSBGRG00000005969	ENSBGRT00000011001	83708	1.61	-2.93	-3.29	-0.699	2.23102	1.1577	4.60733e-08	1.59748e-07	yes
8	46833650	46834096	447	ENSBGRG00000005972	ENSBGRT00000011078	30953	3.38	-4.76	-5.34	-0.802	4.32777	2.11362	2.2229e-20	2.92489e-19	yes
13	2158900	2160243	1344	ENSBGRG00000005973	ENSBGRT00000011055	2041	3.19	-5.33	-5.98	-0.67	0.566271	-0.820436	0.0113279	0.0193047	yes
2	101001195	101001693	499	ENSBGRG00000005974	ENSBGRT00000011063	53669	3.32	-2.32	-2.61	0.75	0.14022	-2.83424	5.90311e-70	3.57295e-67	yes
17	6513197	6513696	500	ENSBGRG00000005981	ENSBGRT00000011118	32249	3.53	-3.65	-4.1	0.63	0.864686	-0.209752	0.334767	0.407092	no
17	6515313	6515512	200	ENSBGRG00000005981	ENSBGRT00000011118	30433	1.41	-7.43	-8.32	2.44	0.864686	-0.209752	0.334767	0.407092	no
17	6515662	6515862	201	ENSBGRG00000005981	ENSBGRT00000011118	30083	1.5	-4.48	-5.03	1.26	0.864686	-0.209752	0.334767	0.407092	no
17	6513996	6514196	201	ENSBGRG00000005981	ENSBGRT00000011118	31749	1.65	-8.54	-9.54	2.63	0.864686	-0.209752	0.334767	0.407092	no
7	81138833	81144820	5988	ENSBGRG00000005982	ENSBGRT00000011044	92594	1.42	-2.31	-2.6	-0.677	0.152813	-2.71016	1.35031e-28	3.93563e-27	yes
12	61641340	61642913	1574	ENSBGRG00000005996	ENSBGRT00000011113	12717	1.34	-5.16	-5.79	-1.14	5.83922	2.54578	3.00573e-35	1.73815e-33	yes
2	10685652	10686960	1309	ENSBGRG00000006005	ENSBGRT00000011174	39119	1.32	-5.47	-6.14	-0.965	0.746892	-0.421028	0.0307787	0.0484508	no
2	10668580	10678425	9846	ENSBGRG00000006005	ENSBGRT00000011174	22047	1.89	-2.5	-2.81	0.622	0.746892	-0.421028	0.0307787	0.0484508	no
20	9561413	9561562	150	ENSBGRG00000006014	ENSBGRT00000011474	118394	2.13	-11.9	-13.2	5.8	0.390856	-1.35529	3.0596e-05	7.56588e-05	yes
20	9561114	9561263	150	ENSBGRG00000006014	ENSBGRT00000011474	118693	2.64	-11.8	-13	4.41	0.390856	-1.35529	3.0596e-05	7.56588e-05	yes
11	15640919	15647594	6676	ENSBGRG00000006021	ENSBGRT00000011344	156093	1.5	-8.5	-9.5	1.46	0.384987	-1.37712	3.76283e-10	1.66242e-09	yes
7	58723228	58723554	327	ENSBGRG00000006024	ENSBGRT00000011369	2092	1.86	-4.98	-5.58	0.652	3.45777	1.78984	6.27813e-09	2.40401e-08	yes
13	2189835	2190082	248	ENSBGRG00000006025	ENSBGRT00000011241	18894	1.52	-4.09	-4.59	-0.952	1.51217	0.596617	0.0597556	0.0889452	no
13	2190181	2190831	651	ENSBGRG00000006025	ENSBGRT00000011241	19240	1.15	-6.01	-6.74	0.588	1.51217	0.596617	0.0597556	0.0889452	no
19	30599762	30606856	7095	ENSBGRG00000006039	ENSBGRT00000011124	691	2.41	-8.31	-9.3	2.12	2.54132	1.34558	6.97991e-07	2.11412e-06	yes
7	1866855	1867460	606	ENSBGRG00000006044	ENSBGRT00000011188	0	1.33	-10.1	-11.3	1.52	1.08662	0.119847	0.467179	0.537037	no
14	25448656	25448955	300	ENSBGRG00000006051	ENSBGRT00000011728	89498	3.12	-2.94	-3.31	-0.614	0.392741	-1.34835	2.31894e-07	7.42082e-07	yes
14	25737032	25737331	300	ENSBGRG00000006051	ENSBGRT00000011342	100	4.53	-2.69	-3.03	-0.828	0.392741	-1.34835	2.31894e-07	7.42082e-07	yes
17	7019892	7021935	2044	ENSBGRG00000006060	ENSBGRT00000011442	278521	1.94	-4.9	-5.5	1.2	0.702791	-0.508832	0.0101592	0.0174688	no
17	7039715	7049851	10137	ENSBGRG00000006060	ENSBGRT00000011442	298344	1.59	-7.9	-8.85	-0.686	0.702791	-0.508832	0.0101592	0.0174688	no
17	6797983	7003828	205846	ENSBGRG00000006060	ENSBGRT00000011442	56612	2.58	-4.25	-4.77	-0.726	0.702791	-0.508832	0.0101592	0.0174688	no
6	108250884	108251034	151	ENSBGRG00000006065	ENSBGRT00000011626	50	1.6	-3.63	-4.07	2.15	0.624887	-0.678332	0.000592027	0.00122661	yes
13	45743818	45743966	149	ENSBGRG00000006072	ENSBGRT00000011246	492	2.09	-2.36	-2.65	-1.19	0.126903	-2.9782	4.62785e-06	1.26803e-05	yes
12	78091945	78092341	397	ENSBGRG00000006080	ENSBGRT00000011197	23594	4.51	-5.59	-6.27	-1.59	0.267574	-1.90199	7.18032e-06	1.92756e-05	yes
15	73046490	73049079	2590	ENSBGRG00000006089	ENSBGRT00000011294	3619	1.64	-9.51	-10.6	2.88	0.771448	-0.37436	0.105384	0.148188	no
15	73024579	73041056	16478	ENSBGRG00000006089	ENSBGRT00000011294	11642	1.79	-14.4	-16	1.55	0.771448	-0.37436	0.105384	0.148188	no
7	1938596	1938992	397	ENSBGRG00000006103	ENSBGRT00000011261	6340	2.2	-10.5	-11.7	1.16	3.67472	1.87764	2.34475e-12	1.32142e-11	yes
7	1938002	1938497	496	ENSBGRG00000006103	ENSBGRT00000011261	6835	3.53	-6.4	-7.18	-0.723	3.67472	1.87764	2.34475e-12	1.32142e-11	yes
16	48932152	48937034	4883	ENSBGRG00000006115	ENSBGRT00000011319	53744	2.43	-1.8	-2.03	-0.702	0.854822	-0.226305	0.237172	0.303429	no
19	30633131	30633924	794	ENSBGRG00000006118	ENSBGRT00000011343	1835	1.71	-3.45	-3.87	0.992	1.1668	0.222558	0.432521	0.502973	no
13	34316235	34316384	150	ENSBGRG00000006123	ENSBGRT00000011390	100	1.25	-2.64	-2.97	-0.621	0.481892	-1.05322	0.0114452	0.0194809	yes
13	34340918	34341563	646	ENSBGRG00000006123	ENSBGRT00000011390	24783	2.07	-6.32	-7.09	-0.835	0.481892	-1.05322	0.0114452	0.0194809	yes
9	28053403	28053696	294	ENSBGRG00000006127	ENSBGRT00000011291	878	1.64	-5.14	-5.76	0.627	3.5126	1.81254	7.15797e-19	8.07796e-18	yes
2	10693568	10695347	1780	ENSBGRG00000006137	ENSBGRT00000011410	18635	2.66	-6.5	-7.29	-1.25	0.225961	-2.14585	1.65375e-07	5.37573e-07	yes
5	28172416	28181672	9257	ENSBGRG00000006138	ENSBGRT00000011331	11281	1.84	-434	-434	1.25	5.15403	2.3657	9.9554e-12	5.21854e-11	yes
5	28167640	28167840	201	ENSBGRG00000006138	ENSBGRT00000011331	6505	1.35	-4.33	-4.87	0.689	5.15403	2.3657	9.9554e-12	5.21854e-11	yes
13	45836690	45953196	116507	ENSBGRG00000006152	ENSBGRT00000011326	2740	13.7	-2.94	-3.31	3.25	2.96839	1.56968	1.73371e-08	6.28607e-08	yes
11	69400797	69401096	300	ENSBGRG00000006154	ENSBGRT00000011361	77877	1.98	-2.22	-2.49	-0.727	0.725774	-0.462408	0.0265251	0.0422161	no
11	69450508	69451506	999	ENSBGRG00000006154	ENSBGRT00000011361	27467	1.49	-5.71	-6.41	1.52	0.725774	-0.462408	0.0265251	0.0422161	no
16	58408696	58408841	146	ENSBGRG00000006158	ENSBGRT00000011373	18489	2.41	-3.39	-3.81	1.08	0.819975	-0.286347	0.14573	0.197785	no
18	61703244	61703788	545	ENSBGRG00000006166	ENSBGRT00000011358	12663	2.15	-2.18	-2.45	-0.737	0.573736	-0.80154	0.0280343	0.0444622	yes
9	28094994	28096716	1723	ENSBGRG00000006169	ENSBGRT00000011457	66409	1.7	-5.93	-6.65	1.13	5.20026	2.37858	4.327e-31	1.61334e-29	yes
15	73126258	73158782	32525	ENSBGRG00000006174	ENSBGRT00000011409	0	1.63	-4.59	-5.15	-1.6	0.338127	-1.56436	1.07836e-06	3.19532e-06	yes
5	45265452	45293578	28127	ENSBGRG00000006178	ENSBGRT00000011406	155	1.98	-434	-434	1.63	2.07742	1.05479	0.000593235	0.00122883	yes
9	71916712	71917000	289	ENSBGRG00000006196	ENSBGRT00000011421	289	1.91	-3.97	-4.47	0.93	1.03776	0.0534766	0.867107	0.89338	no
9	71917145	71917289	145	ENSBGRG00000006196	ENSBGRT00000011421	0	2.85	-3.82	-4.3	-1.29	1.03776	0.0534766	0.867107	0.89338	no
1	105494026	105494845	820	ENSBGRG00000006204	ENSBGRT00000011461	18844	1.43	-2.32	-2.6	1.65	0.285498	-1.80845	1.65338e-12	9.44682e-12	yes
8	11517218	11517461	244	ENSBGRG00000006220	ENSBGRT00000011456	300	2.3	-9.86	-11	0.976	6.54975	2.71144	2.905e-09	1.15525e-08	yes
8	11517561	11517960	400	ENSBGRG00000006220	ENSBGRT00000011456	643	2.27	-1.85	-2.08	-0.639	6.54975	2.71144	2.905e-09	1.15525e-08	yes
3	27532139	27532386	248	ENSBGRG00000006225	ENSBGRT00000011504	12019	2.31	-3.45	-3.88	1.46	1.27701	0.352768	0.446998	0.517145	no
3	27531546	27532040	495	ENSBGRG00000006225	ENSBGRT00000011504	11426	2.13	-6.67	-7.48	1.21	1.27701	0.352768	0.446998	0.517145	no
11	76052994	76053143	150	ENSBGRG00000006226	ENSBGRT00000011492	119592	1.51	-2.72	-3.06	0.819	0.5563	-0.846064	4.66001e-05	0.000112492	yes
12	31570587	31585606	15020	ENSBGRG00000006247	ENSBGRT00000011547	50	2.22	-1.81	-2.03	0.681	2.01818	1.01306	0.0021958	0.0041842	yes
2	44066925	44067350	426	ENSBGRG00000006248	ENSBGRT00000011562	47565	1.97	-3.4	-3.82	-1.21	0.493064	-1.02015	1.67031e-08	6.06225e-08	yes
3	199192	200791	1600	ENSBGRG00000006250	ENSBGRT00000011519	0	4.53	-2.8	-3.14	1.49	3.88643	1.95845	2.70661e-10	1.2147e-09	yes
4	78465375	78475874	10500	ENSBGRG00000006251	ENSBGRT00000011517	8056	1.8	-6.9	-7.74	-1.06	0.0715332	-3.80524	6.32002e-34	3.14408e-32	yes
6	336773	336973	201	ENSBGRG00000006253	ENSBGRT00000011527	39729	1.78	-1.24	-1.38	-0.637	0.604804	-0.725462	0.000376899	0.00080382	yes
7	40947355	40952538	5184	ENSBGRG00000006255	ENSBGRT00000011526	15431	2.42	-9.08	-10.1	1.05	0.351751	-1.50737	0.0012458	0.00246499	yes
6	124975652	124980795	5144	ENSBGRG00000006272	ENSBGRT00000011744	3354	1.51	-7.56	-8.46	1.18	1.49059	0.575884	0.0568604	0.0849911	no
14	35543906	35544056	151	ENSBGRG00000006273	ENSBGRT00000011603	63687	1.95	-6.47	-7.26	2.23	0.58714	-0.768223	0.00010006	0.000231009	yes
14	35539829	35541015	1187	ENSBGRG00000006273	ENSBGRT00000011603	59610	2.61	-2.2	-2.47	0.763	0.58714	-0.768223	0.00010006	0.000231009	yes
14	35531594	35532743	1150	ENSBGRG00000006273	ENSBGRT00000011603	51375	2.92	-434	-434	0.949	0.58714	-0.768223	0.00010006	0.000231009	yes
14	35504655	35509334	4680	ENSBGRG00000006273	ENSBGRT00000011603	24436	1.53	-5.5	-6.17	1.1	0.58714	-0.768223	0.00010006	0.000231009	yes
9	9195143	9196402	1260	ENSBGRG00000006274	ENSBGRT00000011566	44967	2.02	-4.11	-4.62	-1.14	1.2955	0.373506	0.0854099	0.122803	no
9	9198670	9198918	249	ENSBGRG00000006274	ENSBGRT00000011850	37655	2.41	-3.65	-4.1	-0.806	1.2955	0.373506	0.0854099	0.122803	no
9	9179778	9179976	199	ENSBGRG00000006274	ENSBGRT00000011566	29602	1.61	-8.71	-9.73	1.2	1.2955	0.373506	0.0854099	0.122803	no
9	28332210	28332458	249	ENSBGRG00000006275	ENSBGRT00000011932	27349	1.82	-3.33	-3.74	0.906	1.1406	0.189787	0.591413	0.653494	no
9	28331765	28332062	298	ENSBGRG00000006275	ENSBGRT00000011932	27745	2.76	-2.23	-2.51	-0.645	1.1406	0.189787	0.591413	0.653494	no
9	72251636	72258113	6478	ENSBGRG00000006294	ENSBGRT00000011729	0	2.58	-4.59	-5.15	-0.74	0.297871	-1.74724	1.6039e-12	9.18436e-12	yes
3	224501	225874	1374	ENSBGRG00000006302	ENSBGRT00000011622	3426	1.53	-7.24	-8.11	1.41	13.375	3.74147	1.27299e-31	5.10263e-30	yes
10	113151571	113151819	249	ENSBGRG00000006306	ENSBGRT00000011624	8074	2.35	-9.76	-10.9	2.22	2.34265	1.22814	0.000214614	0.000473679	yes
4	8842317	8842460	144	ENSBGRG00000006308	ENSBGRT00000011652	96	1.17	-3.53	-3.96	0.937	1.20513	0.269193	0.261282	0.329355	no
16	58607022	58611410	4389	ENSBGRG00000006328	ENSBGRT00000011818	93214	2.19	-4.77	-5.35	0.642	0.502341	-0.993262	0.00219517	0.00418345	yes
16	58551194	58551343	150	ENSBGRG00000006328	ENSBGRT00000011818	37386	1.22	-3.15	-3.54	1.2	0.502341	-0.993262	0.00219517	0.00418345	yes
16	58562833	58569396	6564	ENSBGRG00000006328	ENSBGRT00000011818	49025	1.6	-12.6	-14	2.35	0.502341	-0.993262	0.00219517	0.00418345	yes
8	11533180	11536338	3159	ENSBGRG00000006330	ENSBGRT00000011669	2759	2.12	-5.36	-6.02	-0.808	0.81271	-0.299188	0.247716	0.314813	no
12	31591458	31596389	4932	ENSBGRG00000006333	ENSBGRT00000011840	68282	2.1	-2.61	-2.93	-1.2	0.638127	-0.648085	0.0162262	0.0268583	yes
12	31601755	31607659	5905	ENSBGRG00000006333	ENSBGRT00000011840	57012	2.16	-2.63	-2.96	-0.978	0.638127	-0.648085	0.0162262	0.0268583	yes
17	7799980	7801133	1154	ENSBGRG00000006339	ENSBGRT00000011689	8091	1.62	-4.58	-5.14	-0.664	0.192824	-2.37464	4.75988e-10	2.08415e-09	yes
11	94176368	94176912	545	ENSBGRG00000006341	ENSBGRT00000011844	51283	3.51	-5.8	-6.51	-0.866	0.784297	-0.350528	0.0751027	0.1095	no
11	94170766	94174933	4168	ENSBGRG00000006341	ENSBGRT00000011844	53262	1.56	-3.49	-3.92	-0.997	0.784297	-0.350528	0.0751027	0.1095	no
11	94182793	94185177	2385	ENSBGRG00000006341	ENSBGRT00000011844	43018	1.98	-4.18	-4.69	0.944	0.784297	-0.350528	0.0751027	0.1095	no
11	94206947	94207095	149	ENSBGRG00000006341	ENSBGRT00000011844	21100	1.68	-7.27	-8.14	2.9	0.784297	-0.350528	0.0751027	0.1095	no
6	108277154	108280627	3474	ENSBGRG00000006343	ENSBGRT00000011848	26049	1.81	-3.35	-3.77	-0.801	0.282824	-1.82202	3.47844e-17	3.27771e-16	yes
1	57926253	57926402	150	ENSBGRG00000006345	ENSBGRT00000011688	80777	1.4	-1.16	-1.3	-0.644	0.088782	-3.49359	0.00013224	0.000300866	yes
12	39935372	39941124	5753	ENSBGRG00000006350	ENSBGRT00000011738	53180	1.3	-1.95	-2.19	-0.865	0.324999	-1.62149	5.65253e-13	3.40201e-12	yes
6	395403	424108	28706	ENSBGRG00000006353	ENSBGRT00000012101	0	2.1	-2.67	-3.01	-0.666	0.786543	-0.346402	0.149485	0.202457	no
6	506192	506391	200	ENSBGRG00000006353	ENSBGRT00000012001	111286	1.73	-4.48	-5.02	-1.32	0.786543	-0.346402	0.149485	0.202457	no
9	15403930	15404328	399	ENSBGRG00000006355	ENSBGRT00000011864	46099	2.53	-5.96	-6.69	1.02	9.29513	3.21648	5.53283e-08	1.89593e-07	yes
9	15403432	15403830	399	ENSBGRG00000006355	ENSBGRT00000011864	45601	2.26	-5.85	-6.57	1	9.29513	3.21648	5.53283e-08	1.89593e-07	yes
7	41139446	41139595	150	ENSBGRG00000006362	ENSBGRT00000012032	119922	1.38	-5.08	-5.7	-0.62	2.74908	1.45895	2.03837e-15	1.61135e-14	yes
7	41062894	41137358	74465	ENSBGRG00000006362	ENSBGRT00000012223	0	2.44	-434	-434	1.03	2.74908	1.45895	2.03837e-15	1.61135e-14	yes
10	113170810	113171008	199	ENSBGRG00000006364	ENSBGRT00000011783	128524	2.09	-13	-14.4	1.46	0.858375	-0.220319	0.313541	0.384707	no
10	113171107	113171949	843	ENSBGRG00000006364	ENSBGRT00000011783	127583	1.54	-434	-434	0.98	0.858375	-0.220319	0.313541	0.384707	no
18	51266846	51270673	3828	ENSBGRG00000006367	ENSBGRT00000011714	85654	4.21	-6.12	-6.87	-0.914	0.926084	-0.110785	0.612188	0.671831	no
7	81668944	81669195	252	ENSBGRG00000006377	ENSBGRT00000011790	163039	2.22	-4.63	-5.19	0.886	0.440338	-1.18332	1.11209e-07	3.68291e-07	yes
7	58795495	58796283	789	ENSBGRG00000006379	ENSBGRT00000011952	549	5.18	-6.02	-6.76	-1.33	0.195397	-2.35552	9.45043e-12	4.97106e-11	yes
8	99031142	99033334	2193	ENSBGRG00000006397	ENSBGRT00000011817	10060	2.7	-2.04	-2.29	1.88	0.980576	-0.0282989	0.936249	0.949903	no
17	9790711	9790906	196	ENSBGRG00000006400	ENSBGRT00000011862	244	2.7	-2.38	-2.68	-0.94	1.91068	0.934087	0.000212284	0.000468707	yes
5	120699955	120700305	351	ENSBGRG00000006401	ENSBGRT00000012064	63840	1.9	-5.19	-5.83	-0.745	1.28535	0.362163	0.0942197	0.134299	no
5	120703625	120703924	300	ENSBGRG00000006401	ENSBGRT00000012064	67510	2.08	-13.8	-15.3	1.58	1.28535	0.362163	0.0942197	0.134299	no
5	120679316	120681582	2267	ENSBGRG00000006401	ENSBGRT00000012064	43201	2.11	-7.31	-8.18	1.5	1.28535	0.362163	0.0942197	0.134299	no
5	120656039	120661743	5705	ENSBGRG00000006401	ENSBGRT00000012064	19924	3.26	-4.89	-5.49	-0.585	1.28535	0.362163	0.0942197	0.134299	no
3	261436	261830	395	ENSBGRG00000006407	ENSBGRT00000011803	2816	1.56	-6.42	-7.2	-0.623	1.58169	0.661466	0.00116699	0.0023207	yes
3	263541	263690	150	ENSBGRG00000006407	ENSBGRT00000011894	3324	2.21	-4.54	-5.09	0.643	1.58169	0.661466	0.00116699	0.0023207	yes
13	46572090	46572239	150	ENSBGRG00000006408	ENSBGRT00000011807	99	1.9	-3.92	-4.41	1.65	7.11148	2.83015	6.19163e-12	3.32626e-11	yes
5	49044502	49045377	876	ENSBGRG00000006415	ENSBGRT00000012116	6961	1.47	-4.16	-4.68	0.746	6.92332	2.79146	5.01202e-21	7.03853e-20	yes
14	35608123	35608322	200	ENSBGRG00000006423	ENSBGRT00000011835	849	1.95	-4.38	-4.91	1.72	1.52063	0.604666	0.0184409	0.0302157	yes
9	95195851	95198349	2499	ENSBGRG00000006425	ENSBGRT00000011858	25797	1.56	-6.85	-7.68	1.02	0.623827	-0.680781	0.00314231	0.0058539	yes
3	118224248	118229779	5532	ENSBGRG00000006437	ENSBGRT00000011998	21074	1.74	-4.26	-4.78	0.657	0.937739	-0.0927409	0.755075	0.799082	no
3	118231378	118232261	884	ENSBGRG00000006437	ENSBGRT00000011998	28204	2.12	-14.4	-16	4.66	0.937739	-0.0927409	0.755075	0.799082	no
10	48055155	48055350	196	ENSBGRG00000006439	ENSBGRT00000011901	342	1.76	-5.58	-6.26	1.43	0.28254	-1.82347	2.7396e-05	6.83209e-05	yes
16	49072405	49072554	150	ENSBGRG00000006440	ENSBGRT00000011877	21882	1.9	-12.8	-14.2	3.42	3.94164	1.9788	2.94976e-24	5.67993e-23	yes
16	49093439	49093938	500	ENSBGRG00000006440	ENSBGRT00000011877	498	2.79	-434	-434	-1.7	3.94164	1.9788	2.94976e-24	5.67993e-23	yes
16	48997674	48997973	300	ENSBGRG00000006440	ENSBGRT00000011877	96463	1.88	-7.44	-8.33	-1.18	3.94164	1.9788	2.94976e-24	5.67993e-23	yes
16	49074298	49075544	1247	ENSBGRG00000006440	ENSBGRT00000011877	18892	1.74	-2.87	-3.23	-0.617	3.94164	1.9788	2.94976e-24	5.67993e-23	yes
13	2273355	2279427	6073	ENSBGRG00000006442	ENSBGRT00000012270	17404	2.69	-5.61	-6.29	-0.616	1.31762	0.397934	0.0144865	0.0242237	no
13	2261005	2270301	9297	ENSBGRG00000006442	ENSBGRT00000012798	0	6.5	-434	-434	-0.652	1.31762	0.397934	0.0144865	0.0242237	no
13	46988190	46992442	4253	ENSBGRG00000006454	ENSBGRT00000012204	0	1.7	-5.35	-6	0.957	1.01896	0.0270965	0.909223	0.928072	no
1	149153336	149154196	861	ENSBGRG00000006457	ENSBGRT00000012028	34225	1.43	-6.06	-6.8	1.56	0.921573	-0.117829	0.609583	0.66937	no
19	15012288	15012805	518	ENSBGRG00000006459	ENSBGRT00000012147	17283	1.58	-2.83	-3.18	-0.821	1.85855	0.894174	1.2896e-06	3.78909e-06	yes
11	59706341	59725699	19359	ENSBGRG00000006467	ENSBGRT00000011925	84090	2.5	-3.19	-3.59	-0.733	0.213653	-2.22666	2.67985e-34	1.39561e-32	yes
12	62279943	62280190	248	ENSBGRG00000006471	ENSBGRT00000011923	21113	2.26	-5.08	-5.7	1.15	2.0112	1.00805	0.00033346	0.000716309	yes
17	75522875	75523272	398	ENSBGRG00000006476	ENSBGRT00000012293	59193	3.1	-6.11	-6.86	-0.96	0.985641	-0.020866	0.935681	0.949531	no
17	75543292	75544278	987	ENSBGRG00000006476	ENSBGRT00000012293	38187	2.65	-10.1	-11.3	-0.829	0.985641	-0.020866	0.935681	0.949531	no
14	26012881	26015234	2354	ENSBGRG00000006477	ENSBGRT00000011956	78483	1.73	-6.93	-7.77	1.85	0.231983	-2.10791	2.20921e-25	4.7417e-24	yes
14	26006353	26006502	150	ENSBGRG00000006477	ENSBGRT00000011956	71955	1.58	-4.02	-4.52	1.53	0.231983	-2.10791	2.20921e-25	4.7417e-24	yes
14	26001411	26002566	1156	ENSBGRG00000006477	ENSBGRT00000011956	67013	1.29	-6.48	-7.26	-0.936	0.231983	-2.10791	2.20921e-25	4.7417e-24	yes
14	26005504	26005953	450	ENSBGRG00000006477	ENSBGRT00000011956	71106	2.12	-5.46	-6.13	1.13	0.231983	-2.10791	2.20921e-25	4.7417e-24	yes
11	94323165	94323362	198	ENSBGRG00000006481	ENSBGRT00000011980	7899	1.42	-10.4	-11.6	0.75	0.978321	-0.0316203	0.873564	0.899114	no
7	17217696	17230324	12629	ENSBGRG00000006482	ENSBGRT00000011941	0	1.61	-7.59	-8.5	-1.21	0.213782	-2.22579	0.585428		no
14	18418865	18420415	1551	ENSBGRG00000006494	ENSBGRT00000012682	93299	4.14	-2.05	-2.3	-0.65	0.815856	-0.293614	0.0807037	0.116766	no
9	95243303	95243749	447	ENSBGRG00000006496	ENSBGRT00000011975	992	2.36	-5.75	-6.45	0.798	0.68815	-0.539205	0.0395889	0.0610545	no
4	8917463	8917706	244	ENSBGRG00000006498	ENSBGRT00000012016	3444	2.49	-3.22	-3.62	0.837	3.26892	1.70882	5.09155e-08	1.75465e-07	yes
7	81676569	81676718	150	ENSBGRG00000006502	ENSBGRT00000012003	60773	1.41	-2.21	-2.48	-0.841	0.298123	-1.74602	3.92598e-17	3.67274e-16	yes
7	81736845	81737143	299	ENSBGRG00000006502	ENSBGRT00000012003	348	1.73	-11.4	-12.7	2.62	0.298123	-1.74602	3.92598e-17	3.67274e-16	yes
16	58649073	58649220	148	ENSBGRG00000006514	ENSBGRT00000012087	30981	3.06	-2.01	-2.26	-0.854	1.20439	0.268307	0.250967	0.318298	no
2	8725413	8725563	151	ENSBGRG00000006515	ENSBGRT00000012076	64291	1.67	-3.04	-3.42	-1.11	0.0745939	-3.7448	2.02187e-20	2.68174e-19	yes
12	62434973	62439061	4089	ENSBGRG00000006528	ENSBGRT00000012041	117323	1.89	-4.08	-4.58	1.28	1.99112	0.993584	0.0178468	0.0293348	yes
4	78802745	78808268	5524	ENSBGRG00000006539	ENSBGRT00000012048	296025	1.53	-4.53	-5.08	-1.23	0.273699	-1.86934	7.98537e-22	1.20531e-20	yes
9	9236864	9286213	49350	ENSBGRG00000006540	ENSBGRT00000012239	71365	2.18	-12.2	-13.6	1.1	1.18316	0.242644	0.408142	0.479754	no
9	9215153	9227749	12597	ENSBGRG00000006540	ENSBGRT00000012239	129829	1.72	-4.17	-4.68	0.896	1.18316	0.242644	0.408142	0.479754	no
15	82743832	82750121	6290	ENSBGRG00000006554	ENSBGRT00000012066	180745	1.97	-3.2	-3.59	-1.25	0.163243	-2.61491	2.01153e-24	3.91484e-23	yes
5	99953416	99968306	14891	ENSBGRG00000006560	ENSBGRT00000013395	104004	2.56	-2.18	-2.45	0.735	0.519766	-0.944065	2.53163e-07	8.06622e-07	yes
9	28469810	28470245	436	ENSBGRG00000006564	ENSBGRT00000012102	1713	3.17	-6.19	-6.95	1.22	2.94601	1.55876	4.35954e-06	1.19759e-05	yes
8	27419819	27421595	1777	ENSBGRG00000006565	ENSBGRT00000013203	219798	2.12	-2.98	-3.35	-0.982	0.122458	-3.02965	3.62063e-25	7.62526e-24	yes
8	27381361	27383278	1918	ENSBGRG00000006565	ENSBGRT00000013446	181340	1.6	-3.07	-3.45	-1.01	0.122458	-3.02965	3.62063e-25	7.62526e-24	yes
7	81834767	81835861	1095	ENSBGRG00000006569	ENSBGRT00000012135	111077	2.79	-10.3	-11.4	0.753	0.234864	-2.0901	1.20034e-40	1.06842e-38	yes
7	81834171	81834370	200	ENSBGRG00000006569	ENSBGRT00000012135	112568	1.4	-2.52	-2.84	0.802	0.234864	-2.0901	1.20034e-40	1.06842e-38	yes
9	15663220	15663612	393	ENSBGRG00000006574	ENSBGRT00000012095	2775	2.47	-11.3	-12.6	-1.17	2.88046	1.5263	7.25865e-11	3.45485e-10	yes
17	12143260	12195407	52148	ENSBGRG00000006575	ENSBGRT00000012158	127244	3.35	-1.24	-1.39	-0.738	0.37077	-1.4314	4.4841e-05	0.000108491	yes
5	28606403	28606902	500	ENSBGRG00000006576	ENSBGRT00000012119	42109	2.64	-3.62	-4.07	0.746	1.31487	0.394919	0.258161	0.325964	no
5	120747709	120747857	149	ENSBGRG00000006582	ENSBGRT00000012296	18082	1.79	-1.48	-1.66	-0.775	1.18693	0.24723	0.198443	0.259363	no
3	118295178	118299169	3992	ENSBGRG00000006583	ENSBGRT00000012126	50754	1.11	-1.65	-1.85	0.667	1.85101	0.888314	1.31807e-05	3.42788e-05	yes
11	1545108	1546908	1801	ENSBGRG00000006584	ENSBGRT00000012132	627	4.3	-7.71	-8.63	-1.06	0.646969	-0.628231	0.00270674	0.00508578	yes
13	63922080	63922229	150	ENSBGRG00000006589	ENSBGRT00000012267	34552	1.27	-4.74	-5.32	1.09	1.01902	0.0271837	0.887557	0.910471	no
15	83511683	83534802	23120	ENSBGRG00000006592	ENSBGRT00000012155	156172	2.85	-5.91	-6.63	0.874	0.385698	-1.37445	7.21994e-10	3.0927e-09	yes
11	70602438	70604738	2301	ENSBGRG00000006595	ENSBGRT00000012699	110354	2.33	-2.41	-2.71	-1.18	1.47856	0.564189	0.0399037	0.0614982	no
11	70605590	70616033	10444	ENSBGRG00000006595	ENSBGRT00000012699	99059	2.02	-7.95	-8.9	-0.613	1.47856	0.564189	0.0399037	0.0614982	no
9	28491814	28492013	200	ENSBGRG00000006598	ENSBGRT00000012232	17404	2.15	-1.87	-2.1	0.644	1.43433	0.520372	0.203425	0.265169	no
17	22285907	22286052	146	ENSBGRG00000006601	ENSBGRT00000012157	676	2.02	-2.16	-2.43	1.18	1.43808	0.524146	0.0618216	0.0917046	no
4	113095175	113096436	1262	ENSBGRG00000006607	ENSBGRT00000012352	93046	1.47	-3.09	-3.47	-0.842	0.177513	-2.49401	4.56061e-09	1.77631e-08	yes
4	113015135	113020675	5541	ENSBGRG00000006607	ENSBGRT00000012352	13006	1.7	-4.51	-5.06	-0.912	0.177513	-2.49401	4.56061e-09	1.77631e-08	yes
7	81951960	81953003	1044	ENSBGRG00000006611	ENSBGRT00000012182	2510	3.37	-5.11	-5.74	-1.08	0.206571	-2.27529	3.24515e-19	3.83131e-18	yes
17	22301107	22301350	244	ENSBGRG00000006616	ENSBGRT00000012205	8223	3.14	-6.46	-7.24	-0.792	2.23593	1.16088	3.36788e-07	1.05693e-06	yes
6	515214	515360	147	ENSBGRG00000006619	ENSBGRT00000012187	782	1.7	-1.5	-1.68	-0.61	0.44264	-1.17579	0.0142404	0.0238539	yes
6	515849	515995	147	ENSBGRG00000006619	ENSBGRT00000012187	147	1.45	-7.97	-8.92	2.57	0.44264	-1.17579	0.0142404	0.0238539	yes
2	120833245	120833491	247	ENSBGRG00000006620	ENSBGRT00000012225	25588	1.67	-434	-434	4.45	0.560122	-0.836186	0.000868791	0.00175693	yes
2	120833590	120833836	247	ENSBGRG00000006620	ENSBGRT00000012225	25933	3.07	-6.05	-6.78	1.29	0.560122	-0.836186	0.000868791	0.00175693	yes
2	120828504	120830913	2410	ENSBGRG00000006620	ENSBGRT00000012225	20847	1.93	-7.27	-8.14	1.11	0.560122	-0.836186	0.000868791	0.00175693	yes
14	36423791	36424723	933	ENSBGRG00000006628	ENSBGRT00000012256	653750	1.34	-9.02	-10.1	2.36	0.75253	-0.410178	0.0817595	0.118086	no
11	59858789	59859086	298	ENSBGRG00000006643	ENSBGRT00000012322	11185	2.56	-3.85	-4.33	1.08	1.55182	0.633961	0.0320596	0.0503188	yes
3	3272157	3273194	1038	ENSBGRG00000006648	ENSBGRT00000012297	9034	1.9	-7.78	-8.71	1.06	3.29184	1.71889	4.12983e-11	2.02455e-10	yes
12	40377125	40377425	301	ENSBGRG00000006656	ENSBGRT00000012327	12214	2.37	-3.33	-3.74	-0.665	0.651302	-0.618601	0.000342853	0.000735095	yes
3	303641	304042	402	ENSBGRG00000006669	ENSBGRT00000012494	16677	1.91	-1.91	-2.14	-0.673	0.298004	-1.7466	6.26742e-08	2.13556e-07	yes
12	57446411	57448370	1960	ENSBGRG00000006672	ENSBGRT00000012355	48475	1.45	-1.95	-2.19	0.8	5.26869	2.39744	8.0902e-17	7.37459e-16	yes
12	57450123	57450321	199	ENSBGRG00000006672	ENSBGRT00000012355	52187	1.39	-7.05	-7.89	1.57	5.26869	2.39744	8.0902e-17	7.37459e-16	yes
12	57397986	57445629	47644	ENSBGRG00000006672	ENSBGRT00000012355	50	1.55	-7.32	-8.2	1.01	5.26869	2.39744	8.0902e-17	7.37459e-16	yes
19	30750774	30751285	512	ENSBGRG00000006682	ENSBGRT00000012478	20090	1.81	-2.14	-2.4	-0.688	0.153569	-2.70304	8.39347e-12	4.44859e-11	yes
19	30749827	30750674	848	ENSBGRG00000006682	ENSBGRT00000012478	19143	1.97	-6.99	-7.83	-1.37	0.153569	-2.70304	8.39347e-12	4.44859e-11	yes
3	3323385	3325205	1821	ENSBGRG00000006695	ENSBGRT00000012357	26663	1.66	-4.19	-4.71	-0.714	1.55969	0.641262	0.00241858	0.00458084	yes
19	15109376	15109720	345	ENSBGRG00000006704	ENSBGRT00000012378	24067	3.13	-3.43	-3.86	-0.756	1.653	0.725087	0.000289885	0.000627307	yes
19	23128141	23129325	1185	ENSBGRG00000006709	ENSBGRT00000013321	2950	2	-2.64	-2.97	-0.634	0.363661	-1.45933	8.53558e-06	2.26807e-05	yes
16	49460756	49460904	149	ENSBGRG00000006719	ENSBGRT00000012406	1247	1.54	-2.77	-3.12	1.11	2.52716	1.33752	1.06446e-09	4.4515e-09	yes
8	68089304	68094655	5352	ENSBGRG00000006723	ENSBGRT00000012442	21561	2.43	-14.2	-15.7	1.71	6.86371	2.77899	3.59116e-40	3.06142e-38	yes
10	48883264	48888851	5588	ENSBGRG00000006724	ENSBGRT00000012412	49781	1.4	-7.65	-8.57	3.61	0.427508	-1.22598	3.80715e-10	1.68118e-09	yes
2	8916800	8916996	197	ENSBGRG00000006726	ENSBGRT00000012551	24181	2.41	-2.07	-2.33	0.726	0.700666	-0.513202	0.0601158	0.0894093	no
12	57675435	57675583	149	ENSBGRG00000006728	ENSBGRT00000012431	104396	1.81	-10.9	-12.1	-1.16	2.96011	1.56565	2.97259e-18	3.14914e-17	yes
3	62301380	62309566	8187	ENSBGRG00000006729	ENSBGRT00000012420	21886	2	-1.49	-1.67	0.922	0.185741	-2.42863	3.22119e-30	1.09124e-28	yes
2	120948101	120948632	532	ENSBGRG00000006739	ENSBGRT00000012435	8500	1.41	-8.43	-9.42	1.33	0.500451	-0.998698	5.81596e-06	1.57645e-05	yes
17	13711038	13722047	11010	ENSBGRG00000006742	ENSBGRT00000012436	45131	2.33	-6.85	-7.67	-0.631	2.6804	1.42245	2.69316e-05	6.72475e-05	yes
16	58825157	58825405	249	ENSBGRG00000006763	ENSBGRT00000012712	-23173	2.31	-1.84	-2.06	0.623	1.78909	0.839224	7.56704e-05	0.000177545	yes
16	58826299	58826498	200	ENSBGRG00000006763	ENSBGRT00000012712	-24315	2.4	-1.51	-1.69	-0.626	1.78909	0.839224	7.56704e-05	0.000177545	yes
14	36634833	36642838	8006	ENSBGRG00000006780	ENSBGRT00000012556	58262	1.93	-5.97	-6.7	-1.1	0.160212	-2.64195	1.18591e-29	3.77123e-28	yes
4	9006738	9007029	292	ENSBGRG00000006782	ENSBGRT00000012527	12332	1.36	-4.56	-5.12	0.85	0.561251	-0.833281	0.0149865	0.0249885	yes
4	9012313	9018764	6452	ENSBGRG00000006782	ENSBGRT00000012527	597	1.85	-4.86	-5.46	0.689	0.561251	-0.833281	0.0149865	0.0249885	yes
4	9003633	9004249	617	ENSBGRG00000006782	ENSBGRT00000012527	15112	1.63	-1.19	-1.33	-0.588	0.561251	-0.833281	0.0149865	0.0249885	yes
12	64320944	64321827	884	ENSBGRG00000006785	ENSBGRT00000012528	646	3.58	-3.23	-3.63	0.594	6.48758	2.69768	8.23294e-12	4.36989e-11	yes
9	95721702	95727342	5641	ENSBGRG00000006787	ENSBGRT00000012534	11306	1.64	-5.24	-5.88	1.1	2.46649	1.30246	1.77264e-05	4.52899e-05	yes
19	15144450	15144696	247	ENSBGRG00000006793	ENSBGRT00000012554	28842	1.98	-5.3	-5.94	-0.617	6.22717	2.63858	1.2872e-40	1.14015e-38	yes
14	59037349	59044079	6731	ENSBGRG00000006798	ENSBGRT00000012700	424847	1.29	-3.8	-4.27	1.5	0.110182	-3.18204	5.35442e-24	1.00129e-22	yes
12	64738115	64739854	1740	ENSBGRG00000006806	ENSBGRT00000012581	77810	2.02	-9.69	-10.8	2.82	0.907132	-0.140616	0.438468	0.508605	no
12	64716603	64721286	4684	ENSBGRG00000006806	ENSBGRT00000012581	56298	1.54	-434	-434	3.93	0.907132	-0.140616	0.438468	0.508605	no
12	64741307	64752779	11473	ENSBGRG00000006806	ENSBGRT00000012581	81002	2.67	-1.78	-2	1.88	0.907132	-0.140616	0.438468	0.508605	no
12	64725614	64736933	11320	ENSBGRG00000006806	ENSBGRT00000012581	65309	1.79	-6.62	-7.42	1.3	0.907132	-0.140616	0.438468	0.508605	no
2	120958921	120959219	299	ENSBGRG00000006819	ENSBGRT00000012736	0	2.26	-2.89	-3.24	-0.858	0.609808	-0.713574	0.00304776	0.00569003	yes
16	49516535	49516833	299	ENSBGRG00000006830	ENSBGRT00000013255	67245	1.28	-3.54	-3.98	-1.51	1.66701	0.737266	0.00135463	0.0026635	yes
16	49512538	49512953	416	ENSBGRG00000006830	ENSBGRT00000013255	71125	1.29	-3.12	-3.5	0.69	1.66701	0.737266	0.00135463	0.0026635	yes
16	49494708	49497569	2862	ENSBGRG00000006830	ENSBGRT00000013255	86509	1.33	-3.1	-3.49	1.18	1.66701	0.737266	0.00135463	0.0026635	yes
5	120748252	120787624	39373	ENSBGRG00000006835	ENSBGRT00000012665	0	2.1	-3.15	-3.54	-0.761	1.60505	0.68262	0.538672	0.60606	no
4	9032759	9033358	600	ENSBGRG00000006836	ENSBGRT00000012734	4816	4.35	-7.49	-8.39	-1.02	2.51603	1.33115	8.95289e-10	3.79031e-09	yes
4	9033206	9033402	197	ENSBGRG00000006836	ENSBGRT00000012734	5263	2.65	-2.6	-2.92	-0.65	2.51603	1.33115	8.95289e-10	3.79031e-09	yes
17	13740976	13768672	27697	ENSBGRG00000006840	ENSBGRT00000014423	94973	2.07	-434	-434	0.867	0.577209	-0.792833	0.000684062	0.00140432	yes
17	13795879	13796360	482	ENSBGRG00000006840	ENSBGRT00000014423	67285	1.51	-1.46	-1.63	-0.654	0.577209	-0.792833	0.000684062	0.00140432	yes
17	13769652	13772285	2634	ENSBGRG00000006840	ENSBGRT00000014423	91360	2.04	-5.95	-6.67	1.07	0.577209	-0.792833	0.000684062	0.00140432	yes
17	13772617	13775635	3019	ENSBGRG00000006840	ENSBGRT00000014423	88010	1.38	-3.12	-3.51	0.761	0.577209	-0.792833	0.000684062	0.00140432	yes
10	49050409	49050707	299	ENSBGRG00000006844	ENSBGRT00000012625	50	1.78	-6.47	-7.26	-1.06	0.834838	-0.260431	0.193183	0.253381	no
9	48921807	48924727	2921	ENSBGRG00000006847	ENSBGRT00000013062	100445	1.61	-9.48	-10.6	-0.786	3.79047	1.92238	1.05028e-33	5.04522e-32	yes
12	57697467	57702199	4733	ENSBGRG00000006852	ENSBGRT00000012688	0	1.82	-13.8	-15.3	5.11	0.67724	-0.562262	0.0047226	0.00856844	no
12	57683787	57683936	150	ENSBGRG00000006852	ENSBGRT00000012688	18263	2.38	-2.09	-2.36	-0.66	0.67724	-0.562262	0.0047226	0.00856844	no
5	119392681	119392930	250	ENSBGRG00000006865	ENSBGRT00000012663	103201	1.82	-3.59	-4.03	-0.955	0.125584	-2.99328	1.96861e-14	1.38497e-13	yes
9	15756478	15759572	3095	ENSBGRG00000006886	ENSBGRT00000012756	4582	1.8	-1.27	-1.42	-2.54	0.261868	-1.93309	0.00063162	0.00130492	yes
23	8030413	8031300	888	ENSBGRG00000006896	ENSBGRT00000012729	940	1.67	-4.67	-5.24	1.28	1.39026	0.475355	0.0133786	0.0225037	no
22	13692099	13720470	28372	ENSBGRG00000006902	ENSBGRT00000013128	41164	1.27	-6.16	-6.91	-0.939	0.827332	-0.273461	0.324672	0.396493	no
9	78500599	78507844	7246	ENSBGRG00000006907	ENSBGRT00000012906	526929	1.66	-5.32	-5.97	1.32	1.75103	0.808201	0.00995799	0.0171488	yes
9	96477860	96482221	4362	ENSBGRG00000006925	ENSBGRT00000013011	14448	2.27	-434	-434	2.6	0.666694	-0.584904	0.0178374	0.0293221	yes
9	96471226	96472945	1720	ENSBGRG00000006925	ENSBGRT00000012799	3167	1.61	-4.36	-4.89	-1.13	0.666694	-0.584904	0.0178374	0.0293221	yes
2	44400264	44400763	500	ENSBGRG00000006928	ENSBGRT00000012867	100	2.85	-3.99	-4.49	-0.611	0.24646	-2.02057	2.96967e-14	2.04565e-13	yes
9	33771422	33771810	389	ENSBGRG00000006930	ENSBGRT00000013017	52332	1.85	-5.59	-6.27	1.12	0.228171	-2.13181	1.88641e-18	2.04254e-17	yes
12	80528504	80529251	748	ENSBGRG00000006934	ENSBGRT00000012827	8122	1.56	-5.65	-6.35	1.37	0.457151	-1.12926	3.98633e-09	1.56235e-08	yes
17	44308667	44309062	396	ENSBGRG00000006941	ENSBGRT00000012840	9249	1.67	-2.13	-2.4	0.633	1.50943	0.594007	0.278996	0.348803	no
6	110202984	110203427	444	ENSBGRG00000006944	ENSBGRT00000013153	98	3.7	-6.64	-7.44	-1.21	0.153781	-2.70105	7.86831e-18	7.95062e-17	yes
13	64441415	64443167	1753	ENSBGRG00000006946	ENSBGRT00000013867	414110	1.78	-3.01	-3.38	0.59	1.30896	0.388426	0.178346	0.236225	no
22	47939078	47960549	21472	ENSBGRG00000006947	ENSBGRT00000012922	39903	2.06	-5.15	-5.78	0.704	4.70559	2.23438	5.28816e-08	1.81792e-07	yes
24	17562825	17562973	149	ENSBGRG00000006948	ENSBGRT00000012855	10634	1.61	-2.68	-3.01	-1.21	0.711139	-0.491797	0.699825	0.751468	no
24	17560499	17562942	2444	ENSBGRG00000006948	ENSBGRT00000012855	10665	2.23	-7.66	-8.57	-1.09	0.711139	-0.491797	0.699825	0.751468	no
24	17542521	17542821	301	ENSBGRG00000006948	ENSBGRT00000012855	30786	1.89	-8.59	-9.6	1.67	0.711139	-0.491797	0.699825	0.751468	no
8	11634752	11634987	236	ENSBGRG00000006949	ENSBGRT00000012845	4211	1.9	-3.16	-3.55	-0.891	1.98652	0.990244	1.34932e-09	5.57474e-09	yes
4	113195427	113195625	199	ENSBGRG00000006968	ENSBGRT00000012833	110154	1.64	-2.5	-2.82	0.649	0.312463	-1.67824	1.83012e-12	1.04141e-11	yes
24	6637679	6638036	358	ENSBGRG00000006969	ENSBGRT00000013550	10145	1.67	-3.94	-4.43	-0.946	1.41384	0.499623	0.0534227	0.0802357	no
10	49248440	49248689	250	ENSBGRG00000006976	ENSBGRT00000012951	0	1.28	-12.1	-13.4	0.994	1.03581	0.0507636	0.833806	0.866019	no
3	17005968	17009424	3457	ENSBGRG00000006979	ENSBGRT00000012928	87061	2.92	-3.28	-3.69	0.892	2.31186	1.20905	0.0123852	0.0209552	yes
11	1719337	1719485	149	ENSBGRG00000006983	ENSBGRT00000012864	832	2.23	-9.22	-10.3	-1.27	1.64185	0.715324	0.00340679	0.00631165	yes
12	64804769	64806235	1467	ENSBGRG00000006992	ENSBGRT00000016018	28706	1.59	-5.45	-6.12	-0.971	2.01249	1.00898	4.78637e-10	2.09475e-09	yes
12	64808863	64809183	321	ENSBGRG00000006992	ENSBGRT00000016018	32800	1.7	-8.73	-9.76	-2.18	2.01249	1.00898	4.78637e-10	2.09475e-09	yes
9	28545529	28545826	298	ENSBGRG00000006997	ENSBGRT00000013021	149	1.8	-1.2	-1.34	-0.939	1.10199	0.140117	0.701145	0.752758	no
23	8126340	8126607	268	ENSBGRG00000007004	ENSBGRT00000012876	24370	1.51	-3.86	-4.34	1.77	5.71123	2.5138	6.67002e-11	3.18722e-10	yes
23	8127444	8127887	444	ENSBGRG00000007004	ENSBGRT00000012876	25474	1.93	-4.48	-5.02	0.776	5.71123	2.5138	6.67002e-11	3.18722e-10	yes
17	22353472	22358629	5158	ENSBGRG00000007005	ENSBGRT00000013147	14412	1.82	-7.03	-7.88	0.694	0.385342	-1.37579	7.97904e-08	2.68203e-07	yes
17	52847627	52847823	197	ENSBGRG00000007011	ENSBGRT00000012939	147	1.95	-6.08	-6.82	-1.87	0.184824	-2.43578	7.90483e-14	5.2138e-13	yes
9	15792338	15792586	249	ENSBGRG00000007013	ENSBGRT00000012887	1885	2.44	-1.71	-1.92	0.866	2.4272	1.27929	0.000148814	0.000336006	yes
9	15791396	15792239	844	ENSBGRG00000007013	ENSBGRT00000012887	943	2.74	-4.58	-5.14	0.617	2.4272	1.27929	0.000148814	0.000336006	yes
9	15792785	15793330	546	ENSBGRG00000007013	ENSBGRT00000012887	2332	1.87	-2.92	-3.28	0.847	2.4272	1.27929	0.000148814	0.000336006	yes
28	16489011	16490673	1663	ENSBGRG00000007025	ENSBGRT00000012909	11725	1.43	-8.19	-9.16	-1.08	0.333532	-1.5841	6.27758e-10	2.70949e-09	yes
4	113745490	113745640	151	ENSBGRG00000007029	ENSBGRT00000012978	2383	1.36	-3.08	-3.46	-1	0.196706	-2.34589	1.4889e-18	1.62962e-17	yes
11	1730064	1732027	1964	ENSBGRG00000007033	ENSBGRT00000013183	145	2.07	-2.53	-2.85	0.605	0.977029	-0.0335273	0.858769	0.886752	no
28	41885682	41886898	1217	ENSBGRG00000007035	ENSBGRT00000013298	5011	1.39	-4.55	-5.1	0.61	1.44237	0.528438	0.0403099	0.0620504	no
5	49334770	49338039	3270	ENSBGRG00000007048	ENSBGRT00000014974	33867	2.13	-434	-434	1.9	2.16597	1.11501	1.45629e-07	4.75342e-07	yes
5	49301572	49302999	1428	ENSBGRG00000007048	ENSBGRT00000014974	669	1.42	-6.34	-7.11	-0.681	2.16597	1.11501	1.45629e-07	4.75342e-07	yes
5	49338137	49339994	1858	ENSBGRG00000007048	ENSBGRT00000014974	37234	1.65	-2.64	-2.97	0.58	2.16597	1.11501	1.45629e-07	4.75342e-07	yes
5	45677824	45733023	55200	ENSBGRG00000007052	ENSBGRT00000013295	50	3.77	-3.73	-4.19	-0.77	0.590958	-0.758873	0.0264549	0.0421216	yes
5	119937097	119937445	349	ENSBGRG00000007053	ENSBGRT00000013842	193905	1.66	-1.51	-1.69	-1.02	0.779242	-0.359857	0.0872118	0.125155	no
12	80994750	81006560	11811	ENSBGRG00000007083	ENSBGRT00000014455	240189	1.5	-4.81	-5.4	1.21	1.23671	0.306504	0.159725	0.214502	no
12	80984711	80985558	848	ENSBGRG00000007083	ENSBGRT00000014766	230150	2.21	-434	-434	2.65	1.23671	0.306504	0.159725	0.214502	no
12	81029013	81037550	8538	ENSBGRG00000007083	ENSBGRT00000014169	274452	1.31	-1.66	-1.86	-0.884	1.23671	0.306504	0.159725	0.214502	no
24	17592348	17593041	694	ENSBGRG00000007091	ENSBGRT00000013310	7232	2.68	-13.7	-15.2	-1.17	1.35952	0.443094	0.0748469	0.109145	no
24	17592001	17592150	150	ENSBGRG00000007091	ENSBGRT00000013310	8123	1.22	-4.59	-5.16	-0.88	1.35952	0.443094	0.0748469	0.109145	no
24	17590952	17591853	902	ENSBGRG00000007091	ENSBGRT00000013310	8420	2.2	-4.05	-4.55	-1.13	1.35952	0.443094	0.0748469	0.109145	no
15	51897577	51899256	1680	ENSBGRG00000007092	ENSBGRT00000013065	5665	1.67	-434	-434	2.2	0.626381	-0.674887	0.00958783	0.0165632	yes
12	33762451	33762850	400	ENSBGRG00000007097	ENSBGRT00000013087	953	2.11	-10.6	-11.8	1.53	1.08399	0.116358	0.70775	0.758504	no
11	76631876	76632126	251	ENSBGRG00000007101	ENSBGRT00000013672	38728	1.71	-434	-434	5.04	0.422106	-1.24432	2.44637e-09	9.80815e-09	yes
11	76632376	76636435	4060	ENSBGRG00000007101	ENSBGRT00000013672	39228	2.13	-434	-434	0.878	0.422106	-1.24432	2.44637e-09	9.80815e-09	yes
17	44432683	44432928	246	ENSBGRG00000007105	ENSBGRT00000013370	0	1.84	-4.3	-4.83	-0.738	0.639292	-0.645452	0.000272514	0.000592399	yes
1	149349804	149362897	13094	ENSBGRG00000007110	ENSBGRT00000013092	129791	1.35	-5.71	-6.41	-1.26	0.485041	-1.04382	5.25546e-06	1.43114e-05	yes
9	96508165	96508315	151	ENSBGRG00000007114	ENSBGRT00000013163	10166	1.94	-5.71	-6.41	2.27	1.11519	0.157291	0.602353	0.662759	no
12	58099977	58100440	464	ENSBGRG00000007118	ENSBGRT00000013133	53435	1.56	-4.49	-5.04	-1.49	0.419146	-1.25447	5.08867e-08	1.75399e-07	yes
3	28349984	28362520	12537	ENSBGRG00000007127	ENSBGRT00000013135	14925	1.61	-2.05	-2.3	0.633	0.155487	-2.68513	7.09523e-31	2.5767e-29	yes
X	130649397	130667044	17648	ENSBGRG00000007139	ENSBGRT00000013125	18410	3.82	-7.86	-8.8	-0.643	0.349498	-1.51664	3.78231e-07	1.17985e-06	yes
14	19060200	19060346	147	ENSBGRG00000007153	ENSBGRT00000013323	97	1.27	-7	-7.84	-1.73	1.50612	0.590832	0.0294175	0.0464611	yes
9	28562259	28562506	248	ENSBGRG00000007161	ENSBGRT00000013277	2757	2.24	-2.66	-2.99	-0.885	1.20048	0.263608	0.138071	0.188614	no
Y	7956284	7956576	293	ENSBGRG00000007164	ENSBGRT00000013197	1935	1.28	-14.4	-16	-1.15	4.42581	2.14594	8.81555e-12	4.65734e-11	yes
X	9870010	9873991	3982	ENSBGRG00000007171	ENSBGRT00000013633	11100	2.2	-434	-434	1.37	2.38904	1.25643	0.00011241	0.000257979	yes
10	49538463	49643049	104587	ENSBGRG00000007174	ENSBGRT00000013218	0	2.66	-5.78	-6.49	-1.12	1.69827	0.764064	0.00589946	0.0105332	yes
26	8798064	8798212	149	ENSBGRG00000007176	ENSBGRT00000013414	20727	1.88	-6.27	-7.03	1.99	1.96851	0.977106	1.66098e-05	4.25929e-05	yes
23	8145079	8146675	1597	ENSBGRG00000007178	ENSBGRT00000013409	40802	2.93	-1.32	-1.48	0.994	2.18541	1.12791	9.72661e-06	2.56784e-05	yes
23	8169641	8186507	16867	ENSBGRG00000007178	ENSBGRT00000013409	970	1.92	-3.43	-3.86	0.869	2.18541	1.12791	9.72661e-06	2.56784e-05	yes
14	37376731	37376924	194	ENSBGRG00000007180	ENSBGRT00000013185	41965	1.63	-7.98	-8.93	2.62	0.0529574	-4.23902	1.34037e-05	3.4809e-05	yes
14	37376295	37376490	196	ENSBGRG00000007180	ENSBGRT00000013185	42399	2.09	-10.4	-11.5	3.76	0.0529574	-4.23902	1.34037e-05	3.4809e-05	yes
20	9842862	9843011	150	ENSBGRG00000007192	ENSBGRT00000013684	50	1.26	-434	-434	5.58	0.711715	-0.490629	0.020715	0.0336352	no
2	44697529	44698930	1402	ENSBGRG00000007199	ENSBGRT00000013365	40885	1.52	-2.55	-2.87	-0.865	0.226541	-2.14215	1.49051e-10	6.87617e-10	yes
16	1229053	1233631	4579	ENSBGRG00000007202	ENSBGRT00000013309	50	1.95	-3.99	-4.48	-1.25	0.202175	-2.30632	4.01993e-12	2.21395e-11	yes
3	17275147	17275590	444	ENSBGRG00000007208	ENSBGRT00000013384	68637	2.06	-11.8	-13.1	2	1.31267	0.392508	0.429221	0.500758	no
28	30230467	30230714	248	ENSBGRG00000007209	ENSBGRT00000013307	3641	2.52	-1.32	-1.48	0.703	1.47413	0.559864	0.0672392	0.099005	no
18	52300625	52305885	5261	ENSBGRG00000007213	ENSBGRT00000013327	21030	1.16	-1.84	-2.07	-0.677	0.719589	-0.474755	0.0560472	0.0838583	no
3	434674	434871	198	ENSBGRG00000007224	ENSBGRT00000013441	99	1.33	-5.88	-6.6	1.61	0.826504	-0.274906	0.200115	0.261285	no
22	13795814	13796773	960	ENSBGRG00000007235	ENSBGRT00000013282	6363	2.33	-6.1	-6.84	-1.49	1.51315	0.597554	0.0010078	0.00201826	yes
22	13798704	13801201	2498	ENSBGRG00000007235	ENSBGRT00000013282	9253	1.24	-7.67	-8.58	-1.35	1.51315	0.597554	0.0010078	0.00201826	yes
X	86711554	86720124	8571	ENSBGRG00000007261	ENSBGRT00000013632	19228	11.8	-3.05	-3.43	-2.55	0.789297	-0.34136	0.04166	0.0639444	no
10	49943333	49967201	23869	ENSBGRG00000007272	ENSBGRT00000013705	53409	1.27	-1.71	-1.92	-0.62	0.0749818	-3.73732	1.99317e-20	2.64754e-19	yes
5	49082576	49082775	200	ENSBGRG00000007287	ENSBGRT00000013875	19228	1.5	-6.7	-7.51	1.26	1.11467	0.15662	0.410314	0.482013	no
8	102500130	102503328	3199	ENSBGRG00000007289	ENSBGRT00000013818	67938	3.57	-3.94	-4.43	-1	0.184636	-2.43724	9.21724e-38	6.72155e-36	yes
28	41954979	41955499	521	ENSBGRG00000007303	ENSBGRT00000013378	5063	2.48	-434	-434	1.21	2.55737	1.35466	3.04825e-11	1.51023e-10	yes
11	94837202	94838842	1641	ENSBGRG00000007305	ENSBGRT00000013939	183438	2.38	-5.89	-6.61	-1.88	0.954839	-0.0666711	0.80242	0.840322	no
11	94833151	94833700	550	ENSBGRG00000007305	ENSBGRT00000013939	188580	2.87	-6.23	-6.99	-0.76	0.954839	-0.0666711	0.80242	0.840322	no
3	110958943	110959654	712	ENSBGRG00000007314	ENSBGRT00000013429	8646	1.36	-8.9	-9.94	-1.76	2.57715	1.36578	1.11588e-07	3.6941e-07	yes
26	47202020	47202791	772	ENSBGRG00000007318	ENSBGRT00000013455	7684	1.19	-2.05	-2.31	-0.581	2.65657	1.40956	9.43668e-10	3.98399e-09	yes
13	48209291	48209554	264	ENSBGRG00000007331	ENSBGRT00000013663	2140	1.26	-3.85	-4.32	-0.615	0.603738	-0.728005	0.00156804	0.003054	yes
4	113799407	113799555	149	ENSBGRG00000007346	ENSBGRT00000013477	1244	1.33	-1.97	-2.21	0.783	3.4208	1.77433	6.44456e-09	2.46514e-08	yes
4	113880140	113889742	9603	ENSBGRG00000007346	ENSBGRT00000013477	81977	1.8	-9.68	-10.8	3.87	3.4208	1.77433	6.44456e-09	2.46514e-08	yes
4	113811209	113845602	34394	ENSBGRG00000007346	ENSBGRT00000013477	13046	1.38	-9.6	-10.7	2.17	3.4208	1.77433	6.44456e-09	2.46514e-08	yes
7	82828198	82867607	39410	ENSBGRG00000007351	ENSBGRT00000013854	280027	1.75	-2.49	-2.8	-0.804	0.633386	-0.658844	0.000722328	0.00147653	yes
17	22398564	22399469	906	ENSBGRG00000007354	ENSBGRT00000014577	6	1.22	-4.17	-4.68	0.733	4.32629	2.11313	3.99675e-12	2.20205e-11	yes
13	41904405	41919496	15092	ENSBGRG00000007364	ENSBGRT00000014513	28608	1.8	-8.8	-9.84	1.76	2.94295	1.55726	2.25341e-12	1.2727e-11	yes
14	59471573	59479860	8288	ENSBGRG00000007367	ENSBGRT00000014259	109403	2.02	-4.9	-5.5	-1.13	0.123607	-3.01617	2.80106e-48	4.38462e-46	yes
25	48293797	48356258	62462	ENSBGRG00000007368	ENSBGRT00000013540	26163	3.83	-2.17	-2.44	-0.818	2.19331	1.13311	1.3763e-09	5.67714e-09	yes
25	48356408	48382198	25791	ENSBGRG00000007368	ENSBGRT00000013540	223	2.36	-13.4	-14.9	-1.16	2.19331	1.13311	1.3763e-09	5.67714e-09	yes
25	48291853	48292003	151	ENSBGRG00000007368	ENSBGRT00000013540	90418	1.4	-3.18	-3.58	-0.82	2.19331	1.13311	1.3763e-09	5.67714e-09	yes
11	71190866	71191015	150	ENSBGRG00000007387	ENSBGRT00000013562	2900	1.4	-2.07	-2.32	1.06	0.555773	-0.847433	5.59878e-05	0.000133767	yes
2	9284575	9284874	300	ENSBGRG00000007394	ENSBGRT00000013712	32866	1.49	-8.31	-9.29	1.34	3.12632	1.64446	8.14751e-07	2.44897e-06	yes
3	17377988	17394057	16070	ENSBGRG00000007409	ENSBGRT00000013946	76246	2.1	-3.54	-3.98	-0.829	1.87094	0.903764	0.00670471	0.0118798	yes
11	16730080	16730230	151	ENSBGRG00000007412	ENSBGRT00000013807	118736	1.35	-4.81	-5.4	1.32	0.484644	-1.045	1.32732e-07	4.35518e-07	yes
4	9144622	9146321	1700	ENSBGRG00000007414	ENSBGRT00000013838	14777	1.79	-7.72	-8.64	1.03	0.723144	-0.467646	0.0577635	0.0862273	no
18	52357062	52359265	2204	ENSBGRG00000007419	ENSBGRT00000013696	30126	3.67	-7.58	-8.48	-0.863	0.121782	-3.03762	1.69894e-37	1.22418e-35	yes
16	49619699	49620229	531	ENSBGRG00000007423	ENSBGRT00000013750	7293	2.14	-4.51	-5.05	0.686	6.91161	2.78902	1.33283e-35	7.96101e-34	yes
15	52271189	52275157	3969	ENSBGRG00000007441	ENSBGRT00000013656	14888	1.79	-4.83	-5.42	-0.713	0.0256272	-5.28618	5.71071e-28	1.55232e-26	yes
24	54229949	54230092	144	ENSBGRG00000007447	ENSBGRT00000013717	23799	1.81	-4.11	-4.62	-1.09	0.631325	-0.663546	0.0259432	0.0413624	yes
9	96538707	96538901	195	ENSBGRG00000007462	ENSBGRT00000013650	1959	1.72	-2.88	-3.24	1.59	0.31195	-1.68061	8.5728e-06	2.27714e-05	yes
9	96537039	96537282	244	ENSBGRG00000007462	ENSBGRT00000013650	291	3.91	-4.11	-4.61	-1.36	0.31195	-1.68061	8.5728e-06	2.27714e-05	yes
26	47212114	47212558	445	ENSBGRG00000007463	ENSBGRT00000013730	1623	2.6	-5.89	-6.61	0.65	4.96395	2.31149	4.09986e-11	2.0104e-10	yes
3	3460861	3461539	679	ENSBGRG00000007481	ENSBGRT00000013943	10993	1.75	-3.54	-3.98	1.19	0.371132	-1.43	1.01048e-09	4.23945e-09	yes
4	894026	894175	150	ENSBGRG00000007491	ENSBGRT00000013739	1637	1.52	-2.56	-2.88	-1.36	2.52706	1.33746	0.00132193	0.00260484	yes
17	58782912	58796832	13921	ENSBGRG00000007492	ENSBGRT00000014104	100	4.4	-14.2	-15.7	-0.672	0.160969	-2.63515	3.58748e-23	6.19804e-22	yes
17	58810704	58814424	3721	ENSBGRG00000007492	ENSBGRT00000014104	27892	1.63	-1.39	-1.56	-0.622	0.160969	-2.63515	3.58748e-23	6.19804e-22	yes
5	62080932	62081124	193	ENSBGRG00000007500	ENSBGRT00000013958	25608	2.19	-4.54	-5.09	0.97	0.487874	-1.03542	2.46242e-05	6.17493e-05	yes
9	96546290	96551215	4926	ENSBGRG00000007504	ENSBGRT00000014573	26606	2.12	-2.98	-3.34	0.733	0.958774	-0.0607373	0.727677	0.775739	no
9	96565748	96567116	1369	ENSBGRG00000007504	ENSBGRT00000014573	10705	1.86	-3.99	-4.49	1.33	0.958774	-0.0607373	0.727677	0.775739	no
2	15830324	15830518	195	ENSBGRG00000007511	ENSBGRT00000014018	45455	2.58	-8.87	-9.91	1.06	2.56484	1.35887	6.05885e-14	4.04473e-13	yes
X	100293440	100293638	199	ENSBGRG00000007525	ENSBGRT00000013922	7671	2.47	-4.29	-4.82	1.15	3.35864	1.74788	7.87968e-11	3.73966e-10	yes
28	42114657	42123681	9025	ENSBGRG00000007531	ENSBGRT00000013833	156872	1.45	-4.17	-4.69	-0.88	0.305823	-1.70923	5.77261e-09	2.22216e-08	yes
28	42279707	42279956	250	ENSBGRG00000007531	ENSBGRT00000013833	597	2.99	-1.6	-1.8	-0.881	0.305823	-1.70923	5.77261e-09	2.22216e-08	yes
9	65459853	65467044	7192	ENSBGRG00000007532	ENSBGRT00000013782	27612	3.1	-12.8	-14.2	-0.847	0.23416	-2.09443	2.25389e-18	2.4188e-17	yes
23	8283969	8284118	150	ENSBGRG00000007536	ENSBGRT00000013981	21023	2.07	-1.49	-1.68	0.676	2.13043	1.09114	0.00200323	0.00383982	yes
2	9660138	9661779	1642	ENSBGRG00000007540	ENSBGRT00000013848	2864	1.53	-13.5	-15	3.06	1.02795	0.0397717	0.831628	0.864577	no
2	9662285	9664187	1903	ENSBGRG00000007540	ENSBGRT00000013848	456	1.9	-12.7	-14.1	2.44	1.02795	0.0397717	0.831628	0.864577	no
13	48346439	48347434	996	ENSBGRG00000007548	ENSBGRT00000014431	0	3.39	-9.71	-10.8	-0.729	0.29388	-1.7667	4.17428e-18	4.35613e-17	yes
13	48506436	48515523	9088	ENSBGRG00000007548	ENSBGRT00000014287	160345	1.15	-3.09	-3.47	-0.678	0.29388	-1.7667	4.17428e-18	4.35613e-17	yes
24	6665600	6665846	247	ENSBGRG00000007558	ENSBGRT00000013879	0	1.8	-12.3	-13.6	2.03	1.23269	0.301813	0.133879	0.183553	no
24	6665618	6665816	199	ENSBGRG00000007558	ENSBGRT00000013879	0	1.94	-11.2	-12.4	2.14	1.23269	0.301813	0.133879	0.183553	no
24	23597742	23598763	1022	ENSBGRG00000007560	ENSBGRT00000013893	21499	1.22	-2.24	-2.52	0.768	1.68861	0.755839	0.0332687	0.0520546	yes
22	53851559	53854245	2687	ENSBGRG00000007573	ENSBGRT00000013986	12574	2.29	-8.91	-9.96	-0.863	1.43229	0.518324	0.0105322	0.0180401	no
28	983528	983823	296	ENSBGRG00000007575	ENSBGRT00000014539	113660	2.3	-5.89	-6.6	1.63	0.33474	-1.57889	1.28943e-09	5.33337e-09	yes
13	34827172	34827321	150	ENSBGRG00000007580	ENSBGRT00000014022	161833	1.5	-4.33	-4.86	0.716	0.262113	-1.93174	2.779e-07	8.81416e-07	yes
13	34825343	34826712	1370	ENSBGRG00000007580	ENSBGRT00000014022	160004	1.78	-4.36	-4.89	-0.623	0.262113	-1.93174	2.779e-07	8.81416e-07	yes
3	45483405	45488302	4898	ENSBGRG00000007582	ENSBGRT00000013873	25467	2.5	-4.61	-5.17	1.32	1.25658	0.329499	0.356912	0.4282	no
28	30841718	30847795	6078	ENSBGRG00000007584	ENSBGRT00000013913	45127	2.17	-9.32	-10.4	0.9	1.91768	0.939365	4.6357e-05	0.00011192	yes
28	30841320	30841469	150	ENSBGRG00000007584	ENSBGRT00000013913	44729	1.79	-2.4	-2.7	1.15	1.91768	0.939365	4.6357e-05	0.00011192	yes
3	28456297	28459864	3568	ENSBGRG00000007604	ENSBGRT00000013920	23510	1.39	-8.23	-9.2	2.49	0.955247	-0.0660535	0.813404	0.849236	no
12	33843473	33843869	397	ENSBGRG00000007612	ENSBGRT00000013934	149	2.25	-6.73	-7.54	-0.861	3.32729	1.73435	2.06085e-12	1.16831e-11	yes
14	38040709	38043711	3003	ENSBGRG00000007620	ENSBGRT00000014084	169196	1.65	-6.15	-6.9	-1.42	0.476832	-1.06845	4.76161e-07	1.46993e-06	yes
16	1590577	1590925	349	ENSBGRG00000007622	ENSBGRT00000014034	5390	2.47	-4.47	-5.01	0.905	1.30975	0.389296	0.201424	0.262861	no
24	24073365	24073812	448	ENSBGRG00000007636	ENSBGRT00000014327	438978	3.04	-2.48	-2.79	-0.747	0.773796	-0.369975	0.0850902	0.122382	no
17	75749869	75756005	6137	ENSBGRG00000007640	ENSBGRT00000014196	0	1.71	-8.55	-9.56	-0.669	3.20666	1.68107	2.89552e-18	3.06929e-17	yes
9	28601614	28602032	419	ENSBGRG00000007641	ENSBGRT00000014079	2924	1.37	-4.76	-5.34	-1.32	0.47398	-1.0771	0.00146387	0.00286432	yes
2	19769153	19846853	77701	ENSBGRG00000007648	ENSBGRT00000014242	0	1.71	-11.6	-12.9	0.755	0.9134	-0.130681	0.556065	0.621892	no
15	44827526	44836562	9037	ENSBGRG00000007649	ENSBGRT00000015813	85081	2.13	-2.88	-3.24	-0.754	0.0785201	-3.67079	8.59518e-42	8.43629e-40	yes
8	11818446	11818595	150	ENSBGRG00000007656	ENSBGRT00000015319	116821	1.52	-8.19	-9.15	3.92	0.968989	-0.0454478	0.89595	0.917112	no
8	11740247	11793424	53178	ENSBGRG00000007656	ENSBGRT00000015319	38622	2.73	-2.02	-2.28	-0.683	0.968989	-0.0454478	0.89595	0.917112	no
25	48649088	48651608	2521	ENSBGRG00000007663	ENSBGRT00000014500	38978	2.95	-4.33	-4.86	-1.15	3.17138	1.66511	1.09332e-12	6.37936e-12	yes
5	28720060	28720209	150	ENSBGRG00000007676	ENSBGRT00000014075	11576	2.33	-2.29	-2.57	-0.879	6.1441	2.6192	6.45641e-13	3.86278e-12	yes
Y	8753747	8754766	1020	ENSBGRG00000007677	ENSBGRT00000014083	47174	1.79	-2.37	-2.67	0.639	3.66949	1.87558	2.24563e-18	2.41279e-17	yes
Y	8706967	8707164	198	ENSBGRG00000007677	ENSBGRT00000014083	394	1.46	-1.6	-1.8	-0.945	3.66949	1.87558	2.24563e-18	2.41279e-17	yes
16	58980033	58987871	7839	ENSBGRG00000007685	ENSBGRT00000014176	0	1.8	-3.17	-3.56	-1.02	3.38851	1.76065	2.33928e-18	2.50452e-17	yes
22	48355346	48359234	3889	ENSBGRG00000007703	ENSBGRT00000014536	273865	1.98	-4.56	-5.12	1.11	1.79215	0.841689	0.000171759	0.000384278	yes
5	62297508	62298395	888	ENSBGRG00000007705	ENSBGRT00000014237	6228	2.27	-434	-434	1.47	0.545057	-0.875521	0.00171065	0.00330974	yes
9	7254502	7254650	149	ENSBGRG00000007710	ENSBGRT00000014268	16419	1.53	-5.51	-6.18	1.88	1.99955	0.999677	0.000204856	0.000452968	yes
25	25406109	25406256	148	ENSBGRG00000007712	ENSBGRT00000014269	65339	2.23	-3.58	-4.03	-0.611	3.42579	1.77644	2.80126e-12	1.56847e-11	yes
3	3474394	3475979	1586	ENSBGRG00000007713	ENSBGRT00000015291	122240	1.64	-3.71	-4.17	-1.02	2.23799	1.1622	3.14714e-07	9.91081e-07	yes
3	3469299	3474294	4996	ENSBGRG00000007713	ENSBGRT00000015291	123925	1.86	-11.9	-13.2	-0.881	2.23799	1.1622	3.14714e-07	9.91081e-07	yes
24	6672992	6673142	151	ENSBGRG00000007717	ENSBGRT00000014402	2788	1.47	-3.35	-3.76	-0.69	1.05842	0.0819071	0.707963	0.758687	no
11	71333519	71333818	300	ENSBGRG00000007718	ENSBGRT00000014114	1697	2.82	-3.53	-3.97	1.03	1.27642	0.352098	0.574876	0.639111	no
7	84336785	84353991	17207	ENSBGRG00000007730	ENSBGRT00000014379	415031	1.61	-3.33	-3.74	1.18	0.728881	-0.456245	0.0223391	0.0360019	no
14	83496718	83497017	300	ENSBGRG00000007735	ENSBGRT00000014162	348	1.75	-4.22	-4.74	-0.84	1.50695	0.591631	0.124759	0.172377	no
11	71469884	71470233	350	ENSBGRG00000007738	ENSBGRT00000014183	100935	3.81	-5.75	-6.45	-0.896	0.650932	-0.619421	0.000901239	0.00181729	yes
11	16750363	16762592	12230	ENSBGRG00000007739	ENSBGRT00000014148	0	1.94	-4.96	-5.56	1.49					no
9	15838598	15839048	451	ENSBGRG00000007742	ENSBGRT00000014182	15795	2.22	-4.83	-5.42	-0.797	1.11949	0.162839	0.451559	0.521857	no
5	120928729	120929166	438	ENSBGRG00000007744	ENSBGRT00000014188	97	3.65	-3.64	-4.09	-0.672	1.49343	0.578629	0.00853617	0.0148752	no
X	10026960	10027458	499	ENSBGRG00000007748	ENSBGRT00000014222	29852	2.65	-4.98	-5.59	0.595	0.780341	-0.357824	0.642861	0.699825	no
17	44506010	44511424	5415	ENSBGRG00000007751	ENSBGRT00000014266	61362	1.24	-4	-4.5	1	0.496702	-1.00955	2.02722e-07	6.52549e-07	yes
17	44518950	44519599	650	ENSBGRG00000007751	ENSBGRT00000014266	53187	2.36	-8.16	-9.12	-0.744	0.496702	-1.00955	2.02722e-07	6.52549e-07	yes
17	44524316	44525455	1140	ENSBGRG00000007751	ENSBGRT00000014266	47331	1.72	-4.12	-4.63	-0.812	0.496702	-1.00955	2.02722e-07	6.52549e-07	yes
3	121959354	121959550	197	ENSBGRG00000007752	ENSBGRT00000014309	0	2.27	-3.61	-4.06	-0.986	0.0830917	-3.58915	0.000272294	0.000591991	yes
19	23169063	23169211	149	ENSBGRG00000007775	ENSBGRT00000014471	18775	1.59	-1.9	-2.13	0.707	2.52586	1.33677	4.49299e-12	2.46031e-11	yes
19	23187488	23187738	251	ENSBGRG00000007775	ENSBGRT00000014471	248	1.89	-3.5	-3.93	0.948	2.52586	1.33677	4.49299e-12	2.46031e-11	yes
23	40580364	40586490	6127	ENSBGRG00000007780	ENSBGRT00000014282	2341	2	-2.87	-3.22	0.7	0.747849	-0.41918	0.0524877	0.0789882	no
16	1732219	1732367	149	ENSBGRG00000007781	ENSBGRT00000014363	17298	2.62	-3.09	-3.48	1.45	1.28896	0.366206	0.190215	0.249831	no
3	104287781	104337867	50087	ENSBGRG00000007790	ENSBGRT00000014595	484635	2.24	-3.06	-3.44	-0.99	0.272228	-1.87711	2.27108e-13	1.42201e-12	yes
9	28610875	28612239	1365	ENSBGRG00000007799	ENSBGRT00000014316	1157	4.26	-9.85	-11	-1	0.126865	-2.97864	2.66526e-06	7.52306e-06	yes
11	61393389	61393537	149	ENSBGRG00000007801	ENSBGRT00000014306	397	2.2	-1.2	-1.34	-1.42	0.114714	-3.12389	1.61078e-28	4.65001e-27	yes
9	49584495	49594659	10165	ENSBGRG00000007812	ENSBGRT00000014364	0	2.44	-2.92	-3.28	-1.14	1.25954	0.332896	0.173599	0.230644	no
18	52733174	52737598	4425	ENSBGRG00000007817	ENSBGRT00000014343	7743	1.62	-2.66	-3	-0.808	0.270178	-1.88802	6.9557e-14	4.61291e-13	yes
3	111206966	111207346	381	ENSBGRG00000007818	ENSBGRT00000014348	2353	2.1	-1.93	-2.17	-0.686	0.504464	-0.987175	2.23125e-06	6.36128e-06	yes
11	16928598	16928796	199	ENSBGRG00000007822	ENSBGRT00000014361	2040	2.59	-6.65	-7.45	2.3	3.22638	1.68992	0.000570749	0.00118564	yes
22	13919013	13920063	1051	ENSBGRG00000007824	ENSBGRT00000014496	1539	3.06	-2.7	-3.04	-0.633	2.42977	1.28082	2.91484e-07	9.21925e-07	yes
15	52489008	52490872	1865	ENSBGRG00000007830	ENSBGRT00000015005	15120	1.32	-7	-7.85	0.63	0.904183	-0.145313	0.418451	0.489955	no
15	52480313	52482736	2424	ENSBGRG00000007830	ENSBGRT00000015005	23256	1.56	-10.9	-12.1	1.49	0.904183	-0.145313	0.418451	0.489955	no
15	52492793	52493762	970	ENSBGRG00000007830	ENSBGRT00000015005	12230	1.53	-4.9	-5.5	-0.74	0.904183	-0.145313	0.418451	0.489955	no
28	42553302	42553800	499	ENSBGRG00000007837	ENSBGRT00000014507	314654	4.36	-5.4	-6.06	-0.882	0.0509036	-4.29609	9.84612e-55	2.48314e-52	yes
28	42602131	42602380	250	ENSBGRG00000007837	ENSBGRT00000014507	266074	2.56	-4.99	-5.6	-1.5	0.0509036	-4.29609	9.84612e-55	2.48314e-52	yes
28	42583161	42601832	18672	ENSBGRG00000007837	ENSBGRT00000014507	266622	2.24	-1.95	-2.19	-0.591	0.0509036	-4.29609	9.84612e-55	2.48314e-52	yes
28	42561560	42561959	400	ENSBGRG00000007837	ENSBGRT00000014507	306495	2	-4.73	-5.3	-0.98	0.0509036	-4.29609	9.84612e-55	2.48314e-52	yes
28	31005961	31006410	450	ENSBGRG00000007845	ENSBGRT00000014357	51311	3	-3.96	-4.45	-0.918	0.705376	-0.503536	0.0101796	0.0175023	no
14	28158947	28168915	9969	ENSBGRG00000007853	ENSBGRT00000016274	7090	1.98	-434	-434	0.711	0.761356	-0.393357	0.0144486	0.0241648	no
14	28151907	28153486	1580	ENSBGRG00000007853	ENSBGRT00000016274	50	1.74	-434	-434	1.89	0.761356	-0.393357	0.0144486	0.0241648	no
20	29655137	29656398	1262	ENSBGRG00000007865	ENSBGRT00000014477	39502	2.19	-434	-434	3.65	1.48442	0.569897	0.00125213	0.00247671	no
20	29663563	29666877	3315	ENSBGRG00000007865	ENSBGRT00000014477	47928	1.61	-5.25	-5.89	0.924	1.48442	0.569897	0.00125213	0.00247671	no
20	29617716	29640338	22623	ENSBGRG00000007865	ENSBGRT00000014477	2081	1.79	-10.7	-11.9	1.28	1.48442	0.569897	0.00125213	0.00247671	no
Y	8778399	8778697	299	ENSBGRG00000007868	ENSBGRT00000014467	17568	2.69	-2.19	-2.46	0.653	3.85488	1.94669	1.14914e-09	4.78579e-09	yes
Y	8760980	8764071	3092	ENSBGRG00000007868	ENSBGRT00000014695	149	1.86	-434	-434	3.09	3.85488	1.94669	1.14914e-09	4.78579e-09	yes
19	15733910	15734057	148	ENSBGRG00000007870	ENSBGRT00000014685	0	2.2	-5.62	-6.31	2.78	0.363451	-1.46017	1.81535e-15	1.44069e-14	yes
7	42147141	42147340	200	ENSBGRG00000007881	ENSBGRT00000014761	50	1.6	-2.2	-2.47	-1.67	2.72372	1.44558	0.000310434	0.000669621	yes
7	42066451	42102836	36386	ENSBGRG00000007881	ENSBGRT00000014761	44554	1.46	-3.39	-3.81	1.25	2.72372	1.44558	0.000310434	0.000669621	yes
14	83756963	83759184	2222	ENSBGRG00000007893	ENSBGRT00000014558	32129	1.84	-3.96	-4.45	-0.705	1.03681	0.0521513	0.829286	0.862487	no
14	83746272	83750902	4631	ENSBGRG00000007893	ENSBGRT00000014558	21438	2.13	-5.48	-6.15	2.1	1.03681	0.0521513	0.829286	0.862487	no
3	119608835	119611506	2672	ENSBGRG00000007897	ENSBGRT00000014428	16823	2.62	-2.11	-2.38	0.665	0.751229	-0.412676	0.14024	0.19122	no
3	119614335	119614780	446	ENSBGRG00000007897	ENSBGRT00000014428	22323	2.35	-8.62	-9.64	-1.09	0.751229	-0.412676	0.14024	0.19122	no
5	49082974	49083514	541	ENSBGRG00000007918	ENSBGRT00000014479	910	2.03	-6.07	-6.81	0.712	1.99736	0.998097	3.3778e-05	8.31424e-05	yes
X	86939865	86946301	6437	ENSBGRG00000007926	ENSBGRT00000014636	41807	1.8	-11.3	-12.6	1.42	2.86535	1.51871	5.76045e-10	2.49697e-09	yes
16	77757510	77759164	1655	ENSBGRG00000007932	ENSBGRT00000014803	49411	2.89	-8.55	-9.56	2.65	3.56832	1.83525	3.67076e-22	5.75593e-21	yes
3	111232953	111235451	2499	ENSBGRG00000007939	ENSBGRT00000014872	0	2.48	-6.71	-7.53	-0.681	0.70553	-0.503221	0.0421624	0.0646391	no
X	100605666	100606278	613	ENSBGRG00000007940	ENSBGRT00000014505	47	2.32	-6.06	-6.8	0.588	4.90232	2.29346	7.8024e-13	4.62842e-12	yes
X	115554873	115555160	288	ENSBGRG00000007941	ENSBGRT00000014619	93727	2.1	-2.06	-2.32	0.843	0.775644	-0.366533	0.190649	0.250311	no
18	20982353	20982731	379	ENSBGRG00000007959	ENSBGRT00000018532	12231	1.2	-3.12	-3.51	0.963	1.02514	0.0358155	0.905612	0.925057	no
18	20980994	20982143	1150	ENSBGRG00000007959	ENSBGRT00000018532	12819	1.86	-434	-434	4.53	1.02514	0.0358155	0.905612	0.925057	no
18	20977552	20978796	1245	ENSBGRG00000007959	ENSBGRT00000018532	16166	2.04	-434	-434	3.31	1.02514	0.0358155	0.905612	0.925057	no
18	20979345	20979795	451	ENSBGRG00000007959	ENSBGRT00000018532	15167	1.87	-434	-434	4.68	1.02514	0.0358155	0.905612	0.925057	no
18	20978946	20979195	250	ENSBGRG00000007959	ENSBGRT00000018532	15767	1.79	-434	-434	3.64	1.02514	0.0358155	0.905612	0.925057	no
18	20980345	20980844	500	ENSBGRG00000007959	ENSBGRT00000018532	14118	1.64	-434	-434	3.52	1.02514	0.0358155	0.905612	0.925057	no
24	54952199	54953262	1064	ENSBGRG00000007960	ENSBGRT00000014521	17447	1.9	-3.08	-3.46	0.621	1.47694	0.562613	0.0366308	0.0568448	no
24	54938109	54940281	2173	ENSBGRG00000007960	ENSBGRT00000014616	3357	1.19	-5.59	-6.28	-1.11	1.47694	0.562613	0.0366308	0.0568448	no
24	54988449	54988648	200	ENSBGRG00000007960	ENSBGRT00000014521	53697	1.98	-5.28	-5.92	0.679	1.47694	0.562613	0.0366308	0.0568448	no
17	58902836	58905134	2299	ENSBGRG00000007961	ENSBGRT00000014655	14441	1.41	-3.23	-3.63	0.838	0.422662	-1.24242	0.000142048	0.000321971	yes
12	58335496	58335843	348	ENSBGRG00000007972	ENSBGRT00000014615	53831	3.11	-2.04	-2.3	-1	0.701596	-0.511288	0.00702054	0.0123958	no
12	58302982	58303131	150	ENSBGRG00000007972	ENSBGRT00000014615	86543	1.43	-2.21	-2.49	-0.765	0.701596	-0.511288	0.00702054	0.0123958	no
12	58328047	58328345	299	ENSBGRG00000007972	ENSBGRT00000014615	61329	1.91	-11.5	-12.8	2.38	0.701596	-0.511288	0.00702054	0.0123958	no
12	58328593	58328841	249	ENSBGRG00000007972	ENSBGRT00000014615	60833	1.42	-5.63	-6.32	1.4	0.701596	-0.511288	0.00702054	0.0123958	no
11	95342087	95345885	3799	ENSBGRG00000007983	ENSBGRT00000014598	56709	1.38	-6.36	-7.13	0.933	0.24872	-2.00741	3.24421e-21	4.67156e-20	yes
11	95317323	95317472	150	ENSBGRG00000007983	ENSBGRT00000014598	31945	1.47	-6.88	-7.71	2.12	0.24872	-2.00741	3.24421e-21	4.67156e-20	yes
19	23189447	23189643	197	ENSBGRG00000007991	ENSBGRT00000014572	4245	1.1	-12.1	-13.5	-1.18	3.35558	1.74656	1.48365e-15	1.18941e-14	yes
19	23189153	23189300	148	ENSBGRG00000007991	ENSBGRT00000014572	4588	1.17	-9.19	-10.3	1.35	3.35558	1.74656	1.48365e-15	1.18941e-14	yes
14	21140294	21140787	494	ENSBGRG00000007998	ENSBGRT00000014599	14716	2.11	-12.7	-14.1	0.854	0.67369	-0.569843	0.0327065	0.0512588	no
22	13990655	13990992	338	ENSBGRG00000008005	ENSBGRT00000014659	46263	1.83	-3.26	-3.66	-0.826	0.0708129	-3.81984	2.09815e-13	1.32239e-12	yes
22	13988381	13990171	1791	ENSBGRG00000008005	ENSBGRT00000014659	43989	2.01	-4.28	-4.8	-1.23	0.0708129	-3.81984	2.09815e-13	1.32239e-12	yes
22	13993544	13994920	1377	ENSBGRG00000008005	ENSBGRT00000014659	49152	1.99	-2.64	-2.96	-0.606	0.0708129	-3.81984	2.09815e-13	1.32239e-12	yes
9	49653533	49656320	2788	ENSBGRG00000008011	ENSBGRT00000015475	69087	1.62	-1.72	-1.93	-0.763	0.621406	-0.686391	0.044296	0.067528	yes
16	32768827	32769027	201	ENSBGRG00000008016	ENSBGRT00000016060	4836	1.56	-5.5	-6.18	1.07	0.108347	-3.20627	4.00493e-26	9.33523e-25	yes
9	28661475	28663231	1757	ENSBGRG00000008018	ENSBGRT00000017299	47261	1.73	-12.5	-13.9	1.81	2.24304	1.16545	5.44944e-08	1.87053e-07	yes
9	28653755	28661326	7572	ENSBGRG00000008018	ENSBGRT00000017299	39541	1.54	-5.12	-5.74	-0.781	2.24304	1.16545	5.44944e-08	1.87053e-07	yes
28	16573633	16575774	2142	ENSBGRG00000008023	ENSBGRT00000015189	55754	1.38	-4.05	-4.55	1.33	2.08878	1.06266	1.13558e-06	3.35718e-06	yes
28	16566410	16568224	1815	ENSBGRG00000008023	ENSBGRT00000015189	63304	2.13	-2.36	-2.66	-0.741	2.08878	1.06266	1.13558e-06	3.35718e-06	yes
10	59648388	59661143	12756	ENSBGRG00000008030	ENSBGRT00000014962	81223	2.94	-3.16	-3.55	-0.664	0.0666904	-3.90638	4.03317e-26	9.37699e-25	yes
10	59743010	59743159	150	ENSBGRG00000008030	ENSBGRT00000014842	63232	2.46	-3.96	-4.45	-1.24	0.0666904	-3.90638	4.03317e-26	9.37699e-25	yes
24	42877046	42879201	2156	ENSBGRG00000008032	ENSBGRT00000014696	48096	1.68	-2.83	-3.18	-0.593	0.522142	-0.937487	7.61891e-05	0.000178624	yes
24	42828999	42883218	54220	ENSBGRG00000008032	ENSBGRT00000014786	0	1.87	-1.84	-2.06	0.795	0.522142	-0.937487	7.61891e-05	0.000178624	yes
24	42828579	42833522	4944	ENSBGRG00000008032	ENSBGRT00000014696	0	2.41	-5.3	-5.95	1.32	0.522142	-0.937487	7.61891e-05	0.000178624	yes
3	119627191	119627586	396	ENSBGRG00000008041	ENSBGRT00000014658	1469	2.47	-2.65	-2.98	-0.608	4.44933	2.15359	2.50154e-10	1.12544e-09	yes
3	83055068	83057168	2101	ENSBGRG00000008047	ENSBGRT00000014741	13078	1.98	-2.24	-2.52	-0.596	0.0785407	-3.67042	1.16453e-44	1.38206e-42	yes
14	59650274	59650822	549	ENSBGRG00000008050	ENSBGRT00000014813	33396	3.38	-6.33	-7.09	-0.714	0.765072	-0.386332	0.0567203	0.0848025	no
2	20133842	20148599	14758	ENSBGRG00000008056	ENSBGRT00000014693	26157	2.73	-2.32	-2.61	0.816	1.51906	0.603176	0.055307	0.082826	no
26	47257695	47258134	440	ENSBGRG00000008057	ENSBGRT00000014725	1368	1.88	-2.05	-2.3	-0.675	0.664176	-0.590362	0.029037	0.04592	yes
17	22402981	22403288	308	ENSBGRG00000008060	ENSBGRT00000014932	0	2	-1.94	-2.17	0.775	3.68977	1.88353	2.17926e-12	1.23274e-11	yes
17	22403541	22404145	605	ENSBGRG00000008060	ENSBGRT00000014896	609	2.17	-7.24	-8.11	1.11	3.68977	1.88353	2.17926e-12	1.23274e-11	yes
12	34391183	34392500	1318	ENSBGRG00000008063	ENSBGRT00000014713	30565	1.46	-3.17	-3.57	-1.06	1.40696	0.492585	0.0105234	0.0180285	no
5	49102031	49102751	721	ENSBGRG00000008064	ENSBGRT00000015621	13684	1.46	-6.44	-7.22	-0.727	1.46558	0.551474	0.00100215	0.00200851	no
23	40603640	40603786	147	ENSBGRG00000008076	ENSBGRT00000014751	9538	2.16	-8.28	-9.26	2.65	0.438728	-1.1886	2.49286e-07	7.95107e-07	yes
14	83881779	83881978	200	ENSBGRG00000008085	ENSBGRT00000014759	2743	2.81	-2.46	-2.77	-0.982	0.151122	-2.72622	1.30865e-20	1.77996e-19	yes
X	116003952	116004098	147	ENSBGRG00000008090	ENSBGRT00000014789	731	1.75	-2.78	-3.12	1.82	6.03643	2.5937	0.00193202	0.00370999	yes
9	7302150	7305425	3276	ENSBGRG00000008097	ENSBGRT00000014825	36447	1.66	-8.74	-9.77	-1.01	2.26534	1.17973	1.57174e-11	8.05521e-11	yes
9	7301801	7302001	201	ENSBGRG00000008097	ENSBGRT00000014825	39871	1.63	-6.32	-7.09	0.703	2.26534	1.17973	1.57174e-11	8.05521e-11	yes
19	16038809	16038957	149	ENSBGRG00000008106	ENSBGRT00000014829	292450	2.23	-3.52	-3.96	1.45	1.17986	0.238614	0.2779	0.347624	no
19	16038463	16038660	198	ENSBGRG00000008106	ENSBGRT00000014829	292104	1.71	-5.52	-6.19	1.24	1.17986	0.238614	0.2779	0.347624	no
14	83915739	83916038	300	ENSBGRG00000008107	ENSBGRT00000015057	24128	1.93	-13.4	-14.8	1.85	0.823162	-0.280751	0.152595	0.206178	no
6	1292758	1302393	9636	ENSBGRG00000008121	ENSBGRT00000014892	121745	1.91	-7.16	-8.01	-1.4	0.109462	-3.1915	1.46747e-12	8.43502e-12	yes
4	29006855	29012835	5981	ENSBGRG00000008134	ENSBGRT00000014868	1174	1.53	-5.23	-5.87	-0.71	0.71743	-0.47909	0.290285	0.361249	no
18	53222510	53222655	146	ENSBGRG00000008140	ENSBGRT00000014890	48	2.29	-3.27	-3.67	-0.876	0.00762412	-7.03521	1.98178e-07	6.38828e-07	yes
2	11087482	11115155	27674	ENSBGRG00000008144	ENSBGRT00000015489	100	3.42	-4.17	-4.68	-0.703	1.26875	0.34341	0.0872765	0.125238	no
2	11116920	11117070	151	ENSBGRG00000008144	ENSBGRT00000015489	29538	1.43	-13.8	-15.3	4.01	1.26875	0.34341	0.0872765	0.125238	no
2	11156275	11156524	250	ENSBGRG00000008144	ENSBGRT00000015489	68893	1.9	-9.66	-10.8	1.79	1.26875	0.34341	0.0872765	0.125238	no
13	34868505	34868704	200	ENSBGRG00000008145	ENSBGRT00000014911	14575	1.83	-4.41	-4.95	-0.949	2.93886	1.55525	9.96382e-13	5.83811e-12	yes
8	47005659	47005907	249	ENSBGRG00000008148	ENSBGRT00000014971	100	2.55	-2.86	-3.21	-0.943	0.222739	-2.16657	2.73754e-06	7.71508e-06	yes
24	6700673	6701052	380	ENSBGRG00000008151	ENSBGRT00000015192	4790	2.34	-2.85	-3.21	-0.922	1.02181	0.031124	0.895936	0.917112	no
11	46077096	46077392	297	ENSBGRG00000008158	ENSBGRT00000014953	12118	1.35	-12.5	-13.9	1.36	0.4018	-1.31545	4.88484e-12	2.65805e-11	yes
26	18387086	18388859	1774	ENSBGRG00000008176	ENSBGRT00000014958	18345	2.48	-4.89	-5.49	-0.762	0.422958	-1.24141	0.00129335	0.00255239	yes
17	75896245	75896444	200	ENSBGRG00000008181	ENSBGRT00000014997	4618	6.82	-2.4	-2.7	-1.26	0.333614	-1.58375	0.579955	0.643378	no
3	974360	974703	344	ENSBGRG00000008191	ENSBGRT00000015058	98	2.7	-1.81	-2.04	-0.771	2.50817	1.32663	8.30156e-05	0.000193579	yes
9	15897008	15897875	868	ENSBGRG00000008193	ENSBGRT00000015090	3336	1.23	-6.59	-7.39	0.745	10.1305	3.34064	4.99023e-30	1.66567e-28	yes
Y	9048536	9051376	2841	ENSBGRG00000008199	ENSBGRT00000015012	63391	2.06	-4.66	-5.23	1.63	1.29484	0.372773	0.0756829	0.110266	no
11	1029272	1029420	149	ENSBGRG00000008204	ENSBGRT00000015038	49	1.31	-3.12	-3.51	-0.713	0.745303	-0.424101	0.0222266	0.0358333	no
5	29070770	29080833	10064	ENSBGRG00000008205	ENSBGRT00000015067	15697	1.38	-7.39	-8.27	-0.962	0.358846	-1.47856	6.65624e-05	0.000157129	yes
16	49828492	49847373	18882	ENSBGRG00000008209	ENSBGRT00000015047	99	2.31	-434	-434	0.693	1.89452	0.921836	2.51334e-08	8.96957e-08	yes
16	49777469	49791698	14230	ENSBGRG00000008209	ENSBGRT00000015047	55774	1.93	-8.47	-9.47	0.946	1.89452	0.921836	2.51334e-08	8.96957e-08	yes
14	38282244	38282594	351	ENSBGRG00000008217	ENSBGRT00000014993	1098	2.24	-434	-434	2.48	2.29825	1.20053	4.84519e-08	1.67515e-07	yes
11	95382312	95396381	14070	ENSBGRG00000008225	ENSBGRT00000015395	130	1.59	-9.32	-10.4	3.15	0.833258	-0.263164	0.165855	0.221554	no
28	31434009	31434655	647	ENSBGRG00000008226	ENSBGRT00000015854	32718	2.44	-8.09	-9.05	0.863	1.59503	0.673579	0.0032016	0.00595702	yes
28	31419963	31423663	3701	ENSBGRG00000008226	ENSBGRT00000015854	43710	2.13	-2.65	-2.98	-1.57	1.59503	0.673579	0.0032016	0.00595702	yes
18	53488976	53489296	321	ENSBGRG00000008227	ENSBGRT00000016512	120274	1.42	-4.84	-5.43	-0.764	0.269364	-1.89237	7.19855e-18	7.29416e-17	yes
18	53447133	53447946	814	ENSBGRG00000008227	ENSBGRT00000016512	78431	1.76	-5.37	-6.02	-0.909	0.269364	-1.89237	7.19855e-18	7.29416e-17	yes
13	42095004	42095675	672	ENSBGRG00000008233	ENSBGRT00000015016	1265	2.06	-3.59	-4.04	0.953	3.5501	1.82786	4.44836e-08	1.54531e-07	yes
3	104361971	104362120	150	ENSBGRG00000008234	ENSBGRT00000015021	2525	1.5	-3.27	-3.67	-2.01	0.155142	-2.68834	4.08501e-05	9.93912e-05	yes
22	54069879	54070979	1101	ENSBGRG00000008237	ENSBGRT00000015991	30342	2.46	-3.27	-3.67	-1.66	0.364666	-1.45535	7.59293e-05	0.000178084	yes
9	34342442	34367326	24885	ENSBGRG00000008248	ENSBGRT00000015075	162131	2.14	-2.49	-2.8	0.776	0.375377	-1.41359	3.99712e-12	2.20205e-11	yes
9	34183084	34185960	2877	ENSBGRG00000008248	ENSBGRT00000015075	2773	2.27	-2.63	-2.96	-1.14	0.375377	-1.41359	3.99712e-12	2.20205e-11	yes
6	2713685	2713834	150	ENSBGRG00000008251	ENSBGRT00000015190	14453	2.56	-8.53	-9.54	-0.853	4.29135	2.10143	2.66273e-17	2.54205e-16	yes
4	41456209	41484045	27837	ENSBGRG00000008270	ENSBGRT00000015126	139269	2.35	-2.84	-3.19	-1.67	0.73113	-0.4518	0.0161991	0.0268208	no
11	1052041	1052239	199	ENSBGRG00000008271	ENSBGRT00000015070	6122	1.32	-8.49	-9.49	-0.71	3.3877	1.7603	1.43173e-07	4.67829e-07	yes
22	48748819	48750772	1954	ENSBGRG00000008275	ENSBGRT00000015084	15562	1.63	-4.37	-4.9	-0.644	0.239662	-2.06093	3.7917e-15	2.89042e-14	yes
22	48741183	48741377	195	ENSBGRG00000008275	ENSBGRT00000015084	7926	1.98	-4	-4.5	0.67	0.239662	-2.06093	3.7917e-15	2.89042e-14	yes
9	7450480	7451851	1372	ENSBGRG00000008276	ENSBGRT00000015779	31849	1.27	-5.25	-5.9	1.19	1.41451	0.500298	0.0347835	0.0542354	no
12	34430859	34432370	1512	ENSBGRG00000008277	ENSBGRT00000015314	52014	1.61	-3.84	-4.31	-0.591	0.977184	-0.0332985	0.875163	0.900556	no
Y	21423332	21423480	149	ENSBGRG00000008278	ENSBGRT00000015194	2688	1.94	-2.57	-2.89	0.927	3.38567	1.75944	3.65388e-09	1.43826e-08	yes
Y	21421085	21421806	722	ENSBGRG00000008278	ENSBGRT00000015194	441	2.32	-1.85	-2.08	-0.994	3.38567	1.75944	3.65388e-09	1.43826e-08	yes
14	21199350	21199497	148	ENSBGRG00000008279	ENSBGRT00000015338	48054	1.95	-2.04	-2.29	-0.631	0.573785	-0.801419	1.5261e-06	4.44583e-06	yes
11	46162408	46165066	2659	ENSBGRG00000008280	ENSBGRT00000015658	9872	2.07	-434	-434	2.23	1.00351	0.00505534	0.98009	0.984918	no
11	46177857	46180772	2916	ENSBGRG00000008280	ENSBGRT00000015658	25321	1.66	-10.3	-11.4	3.01	1.00351	0.00505534	0.98009	0.984918	no
28	48091785	48093261	1477	ENSBGRG00000008287	ENSBGRT00000015088	26830	2.43	-3.95	-4.44	-0.64	1.1267	0.172109	0.399208	0.470916	no
12	83436215	83436764	550	ENSBGRG00000008288	ENSBGRT00000015175	370408	2.87	-5.49	-6.16	1.13	1.50753	0.592185	0.161022	0.215925	no
X	117033525	117034025	501	ENSBGRG00000008290	ENSBGRT00000015096	13718	1.26	-3.13	-3.52	-0.911	2.28345	1.19121	1.17402e-05	3.06732e-05	yes
22	48842995	48843294	300	ENSBGRG00000008315	ENSBGRT00000015222	44589	3.25	-2.47	-2.78	-0.797	1.01051	0.0150765	0.948185	0.959226	no
4	29294356	29294700	345	ENSBGRG00000008318	ENSBGRT00000016568	49	1.95	-1.9	-2.14	-0.656	0.574906	-0.798602	1.38523e-05	3.59005e-05	yes
X	10382261	10383511	1251	ENSBGRG00000008343	ENSBGRT00000016142	80766	1.57	-11.2	-12.5	2.56	0.887702	-0.171852	0.556925	0.622721	no
14	38431938	38432877	940	ENSBGRG00000008345	ENSBGRT00000015216	9520	1.83	-7.46	-8.35	-2.03	1.05344	0.0751124	0.767624	0.810144	no
14	38439215	38439771	557	ENSBGRG00000008345	ENSBGRT00000015216	2626	2.1	-3.18	-3.58	-0.65	1.05344	0.0751124	0.767624	0.810144	no
14	59704658	59704958	301	ENSBGRG00000008350	ENSBGRT00000015752	32751	2.56	-6.58	-7.38	2.67	0.663141	-0.592612	0.0221013	0.0356472	yes
X	87039606	87041110	1505	ENSBGRG00000008356	ENSBGRT00000015266	122362	1.74	-3.53	-3.97	1.56	1.88302	0.913052	2.46822e-05	6.18604e-05	yes
2	101337461	101341722	4262	ENSBGRG00000008374	ENSBGRT00000015330	10556	1.75	-2.45	-2.75	1.76	2.36285	1.24053	0.0328193	0.051417	yes
24	42921808	42922400	593	ENSBGRG00000008383	ENSBGRT00000015248	493	2.94	-2.98	-3.35	-0.652	0.808315	-0.307011	0.329798	0.401722	no
11	37573025	37574612	1588	ENSBGRG00000008392	ENSBGRT00000015267	72162	1.53	-2.36	-2.65	-0.791	0.269658	-1.8908	7.34137e-14	4.85273e-13	yes
3	119762268	119779408	17141	ENSBGRG00000008399	ENSBGRT00000016179	0	2.73	-434	-434	1.57	2.46863	1.30371	1.66623e-13	1.06458e-12	yes
3	119754551	119756247	1697	ENSBGRG00000008399	ENSBGRT00000016179	23161	2.19	-434	-434	2.04	2.46863	1.30371	1.66623e-13	1.06458e-12	yes
14	84247861	84250453	2593	ENSBGRG00000008403	ENSBGRT00000015447	15546	2.44	-8.84	-9.88	0.848	2.73934	1.45383	1.19486e-14	8.60283e-14	yes
14	38468718	38469506	789	ENSBGRG00000008405	ENSBGRT00000015297	9261	1.35	-4.1	-4.61	-0.764	1.24725	0.318749	0.160026	0.214827	no
14	38463081	38463945	865	ENSBGRG00000008405	ENSBGRT00000015297	14822	1.36	-4.79	-5.38	-0.61	1.24725	0.318749	0.160026	0.214827	no
17	45373616	45374066	451	ENSBGRG00000008406	ENSBGRT00000015337	16075	1.98	-6.51	-7.3	0.79	0.0912789	-3.45357	2.89262e-52	5.83603e-50	yes
7	4244476	4247279	2804	ENSBGRG00000008409	ENSBGRT00000015299	7972	1.41	-2.78	-3.13	1.25	3.57037	1.83608	6.2164e-09	2.38188e-08	yes
4	9927412	9928211	800	ENSBGRG00000008413	ENSBGRT00000015316	275835	2.92	-4.55	-5.11	-0.664	0.838087	-0.254828	0.136235	0.18646	no
4	9958114	9961082	2969	ENSBGRG00000008413	ENSBGRT00000015316	242964	2.7	-4.71	-5.28	-0.765	0.838087	-0.254828	0.136235	0.18646	no
4	10020984	10021384	401	ENSBGRG00000008413	ENSBGRT00000015316	182662	2.5	-3.45	-3.88	-0.644	0.838087	-0.254828	0.136235	0.18646	no
4	9987492	9993573	6082	ENSBGRG00000008413	ENSBGRT00000015316	210473	1.44	-5.38	-6.03	1.5	0.838087	-0.254828	0.136235	0.18646	no
4	9948455	9954619	6165	ENSBGRG00000008413	ENSBGRT00000015316	249427	2.23	-1.77	-1.99	-0.856	0.838087	-0.254828	0.136235	0.18646	no
4	9943277	9943676	400	ENSBGRG00000008413	ENSBGRT00000015316	260370	3.58	-4.04	-4.54	-0.61	0.838087	-0.254828	0.136235	0.18646	no
19	16068686	16074105	5420	ENSBGRG00000008414	ENSBGRT00000015943	49	1.45	-11.8	-13.1	2.74	0.652067	-0.616908	0.000732344	0.00149583	yes
8	29144038	29148281	4244	ENSBGRG00000008418	ENSBGRT00000015329	195	2.23	-434	-434	1.1	1.47796	0.563603	0.042398	0.0649618	no
5	120090	120916	827	ENSBGRG00000008424	ENSBGRT00000016073	7265	2.25	-4	-4.49	0.708	5.77041	2.52867	7.06761e-15	5.22106e-14	yes
5	99132	99281	150	ENSBGRG00000008424	ENSBGRT00000016073	28900	1.52	-3.02	-3.39	1.16	5.77041	2.52867	7.06761e-15	5.22106e-14	yes
24	6719306	6719549	244	ENSBGRG00000008429	ENSBGRT00000015326	779	2	-1.79	-2.01	0.952	2.14852	1.10334	0.0451555	0.0687402	yes
17	14120215	14120661	447	ENSBGRG00000008432	ENSBGRT00000015367	48357	2.62	-2.78	-3.13	-0.658	3.29995	1.72244	3.40753e-05	8.38513e-05	yes
3	1039871	1040496	626	ENSBGRG00000008434	ENSBGRT00000015343	5911	1.79	-2.62	-2.95	-0.596	1.86402	0.898416	4.05263e-07	1.26028e-06	yes
16	59345619	59346940	1322	ENSBGRG00000008443	ENSBGRT00000015742	119804	2.17	-1.98	-2.23	-0.586	1.42321	0.509151	0.0226365	0.0364521	no
23	41177177	41214774	37598	ENSBGRG00000008447	ENSBGRT00000015359	0	1.9	-6.52	-7.31	-1.1	0.634869	-0.655468	0.00481589	0.0087281	yes
24	43169987	43171393	1407	ENSBGRG00000008452	ENSBGRT00000015689	178998	1.78	-3.84	-4.32	1.22	1.05005	0.0704635	0.779134	0.820383	no
24	43219219	43219967	749	ENSBGRG00000008452	ENSBGRT00000015689	228230	3.79	-7.39	-8.28	0.872	1.05005	0.0704635	0.779134	0.820383	no
17	14295484	14296331	848	ENSBGRG00000008469	ENSBGRT00000015604	82639	3.02	-434	-434	1.46	3.77827	1.91772	4.90331e-16	4.10674e-15	yes
26	9073906	9074106	201	ENSBGRG00000008480	ENSBGRT00000015441	52302	2.83	-6.77	-7.59	-2.61	4.26837	2.09369	1.11105e-19	1.37055e-18	yes
27	44279335	44300756	21422	ENSBGRG00000008481	ENSBGRT00000016116	0	1.55	-1.67	-1.87	-0.795	0.0735416	-3.7653	2.03499e-11	1.03158e-10	yes
23	8452935	8453083	149	ENSBGRG00000008483	ENSBGRT00000015442	48011	1.52	-3.73	-4.2	1.24	2.02533	1.01816	0.0111345	0.0190072	yes
4	10094173	10203397	109225	ENSBGRG00000008491	ENSBGRT00000015432	0	2.76	-4.45	-4.99	0.694	1.47474	0.560456	0.185588	0.244551	no
Y	21781505	21781796	292	ENSBGRG00000008498	ENSBGRT00000015519	0	2.74	-4.1	-4.6	1.01	2.06587	1.04675	6.57706e-05	0.000155442	yes
3	83507705	83507901	197	ENSBGRG00000008504	ENSBGRT00000015772	122615	1.71	-2.19	-2.46	0.797	1.28897	0.366222	0.165721	0.221409	no
5	121015853	121017039	1187	ENSBGRG00000008506	ENSBGRT00000015513	11332	1.73	-5.14	-5.76	-1.1	1.35932	0.442888	0.14274	0.194191	no
13	42107448	42107792	345	ENSBGRG00000008516	ENSBGRT00000015507	6149	2.11	-4.05	-4.55	-0.795	0.290161	-1.78508	0.000769895	0.00156917	yes
13	42104240	42107350	3111	ENSBGRG00000008516	ENSBGRT00000015507	6591	1.89	-11.3	-12.6	1.91	0.290161	-1.78508	0.000769895	0.00156917	yes
13	42107940	42111825	3886	ENSBGRG00000008516	ENSBGRT00000015507	2116	1.68	-9.31	-10.4	-0.979	0.290161	-1.78508	0.000769895	0.00156917	yes
16	77772595	77772795	201	ENSBGRG00000008520	ENSBGRT00000015552	10738	2.03	-1.42	-1.59	-1.23	3.40291	1.76677	5.00731e-10	2.18564e-09	yes
4	10403883	10404124	242	ENSBGRG00000008528	ENSBGRT00000015564	23808	1.78	-3.43	-3.85	0.913	1.18161	0.240756	0.49965	0.56775	no
10	60028380	60030218	1839	ENSBGRG00000008532	ENSBGRT00000015528	27944	1.77	-3.39	-3.81	0.639	0.848219	-0.237492	0.284732	0.355118	no
10	59962945	59964189	1245	ENSBGRG00000008532	ENSBGRT00000015528	93973	2.55	-9.41	-10.5	0.667	0.848219	-0.237492	0.284732	0.355118	no
17	28801549	28801697	149	ENSBGRG00000008537	ENSBGRT00000015542	3168	2.01	-8.46	-9.46	2.51	0.644567	-0.633598	0.00463977	0.00842743	yes
8	47071782	47071929	148	ENSBGRG00000008538	ENSBGRT00000015756	6493	1.32	-9.48	-10.6	-1.15	0.763252	-0.389768	0.143818	0.195432	no
15	18834125	18834520	396	ENSBGRG00000008539	ENSBGRT00000015607	13070	2.86	-6.09	-6.83	-1.06	2.57728	1.36585	1.19518e-12	6.93137e-12	yes
15	18831176	18831719	544	ENSBGRG00000008539	ENSBGRT00000015673	10121	1.69	-2.85	-3.2	-0.8	2.57728	1.36585	1.19518e-12	6.93137e-12	yes
3	3674265	3675733	1469	ENSBGRG00000008547	ENSBGRT00000015583	8684	1.96	-2.8	-3.15	1.18	0.758958	-0.397908	0.108518	0.15223	no
6	2798409	2798807	399	ENSBGRG00000008554	ENSBGRT00000015753	58294	1.33	-2.01	-2.26	0.694	2.08987	1.06341	7.02021e-05	0.000165292	yes
22	48941671	48956048	14378	ENSBGRG00000008560	ENSBGRT00000016746	1901	1.39	-8.99	-10	1.44	2.32171	1.21519	1.60743e-07	5.23077e-07	yes
1	73704014	73715754	11741	ENSBGRG00000008571	ENSBGRT00000015698	276995	1.56	-3.06	-3.44	0.827	2.6153	1.38698	1.53246e-07	4.99486e-07	yes
12	34585127	34585375	249	ENSBGRG00000008602	ENSBGRT00000015652	17623	1.84	-3.1	-3.48	-1	3.47184	1.7957	1.17303e-13	7.61525e-13	yes
2	16132247	16137247	5001	ENSBGRG00000008612	ENSBGRT00000016454	14944	2.67	-434	-434	3.08	2.19206	1.13229	2.40455e-05	6.03897e-05	yes
2	16138602	16146392	7791	ENSBGRG00000008612	ENSBGRT00000016454	5799	1.88	-13.3	-14.8	1.12	2.19206	1.13229	2.40455e-05	6.03897e-05	yes
2	16090161	16092746	2586	ENSBGRG00000008612	ENSBGRT00000016454	59445	1.56	-4.57	-5.13	-0.664	2.19206	1.13229	2.40455e-05	6.03897e-05	yes
4	10573788	10576070	2283	ENSBGRG00000008613	ENSBGRT00000016072	78917	1.52	-2.19	-2.47	-0.712	2.39043	1.25727	8.7965e-12	4.64998e-11	yes
5	29357947	29364726	6780	ENSBGRG00000008620	ENSBGRT00000015696	5218	1.74	-3.63	-4.07	-0.632	3.21955	1.68686	4.31416e-17	4.02344e-16	yes
11	17439764	17439963	200	ENSBGRG00000008621	ENSBGRT00000015717	311621	3.3	-1.93	-2.16	-0.7	0.105405	-3.24598	8.03352e-09	3.03838e-08	yes
20	9888843	9889190	348	ENSBGRG00000008628	ENSBGRT00000015959	7551	2.09	-2.53	-2.84	-0.603	0.67812	-0.560387	0.0216446	0.0349852	no
24	24870107	24875311	5205	ENSBGRG00000008630	ENSBGRT00000015856	12406	1.22	-3.83	-4.31	0.78	2.10049	1.07072	0.000103391	0.000238396	yes
12	58449176	58457490	8315	ENSBGRG00000008633	ENSBGRT00000015762	1148	1.12	-2.8	-3.15	0.681	1.88998	0.91837	0.00156838	0.00305401	yes
3	663210	674694	11485	ENSBGRG00000008635	ENSBGRT00000017091	1810	2.02	-4.02	-4.52	-0.606	0.0861962	-3.53623	4.33987e-31	1.61482e-29	yes
3	602001	602554	554	ENSBGRG00000008635	ENSBGRT00000017091	73950	1.44	-2.98	-3.35	-0.894	0.0861962	-3.53623	4.33987e-31	1.61482e-29	yes
3	620605	621730	1126	ENSBGRG00000008635	ENSBGRT00000017091	54774	1.67	-3.33	-3.75	-0.861	0.0861962	-3.53623	4.33987e-31	1.61482e-29	yes
14	38537344	38537590	247	ENSBGRG00000008665	ENSBGRT00000015804	3097	1.44	-4.51	-5.06	-0.722	3.20715	1.68129	1.02838e-18	1.1421e-17	yes
14	38534395	38537245	2851	ENSBGRG00000008665	ENSBGRT00000015804	148	3.45	-434	-434	-1.33	3.20715	1.68129	1.02838e-18	1.1421e-17	yes
11	95406277	95406476	200	ENSBGRG00000008668	ENSBGRT00000017072	88499	2.14	-1.87	-2.1	0.897	0.375623	-1.41264	1.48924e-16	1.32104e-15	yes
11	95423179	95423826	648	ENSBGRG00000008668	ENSBGRT00000017072	71149	3.27	-4.4	-4.94	-0.691	0.375623	-1.41264	1.48924e-16	1.32104e-15	yes
19	30938517	30946302	7786	ENSBGRG00000008673	ENSBGRT00000015781	50	1.7	-10.5	-11.7	0.691	1.0659	0.0920766	0.682591	0.735513	no
5	120040236	120040435	200	ENSBGRG00000008675	ENSBGRT00000016946	64978	2.09	-1.23	-1.38	-0.624	2.94986	1.56065	1.0125e-15	8.23699e-15	yes
12	34608014	34623328	15315	ENSBGRG00000008678	ENSBGRT00000016279	747	1.59	-6.07	-6.81	1.17	2.27861	1.18815	3.49085e-12	1.93489e-11	yes
24	6763997	6771613	7617	ENSBGRG00000008680	ENSBGRT00000015871	2112	1.41	-2.4	-2.7	1.25	3.71543	1.89353	4.59772e-10	2.01656e-09	yes
24	6763049	6763897	849	ENSBGRG00000008680	ENSBGRT00000015871	9828	3.25	-434	-434	3.34	3.71543	1.89353	4.59772e-10	2.01656e-09	yes
26	47299129	47299326	198	ENSBGRG00000008708	ENSBGRT00000015879	1994	2.68	-1.65	-1.85	-0.591	0.535067	-0.90221	0.00488023	0.00883325	yes
26	47300561	47300988	428	ENSBGRG00000008708	ENSBGRT00000015879	3426	2.16	-5.35	-6.01	-0.657	0.535067	-0.90221	0.00488023	0.00883325	yes
16	71103903	71104052	150	ENSBGRG00000008709	ENSBGRT00000015891	21423	2.26	-1.85	-2.08	1.03	1.32558	0.406629	0.410857	0.482469	no
19	30976757	30977675	919	ENSBGRG00000008710	ENSBGRT00000016260	20534	1.84	-434	-434	4.5	0.595982	-0.746659	0.000451251	0.000952168	yes
Y	10176895	10177425	531	ENSBGRG00000008725	ENSBGRT00000015941	758	3.04	-5.38	-6.03	0.888	3.21825	1.68628	0.000607915	0.00125809	yes
23	41415553	41419149	3597	ENSBGRG00000008744	ENSBGRT00000016192	41375	1.52	-12.1	-13.4	4.14	0.789135	-0.341655	0.0355593	0.0553145	no
15	18868163	18868704	542	ENSBGRG00000008746	ENSBGRT00000015957	4111	2.27	-12.1	-13.4	0.69	3.22666	1.69004	8.73735e-08	2.92178e-07	yes
11	72086638	72103119	16482	ENSBGRG00000008751	ENSBGRT00000016012	29994	2	-4.67	-5.24	-0.692	0.831706	-0.265855	0.162167	0.217268	no
14	21598804	21599052	249	ENSBGRG00000008755	ENSBGRT00000015989	252061	2.45	-1.9	-2.13	0.81	1.38966	0.474727	0.177239	0.234931	no
14	21597412	21597661	250	ENSBGRG00000008755	ENSBGRT00000015989	250669	1.88	-3.26	-3.66	0.751	1.38966	0.474727	0.177239	0.234931	no
14	21600344	21600542	199	ENSBGRG00000008755	ENSBGRT00000015989	253601	2.08	-2.18	-2.45	1.04	1.38966	0.474727	0.177239	0.234931	no
9	83259506	83260694	1189	ENSBGRG00000008764	ENSBGRT00000016050	36177	2.01	-6.44	-7.23	-0.736	0.182113	-2.4571	7.8522e-24	1.43875e-22	yes
2	10381076	10382503	1428	ENSBGRG00000008769	ENSBGRT00000016258	10498	1.26	-2.12	-2.39	0.856	1.08318	0.115271	0.674445	0.728269	no
28	31956698	31957197	500	ENSBGRG00000008770	ENSBGRT00000016020	50	3.69	-3.03	-3.4	-0.654	0.463349	-1.10983	4.29807e-05	0.000104337	yes
5	121132013	121134068	2056	ENSBGRG00000008781	ENSBGRT00000016249	14523	1.63	-6.52	-7.32	-1.27	0.775994	-0.365882	0.121514	0.168535	no
18	62370641	62371435	795	ENSBGRG00000008787	ENSBGRT00000016085	58969	2.42	-7.45	-8.34	-0.751	3.46662	1.79353	2.29793e-12	1.29744e-11	yes
7	59103074	59103324	251	ENSBGRG00000008797	ENSBGRT00000021465	122182	1.64	-1.88	-2.11	1.15	0.497843	-1.00624	4.11348e-06	1.13411e-05	yes
7	59003291	59009796	6506	ENSBGRG00000008797	ENSBGRT00000022193	24841	1.56	-2.96	-3.33	-0.787	0.497843	-1.00624	4.11348e-06	1.13411e-05	yes
7	58995106	58995851	746	ENSBGRG00000008797	ENSBGRT00000022193	38786	2.97	-1.41	-1.57	-0.819	0.497843	-1.00624	4.11348e-06	1.13411e-05	yes
7	59000309	59000980	672	ENSBGRG00000008797	ENSBGRT00000022193	33657	1.55	-1.81	-2.03	0.617	0.497843	-1.00624	4.11348e-06	1.13411e-05	yes
7	59028325	59032174	3850	ENSBGRG00000008797	ENSBGRT00000022193	2463	2.75	-3.64	-4.09	-0.895	0.497843	-1.00624	4.11348e-06	1.13411e-05	yes
25	25569509	25569659	151	ENSBGRG00000008807	ENSBGRT00000016361	299	1.39	-1.82	-2.05	0.837	0.820305	-0.285768	0.396704	0.468298	no
25	25763370	25763520	151	ENSBGRG00000008807	ENSBGRT00000016361	194160	2.04	-1.97	-2.22	0.619	0.820305	-0.285768	0.396704	0.468298	no
14	38630562	38630711	150	ENSBGRG00000008810	ENSBGRT00000016149	37825	1.75	-3.68	-4.14	1.5	1.12278	0.167069	0.336608	0.408456	no
11	62277091	62277389	299	ENSBGRG00000008811	ENSBGRT00000016153	1279	1.6	-5.41	-6.07	1.84	0.474225	-1.07636	5.4991e-05	0.000131558	yes
7	17422364	17434823	12460	ENSBGRG00000008818	ENSBGRT00000016654	0	3.97	-6.39	-7.16	-0.758	1.06208	0.0868971	0.72721	0.775368	no
24	24942370	24947825	5456	ENSBGRG00000008824	ENSBGRT00000016903	13501	1.51	-5	-5.61	1.15	0.449071	-1.15498	3.61647e-07	1.13025e-06	yes
24	24947924	24948171	248	ENSBGRG00000008824	ENSBGRT00000016903	13155	1.52	-1.7	-1.9	0.676	0.449071	-1.15498	3.61647e-07	1.13025e-06	yes
11	38236066	38236264	199	ENSBGRG00000008828	ENSBGRT00000016642	237104	3.17	-5.83	-6.54	2.13	2.49383	1.31836	6.9468e-07	2.10479e-06	yes
11	38198735	38200803	2069	ENSBGRG00000008828	ENSBGRT00000017121	199773	1.63	-4.79	-5.37	1.06	2.49383	1.31836	6.9468e-07	2.10479e-06	yes
2	20609711	20614163	4453	ENSBGRG00000008829	ENSBGRT00000016758	101870	2.28	-5.46	-6.12	-0.596	0.423699	-1.23889	3.66957e-10	1.62398e-09	yes
2	20630551	20644491	13941	ENSBGRG00000008829	ENSBGRT00000016758	122710	2.22	-11.3	-12.5	-0.925	0.423699	-1.23889	3.66957e-10	1.62398e-09	yes
16	59362273	59364219	1947	ENSBGRG00000008846	ENSBGRT00000016338	16934	1.99	-8.72	-9.75	2.08	0.605427	-0.723975	0.00432338	0.00789064	yes
16	59364318	59364466	149	ENSBGRG00000008846	ENSBGRT00000016338	16687	1.54	-2.05	-2.3	0.629	0.605427	-0.723975	0.00432338	0.00789064	yes
16	59359886	59362174	2289	ENSBGRG00000008846	ENSBGRT00000016338	18979	3.88	-4.21	-4.73	-1.05	0.605427	-0.723975	0.00432338	0.00789064	yes
28	5795908	5796056	149	ENSBGRG00000008855	ENSBGRT00000016201	16396	1.65	-2.85	-3.21	1.27	3.95762	1.98463	1.0335e-10	4.85295e-10	yes
24	55531033	55539063	8031	ENSBGRG00000008862	ENSBGRT00000016263	49080	1.58	-5.5	-6.18	-1.03	1.28454	0.361248	0.114065	0.159261	no
24	55524603	55525143	541	ENSBGRG00000008862	ENSBGRT00000016263	42650	2.69	-9.08	-10.1	-1.21	1.28454	0.361248	0.114065	0.159261	no
27	24270093	24270754	662	ENSBGRG00000008863	ENSBGRT00000016292	5347	1.22	-11.2	-12.4	1.43	0.400441	-1.32034	7.76208e-14	5.12468e-13	yes
9	96726662	96730443	3782	ENSBGRG00000008864	ENSBGRT00000016252	148	3.41	-4.21	-4.73	-0.643	3.47819	1.79834	1.10353e-16	9.94933e-16	yes
24	6776207	6776404	198	ENSBGRG00000008872	ENSBGRT00000016253	1284	2.24	-2.83	-3.19	0.884	2.28579	1.19269	0.00338455	0.00627172	yes
17	59024572	59024721	150	ENSBGRG00000008879	ENSBGRT00000016240	22804	1.81	-8.72	-9.74	3.42	0.44115	-1.18066	1.28758e-07	4.2309e-07	yes
13	42275521	42279634	4114	ENSBGRG00000008891	ENSBGRT00000016479	20625	1.62	-2.97	-3.34	0.666	2.09671	1.06812	0.000287972	0.000623464	yes
9	49792580	49793124	545	ENSBGRG00000008892	ENSBGRT00000016348	12360	1.47	-4.73	-5.31	0.996	0.158014	-2.66187	8.3778e-32	3.42622e-30	yes
9	49833790	49834037	248	ENSBGRG00000008892	ENSBGRT00000016616	1081	1.86	-2.64	-2.97	2.1	0.158014	-2.66187	8.3778e-32	3.42622e-30	yes
Y	10311966	10314412	2447	ENSBGRG00000008898	ENSBGRT00000017127	65927	2	-3.79	-4.26	1.39	0.700727	-0.513077	0.0309612	0.0486831	no
Y	10301558	10301806	249	ENSBGRG00000008898	ENSBGRT00000017127	55519	1.61	-2.29	-2.57	0.746	0.700727	-0.513077	0.0309612	0.0486831	no
12	51498267	51498464	198	ENSBGRG00000008900	ENSBGRT00000016355	51898	2.71	-5.51	-6.19	-1.53	0.561277	-0.833215	0.00100369	0.00201115	yes
8	29242704	29243015	312	ENSBGRG00000008902	ENSBGRT00000016297	84579	2.18	-3.65	-4.1	-1.42	1.40518	0.490752	0.0809148	0.11702	no
28	16731655	16733271	1617	ENSBGRG00000008906	ENSBGRT00000016345	4817	1.41	-3.13	-3.52	-0.718	1.19498	0.256992	0.310977	0.382154	no
24	17662812	17665474	2663	ENSBGRG00000008917	ENSBGRT00000016591	18380	1.4	-10.8	-12	-1.01	0.45051	-1.15037	0.00146457	0.00286538	yes
1	108124515	108127015	2501	ENSBGRG00000008924	ENSBGRT00000016330	72803	2.22	-14.4	-16	1.87	3.00444	1.5871	1.20325e-15	9.73216e-15	yes
1	108104402	108115594	11193	ENSBGRG00000008924	ENSBGRT00000016330	52690	1.74	-434	-434	2.94	3.00444	1.5871	1.20325e-15	9.73216e-15	yes
1	108128809	108143588	14780	ENSBGRG00000008924	ENSBGRT00000016330	77097	2.97	-434	-434	3.88	3.00444	1.5871	1.20325e-15	9.73216e-15	yes
1	74023671	74029097	5427	ENSBGRG00000008926	ENSBGRT00000016521	35869	1.79	-2.38	-2.68	0.907	0.212548	-2.23414	2.49434e-19	2.98172e-18	yes
25	49574316	49597927	23612	ENSBGRG00000008932	ENSBGRT00000016386	19874	2.92	-6.44	-7.22	-0.597	1.58405	0.663621	0.000164558	0.000369213	yes
5	49384117	49384414	298	ENSBGRG00000008950	ENSBGRT00000016413	2732	3.58	-2.15	-2.42	-0.745	0.721757	-0.470414	0.0439026	0.0670226	no
2	11301797	11311874	10078	ENSBGRG00000008953	ENSBGRT00000016406	0	1.89	-11.9	-13.2	2.03	2.63579	1.39824	0.00186658	0.00359231	yes
19	16211255	16217944	6690	ENSBGRG00000008954	ENSBGRT00000017385	60978	1.98	-9.02	-10.1	1.87	0.607665	-0.718651	0.00209951	0.00401167	yes
19	16150327	16194781	44455	ENSBGRG00000008954	ENSBGRT00000017385	50	3.99	-6.33	-7.1	-0.644	0.607665	-0.718651	0.00209951	0.00401167	yes
19	16267969	16268268	300	ENSBGRG00000008954	ENSBGRT00000017385	117692	1.83	-434	-434	3.86	0.607665	-0.718651	0.00209951	0.00401167	yes
19	16278612	16281797	3186	ENSBGRG00000008954	ENSBGRT00000017385	128335	1.81	-1.33	-1.49	-0.657	0.607665	-0.718651	0.00209951	0.00401167	yes
19	16245358	16245756	399	ENSBGRG00000008954	ENSBGRT00000017385	95081	1.89	-12.9	-14.3	1.31	0.607665	-0.718651	0.00209951	0.00401167	yes
9	10037472	10037767	296	ENSBGRG00000008961	ENSBGRT00000016898	9716	3.27	-4.16	-4.67	-0.723	1.6029	0.680681	0.00179559	0.00346596	yes
3	111617309	111617459	151	ENSBGRG00000008962	ENSBGRT00000016442	76531	1.5	-3.87	-4.35	0.94	2.04884	1.03481	0.000131176	0.000298596	yes
12	58580501	58581449	949	ENSBGRG00000008965	ENSBGRT00000016444	29548	2.89	-8.17	-9.14	2.46	7.67004	2.93923	3.72242e-08	1.30285e-07	yes
11	76950388	76952073	1686	ENSBGRG00000008973	ENSBGRT00000016424	34855	1.89	-1.19	-1.33	-0.847	1.55279	0.634863	0.00508018	0.00917439	yes
16	77908224	77913337	5114	ENSBGRG00000008974	ENSBGRT00000016438	16929	1.79	-12.8	-14.2	1.59	1.81234	0.857854	0.000534738	0.00111632	yes
6	2969306	2969556	251	ENSBGRG00000008977	ENSBGRT00000024681	126039	1.89	-3.54	-3.98	-0.766	1.76814	0.822234	1.04546e-06	3.10238e-06	yes
2	11316777	11317347	571	ENSBGRG00000008992	ENSBGRT00000016453	15029	1.33	-2.88	-3.23	-0.627	5.23482	2.38814	1.3249e-23	2.37957e-22	yes
2	11301678	11301874	197	ENSBGRG00000008992	ENSBGRT00000016453	0	1.35	-434	-434	3.45	5.23482	2.38814	1.3249e-23	2.37957e-22	yes
2	11312615	11316536	3922	ENSBGRG00000008992	ENSBGRT00000016453	10867	2.27	-434	-434	2.49	5.23482	2.38814	1.3249e-23	2.37957e-22	yes
20	9899688	9900104	417	ENSBGRG00000008997	ENSBGRT00000016991	3715	1.26	-9	-10.1	-0.701	0.387922	-1.36616	2.87263e-06	8.07699e-06	yes
20	9893440	9893739	300	ENSBGRG00000008997	ENSBGRT00000016991	10080	2.98	-7.05	-7.9	1.76	0.387922	-1.36616	2.87263e-06	8.07699e-06	yes
17	16561955	16563345	1391	ENSBGRG00000009001	ENSBGRT00000018574	343521	1.95	-9.73	-10.9	1.87	0.716246	-0.481472	0.0812991	0.117497	no
17	16557700	16559071	1372	ENSBGRG00000009001	ENSBGRT00000020029	339266	1.53	-4.65	-5.21	0.794	0.716246	-0.481472	0.0812991	0.117497	no
3	29160872	29161119	248	ENSBGRG00000009003	ENSBGRT00000016510	17329	2.08	-2.72	-3.06	0.978	0.59102	-0.758722	0.0145872	0.0243696	yes
9	7516309	7519318	3010	ENSBGRG00000009004	ENSBGRT00000016508	5977	1.78	-5.45	-6.12	0.794	2.70114	1.43357	1.42759e-07	4.66731e-07	yes
9	7515398	7515546	149	ENSBGRG00000009004	ENSBGRT00000016508	5066	1.31	-6.47	-7.26	1.5	2.70114	1.43357	1.42759e-07	4.66731e-07	yes
4	81005354	81012674	7321	ENSBGRG00000009007	ENSBGRT00000016503	242721	1.7	-6.4	-7.18	-0.791	0.298222	-1.74554	6.09611e-09	2.33727e-08	yes
12	44014217	44014762	546	ENSBGRG00000009010	ENSBGRT00000016537	13461	1.81	-5.19	-5.83	0.863	3.51365	1.81297	9.68697e-08	3.22567e-07	yes
9	15992724	15992923	200	ENSBGRG00000009015	ENSBGRT00000016555	5749	2.57	-3.2	-3.6	1.01	3.11568	1.63955	1.59471e-06	4.63901e-06	yes
24	43302438	43303679	1242	ENSBGRG00000009018	ENSBGRT00000016813	55801	1.42	-2.05	-2.3	-0.612	0.459178	-1.12288	1.02784e-08	3.83078e-08	yes
28	16956914	16957612	699	ENSBGRG00000009022	ENSBGRT00000016547	118753	2.48	-434	-434	0.894	1.44653	0.532593	0.00391493	0.00719216	no
18	62683351	62683499	149	ENSBGRG00000009030	ENSBGRT00000016822	385	1.85	-3.55	-3.98	0.91	0.784986	-0.349261	0.0770865	0.112131	no
18	62679857	62683204	3348	ENSBGRG00000009030	ENSBGRT00000016822	680	3.34	-7.61	-8.53	-0.62	0.784986	-0.349261	0.0770865	0.112131	no
3	47026801	47032986	6186	ENSBGRG00000009035	ENSBGRT00000016524	97383	2.44	-1.42	-1.59	0.672	1.75713	0.813219	0.0164235	0.0271496	yes
19	23339754	23339903	150	ENSBGRG00000009043	ENSBGRT00000016629	5811	1.51	-2.84	-3.19	-0.591	3.85691	1.94744	1.5211e-27	3.99713e-26	yes
19	31077601	31077749	149	ENSBGRG00000009054	ENSBGRT00000016583	4221	2.14	-1.39	-1.56	-0.589	3.04733	1.60755	3.28531e-05	8.10084e-05	yes
5	321431	323025	1595	ENSBGRG00000009058	ENSBGRT00000016838	6743	1.7	-4.08	-4.58	-1.01	1.94269	0.958056	3.24278e-05	8.0025e-05	yes
26	18493892	18504742	10851	ENSBGRG00000009059	ENSBGRT00000016625	3758	2	-434	-434	1.42	1.35729	0.44073	0.0699305	0.102602	no
26	18506945	18512225	5281	ENSBGRG00000009059	ENSBGRT00000016625	16811	1.54	-9.49	-10.6	-1.23	1.35729	0.44073	0.0699305	0.102602	no
19	17304271	17304801	531	ENSBGRG00000009060	ENSBGRT00000016577	9619	3.6	-4.63	-5.2	-0.584	1.684	0.751892	0.00324878	0.00603987	yes
19	17303174	17303793	620	ENSBGRG00000009060	ENSBGRT00000016577	8522	1.88	-3.2	-3.59	0.669	1.684	0.751892	0.00324878	0.00603987	yes
X	13305444	13305593	150	ENSBGRG00000009062	ENSBGRT00000016681	888	2.5	-1.43	-1.6	-2.24	3.82559	1.93568	0.000183066	0.000407867	yes
X	133079831	133080127	297	ENSBGRG00000009064	ENSBGRT00000016882	26209	2.35	-1.5	-1.69	0.59	0.331045	-1.5949	7.08552e-05	0.0001667	yes
X	133080873	133081120	248	ENSBGRG00000009064	ENSBGRT00000016882	25216	2	-3.28	-3.69	1.14	0.331045	-1.5949	7.08552e-05	0.0001667	yes
8	28991985	28998949	6965	ENSBGRG00000009066	ENSBGRT00000016584	40954	1.71	-1.35	-1.51	-0.595	0.686305	-0.543077	0.0161902	0.026811	no
10	81068478	81068707	230	ENSBGRG00000009070	ENSBGRT00000016793	919	1.45	-10.3	-11.5	-1.08	0.725322	-0.463306	0.0511712	0.0772118	no
10	81069383	81069633	251	ENSBGRG00000009070	ENSBGRT00000016793	1824	1.46	-11	-12.2	-0.868	0.725322	-0.463306	0.0511712	0.0772118	no
13	66101637	66103989	2353	ENSBGRG00000009073	ENSBGRT00000016773	4925	1.38	-3.62	-4.07	0.724	1.05232	0.0735768	0.729472	0.77714	no
14	60190378	60194846	4469	ENSBGRG00000009089	ENSBGRT00000016665	80790	1.32	-3.53	-3.97	-0.595	0.0713557	-3.80883	6.01411e-22	9.21555e-21	yes
5	49395852	49396294	443	ENSBGRG00000009094	ENSBGRT00000016715	3001	1.92	-6.9	-7.74	0.845	2.53595	1.34253	1.31091e-06	3.84735e-06	yes
22	8186571	8186918	348	ENSBGRG00000009101	ENSBGRT00000016711	248	3.5	-1.82	-2.05	0.721	0.677518	-0.561669	0.0106132	0.018172	no
23	12348194	12350960	2767	ENSBGRG00000009109	ENSBGRT00000016691	21600	2.03	-4.53	-5.09	-0.833	1.06595	0.0921361	0.705002	0.756017	no
23	12326643	12327133	491	ENSBGRG00000009109	ENSBGRT00000016691	49	3.07	-5.77	-6.48	-0.628	1.06595	0.0921361	0.705002	0.756017	no
14	28286658	28295600	8943	ENSBGRG00000009112	ENSBGRT00000016704	35392	1.41	-1.94	-2.18	-0.705	0.722883	-0.468166	0.12552	0.173323	no
9	96772023	96773197	1175	ENSBGRG00000009127	ENSBGRT00000016752	389	1.35	-10.4	-11.6	2.43	1.37584	0.460312	0.0591205	0.0880359	no
24	55628091	55628291	201	ENSBGRG00000009131	ENSBGRT00000016785	16948	1.48	-3.75	-4.22	1.71	2.67143	1.41761	3.91204e-05	9.54385e-05	yes
9	66452099	66452249	151	ENSBGRG00000009160	ENSBGRT00000017946	25683	1.51	-5.95	-6.67	-1.16	0.427764	-1.22511	2.73164e-09	1.08822e-08	yes
9	66440728	66441004	277	ENSBGRG00000009160	ENSBGRT00000017946	36928	1.58	-2	-2.25	-0.629	0.427764	-1.22511	2.73164e-09	1.08822e-08	yes
9	66429103	66429303	201	ENSBGRG00000009160	ENSBGRT00000017946	48629	1.65	-3.88	-4.36	0.776	0.427764	-1.22511	2.73164e-09	1.08822e-08	yes
28	6675422	6675718	297	ENSBGRG00000009162	ENSBGRT00000016851	28128	2.31	-13.8	-15.3	2.72	0.847926	-0.23799	0.452786	0.523094	no
17	22468132	22468367	236	ENSBGRG00000009175	ENSBGRT00000017020	1138	1.69	-3.78	-4.25	0.869	2.42905	1.28039	5.18325e-11	2.50846e-10	yes
14	38680613	38681686	1074	ENSBGRG00000009177	ENSBGRT00000016942	10887	2	-7.89	-8.83	-1.21	0.687894	-0.539743	0.0162132	0.0268416	no
14	38682195	38683225	1031	ENSBGRG00000009177	ENSBGRT00000016849	12469	2.15	-2.76	-3.11	-1.11	0.687894	-0.539743	0.0162132	0.0268416	no
4	1423705	1427156	3452	ENSBGRG00000009181	ENSBGRT00000017224	642	1.65	-3.62	-4.07	-0.665	4.55611	2.1878	1.75021e-21	2.56706e-20	yes
13	28486460	28486658	199	ENSBGRG00000009183	ENSBGRT00000016837	790	2.84	-3.79	-4.26	1.53	2.47139	1.30532	0.000259575	0.000566169	yes
2	11472110	11474098	1989	ENSBGRG00000009191	ENSBGRT00000017059	55673	1.76	-2.77	-3.11	0.658	4.40453	2.13899	1.45004e-14	1.03214e-13	yes
X	13713251	13713595	345	ENSBGRG00000009197	ENSBGRT00000016905	1200	2.09	-6.22	-6.97	1.48	4.06113	2.02188	0.000174708	0.000390635	yes
25	25942909	25943103	195	ENSBGRG00000009201	ENSBGRT00000016888	390	1.6	-1.19	-1.33	-1.15	2.37757	1.24949	0.00100439	0.00201211	yes
4	42723954	42724102	149	ENSBGRG00000009206	ENSBGRT00000017261	126164	1.51	-1.54	-1.73	-0.856	0.55503	-0.849362	7.83107e-07	2.35659e-06	yes
4	42597840	42598385	546	ENSBGRG00000009206	ENSBGRT00000017261	50	2.62	-3.22	-3.62	-1.18	0.55503	-0.849362	7.83107e-07	2.35659e-06	yes
5	49411786	49414029	2244	ENSBGRG00000009209	ENSBGRT00000016890	2575	2.18	-7.61	-8.52	1.76	5.35017	2.41959	5.30499e-14	3.56111e-13	yes
3	119840947	119841957	1011	ENSBGRG00000009212	ENSBGRT00000016975	8609	2.92	-2.28	-2.56	-0.878	3.69334	1.88492	7.46736e-10	3.19116e-09	yes
3	29597848	29598043	196	ENSBGRG00000009215	ENSBGRT00000016912	584	1.79	-9.28	-10.4	3.32	2.43095	1.28152	0.0235412	0.0378285	yes
12	64993164	64994536	1373	ENSBGRG00000009220	ENSBGRT00000016995	3559	2.07	-2.19	-2.47	0.602	4.04388	2.01574	5.98645e-11	2.87876e-10	yes
11	46655655	46655955	301	ENSBGRG00000009228	ENSBGRT00000017023	123682	2.87	-4.91	-5.51	-1.3	0.334779	-1.57872	1.0424e-09	4.3663e-09	yes
11	46655255	46655505	251	ENSBGRG00000009228	ENSBGRT00000017023	123282	2.3	-2.17	-2.44	-0.617	0.334779	-1.57872	1.0424e-09	4.3663e-09	yes
23	42465430	42467306	1877	ENSBGRG00000009236	ENSBGRT00000017407	4584	2.21	-4.24	-4.77	1.53	0.717562	-0.478824	0.0382012	0.0591051	no
23	42472453	42474815	2363	ENSBGRG00000009236	ENSBGRT00000017253	11607	2.34	-2.47	-2.78	-0.718	0.717562	-0.478824	0.0382012	0.0591051	no
25	26004699	26004939	241	ENSBGRG00000009240	ENSBGRT00000017165	96	1.81	-5.46	-6.13	1.17	0.784148	-0.350803	0.255971	0.323897	no
X	14571865	14572104	240	ENSBGRG00000009241	ENSBGRT00000016965	192	1.67	-4	-4.49	0.824	1.53447	0.617739	0.138827	0.189507	no
9	16025584	16026250	667	ENSBGRG00000009244	ENSBGRT00000017146	9074	1.31	-2.4	-2.7	-0.874	1.3223	0.40305	0.0531369	0.0798725	no
11	77314860	77324507	9648	ENSBGRG00000009251	ENSBGRT00000017056	37519	2.69	-9.37	-10.5	1.7	5.43273	2.44168	1.68092e-15	1.33752e-14	yes
13	51408182	51408430	249	ENSBGRG00000009254	ENSBGRT00000017009	249	4.16	-1.99	-2.24	-0.617	0.337955	-1.5651	9.68193e-09	3.62035e-08	yes
13	66133528	66151765	18238	ENSBGRG00000009255	ENSBGRT00000017106	0	1.98	-434	-434	0.993	2.02235	1.01603	3.79302e-06	1.05199e-05	yes
5	49166868	49168383	1516	ENSBGRG00000009271	ENSBGRT00000017342	7843	1.36	-5.73	-6.43	1.19	1.05623	0.0789299	0.689336	0.742098	no
1	74863044	74871764	8721	ENSBGRG00000009282	ENSBGRT00000019256	618826	1.93	-6.18	-6.94	0.887	0.365425	-1.45235	5.9059e-08	2.01919e-07	yes
1	74458935	74459084	150	ENSBGRG00000009282	ENSBGRT00000019550	214717	2.62	-4.09	-4.59	-1.25	0.365425	-1.45235	5.9059e-08	2.01919e-07	yes
16	3943500	3943998	499	ENSBGRG00000009303	ENSBGRT00000017156	78567	2.46	-1.84	-2.07	0.685	0.693242	-0.528569	0.0592071	0.0881577	no
10	60531663	60531911	249	ENSBGRG00000009304	ENSBGRT00000017239	258	1.67	-1.99	-2.24	0.699	0.592089	-0.756113	0.0254552	0.040645	yes
12	65159177	65180452	21276	ENSBGRG00000009312	ENSBGRT00000017108	79732	2.73	-434	-434	2.2	1.02774	0.039482	0.822786	0.856906	no
12	65058838	65060182	1345	ENSBGRG00000009312	ENSBGRT00000017108	200002	2.58	-434	-434	0.627	1.02774	0.039482	0.822786	0.856906	no
12	65061507	65063374	1868	ENSBGRG00000009312	ENSBGRT00000017108	196810	2.28	-2.59	-2.91	-0.715	1.02774	0.039482	0.822786	0.856906	no
12	65050393	65050791	399	ENSBGRG00000009312	ENSBGRT00000017108	209393	1.69	-3.04	-3.42	-0.694	1.02774	0.039482	0.822786	0.856906	no
12	65039519	65045622	6104	ENSBGRG00000009312	ENSBGRT00000017108	214562	3.67	-6.86	-7.68	-0.715	1.02774	0.039482	0.822786	0.856906	no
7	18345920	18346416	497	ENSBGRG00000009313	ENSBGRT00000017780	66061	2.01	-6.85	-7.67	0.725	1.18733	0.247722	0.31908	0.390475	no
23	13507039	13507339	301	ENSBGRG00000009320	ENSBGRT00000017270	38755	1.66	-4.55	-5.1	-0.824	1.80976	0.855796	5.64425e-07	1.72714e-06	yes
23	13510371	13513053	2683	ENSBGRG00000009320	ENSBGRT00000017270	33041	1.41	-2.35	-2.64	-0.632	1.80976	0.855796	5.64425e-07	1.72714e-06	yes
19	23363517	23364603	1087	ENSBGRG00000009321	ENSBGRT00000017219	17782	2.82	-13.1	-14.5	-1.04	1.53374	0.617053	0.00246356	0.00466166	yes
13	35082372	35082673	302	ENSBGRG00000009339	ENSBGRT00000017443	57460	1.99	-4.83	-5.42	-0.613	2.54641	1.34847	1.01952e-16	9.212e-16	yes
13	35089897	35090297	401	ENSBGRG00000009339	ENSBGRT00000017443	64985	2.02	-5.85	-6.56	-0.981	2.54641	1.34847	1.01952e-16	9.212e-16	yes
9	50403588	50405211	1624	ENSBGRG00000009341	ENSBGRT00000017252	14357	2.92	-5.16	-5.8	2.49	0.48921	-1.03147	9.99499e-12	5.23736e-11	yes
17	48130746	48136951	6206	ENSBGRG00000009349	ENSBGRT00000017173	93856	1.45	-5.53	-6.21	-1.42	0.3692	-1.43753	1.66243e-08	6.03608e-08	yes
17	48115453	48115602	150	ENSBGRG00000009349	ENSBGRT00000017173	115205	1.63	-1.8	-2.02	-0.944	0.3692	-1.43753	1.66243e-08	6.03608e-08	yes
24	6922783	6923948	1166	ENSBGRG00000009354	ENSBGRT00000017754	1435	1.84	-3.96	-4.45	1.27	2.04944	1.03523	1.83443e-07	5.93542e-07	yes
14	22280932	22284869	3938	ENSBGRG00000009362	ENSBGRT00000017444	37946	1.49	-5.41	-6.07	-0.69	5.04153	2.33386	3.85028e-14	2.60871e-13	yes
14	22292474	22299225	6752	ENSBGRG00000009362	ENSBGRT00000017444	49488	1.46	-10.6	-11.8	-0.956	5.04153	2.33386	3.85028e-14	2.60871e-13	yes
9	10044185	10161027	116843	ENSBGRG00000009365	ENSBGRT00000017248	0	2.4	-5.07	-5.69	-0.895	1.06757	0.0943353	0.700658	0.752279	no
9	10196463	10197660	1198	ENSBGRG00000009365	ENSBGRT00000017180	153226	4.05	-8.35	-9.33	-0.641	1.06757	0.0943353	0.700658	0.752279	no
X	102982921	102984968	2048	ENSBGRG00000009366	ENSBGRT00000017159	20698	1.22	-4.97	-5.58	-0.69	2.52612	1.33692	1.45922e-06	4.25783e-06	yes
2	11605773	11644592	38820	ENSBGRG00000009375	ENSBGRT00000017454	99	1.4	-6.73	-7.54	-0.997	0.503465	-0.990037	0.000234667	0.000515433	yes
2	11649421	11651705	2285	ENSBGRG00000009375	ENSBGRT00000017454	43747	1.52	-10.1	-11.2	-1.18	0.503465	-0.990037	0.000234667	0.000515433	yes
2	11668740	11669283	544	ENSBGRG00000009375	ENSBGRT00000017247	63066	2.76	-5.77	-6.48	-1.13	0.503465	-0.990037	0.000234667	0.000515433	yes
2	11662118	11664405	2288	ENSBGRG00000009375	ENSBGRT00000017454	56444	1.92	-5.52	-6.19	-0.939	0.503465	-0.990037	0.000234667	0.000515433	yes
10	50578273	50578864	592	ENSBGRG00000009379	ENSBGRT00000017199	690	2.73	-9.18	-10.2	1.27	1.20457	0.268513	0.282349	0.352413	no
10	50569148	50569542	395	ENSBGRG00000009379	ENSBGRT00000017199	10012	3.15	-9.68	-10.8	1.43	1.20457	0.268513	0.282349	0.352413	no
3	122813740	122817242	3503	ENSBGRG00000009382	ENSBGRT00000017227	12061	2.79	-4.42	-4.96	-0.604	0.138532	-2.85171	4.83195e-13	2.93048e-12	yes
11	63109928	63113084	3157	ENSBGRG00000009388	ENSBGRT00000018336	42310	1.92	-10.8	-12	0.992	0.806726	-0.309849	0.178933	0.236881	no
10	81307623	81310466	2844	ENSBGRG00000009400	ENSBGRT00000017409	4658	1.99	-3.56	-4	-0.744	0.278624	-1.84361	3.41259e-13	2.10267e-12	yes
24	25049099	25049345	247	ENSBGRG00000009405	ENSBGRT00000017426	13210	2.17	-1.8	-2.03	-0.595	1.83685	0.877234	0.000255679	0.000558207	yes
24	24998884	24999179	296	ENSBGRG00000009405	ENSBGRT00000017426	63376	1.77	-4.77	-5.35	0.791	1.83685	0.877234	0.000255679	0.000558207	yes
10	97372496	97378989	6494	ENSBGRG00000009419	ENSBGRT00000021388	9672	2.07	-3.27	-3.68	-1.08	2.1888	1.13014	1.00558e-09	4.22082e-09	yes
10	97342469	97343783	1315	ENSBGRG00000009419	ENSBGRT00000021388	44878	1.9	-6.43	-7.22	-1.5	2.1888	1.13014	1.00558e-09	4.22082e-09	yes
25	26039849	26040094	246	ENSBGRG00000009421	ENSBGRT00000017396	49	1.33	-7.34	-8.22	1.31	0.412772	-1.27658	1.3694e-06	4.00864e-06	yes
1	108510636	108526061	15426	ENSBGRG00000009426	ENSBGRT00000017468	33384	1.85	-5.5	-6.17	0.728	0.702959	-0.508487	0.0115866	0.0197086	no
X	88447977	88448218	242	ENSBGRG00000009436	ENSBGRT00000017340	-3732	1.56	-5.25	-5.89	-0.668	3.25059	1.7007	6.43253e-10	2.7711e-09	yes
[truncated: 3,819 more rows]
